# Supplementary material for: Cis-regulatory basis of sister cell type divergence in the vertebrate retina
Source: eLife. 2019 Oct 21;8:e48216. doi: 10.7554/eLife.48216 (PMC6802965; doi:10.7554/eLife.48216)
Supplement: Supplementary file 1. — ‘Raw sequencing reads’ are the number of paired reads for each sample. ‘Processed reads’ are those reads remaining after filtering out those that are improperly paired, have poor mapping quality, align to the mitochondrial genome, align to ENCODE blacklisted regions, or arise from PCR duplicates. RIN = RNA integrity number. [file elife-48216-supp1.xlsx]

## Sheet: Sheet1
Supplementary File 1: ATAC-seq and RNA-seq technical covariates and sequencing metrics from isolated bipolar cell populations.
Cell type	Mouse line	Sort type	Assay	Biological replicate	Number of retinas	Number of male mice	Number of female mice	Postnatal day	Number of cells (x103)	RIN (RNA samples)	Read type	Raw sequencing reads (x106)	Processed sequencing reads (Merged, x106)
pan-bipolar cell	Otx2-GFP+/-; Grm6-YFP-/-	Single	ATAC-seq	1	4	1	1	44	100	NA	2x50	63	38
pan-bipolar cell	Otx2-GFP+/-; Grm6-YFP-/-	Single	ATAC-seq	2	4	2	0	43	100	NA	2x50	66	44
ON bipolar cell	Otx2-GFP+/-; Grm6-YFP+/+	Single	ATAC-seq	1	4	1	1	42	50	NA	2x50	33	21
ON bipolar cell	Otx2-GFP+/-; Grm6-YFP+/+	Single	ATAC-seq	2	4	1	1	46	50	NA	2x50	32	23
OFF bipolar cell	Otx2-GFP+/-; Grm6-YFP+/+	Double	ATAC-seq	1	4	1	1	42	23	NA	2x50	28	20
OFF bipolar cell	Otx2-GFP+/-; Grm6-YFP+/+	Double	ATAC-seq	2	4	1	1	46	35	NA	2x50	40	26
pan-bipolar cell	Otx2-GFP+/-	Single	RNA-seq	1	2	0	1	47	234	9.4	1x50	32	32
pan-bipolar cell	Otx2-GFP+/-	Single	RNA-seq	2	2	0	1	44	173	9.2	1x50	32	32
pan-bipolar cell	Otx2-GFP+/-	Single	RNA-seq	3	2	1	0	44	186	9.3	1x50	27	27
ON bipolar cell	Otx2-GFP+/-; Grm6-YFP+/+	Single	RNA-seq	1	4	1	1	43	320	8.5	1x50	32	32
ON bipolar cell	Otx2-GFP+/-; Grm6-YFP+/+	Single	RNA-seq	2	4	1	1	48	337	9.1	1x50	31	31
ON bipolar cell	Otx2-GFP+/-; Grm6-YFP+/+	Single	RNA-seq	3	4	1	1	42	342	8.8	1x50	32	32
OFF bipolar cell	Otx2-GFP+/-; Grm6-YFP+/+	Double	RNA-seq	1	4	1	1	43	54	9.3	1x50	27	27
OFF bipolar cell	Otx2-GFP+/-; Grm6-YFP+/+	Double	RNA-seq	2	4	1	1	48	50	8.3	1x50	28	28
OFF bipolar cell	Otx2-GFP+/-; Grm6-YFP+/+	Double	RNA-seq	3	4	1	1	42	54	8.6	1x50	30	30
