# Supplementary material for: Cis-regulatory basis of sister cell type divergence in the vertebrate retina
Source: eLife. 2019 Oct 21;8:e48216. doi: 10.7554/eLife.48216 (PMC6802965; doi:10.7554/eLife.48216)
Supplement: Supplementary file 2. — Primers used in creation of Gnb3 promoter constructs and in RT-qPCR experiments are listed. [file elife-48216-supp2.xlsx]

## Sheet: Sheet1
Supplementary File 2. List of primers used in this work.
Gnb3 Cloning Primers
Construct	Primer name	Sequence
WT Gnb3	MmGnb3_A	TCCCCtctagaAAGACCCTGGGAGTCATGTG
WT Gnb3	MmGnb3_D	TTCGGggtaccCGCCTCCTCACTGTCTCAG
Gnb3 K50 #1 null	G-Crx#1_null-F	CCCTGTCAACTCCCCCAACTAGGAGGAGGCCCAAGGGCAGCTGGTCG
Gnb3 K50 #1 null	G-Crx#1_null-R	CGACCAGCTGCCCTTGGGCCTCCTCCTAGTTGGGGGAGTTGACAGGG
Gnb3 K50 #3 null	G-Crx#3_null-F	CTGCTCAGCCCATCTGGTCTCAGCTTCTGCTTGGAC
Gnb3 K50 #3 null	G-Crx#3_null-R	GTCCAAGCAGAAGCTGAGACCAGATGGGCTGAGCAG
Gnb3 K50 #2 null	G-Crx#2_null-F	GATGGGCTGAGCAGGATGGTCCCTTTTCTCGACAAGCCCC
Gnb3 K50 #2 null	G-Crx#2_null-R	GGGGCTTGTCGAGAAAAGGGACCATCCTGCTCAGCCCATC
Gnb3 K50 #4 null	G-Crx#4_null-F	GAGACAAGCCGTGAGGACCACTGGTTGCGTTTGGG
Gnb3 K50 #4 null	G-Crx#4_null-R	CCCAAACGCAACCAGTGGTCCTCACGGCTTGTCTC
Gnb3 K50 #5 null	G-Crx#1t_null-F	cctcacggcttgtctCTGAggCGtgggctgatgctcttatctctgc
Gnb3 K50 #5 null	G-Crx#1t_null-R	gcagagataagagcatcagcccaCGccTCAGagacaagccgtgagg
Gnb3 K50 to Q50 #1	G-Crx#1_Q50-F	CCCTGTCAACTCCCCCAACTATAATTAGGCCCAAGGGCAGCTGGTCG
Gnb3 K50 to Q50 #1	G-Crx#1_Q50-R	CGACCAGCTGCCCTTGGGCCTAATTATAGTTGGGGGAGTTGACAGGG
Gnb3 K50 to Q50 #3	G-Crx#3_Q50-F	ATCCTGCTCAGCCCATCTAATtaCAGCTTCTGCTTGGACCCTCCC
Gnb3 K50 to Q50 #3	G-Crx#3_Q50-R	GGGTCCAAGCAGAAGCTGtaATTAGATGGGCTGAGCAGGATAATC
qPCR Primers
Name	Target	Sequence
mGnat1_qF	Gnat1	TTGTCTTTGACGCTGTCACC
mGnat1_qR	Gnat1	GGACGGTATTTGAGGGGACT
mLhx1_qF	Lhx1	CTTTTTCCGCAGTCCTCGT
mLhx1_qR	Lhx1	CTTGCGGGAAGAAGTCGTAG
mPax6_qF	Pax6	AGAGCAGATTGAGGCTCTGG
mPax6_qR	Pax6	CATTTGGCCCTTCGATTAGA
mRlbp1_qF	Rlbp1	ATGTGGTCAAGCCCTTCTTG
mRlbp1_qR	Rlbp1	AAAGTCAGCAGGCAGGATGT
mSlc17a6_qF	Slc17a6	TTGCCCTATCATTGTTGGTG
mSlc17a6_qR	Slc17a6	CTTGTTTCCTCAGGGTCTGC
mVsx2_qF	Vsx2	TTCAATGAAGCCCACTACCC
mVsx2_qR	Vsx2	TCTTCCTCCACTTGGCTCTG
Gapdh_qF	Gapdh	AGACGGCCGCATCTTCTT
Gapdh_qR	Gapdh	TTCACACCGACCTTCACCAT
Sdha_qF	Sdha	CCCCACTGTGCATTACAACA
Sdha_qR	Sdha	TCTGATCCTGGCCATTCACA
Hprt_qF	Hprt	CAGTACAGCCCCAAAATGGTTA
Hprt_qR	Hprt	AGTCTGGCCTGTATCCAACA
Pgk1_qF	Pgk1	TGCCAGTCTAGAGCTCCTG
Pgk1_qR	Pgk1	ACTTAGGAGCACAGGAACCA
Grm6_qF	Grm6	GCCAGGAGAATTCCACAAAG
Grm6_qR	Grm6	GAAGTGGCCAGTCAGGTTTG
mTacr3_qF	Tacr3	AGGTCCCAAGCAACATTTCA
mTacr3_qR	Tacr3	TCCAACGATGGTGTAGGTGA
mLrrtm1_qF	Lrrtm1	AGCAGCTGAATGGAGGTTGTC
mLrrtm1_qR	Lrrtm1	AGTGTAGACAGAGGCCGAGTAG
mIsl1_qF	Isl1	GCGACATAGATCAGCCTGCT
mIsl1_qR	Isl1	GTGTATCTGGGAGCTGCGAG
