# Supplementary material for: Cis-regulatory basis of sister cell type divergence in the vertebrate retina
Source: eLife. 2019 Oct 21;8:e48216. doi: 10.7554/eLife.48216 (PMC6802965; doi:10.7554/eLife.48216)
Supplement: Supplementary file 3. [file elife-48216-supp3.xlsx]

## Sheet: Sheet1
Supplementary File 3: Datasets and accessions
Assay	Cell type or tissue	Age	Genotype	Biological replicate	Database	Accession	Production lab
RNA-seq	pan Bipolar Cells	pn47	Otx2-GFP+/-	1	GEO	GSM3791368	Corbo
RNA-seq	pan Bipolar Cells	pn44	Otx2-GFP+/-	2	GEO	GSM3791369	Corbo
RNA-seq	pan Bipolar Cells	pn44	Otx2-GFP+/-	3	GEO	GSM3791370	Corbo
RNA-seq	ON bipolar cell	pn43	Otx2-GFP+/-; Grm6-YFP+/+	1	GEO	GSM3791371	Corbo
RNA-seq	ON bipolar cell	pn48	Otx2-GFP+/-; Grm6-YFP+/+	2	GEO	GSM3791372	Corbo
RNA-seq	ON bipolar cell	pn42	Otx2-GFP+/-; Grm6-YFP+/+	3	GEO	GSM3791373	Corbo
RNA-seq	OFF bipolar cell	pn43	Otx2-GFP+/-; Grm6-YFP+/+	1	GEO	GSM3791374	Corbo
RNA-seq	OFF bipolar cell	pn48	Otx2-GFP+/-; Grm6-YFP+/+	2	GEO	GSM3791375	Corbo
RNA-seq	OFF bipolar cell	pn42	Otx2-GFP+/-; Grm6-YFP+/+	3	GEO	GSM3791376	Corbo
ATAC-seq	pan Bipolar Cells	pn44	Otx2-GFP+/-; Grm6-YFP+/+	1	GEO	GSM3791362	Corbo
ATAC-seq	pan Bipolar Cells	pn43	Otx2-GFP+/-; Grm6-YFP+/+	2	GEO	GSM3791363	Corbo
ATAC-seq	ON bipolar cell	pn42	Otx2-GFP+/-; Grm6-YFP+/+	1	GEO	GSM3791364	Corbo
ATAC-seq	ON bipolar cell	pn46	Otx2-GFP+/-; Grm6-YFP+/+	2	GEO	GSM3791365	Corbo
ATAC-seq	OFF bipolar cell	pn42	Otx2-GFP+/-; Grm6-YFP+/+	1	GEO	GSM3791366	Corbo
ATAC-seq	OFF bipolar cell	pn46	Otx2-GFP+/-; Grm6-YFP+/+	2	GEO	GSM3791367	Corbo
RNA-seq	rods	8W	Nrl-eGFP	1	GEO	GSM2199340	Corbo
RNA-seq	rods	8W	Nrl-eGFP	2	GEO	GSM2199341	Corbo
RNA-seq	rods	8W	Nrl-eGFP	3	GEO	GSM2199342	Corbo
RNA-seq	Nrl-/- photoreceptors	8W	Nrl-eGFP;Nrl-/-	1	GEO	GSM2199343	Corbo
RNA-seq	Nrl-/- photoreceptors	8W	Nrl-eGFP;Nrl-/-	2	GEO	GSM2199344	Corbo
RNA-seq	Nrl-/- photoreceptors	8W	Nrl-eGFP;Nrl-/-	3	GEO	GSM2199345	Corbo
ATAC-seq	rods	8W	Nrl-eGFP	1	GEO	GSM2199332	Corbo
ATAC-seq	rods	8W	Nrl-eGFP	2	GEO	GSM2199333	Corbo
ATAC-seq	green cones, single-sorted	8W	Opn1mw-GFP	1	GEO	GSM2199334	Corbo
ATAC-seq	green cones, single-sorted	8W	Opn1mw-GFP	2	GEO	GSM2199335	Corbo
ATAC-seq	green cones, double-sorted	8W	Opn1mw-GFP	1	GEO	GSM2199336	Corbo
ATAC-seq	green cones, double-sorted	8W	Opn1mw-GFP	2	GEO	GSM2199337	Corbo
ATAC-seq	Nrl-/- photoreceptors	8W	Nrl-eGFP;Nrl-/-	1	GEO	GSM2199338	Corbo
ATAC-seq	Nrl-/- photoreceptors	8W	Nrl-eGFP;Nrl-/-	2	GEO	GSM2199339	Corbo
DNase-seq	whole retina	8W	WT	1	ENCODE	ENCSR000CNW	Stamatoyannopoulos
DNase-seq	brain	8W	WT	1	ENCODE	ENCSR000COF	Stamatoyannopoulos
DNase-seq	brain	8W	WT	2	ENCODE	ENCSR000COF	Stamatoyannopoulos
DNase-seq	brain	8W	WT	3	ENCODE	ENCSR000COF	Stamatoyannopoulos
DNase-seq	brain	8W	WT	4	ENCODE	ENCSR000COF	Stamatoyannopoulos
DNase-seq	brain	8W	WT	5	ENCODE	ENCSR000COF	Stamatoyannopoulos
DNase-seq	brain	8W	WT	6	ENCODE	ENCSR000COF	Stamatoyannopoulos
DNase-seq	liver	8W	WT	11	ENCODE	ENCSR000CNI	Stamatoyannopoulos
DNase-seq	liver	8W	WT	12	ENCODE	ENCSR000CNI	Stamatoyannopoulos
DNase-seq	splenic B cell	8W	WT	1	ENCODE	ENCSR000CMN	Stamatoyannopoulos
DNase-seq	splenic B cell	8W	WT	4	ENCODE	ENCSR000CMN	Stamatoyannopoulos
DNase-seq	heart	8W	WT	1	ENCODE	ENCSR000CNE	Stamatoyannopoulos
