# Supplementary material for: Cis-regulatory basis of sister cell type divergence in the vertebrate retina
Source: eLife. 2019 Oct 21;8:e48216. doi: 10.7554/eLife.48216 (PMC6802965; doi:10.7554/eLife.48216)
Supplement: Supplementary file 4. — Raw count data for all ATAC-seq peaks identified in photoreceptor and bipolar cell populations. Peaks identified in individual replicates from each cell type are shown on separate sheets. [file elife-48216-supp4.xlsx]

## Sheet: peakUnion_counts
Supplementary Table S4. Annotated ATAC-seq peaks from photoreceptor and bipolar cell populations
PeakID	Chr	Start	End	Strand	Peak Score	Annotation	Distance to TSS	Nearest Gene	panBC_r1_rawCounts	panBC_r2_rawCounts	offBC_r1_rawCounts	offBC_r2_rawCounts	onBC_r1_rawCounts	onBC_r2_rawCounts	rod_r1_rawCounts	rod_r2_rawCounts	sCone_r1_rawCounts	sCone_r2_rawCounts	mCone_r1_rawCounts	mCone_r2_rawCounts
mCone_r1_peak_10	chr1	4858217	4858417	+	4.81751	promoter-TSS	-11	Tcea1	53	124	22	29	48	34	38	37	19	11	52	15
mCone_r1_peak_10006	chr12	76370385	76370585	+	18.475	promoter-TSS	219	Zbtb1	82	131	33	49	46	47	129	141	76	74	129	52
mCone_r1_peak_10009	chr12	76437394	76437594	+	8.15174	intron	-7003	Gm10451	4	4	0	6	0	2	2	0	2	0	28	9
mCone_r1_peak_10044	chr12	76940876	76941076	+	12.7359	intron	21272	Max	2	4	4	10	0	0	32	50	39	30	39	4
mCone_r1_peak_1005	chr1	80316693	80316893	+	5.2192	intron	23897	Cul3	12	4	2	8	9	3	13	8	4	11	26	8
mCone_r1_peak_10056	chr12	77913273	77913473	+	10.2575	Intergenic	-313282	Gphn	18	9	12	20	2	8	0	2	4	14	33	14
mCone_r1_peak_10065	chr12	78576102	78576302	+	10.2575	intron	-115333	Fam71d	16	30	8	9	8	2	4	6	10	14	31	3
mCone_r1_peak_10068b	chr12	78749094	78749294	+	17.0309	intron	247	Mpp5	57	75	41	37	24	20	83	105	95	113	126	90
mCone_r1_peak_10076a	chr12	79006690	79006890	+	25.4326	intron	487	Tmem229b	54	85	28	30	34	20	86	102	43	93	119	53
mCone_r1_peak_100a	chr1	16518676	16518876	+	4.45979	intron	526	Stau2	42	92	28	16	25	22	23	24	18	26	41	22
mCone_r1_peak_10103	chr12	79747944	79748144	+	9.61672	intron	176689	9430078K24Rik	4	4	4	13	0	2	4	8	6	20	37	14
mCone_r1_peak_10111	chr12	79971721	79971921	+	12.3595	Intergenic	-35557	9430078K24Rik	30	25	8	9	18	16	1	6	13	20	36	18
mCone_r1_peak_10116a	chr12	80115109	80115309	+	7.15188	Intergenic	-2196	Zfp36l1	33	28	9	24	10	17	28	26	28	27	63	29
mCone_r1_peak_10134	chr12	80391287	80391487	+	9.1909	TTS	290	Mir1843a	4	0	2	8	0	0	8	26	0	8	30	8
mCone_r1_peak_1014	chr1	80442095	80442295	+	7.14184	Intergenic	-3737	1700016L21Rik	8	9	4	26	2	0	0	6	10	24	28	12
mCone_r1_peak_10146b	chr12	80759778	80759978	+	5.5999	intron	837	Ccdc177	26	42	8	17	14	15	90	106	22	48	48	17
mCone_r1_peak_10162	chr12	81258324	81258524	+	15.952	intron	74756	Slc8a3	16	43	26	18	8	7	4	12	14	38	50	35
mCone_r1_peak_10168a	chr12	81331712	81331912	+	4.35296	intron	1368	Slc8a3	23	29	6	15	11	27	19	21	15	37	60	20
mCone_r1_peak_10169a	chr12	81332678	81332878	+	9.69906	5'	402	Slc8a3	26	56	18	32	18	16	27	27	12	33	65	25
mCone_r1_peak_1017	chr1	81158153	81158353	+	24.252	intron	80936	Nyap2	6	4	20	15	0	2	3	0	2	12	67	28
mCone_r1_peak_10172a	chr12	81532429	81532629	+	10.494	intron	382	Synj2bp	25	37	12	20	14	16	37	25	27	30	55	36
mCone_r1_peak_10179	chr12	81686407	81686607	+	28.9016	Intergenic	55258	Ttc9	37	77	33	46	26	35	11	11	13	34	78	30
mCone_r1_peak_1018	chr1	81163742	81163942	+	37.0215	intron	86525	Nyap2	35	34	14	38	13	10	8	2	8	7	96	46
mCone_r1_peak_10189	chr12	81856758	81856958	+	8.42942	Intergenic	-3172	Pcnx	5	22	24	19	0	1	1	22	28	54	95	52
mCone_r1_peak_10196	chr12	81932109	81932309	+	20.4971	intron	72179	Pcnx	38	46	11	12	27	30	4	2	18	16	91	44
mCone_r1_peak_1020	chr1	81174635	81174835	+	49.8372	intron	97418	Nyap2	46	74	26	42	20	11	4	6	44	69	128	91
mCone_r1_peak_10208	chr12	82337472	82337672	+	11.0881	intron	26223	Sipa1l1	33	32	22	16	12	15	4	0	12	30	36	20
mCone_r1_peak_10209	chr12	82407061	82407261	+	7.82853	intron	95812	Sipa1l1	11	40	16	32	7	6	0	4	8	16	28	14
mCone_r1_peak_10224	chr12	83168863	83169063	+	7.56867	Intergenic	-229808	1700085C21Rik	2	0	4	13	2	4	8	10	15	4	50	17
mCone_r1_peak_10227	chr12	83271258	83271458	+	35.8005	intron	216378	Dpf3	3	4	6	8	0	0	4	10	4	15	106	58
mCone_r1_peak_1023	chr1	81316906	81317106	+	3.44414	Intergenic	239689	Nyap2	12	17	10	7	4	2	0	2	2	1	23	3
mCone_r1_peak_10232	chr12	83375995	83376195	+	57.9024	intron	111641	Dpf3	16	18	17	20	12	2	151	148	38	103	190	96
mCone_r1_peak_10235	chr12	83432274	83432474	+	9.00223	intron	55362	Dpf3	23	32	4	8	10	16	17	29	18	24	48	24
mCone_r1_peak_10236	chr12	83433242	83433442	+	9.34451	intron	54394	Dpf3	4	7	12	18	10	2	39	35	11	23	53	35
mCone_r1_peak_10241	chr12	83469232	83469432	+	4.36137	intron	18404	Dpf3	4	4	2	4	0	2	6	12	2	14	36	20
mCone_r1_peak_10263	chr12	84155212	84155412	+	8.83523	intron	-6823	Pnma1	17	21	20	34	7	2	3	2	8	10	41	30
mCone_r1_peak_10264	chr12	84163293	84163493	+	10.6232	intron	-14904	Pnma1	16	40	18	13	27	14	26	21	18	27	40	12
mCone_r1_peak_10266	chr12	84192164	84192364	+	8.93136	intron	1751	Elmsan1	52	73	13	39	19	26	29	34	37	64	85	68
mCone_r1_peak_10267	chr12	84193057	84193257	+	10.5833	intron	858	Elmsan1	40	89	24	50	46	34	67	67	54	66	90	46
mCone_r1_peak_10275b	chr12	84317242	84317442	+	10.772	intron	483	Zfp410	20	19	7	14	14	9	26	27	14	18	45	17
mCone_r1_peak_10284	chr12	84534197	84534397	+	6.62871	Intergenic	-35531	Vsx2	20	15	4	2	4	6	6	4	11	16	33	10
mCone_r1_peak_10287b	chr12	84590094	84590294	+	6.95372	intron	20366	Vsx2	11	12	2	11	8	7	12	14	14	18	38	11
mCone_r1_peak_10290	chr12	84653999	84654199	+	7.70746	Intergenic	11203	Vrtn	27	34	8	22	7	11	12	22	14	20	39	6
mCone_r1_peak_10291	chr12	84657559	84657759	+	24.9013	Intergenic	14763	Vrtn	30	34	22	45	4	14	7	6	41	56	82	58
mCone_r1_peak_10292	chr12	84697406	84697606	+	36.2697	intron	1301	Syndig1l	16	24	27	36	2	2	31	33	51	79	128	75
mCone_r1_peak_10297a	chr12	84761122	84761322	+	7.74985	intron	11890	Npc2	2	9	2	0	0	2	37	34	6	13	26	12
mCone_r1_peak_10314	chr12	85297446	85297646	+	32.0393	3'	8955	Zc2hc1c	6	6	14	26	5	0	30	58	26	67	93	54
mCone_r1_peak_10345	chr12	85835208	85835408	+	5.2192	intron	10358	Ttll5	3	14	2	10	2	0	9	21	5	16	23	8
mCone_r1_peak_10352	chr12	86008823	86009023	+	3.44414	intron	70118	Tgfb3	2	4	3	7	1	3	8	9	6	7	21	14
mCone_r1_peak_10357	chr12	86066225	86066425	+	5.2192	intron	12716	Tgfb3	4	5	2	4	1	0	1	0	0	0	24	5
mCone_r1_peak_10381	chr12	86483407	86483607	+	57.5353	intron	61863	Esrrb	20	16	6	34	8	4	95	140	64	118	144	83
mCone_r1_peak_10387	chr12	86562733	86562933	+	21.8954	Intergenic	-115867	Vash1	4	8	2	2	0	0	20	40	37	51	59	25
mCone_r1_peak_10388	chr12	86600205	86600405	+	4.31166	Intergenic	-78395	Vash1	4	4	2	4	2	2	6	4	2	4	21	10
mCone_r1_peak_10426b	chr12	87026681	87026881	+	7.74685	intron	217	Tmem63c	26	37	7	28	8	11	8	24	16	24	41	18
mCone_r1_peak_10429	chr12	87091518	87091718	+	5.09844	Intergenic	10921	Ngb	9	5	3	10	0	0	7	9	8	5	25	8
mCone_r1_peak_10447	chr12	87471858	87472058	+	9.92653	intron	341	Snw1	24	45	6	14	16	15	30	38	18	36	56	25
mCone_r1_peak_10458	chr12	89094196	89094396	+	3.44414	intron	140906	Nrxn3	6	2	3	8	4	2	0	0	6	4	21	17
mCone_r1_peak_10462	chr12	90781533	90781733	+	43.226	Intergenic	-43195	Dio2	20	25	7	2	13	8	12	14	28	57	105	89
mCone_r1_peak_10463	chr12	90898695	90898895	+	10.2226	Intergenic	-147053	5430427M07Rik	2	2	10	12	3	0	0	6	2	10	37	14
mCone_r1_peak_10469	chr12	91135450	91135650	+	9.1909	intron	25321	Mir669c	6	0	4	4	6	0	22	24	12	19	30	17
mCone_r1_peak_10482	chr12	91646388	91646588	+	10.8635	intron	-56001	Gtf2a1	10	17	11	14	2	4	60	53	17	28	66	30
mCone_r1_peak_10488	chr12	91683830	91684030	+	2.84282	intron	-93443	Gtf2a1	15	12	10	15	4	6	2	0	12	0	30	8
mCone_r1_peak_10489	chr12	91686101	91686301	+	3.86596	intron	-95714	Gtf2a1	6	9	7	19	9	2	4	6	6	8	39	24
mCone_r1_peak_10491	chr12	91756593	91756793	+	7.74985	intron	29743	Ston2	10	0	12	8	2	0	6	0	0	8	32	20
mCone_r1_peak_10494	chr12	91778570	91778770	+	3.76434	intron	7766	Ston2	23	28	17	19	18	10	25	25	11	15	54	28
mCone_r1_peak_10501	chr12	92198810	92199010	+	6.16324	Intergenic	-349753	Sel1l	6	7	6	8	9	1	0	0	4	6	26	6
mCone_r1_peak_10502	chr12	92235386	92235586	+	30.83	Intergenic	-386329	Sel1l	66	135	19	9	54	67	26	41	35	53	83	28
mCone_r1_peak_10505	chr12	95747103	95747303	+	9.1909	intron	54977	Flrt2	8	12	21	8	4	2	0	2	6	8	34	21
mCone_r1_peak_10506	chr12	96115173	96115373	+	3.44414	Intergenic	-68051	1700019M22Rik	7	5	5	6	6	2	0	0	3	2	19	6
mCone_r1_peak_10514	chr12	98680154	98680354	+	6.99298	intron	52112	Spata7	19	41	8	15	22	13	2	4	10	8	33	7
mCone_r1_peak_10519a	chr12	98734963	98735163	+	5.347	promoter-TSS	-418	Ptpn21	29	47	9	6	13	14	24	44	16	21	49	24
mCone_r1_peak_10525	chr12	98766277	98766477	+	10.2575	intron	-4645	Zc3h14	16	17	8	15	8	10	30	30	5	11	33	6
mCone_r1_peak_10533	chr12	98961029	98961229	+	27.4199	intron	40517	Ttc8	30	77	37	28	11	5	11	11	32	34	73	36
mCone_r1_peak_10535	chr12	98974317	98974517	+	27.879	intron	53805	Ttc8	9	4	6	5	2	9	0	4	14	21	84	92
mCone_r1_peak_10537	chr12	98995441	98995641	+	6.9929	Intergenic	74929	Ttc8	6	8	4	12	5	4	18	20	10	11	47	21
mCone_r1_peak_10543	chr12	99100140	99100340	+	3.82151	Intergenic	62568	4930474N09Rik	4	9	6	15	10	6	12	20	6	8	29	13
mCone_r1_peak_10548	chr12	99299342	99299542	+	8.15174	intron	-136634	4930474N09Rik	31	61	13	12	10	23	2	10	2	12	31	18
mCone_r1_peak_1055	chr1	83390148	83390348	+	10.2575	intron	17952	Sphkap	5	14	8	14	0	6	2	2	14	14	41	20
mCone_r1_peak_10550	chr12	99335078	99335278	+	8.58395	intron	114896	Foxn3	11	27	3	0	7	5	5	3	6	8	32	3
mCone_r1_peak_10555	chr12	99414600	99414800	+	7.14184	intron	35374	Foxn3	26	37	2	5	4	10	0	2	6	4	25	10
mCone_r1_peak_10559	chr12	99553648	99553848	+	11.5392	Intergenic	74226	1700064M15Rik	22	22	7	8	12	11	9	10	10	8	43	17
mCone_r1_peak_10562	chr12	99580128	99580328	+	11.3503	Intergenic	47746	1700064M15Rik	5	5	2	4	0	0	5	12	12	19	36	11
mCone_r1_peak_10566	chr12	99686735	99686935	+	42.7538	Intergenic	-58861	1700064M15Rik	25	33	0	4	10	6	2	2	16	37	91	67
mCone_r1_peak_10568	chr12	99716066	99716266	+	18.4832	Intergenic	-88192	1700064M15Rik	8	14	7	16	14	6	2	2	6	6	71	36
mCone_r1_peak_10574	chr12	99967275	99967475	+	6.28985	intron	2876	Kcnk13	1	2	0	1	4	0	6	6	6	6	26	14
mCone_r1_peak_10577	chr12	100125492	100125692	+	13.249	3'	13261	Psmc1	10	9	6	8	2	4	12	6	27	28	54	17
mCone_r1_peak_10580	chr12	100168314	100168514	+	26.7516	Intergenic	-8761	Nrde2	35	58	26	28	28	22	32	25	28	63	71	35
mCone_r1_peak_10583	chr12	100199979	100200179	+	4.51502	promoter-TSS	-65	Calm1	42	61	34	23	28	21	64	83	43	70	75	27
mCone_r1_peak_10588	chr12	100268166	100268366	+	4.09152	Intergenic	-8343	Gm10432	4	8	2	0	0	1	2	4	2	0	26	2
mCone_r1_peak_1059	chr1	83482970	83483170	+	6.16324	Intergenic	-74870	Sphkap	16	7	4	8	4	9	0	0	10	13	27	8
mCone_r1_peak_10591	chr12	100310968	100311168	+	3.77168	intron	34459	Gm10432	38	90	24	35	27	30	0	11	6	4	18	4
mCone_r1_peak_10592a	chr12	100337773	100337973	+	19.4726	intron	61264	Gm10432	26	52	42	40	10	20	16	16	50	66	66	34
mCone_r1_peak_10593	chr12	100407441	100407641	+	13.0007	intron	113281	Ttc7b	20	45	34	36	10	10	22	41	27	44	63	27
mCone_r1_peak_10598	chr12	100455541	100455741	+	9.80389	intron	65181	Ttc7b	16	39	10	9	14	14	10	2	11	14	35	24
mCone_r1_peak_10600	chr12	100465283	100465483	+	6.16324	intron	55439	Ttc7b	4	8	0	2	0	5	25	17	0	6	25	3
mCone_r1_peak_10602	chr12	100482891	100483091	+	11.9967	intron	37831	Ttc7b	9	10	8	16	4	0	45	43	14	46	52	19
mCone_r1_peak_10603a	chr12	100520350	100520550	+	9.88801	intron	372	Ttc7b	59	59	21	30	13	26	88	77	25	47	71	33
mCone_r1_peak_10620	chr12	100964384	100964584	+	17.1547	intron	-56286	Gpr68	2	4	0	4	0	2	9	11	6	6	42	16
mCone_r1_peak_10625	chr12	101763263	101763463	+	12.7908	intron	-44840	Tc2n	4	18	4	14	4	2	2	4	35	45	69	36
mCone_r1_peak_10631c	chr12	101976251	101976451	+	9.02537	intron	377	Cpsf2	32	58	19	25	23	18	53	55	30	23	71	24
mCone_r1_peak_10632	chr12	102024645	102024845	+	13.0316	Intergenic	48771	Cpsf2	4	2	2	4	2	0	3	2	8	14	42	26
mCone_r1_peak_10634	chr12	102051287	102051487	+	12.4672	Intergenic	75413	Cpsf2	37	44	25	19	23	22	4	18	6	17	41	12
mCone_r1_peak_1066	chr1	83959859	83960059	+	52.573	Intergenic	259002	Mir6353	32	35	20	24	19	28	4	0	23	42	124	100
mCone_r1_peak_10662b	chr12	102641055	102641255	+	18.7287	intron	43865	Mir1936	21	28	16	43	5	11	20	44	27	40	77	80
mCone_r1_peak_10672	chr12	102821638	102821838	+	18.3765	intron	56668	Btbd7	7	4	6	6	3	2	6	4	7	18	46	27
mCone_r1_peak_10675b	chr12	102877880	102878080	+	8.54887	intron	426	Btbd7	53	71	21	30	31	25	81	92	41	69	79	31
mCone_r1_peak_10679	chr12	102966855	102967055	+	5.2192	intron	18096	Unc79	14	14	10	18	12	7	0	4	8	11	21	4
mCone_r1_peak_10680	chr12	102983812	102984012	+	13.7634	intron	35053	Unc79	15	16	28	15	2	6	2	5	18	6	49	28
mCone_r1_peak_10684	chr12	103056466	103056666	+	9.88541	intron	107707	Unc79	2	5	6	16	0	2	4	6	12	14	36	16
mCone_r1_peak_10689	chr12	103188318	103188518	+	23.1788	Intergenic	53728	Prima1	4	11	1	21	2	6	8	11	22	27	79	58
mCone_r1_peak_10692	chr12	103305689	103305889	+	7.49327	Intergenic	-9170	Fam181a	4	7	2	13	0	0	8	4	2	12	33	18
mCone_r1_peak_107	chr1	17096807	17097007	+	10.3309	intron	982	Jph1	46	105	48	41	32	25	32	45	43	59	73	37
mCone_r1_peak_1070	chr1	84222380	84222580	+	4.31166	intron	-3519	Mir6353	13	24	4	4	13	6	2	4	6	10	23	8
mCone_r1_peak_10705	chr12	104548298	104548498	+	8.51126	Intergenic	-75162	Gsc	10	3	2	2	4	2	4	6	9	10	35	21
mCone_r1_peak_10706	chr12	104593521	104593721	+	3.44414	Intergenic	-120385	Gsc	22	32	14	12	16	15	0	3	2	14	22	6
mCone_r1_peak_10707b	chr12	104617505	104617705	+	11.3077	Intergenic	134347	Dicer1	43	36	19	24	23	30	9	8	4	28	49	16
mCone_r1_peak_10711a	chr12	104856770	104856970	+	4.73375	intron	8206	Clmn	6	11	0	6	0	2	0	2	2	0	21	9
mCone_r1_peak_10711b	chr12	104857026	104857226	+	4.79228	intron	7950	Clmn	16	24	6	6	2	4	2	2	1	6	27	20
mCone_r1_peak_10712b	chr12	104864979	104865179	+	8.30458	promoter-TSS	-3	Clmn	30	38	20	18	4	12	0	8	12	23	46	5
mCone_r1_peak_10736	chr12	105431976	105432176	+	7.14184	Intergenic	-21780	D430019H16Rik	18	12	20	20	2	6	6	8	14	13	26	8
mCone_r1_peak_10737	chr12	105453794	105453994	+	43.4518	promoter-TSS	38	D430019H16Rik	29	51	29	59	7	16	24	32	54	98	134	50
mCone_r1_peak_10745	chr12	105605312	105605512	+	80.3183	TTS	1321	Bdkrb1	22	22	22	50	10	4	92	113	56	120	189	117
mCone_r1_peak_10749	chr12	105703344	105703544	+	5.38171	TTS	-2538	Ak7	3	2	2	5	4	4	0	4	6	0	24	8
mCone_r1_peak_1075	chr1	84478686	84478886	+	4.31166	intron	-194141	Pid1	3	3	6	5	4	6	8	6	0	11	19	6
mCone_r1_peak_1076	chr1	84549794	84549994	+	34.0518	intron	-145945	Mir5126	2	10	28	15	4	2	12	18	42	62	99	45
mCone_r1_peak_10762	chr12	106243301	106243501	+	11.8686	Intergenic	204265	1700121N20Rik	24	27	12	16	4	2	0	2	12	15	41	17
mCone_r1_peak_10765	chr12	106725157	106725357	+	19.2783	Intergenic	-8933	4933406K04Rik	10	5	6	14	0	4	2	0	4	6	79	35
mCone_r1_peak_10766	chr12	106828637	106828837	+	49.3979	Intergenic	-112413	4933406K04Rik	20	34	61	39	5	7	38	42	42	102	141	107
mCone_r1_peak_10768	chr12	106839756	106839956	+	7.0287	Intergenic	-123532	4933406K04Rik	7	2	15	12	0	2	2	2	4	5	28	20
mCone_r1_peak_10771	chr12	107338815	107339015	+	32.0393	Intergenic	396573	4930465M20Rik	12	10	16	38	4	2	8	4	30	38	85	48
mCone_r1_peak_10772	chr12	107469867	107470067	+	4.31166	Intergenic	265521	4930465M20Rik	8	2	4	5	2	4	2	5	2	4	22	8
mCone_r1_peak_10782	chr12	108049948	108050148	+	38.355	Intergenic	-46634	Bcl11b	14	16	27	45	5	0	6	11	33	44	93	47
mCone_r1_peak_10784	chr12	108119889	108120089	+	6.16324	intron	59295	Setd3	4	16	7	15	8	2	4	6	7	3	30	6
mCone_r1_peak_10803	chr12	108388252	108388452	+	19.4726	intron	17199	Eml1	4	12	8	8	3	0	44	45	16	36	62	15
mCone_r1_peak_10813	chr12	108560054	108560254	+	7.16953	intron	-4536	Gm16596	6	6	8	4	0	0	4	6	0	5	30	14
mCone_r1_peak_10819	chr12	108613989	108614189	+	7.69722	intron	8323	Evl	5	7	2	2	3	6	14	19	2	6	32	10
mCone_r1_peak_10838	chr12	109553581	109553781	+	25.2498	intron	8283	Meg3	9	19	8	20	0	2	20	18	14	8	80	25
mCone_r1_peak_10841	chr12	109944579	109944779	+	15.3344	Intergenic	196801	Mir3072	1	4	1	4	0	0	0	0	4	2	42	18
mCone_r1_peak_10843	chr12	109968389	109968589	+	19.8237	Intergenic	189584	3110009F21Rik	10	3	0	6	2	4	2	0	6	10	60	32
mCone_r1_peak_1085	chr1	85280366	85280566	+	5.7875	Intergenic	-9900	C130026I21Rik	58	50	8	19	20	27	8	8	22	15	33	6
mCone_r1_peak_10857	chr12	110465373	110465573	+	76.7025	intron	18294	Ppp2r5c	12	8	14	23	1	2	99	153	58	48	222	93
mCone_r1_peak_10859	chr12	110486162	110486362	+	8.51142	intron	523	Ppp2r5c	35	47	28	27	21	20	12	8	27	27	35	18
mCone_r1_peak_1086	chr1	85591297	85591497	+	6.55143	intron	7413	Sp110	78	84	14	50	26	22	2	8	29	13	52	28
mCone_r1_peak_10860	chr12	110556004	110556204	+	33.5547	intron	-35270	B930059L03Rik	14	28	16	81	8	10	70	111	77	142	199	118
mCone_r1_peak_1087	chr1	85592123	85592323	+	3.24302	intron	6587	Sp110	51	34	5	34	24	14	6	6	29	5	39	24
mCone_r1_peak_10879	chr12	110790690	110790890	+	25.9201	intron	50149	Mok	31	49	16	16	14	14	46	44	11	32	82	68
mCone_r1_peak_1088a	chr1	85592756	85592956	+	6.76818	intron	5954	Sp110	74	57	14	37	28	14	10	12	19	13	45	33
mCone_r1_peak_10894b	chr12	110991909	110992109	+	28.6707	Intergenic	-2389	6030440G07Rik	37	25	6	14	9	10	88	94	26	40	114	56
mCone_r1_peak_10902a	chr12	111166074	111166274	+	27.5239	promoter-TSS	-196	Traf3	119	138	71	99	73	52	130	150	77	90	142	65
mCone_r1_peak_10903	chr12	111299321	111299521	+	4.93658	exon	28325	Amn	33	22	6	10	13	10	11	2	10	8	23	15
mCone_r1_peak_10916	chr12	111585396	111585596	+	18.3765	intron	10986	Mark3	14	13	2	6	3	0	49	34	16	34	52	19
mCone_r1_peak_1092	chr1	85793885	85794085	+	8.49252	intron	538	Cab39	25	50	22	20	34	11	14	25	8	8	41	7
mCone_r1_peak_10927	chr12	111696113	111696313	+	14.4884	Intergenic	17043	Bag5	13	27	3	19	11	6	10	13	15	26	72	30
mCone_r1_peak_10941	chr12	111946840	111947040	+	11.2494	Intergenic	-2458	5033406O09Rik	21	16	4	38	7	10	16	23	16	14	35	10
mCone_r1_peak_10957	chr12	112235867	112236067	+	16.9478	Intergenic	89759	Kif26a	24	53	17	35	8	30	11	38	12	24	56	33
mCone_r1_peak_10959	chr12	112471764	112471964	+	3.32661	Intergenic	-17584	A530016L24Rik	10	6	2	4	3	1	21	18	3	6	25	2
mCone_r1_peak_10977	chr12	112678685	112678885	+	8.15174	promoter-TSS	-55	Zbtb42	8	13	2	11	7	2	22	38	21	37	48	27
mCone_r1_peak_1101	chr1	86138588	86138788	+	7.58464	intron	-16092	Armc9	12	39	4	3	8	15	0	4	16	6	34	7
mCone_r1_peak_11014b	chr12	116047869	116048069	+	19.7116	intron	245	Zfp386	73	185	55	54	75	74	84	68	35	56	111	50
mCone_r1_peak_11025	chr12	116474816	116475016	+	11.3503	Intergenic	-10804	Ptprn2	8	10	2	4	2	0	8	10	8	25	39	16
mCone_r1_peak_11031	chr12	116650198	116650398	+	66.0242	intron	164578	Ptprn2	11	21	4	14	2	0	142	150	76	162	176	96
mCone_r1_peak_11040	chr12	117256413	117256613	+	29.5542	intron	5696	Mir153	3	4	0	1	0	2	44	58	24	56	78	46
mCone_r1_peak_11041	chr12	117273151	117273351	+	9.1909	intron	22434	Mir153	2	9	13	12	8	4	3	19	7	2	30	8
mCone_r1_peak_11064	chr12	118267751	118267951	+	25.9518	intron	33589	Sp4	6	6	2	8	0	0	5	12	16	17	89	67
mCone_r1_peak_11069	chr12	118836800	118837000	+	19.6164	Intergenic	-9429	Sp8	16	28	12	17	6	14	13	20	28	42	56	16
mCone_r1_peak_11071	chr12	119229897	119230097	+	7.14184	intron	8279	Itgb8	18	4	15	4	0	2	2	2	16	14	26	6
mCone_r1_peak_11074	chr13	3544979	3545179	+	10.0689	intron	7004	Gdi2	13	20	0	0	6	8	0	2	6	0	31	17
mCone_r1_peak_1108	chr1	86269676	86269876	+	13.0725	intron	-33445	B3gnt7	15	15	7	20	2	1	13	15	8	26	50	20
mCone_r1_peak_11093	chr13	8933456	8933656	+	5.2192	Intergenic	-19307	Idi2	6	16	10	8	0	2	15	16	6	6	24	12
mCone_r1_peak_11099b	chr13	9277303	9277503	+	3.74924	intron	878	Dip2c	67	123	53	33	33	41	34	25	13	22	47	17
mCone_r1_peak_11100	chr13	9325347	9325547	+	9.1909	intron	48922	Dip2c	1	8	0	8	0	2	6	6	8	18	30	26
mCone_r1_peak_11101	chr13	9391479	9391679	+	5.82435	intron	115054	Dip2c	11	24	7	12	11	2	14	9	2	4	27	6
mCone_r1_peak_11115	chr13	11781105	11781305	+	13.6072	intron	259153	Zp4-ps	33	44	12	11	14	20	10	0	4	7	39	14
mCone_r1_peak_11117	chr13	11905195	11905395	+	3.96025	intron	201650	Ryr2	11	15	2	4	4	12	8	5	5	2	29	6
mCone_r1_peak_11120	chr13	11926798	11926998	+	18.3312	intron	180047	Ryr2	26	60	26	32	15	25	16	26	16	18	62	38
mCone_r1_peak_11137	chr13	12539825	12540025	+	13.3535	Intergenic	-19475	Edaradd	6	22	18	10	0	3	2	4	3	2	49	26
mCone_r1_peak_11138	chr13	12542205	12542405	+	22.6471	Intergenic	-21855	Edaradd	13	61	24	22	12	12	18	26	11	18	85	51
mCone_r1_peak_11139b	chr13	12566123	12566323	+	4.59755	intron	340	Ero1lb	43	137	46	30	53	64	13	24	25	22	40	21
mCone_r1_peak_11140	chr13	13549702	13549902	+	12.1796	Intergenic	-40607	Lyst	8	2	4	6	0	0	0	0	4	14	58	38
mCone_r1_peak_11155	chr13	17684887	17685087	+	10.9516	intron	9778	Sugct	12	28	26	35	7	10	6	16	18	24	40	5
mCone_r1_peak_11186	chr13	21168678	21168878	+	5.91945	Intergenic	-11153	Trim27	20	41	8	22	12	3	34	24	11	26	47	8
mCone_r1_peak_11188c	chr13	21180634	21180834	+	8.80579	exon	803	Trim27	48	92	20	17	32	37	38	16	15	46	73	35
mCone_r1_peak_11210b	chr13	21974436	21974636	+	10.4073	Intergenic	-6645	Pom121l2	20	40	8	16	23	14	34	40	6	21	35	12
mCone_r1_peak_11214	chr13	22022353	22022553	+	9.97573	Intergenic	-12712	Prss16	21	15	4	6	6	8	14	18	8	2	32	6
mCone_r1_peak_11231	chr13	23463459	23463659	+	20.8742	intron	2342	Btn1a1	25	64	4	12	20	26	48	36	10	28	51	17
mCone_r1_peak_11235	chr13	23518961	23519161	+	5.52079	Intergenic	-11983	Hist1h4h	24	20	2	12	18	26	34	38	21	14	37	15
mCone_r1_peak_1125	chr1	86550501	86550701	+	51.9254	intron	23865	Ptma	9	22	15	16	12	6	157	176	69	86	153	55
mCone_r1_peak_11280	chr13	23940471	23940671	+	14.0167	Intergenic	6109	Hist1h2aa	10	18	34	36	0	2	38	56	35	40	52	35
mCone_r1_peak_11286	chr13	24081327	24081527	+	13.6471	intron	-90213	Scgn	15	18	12	40	8	0	35	50	14	28	65	8
mCone_r1_peak_11290	chr13	24163507	24163707	+	6.28985	intron	117183	Lrrc16a	4	2	0	3	2	4	1	2	10	2	25	6
mCone_r1_peak_11291	chr13	24164148	24164348	+	15.2357	intron	116542	Lrrc16a	0	2	0	4	0	2	8	8	12	26	46	36
mCone_r1_peak_11303	chr13	24489709	24489909	+	7.97388	Intergenic	74687	Cmah	6	19	9	5	0	2	16	19	24	37	58	27
mCone_r1_peak_11310	chr13	24701113	24701313	+	10.3941	exon	60724	Gmnn	9	2	6	4	0	4	6	4	4	8	39	10
mCone_r1_peak_11313	chr13	24786228	24786428	+	47.8578	Intergenic	-15329	BC005537	19	9	3	24	4	2	8	8	22	64	100	107
mCone_r1_peak_11322	chr13	25146883	25147083	+	9.72333	intron	90979	Dcdc2a	10	9	8	10	2	2	5	12	7	6	34	21
mCone_r1_peak_11325	chr13	25187022	25187222	+	23.0433	intron	82874	Nrsn1	19	69	24	22	28	14	23	38	8	22	70	26
mCone_r1_peak_11328	chr13	25346089	25346289	+	14.7693	Intergenic	-76193	Nrsn1	10	11	7	15	3	6	2	0	6	7	48	25
mCone_r1_peak_11330	chr13	26026527	26026727	+	13.6072	Intergenic	-60311	Gm11351	7	2	2	4	0	0	0	0	2	2	42	20
mCone_r1_peak_1134	chr1	87070784	87070984	+	5.2192	Intergenic	19044	Alppl2	27	20	6	16	14	4	12	21	12	14	22	8
mCone_r1_peak_11359	chr13	30221792	30221992	+	57.6666	intron	85402	Mboat1	11	20	17	8	4	6	8	27	50	84	143	82
mCone_r1_peak_11380	chr13	31486502	31486702	+	7.14184	Intergenic	-71568	Foxq1	17	28	12	14	8	2	4	6	8	12	34	18
mCone_r1_peak_11387	chr13	31911553	31911753	+	5.2192	intron	105007	Foxc1	12	9	6	4	2	0	8	9	12	20	25	14
mCone_r1_peak_11405	chr13	34101354	34101554	+	13.6072	intron	11818	4930447K03Rik	2	14	10	6	0	2	8	11	14	22	39	21
mCone_r1_peak_11406	chr13	34109828	34110028	+	70.5728	intron	3344	4930447K03Rik	6	13	12	38	4	2	21	32	54	81	175	96
mCone_r1_peak_11408a	chr13	34130042	34130242	+	7.8496	intron	212	Tubb2b	32	48	8	17	4	12	12	10	24	25	61	33
mCone_r1_peak_11413	chr13	34291251	34291451	+	30.3609	intron	53831	Slc22a23	6	6	18	46	2	3	1	1	12	17	77	25
mCone_r1_peak_11414	chr13	34344842	34345042	+	3.52546	5'	240	Slc22a23	59	62	25	22	42	45	4	2	3	20	20	2
mCone_r1_peak_11418	chr13	34652702	34652902	+	6.22476	promoter-TSS	-121	Pxdc1	24	26	12	12	9	16	0	0	13	17	28	12
mCone_r1_peak_11420	chr13	34775247	34775447	+	8.15174	Intergenic	35705	Fam50b	6	5	16	10	8	2	6	6	12	12	28	18
mCone_r1_peak_11430	chr13	35326692	35326892	+	12.4672	Intergenic	-114744	1700019C18Rik	8	17	19	13	4	0	0	3	18	19	38	14
mCone_r1_peak_1143b	chr1	87327180	87327380	+	9.56873	intron	282	Gigyf2	63	91	34	47	18	34	50	84	39	39	69	34
mCone_r1_peak_1143c	chr1	87327518	87327718	+	4.57588	intron	620	Gigyf2	31	33	11	31	12	13	39	54	26	42	52	34
mCone_r1_peak_11447	chr13	36150178	36150378	+	4.03456	intron	32635	Fars2	2	6	12	15	2	2	2	0	3	11	26	19
mCone_r1_peak_1145	chr1	87413220	87413420	+	23.6574	intron	-18591	Kcnj13	11	19	20	17	4	8	6	16	12	16	61	43
mCone_r1_peak_11450	chr13	36247575	36247775	+	12.4009	intron	130032	Fars2	2	0	0	4	1	4	14	14	1	21	55	44
mCone_r1_peak_11451	chr13	36252434	36252634	+	52.1454	intron	134891	Fars2	85	93	26	14	49	55	55	46	48	102	139	101
mCone_r1_peak_11452	chr13	36276284	36276484	+	9.88541	intron	158741	Fars2	4	9	8	2	8	4	8	5	16	21	38	16
mCone_r1_peak_11460	chr13	36612847	36613047	+	6.16324	Intergenic	121530	Nrn1	14	32	14	14	4	7	2	4	0	4	23	6
mCone_r1_peak_11463	chr13	36736281	36736481	+	3.82151	Intergenic	-1904	Nrn1	4	6	4	4	0	1	5	2	4	6	25	8
mCone_r1_peak_11469	chr13	37494411	37494611	+	8.43307	Intergenic	149166	Ly86	12	4	6	6	0	4	6	2	4	24	39	2
mCone_r1_peak_11471b	chr13	37506086	37506286	+	22.3298	Intergenic	160841	Ly86	19	26	25	23	12	9	2	4	39	83	100	33
mCone_r1_peak_11475	chr13	37553464	37553664	+	8.43189	Intergenic	208219	Ly86	9	13	4	22	1	4	4	2	12	21	39	21
mCone_r1_peak_11476	chr13	37572729	37572929	+	20.9835	Intergenic	227484	Ly86	10	5	4	8	0	3	6	6	6	34	67	19
mCone_r1_peak_11479	chr13	37676657	37676857	+	6.16324	Intergenic	-149281	Rreb1	8	9	4	6	2	0	6	4	0	8	27	2
mCone_r1_peak_11481a	chr13	37778353	37778553	+	9.30702	Intergenic	-47585	Rreb1	22	26	18	14	13	12	28	26	18	34	50	22
mCone_r1_peak_11489	chr13	37895684	37895884	+	6.31069	intron	6913	Rreb1	4	9	0	2	8	1	7	0	8	22	39	10
mCone_r1_peak_11495	chr13	38030568	38030768	+	14.7693	intron	6269	Cage1	4	0	2	0	2	2	0	0	0	12	53	30
mCone_r1_peak_115	chr1	20912611	20912811	+	5.2192	intron	22089	Paqr8	5	6	17	4	2	0	2	2	8	15	24	6
mCone_r1_peak_11500	chr13	38151740	38151940	+	2.78738	intron	546	Dsp	10	12	2	3	3	6	4	4	0	4	19	12
mCone_r1_peak_11502	chr13	38344963	38345163	+	85.782	promoter-TSS	-653	Bmp6	54	124	66	68	30	33	12	30	96	138	208	145
mCone_r1_peak_11504	chr13	38508162	38508362	+	2.83089	intron	19652	Txndc5	4	5	1	6	1	2	2	2	4	2	22	4
mCone_r1_peak_11510	chr13	38593793	38593993	+	92.3842	Intergenic	41216	Bloc1s5	31	40	24	28	8	2	50	43	145	208	250	135
mCone_r1_peak_11519	chr13	39877849	39878049	+	8.15174	Intergenic	410062	Ofcc1	23	39	11	13	15	18	2	0	6	14	29	13
mCone_r1_peak_11521	chr13	40766613	40766813	+	37.9772	Intergenic	-31793	Tfap2a	47	27	30	32	30	14	2	10	14	24	79	49
mCone_r1_peak_11539	chr13	41186486	41186686	+	3.73665	intron	33576	Elovl2	35	48	22	26	4	10	8	2	14	23	34	9
mCone_r1_peak_11540	chr13	41197385	41197585	+	24.5651	intron	22677	Elovl2	18	40	18	14	17	12	18	20	36	28	81	36
mCone_r1_peak_11541	chr13	41211804	41212004	+	97.0819	intron	8258	Elovl2	86	154	98	121	51	40	245	281	166	272	298	126
mCone_r1_peak_11547	chr13	41278345	41278545	+	4.86322	Intergenic	28601	Smim13	3	6	6	2	0	2	17	10	4	10	30	10
mCone_r1_peak_11548	chr13	41280017	41280217	+	6.25786	Intergenic	30273	Smim13	17	9	8	9	4	2	8	18	18	24	36	26
mCone_r1_peak_11553	chr13	41340896	41341096	+	4.39979	intron	18005	Nedd9	8	12	6	3	2	6	5	2	5	4	26	25
mCone_r1_peak_11558	chr13	41482772	41482972	+	9.1909	intron	4488	Nedd9	16	18	17	26	0	6	2	2	8	18	37	12
mCone_r1_peak_11571	chr13	41850082	41850282	+	6.00962	Intergenic	-2566	Adtrp	6	0	2	6	4	2	16	13	4	8	29	8
mCone_r1_peak_11573	chr13	41855284	41855484	+	43.7667	Intergenic	-7768	Adtrp	26	46	63	62	16	23	54	84	70	106	134	71
mCone_r1_peak_11575	chr13	41944181	41944381	+	6.99298	Intergenic	78366	Gm10790	6	4	8	4	2	0	2	8	6	22	28	14
mCone_r1_peak_11578c	chr13	42052009	42052209	+	23.1035	promoter-TSS	88	Hivep1	93	132	40	62	64	55	109	165	60	92	164	101
mCone_r1_peak_1158	chr1	87797762	87797962	+	4.42987	Intergenic	-5818	Sag	4	1	4	0	0	2	22	14	10	18	30	10
mCone_r1_peak_11585	chr13	42239176	42239376	+	8.15174	Intergenic	-61994	Edn1	24	46	14	21	14	20	8	10	11	9	28	20
mCone_r1_peak_11588	chr13	42407727	42407927	+	4.31166	Intergenic	106557	Edn1	2	0	0	6	3	0	0	1	4	4	21	12
mCone_r1_peak_1159a	chr1	87803386	87803586	+	102.837	promoter-TSS	-194	Sag	92	106	94	80	37	37	688	772	256	399	416	184
mCone_r1_peak_11606	chr13	42924462	42924662	+	13.6796	intron	58315	Phactr1	8	9	4	6	0	2	24	38	15	24	50	22
mCone_r1_peak_11617	chr13	43195924	43196124	+	12.2935	3'	-24523	Tbc1d7	44	45	22	20	6	20	3	8	9	18	46	27
mCone_r1_peak_11619	chr13	43218419	43218619	+	67.8337	intron	-47018	Tbc1d7	67	76	32	80	20	37	21	30	44	108	169	146
mCone_r1_peak_11625	chr13	43468789	43468989	+	12.4672	intron	12084	Ranbp9	5	2	6	14	0	2	25	33	12	24	39	18
mCone_r1_peak_11628	chr13	43531487	43531687	+	11.7783	Intergenic	28604	Mcur1	8	20	8	4	8	5	17	22	2	20	37	16
mCone_r1_peak_11653b	chr13	44186349	44186549	+	30.1869	Intergenic	30038	A330076C08Rik	15	5	4	4	1	2	2	4	26	52	95	57
mCone_r1_peak_11667	chr13	44455669	44455869	+	9.14661	intron	16042	1700029N11Rik	5	13	28	24	5	0	72	73	25	54	81	26
mCone_r1_peak_11668a	chr13	44502134	44502334	+	54.4688	Intergenic	62507	1700029N11Rik	47	26	14	21	28	18	42	48	51	90	142	119
mCone_r1_peak_11670	chr13	44608387	44608587	+	6.49024	Intergenic	-122287	Jarid2	4	12	2	10	2	0	3	2	2	14	29	6
mCone_r1_peak_11675	chr13	44706284	44706484	+	6.16324	Intergenic	-24390	Jarid2	6	9	4	14	4	15	12	24	5	12	28	5
mCone_r1_peak_11682	chr13	44780620	44780820	+	12.2525	intron	49449	Jarid2	6	4	2	8	4	3	30	28	18	30	36	12
mCone_r1_peak_11684	chr13	44807329	44807529	+	10.8554	intron	76158	Jarid2	13	16	8	8	3	8	22	32	14	30	40	4
mCone_r1_peak_11693	chr13	44869878	44870078	+	11.7003	intron	132118	Dtnbp1	39	40	12	14	4	7	36	32	24	20	40	30
mCone_r1_peak_11704	chr13	45242919	45243119	+	8.23993	Intergenic	-146723	Mylip	4	10	12	8	0	0	4	4	14	4	40	18
mCone_r1_peak_11705	chr13	45246160	45246360	+	15.2543	Intergenic	-143482	Mylip	2	12	10	28	2	0	4	6	10	22	64	37
mCone_r1_peak_11717b	chr13	45572089	45572289	+	19.0506	intron	64745	Gmpr	20	26	15	26	12	14	35	46	15	63	72	46
mCone_r1_peak_11735b	chr13	45963783	45963983	+	25.87	intron	1108	Atxn1	81	76	56	52	50	40	203	200	94	176	194	85
mCone_r1_peak_11743	chr13	46042135	46042335	+	38.8722	Intergenic	-77244	Atxn1	7	5	21	17	6	4	48	74	41	63	96	38
mCone_r1_peak_11744	chr13	46161673	46161873	+	8.51142	Intergenic	-111948	Stmnd1	13	20	10	19	8	0	12	7	10	19	38	13
mCone_r1_peak_11747	chr13	46418906	46419106	+	8.12295	5'	706	Rbm24	20	31	22	26	18	5	6	0	24	31	41	15
mCone_r1_peak_11755	chr13	46629434	46629634	+	17.0586	intron	-39988	Fam8a1	6	2	2	0	2	0	2	2	0	1	50	6
mCone_r1_peak_11758a	chr13	46727144	46727344	+	4.76771	intron	605	Nup153	50	46	12	18	21	8	57	54	12	50	75	25
mCone_r1_peak_11758b	chr13	46727394	46727594	+	12.1084	5'	355	Nup153	42	39	14	30	18	11	77	74	50	93	101	54
mCone_r1_peak_11759	chr13	46736017	46736217	+	20.8719	Intergenic	-8268	Nup153	33	21	17	33	18	9	28	22	20	26	51	27
mCone_r1_peak_11766	chr13	46898926	46899126	+	12.8954	intron	30692	Kif13a	1	16	13	10	2	2	38	36	14	8	50	34
mCone_r1_peak_11771d	chr13	46930413	46930613	+	42.1484	promoter-TSS	-795	Kif13a	103	162	77	106	69	43	167	180	104	168	168	95
mCone_r1_peak_11787	chr13	47148517	47148717	+	60.2205	promoter-TSS	53	A930002C04Rik	27	29	43	59	8	15	124	159	101	149	198	117
mCone_r1_peak_11790	chr13	47162128	47162328	+	7.0287	intron	-13558	A930002C04Rik	7	0	0	4	0	0	9	21	6	9	26	16
mCone_r1_peak_11791	chr13	47183809	47184009	+	5.2192	intron	-10094	Rnf144b	2	6	2	8	0	10	4	0	6	4	26	19
mCone_r1_peak_11793	chr13	47221224	47221424	+	59.7155	intron	27321	Rnf144b	10	10	11	11	2	0	67	124	48	116	174	90
mCone_r1_peak_1181b	chr1	88702340	88702540	+	40.4116	promoter-TSS	-249	Arl4c	132	147	65	43	63	70	42	58	45	115	157	98
mCone_r1_peak_11825a	chr13	48870677	48870877	+	9.07756	5'	108	Phf2	35	48	11	17	9	16	54	49	30	36	57	39
mCone_r1_peak_11827	chr13	48941815	48942015	+	5.44251	intron	25913	Fam120a	8	4	2	2	0	5	8	14	3	7	33	8
mCone_r1_peak_11830a	chr13	48967610	48967810	+	7.79955	promoter-TSS	118	Fam120a	20	29	20	17	15	20	53	56	32	34	101	39
mCone_r1_peak_1184	chr1	88772197	88772397	+	41.7266	Intergenic	17407	Platr5	12	6	2	4	2	0	2	6	30	82	117	63
mCone_r1_peak_11850	chr13	49248627	49248827	+	8.21315	promoter-TSS	-21	Susd3	14	28	18	24	8	10	179	215	36	47	103	48
mCone_r1_peak_11852	chr13	49320191	49320391	+	59.044	Intergenic	-11083	Fgd3	75	123	56	78	48	71	101	103	58	66	138	66
mCone_r1_peak_11864b	chr13	49653235	49653435	+	7.28478	promoter-TSS	257	Nol8	61	49	45	53	29	22	101	111	44	58	78	44
mCone_r1_peak_11869	chr13	50971406	50971606	+	8.15174	Intergenic	129221	9430083A17Rik	1	8	7	6	0	2	2	8	6	27	35	18
mCone_r1_peak_11872	chr13	51114499	51114699	+	12.6721	intron	13052	Spin1	7	8	8	16	2	2	34	28	24	20	49	33
mCone_r1_peak_11880	chr13	51424787	51424987	+	21.8954	Intergenic	16269	S1pr3	40	48	23	21	20	16	18	13	12	22	54	13
mCone_r1_peak_11895	chr13	51921038	51921238	+	4.31166	Intergenic	74463	Gadd45g	31	15	15	20	10	11	4	8	2	0	20	7
mCone_r1_peak_11896	chr13	51950470	51950670	+	28.371	Intergenic	103895	Gadd45g	52	53	10	10	18	18	14	6	26	32	79	45
mCone_r1_peak_11906	chr13	52408705	52408905	+	8.07191	Intergenic	122031	Diras2	3	6	2	10	0	4	0	0	11	31	32	14
mCone_r1_peak_11929a	chr13	52980298	52980498	+	8.23856	intron	641	Nfil3	81	71	30	29	34	15	56	68	14	57	118	62
mCone_r1_peak_1194	chr1	89151320	89151520	+	23.3642	intron	80958	Sh3bp4	2	0	4	8	3	0	2	2	14	50	71	40
mCone_r1_peak_11956	chr13	54141691	54141891	+	11.3503	Intergenic	-50338	Hrh2	4	4	2	4	2	0	0	0	12	4	41	31
mCone_r1_peak_11973	chr13	54411230	54411430	+	18.3765	Intergenic	39981	Cplx2	0	4	0	8	0	0	23	22	17	39	51	26
mCone_r1_peak_11984c	chr13	54590783	54590983	+	3.04366	promoter-TSS	652	Higd2a	32	12	10	20	11	10	23	15	25	43	48	21
mCone_r1_peak_12002c	chr13	54949694	54949894	+	7.14184	intron	362	Unc5a	42	23	16	24	20	9	55	67	28	51	71	24
mCone_r1_peak_12005	chr13	54978806	54979006	+	10.8811	intron	29474	Unc5a	5	35	14	24	4	8	23	36	16	29	49	28
mCone_r1_peak_12006	chr13	54979583	54979783	+	15.5936	intron	30251	Unc5a	15	18	22	10	10	4	33	54	34	32	60	16
mCone_r1_peak_12034	chr13	55494680	55494880	+	7.37299	Intergenic	-6704	Dbn1	6	9	0	10	2	0	3	23	5	10	28	8
mCone_r1_peak_12050	chr13	55881826	55882026	+	16.5065	Intergenic	-50501	Pitx1	36	38	18	46	18	18	6	18	14	22	48	22
mCone_r1_peak_12051	chr13	55888453	55888653	+	6.16324	Intergenic	-57128	Pitx1	4	4	4	3	4	2	2	2	4	0	26	1
mCone_r1_peak_12060	chr13	56010588	56010788	+	35.1865	Intergenic	124862	H2afy	12	8	7	20	7	2	0	4	34	38	88	40
mCone_r1_peak_12062	chr13	56025203	56025403	+	6.38976	Intergenic	110247	H2afy	20	27	7	17	10	8	8	4	4	11	34	21
mCone_r1_peak_12065	chr13	56133159	56133359	+	48.0052	intron	2291	H2afy	131	161	74	130	70	79	64	80	89	128	189	140
mCone_r1_peak_12069	chr13	56161287	56161487	+	7.14184	Intergenic	17498	Tifab	7	6	0	2	0	0	6	4	2	4	29	17
mCone_r1_peak_12075	chr13	56296375	56296575	+	12.3892	promoter-TSS	76	Cxcl14	10	17	10	9	4	6	0	0	16	8	45	21
mCone_r1_peak_12076	chr13	56315286	56315486	+	44.3532	Intergenic	-18835	Cxcl14	6	8	6	23	0	5	1	0	41	74	121	65
mCone_r1_peak_12079	chr13	56337107	56337307	+	5.7875	Intergenic	-25693	Gm10782	2	8	2	10	4	0	0	2	6	5	35	11
mCone_r1_peak_12080	chr13	56352263	56352463	+	37.5333	Intergenic	-10537	Gm10782	13	18	28	28	6	9	10	8	28	34	88	56
mCone_r1_peak_12081	chr13	56363209	56363409	+	11.3503	intron	409	Gm10782	7	10	4	0	2	2	2	7	10	14	38	22
mCone_r1_peak_12082	chr13	56397685	56397885	+	53.7433	Intergenic	34885	Gm10782	16	26	27	57	8	6	8	5	48	96	147	89
mCone_r1_peak_12088	chr13	56516900	56517100	+	56.208	Intergenic	-5508	Fbxl21	12	25	26	44	8	9	23	36	36	70	128	54
mCone_r1_peak_12090	chr13	56529166	56529366	+	4.03609	intron	6758	Fbxl21	14	7	3	12	1	6	2	4	6	10	23	11
mCone_r1_peak_12092	chr13	56702434	56702634	+	19.9321	promoter-TSS	-476	Smad5	23	47	20	22	8	6	95	97	47	57	112	47
mCone_r1_peak_12095	chr13	56731828	56732028	+	19.816	intron	28260	Smad5	13	7	16	23	4	3	16	36	39	54	57	27
mCone_r1_peak_12114	chr13	57548834	57549034	+	5.21488	intron	359398	Spock1	11	8	3	10	0	4	2	2	6	4	27	7
mCone_r1_peak_12119	chr13	57651262	57651462	+	4.31166	intron	256970	Spock1	6	7	2	2	4	0	0	2	5	4	21	14
mCone_r1_peak_1212	chr1	89531417	89531617	+	7.53774	intron	76706	Agap1	8	18	8	16	1	4	6	14	15	25	40	29
mCone_r1_peak_12142	chr13	58385129	58385329	+	15.6139	promoter-TSS	-4	2210016F16Rik	40	47	32	28	27	20	26	24	28	25	47	15
mCone_r1_peak_12166	chr13	60115850	60116050	+	14.7693	non-coding	61585	Gas1	34	50	15	36	9	14	6	0	16	36	46	28
mCone_r1_peak_1219	chr1	89594146	89594346	+	8.23993	intron	89646	4933400F21Rik	17	34	10	11	10	8	14	17	28	28	48	23
mCone_r1_peak_12198	chr13	63412293	63412493	+	5.2192	intron	19352	Fancc	8	29	4	16	6	15	13	14	8	18	23	14
mCone_r1_peak_12216	chr13	64274162	64274362	+	3.44414	intron	726	Cdc14b	11	24	2	4	2	6	4	7	6	9	23	10
mCone_r1_peak_12225c	chr13	65241533	65241733	+	2.66232	Intergenic	-35917	Nlrp4f	51	91	22	25	13	33	29	36	18	13	32	20
mCone_r1_peak_12229	chr13	66954410	66954610	+	9.1909	intron	-21438	Mterf3	2	17	12	6	4	10	6	2	0	0	34	20
mCone_r1_peak_12230a	chr13	67060858	67061058	+	30.0568	intron	212	Zfp712	156	237	37	80	119	77	70	58	25	48	77	34
mCone_r1_peak_12264	chr13	68877519	68877719	+	9.44458	intron	121922	Adcy2	9	8	14	22	0	0	0	2	10	19	32	8
mCone_r1_peak_12278	chr13	69792493	69792693	+	5.2192	Intergenic	-17289	Med10	6	5	0	0	0	0	2	0	6	2	22	11
mCone_r1_peak_12283	chr13	70272792	70272992	+	22.7932	Intergenic	40070	4930520P13Rik	15	21	12	10	8	5	0	2	18	33	56	31
mCone_r1_peak_12284	chr13	70416603	70416803	+	19.3252	Intergenic	-156538	1700100L14Rik	4	8	6	3	1	2	0	2	11	10	58	25
mCone_r1_peak_12285	chr13	70422747	70422947	+	9.1909	Intergenic	-150394	1700100L14Rik	2	10	8	4	6	4	0	2	8	18	32	14
mCone_r1_peak_12286	chr13	70459580	70459780	+	8.15174	Intergenic	-113561	1700100L14Rik	2	5	4	8	2	4	1	0	11	14	32	18
mCone_r1_peak_12290	chr13	70540215	70540415	+	6.16324	Intergenic	-32926	1700100L14Rik	7	16	4	6	2	2	2	0	6	9	33	8
mCone_r1_peak_12304	chr13	72231124	72231324	+	8.15174	Intergenic	-267501	Irx1	10	7	8	9	6	8	2	2	17	28	28	22
mCone_r1_peak_12312	chr13	73385443	73385643	+	4.31166	Intergenic	-38159	D630045M09Rik	10	8	4	2	8	2	2	8	4	7	24	12
mCone_r1_peak_12313b	chr13	73467490	73467690	+	12.104	intron	207	Lpcat1	64	106	15	32	42	55	87	80	43	53	107	47
mCone_r1_peak_12332	chr13	74107508	74107708	+	15.6991	Intergenic	-13907	Slc9a3	15	14	12	21	2	4	2	6	2	2	52	25
mCone_r1_peak_12367	chr13	77756953	77757153	+	7.14184	intron	48363	Fam172a	4	3	2	6	1	6	0	2	7	12	31	11
mCone_r1_peak_12384	chr13	81651815	81652015	+	12.4672	Intergenic	-5891	Lysmd3	13	45	17	24	16	15	27	34	8	12	40	12
mCone_r1_peak_12399	chr13	83737852	83738052	+	11.8108	promoter-TSS	-862	Mir9-2	39	50	25	31	26	29	37	53	20	35	61	21
mCone_r1_peak_12405	chr13	84073384	84073584	+	7.14184	Intergenic	-8710	Gm17750	1	16	12	9	2	0	14	18	10	14	35	14
mCone_r1_peak_12406	chr13	84082752	84082952	+	6.16324	Intergenic	-18078	Gm17750	0	2	4	11	2	0	2	4	14	6	24	12
mCone_r1_peak_12415a	chr13	86046350	86046550	+	7.93214	intron	345	Cox7c	42	110	37	37	53	53	7	17	12	15	51	6
mCone_r1_peak_12417	chr13	88823954	88824154	+	40.5398	intron	2582	Edil3	67	203	60	57	41	43	30	32	62	107	151	87
mCone_r1_peak_12439b	chr13	91514421	91514621	+	6.63991	intron	53424	Ssbp2	6	13	8	16	3	4	12	9	7	6	30	2
mCone_r1_peak_1244	chr1	90734530	90734730	+	3.07991	Intergenic	109341	Col6a3	6	23	10	6	2	7	9	8	6	8	32	16
mCone_r1_peak_12454	chr13	91936636	91936836	+	5.16203	intron	51306	Rasgrf2	6	6	4	9	0	2	2	8	16	22	23	4
mCone_r1_peak_12462	chr13	92218958	92219158	+	7.0287	intron	-135725	Dhfr	6	10	2	20	6	3	15	1	18	18	30	12
mCone_r1_peak_12464	chr13	92241514	92241714	+	14.872	intron	-113169	Dhfr	2	8	0	2	4	8	0	5	4	14	47	24
mCone_r1_peak_12471	chr13	92483394	92483594	+	9.39211	intron	537	Fam151b	45	66	36	38	38	28	37	30	22	52	56	10
mCone_r1_peak_12480	chr13	92613254	92613454	+	9.93639	intron	2216	Serinc5	18	23	6	4	17	8	11	29	4	34	78	54
mCone_r1_peak_12486	chr13	92736565	92736765	+	10.0422	Intergenic	58153	Thbs4	16	31	6	15	6	26	20	10	24	32	42	34
mCone_r1_peak_12495	chr13	93216437	93216637	+	17.1547	Intergenic	-24254	Papd4	4	7	10	6	1	0	8	0	10	16	46	24
mCone_r1_peak_12499	chr13	93752989	93753189	+	8.15174	TTS	-18590	Arsb	5	2	8	10	2	6	4	0	5	15	30	14
mCone_r1_peak_12502a	chr13	93789929	93790129	+	31.6772	promoter-TSS	-748	Mir5624	29	78	20	34	28	20	10	29	50	87	118	90
mCone_r1_peak_12516	chr13	94262590	94262790	+	4.97308	intron	22591	Scamp1	8	4	2	4	0	10	4	7	0	2	22	11
mCone_r1_peak_12517a	chr13	94284959	94285159	+	6.05508	intron	222	Scamp1	24	75	33	46	36	21	83	74	39	88	71	45
mCone_r1_peak_12530	chr13	94582880	94583080	+	20.8742	Intergenic	-205963	Tbca	6	10	8	6	2	2	0	4	10	18	52	8
mCone_r1_peak_12531	chr13	94668253	94668453	+	10.2575	Intergenic	-120590	Tbca	11	10	6	6	3	6	8	7	6	12	32	10
mCone_r1_peak_12538	chr13	94990623	94990823	+	6.79756	intron	14379	Wdr41	8	10	10	10	7	0	22	18	28	25	49	32
mCone_r1_peak_12545	chr13	95034822	95035022	+	17.1538	intron	58578	Wdr41	49	52	20	29	17	20	4	3	36	61	72	25
mCone_r1_peak_12552	chr13	95195480	95195680	+	48.2879	intron	27470	Pde8b	8	14	35	16	1	2	76	88	38	93	116	52
mCone_r1_peak_12555	chr13	95229914	95230114	+	21.336	intron	-6964	Pde8b	2	10	10	4	3	4	36	62	39	44	53	26
mCone_r1_peak_12564b	chr13	95325169	95325369	+	15.7281	5'	444	Zbed3	35	65	37	33	28	23	57	59	29	44	74	26
mCone_r1_peak_12578	chr13	95547009	95547209	+	6.01085	Intergenic	-21869	F2rl1	5	4	4	14	3	0	1	6	12	24	57	29
mCone_r1_peak_12579	chr13	95547378	95547578	+	16.1487	Intergenic	-22238	F2rl1	6	16	22	27	2	4	9	6	56	88	90	63
mCone_r1_peak_12580a	chr13	95548612	95548812	+	10.2659	Intergenic	-23472	F2rl1	2	27	17	18	0	4	1	2	34	56	70	25
mCone_r1_peak_12583	chr13	95628124	95628324	+	24.075	intron	-9791	F2r	27	22	6	8	10	8	12	22	16	40	58	34
mCone_r1_peak_12588	chr13	95777298	95777498	+	32.1802	intron	80478	F2rl2	27	44	34	38	6	10	3	0	34	68	93	32
mCone_r1_peak_12591	chr13	95880712	95880912	+	26.5242	intron	11110	Iqgap2	24	24	56	63	6	0	6	10	24	40	75	35
mCone_r1_peak_12594	chr13	95943616	95943816	+	18.3765	Intergenic	-51794	Iqgap2	5	4	2	14	0	0	2	2	12	16	48	18
mCone_r1_peak_1260	chr1	91350916	91351116	+	18.0496	promoter-TSS	-57	Klhl30	15	35	15	30	8	14	6	7	10	34	66	58
mCone_r1_peak_12600	chr13	96311348	96311548	+	35.8725	Intergenic	-76846	Poc5	4	34	33	20	6	20	0	5	23	63	104	100
mCone_r1_peak_12617	chr13	96617975	96618175	+	7.14184	intron	52861	Hmgcr	14	7	2	0	6	4	16	22	20	19	35	12
mCone_r1_peak_12623	chr13	96725055	96725255	+	13.6072	Intergenic	-54219	Hmgcr	2	15	6	10	0	0	4	16	24	22	42	26
mCone_r1_peak_12624	chr13	96731970	96732170	+	11.3503	Intergenic	-61134	Hmgcr	7	19	2	0	4	10	2	1	7	11	46	17
mCone_r1_peak_12626	chr13	96749614	96749814	+	10.2056	Intergenic	-78778	Hmgcr	29	32	8	13	10	12	25	36	20	54	64	22
mCone_r1_peak_1264	chr1	91404410	91404610	+	5.56629	TTS	1519	1700020N18Rik	16	25	10	18	8	4	2	2	6	20	35	14
mCone_r1_peak_12648	chr13	97250785	97250985	+	2.62111	3'	9780	Enc1	8	6	0	5	2	0	4	8	8	6	25	8
mCone_r1_peak_12654	chr13	97489092	97489292	+	41.7778	intron	6491	Lncenc1	27	68	10	11	32	43	92	85	18	64	120	77
mCone_r1_peak_12668	chr13	97938951	97939151	+	28.7505	intron	267114	Arhgef28	41	64	18	46	22	26	44	58	36	48	70	30
mCone_r1_peak_12672	chr13	98016989	98017189	+	44.447	intron	189076	Arhgef28	19	49	20	28	15	26	30	44	48	67	106	58
mCone_r1_peak_12676	chr13	98117826	98118026	+	24.075	intron	88239	Arhgef28	16	27	4	4	26	12	9	11	8	13	61	49
mCone_r1_peak_1268	chr1	91465237	91465437	+	19.6324	Intergenic	-6009	Per2	9	9	0	11	2	4	5	14	17	25	68	50
mCone_r1_peak_12681	chr13	98234407	98234607	+	25.059	Intergenic	-28342	Arhgef28	2	3	10	6	0	2	2	8	18	50	68	35
mCone_r1_peak_12684a	chr13	98316482	98316682	+	12.0094	intron	385	Btf3	19	34	2	8	16	20	14	29	11	54	68	34
mCone_r1_peak_12686	chr13	98354476	98354676	+	4.67771	5'	331	Foxd1	6	9	0	10	4	9	8	13	10	22	33	8
mCone_r1_peak_12690	chr13	98551633	98551833	+	14.7693	Intergenic	85677	Tmem174	13	15	10	16	10	12	2	2	12	14	46	24
mCone_r1_peak_12698a	chr13	98890259	98890459	+	19.3778	intron	683	Tnpo1	36	71	25	51	29	24	70	105	24	60	102	53
mCone_r1_peak_12715	chr13	99170640	99170840	+	3.15247	Intergenic	-14083	Zfp366	10	11	0	2	9	0	0	3	5	7	23	7
mCone_r1_peak_12720a	chr13	99304309	99304509	+	9.57729	Intergenic	40269	Ptcd2	6	18	10	14	2	5	11	8	14	21	39	26
mCone_r1_peak_12720b	chr13	99304537	99304737	+	14.6399	Intergenic	40041	Ptcd2	20	42	12	14	10	9	32	26	22	23	52	33
mCone_r1_peak_12743	chr13	99485262	99485462	+	23.7401	intron	31240	Map1b	18	43	31	32	12	10	23	31	33	39	88	37
mCone_r1_peak_12745	chr13	99497260	99497460	+	50.6022	intron	19242	Map1b	18	14	20	34	2	4	96	124	101	132	140	101
mCone_r1_peak_12746	chr13	99498702	99498902	+	9.98328	intron	17800	Map1b	14	20	16	28	0	6	25	36	26	47	51	44
mCone_r1_peak_12764	chr13	99896341	99896541	+	5.26321	Intergenic	4242	Cartpt	16	7	6	8	7	6	6	6	26	27	23	11
mCone_r1_peak_12766	chr13	99970021	99970221	+	25.276	intron	45518	Mccc2	6	10	12	10	1	4	11	8	18	49	71	48
mCone_r1_peak_12774	chr13	100492301	100492501	+	31.1928	intron	208	Gtf2h2	49	66	34	33	30	22	34	32	23	53	85	25
mCone_r1_peak_12775	chr13	100516602	100516802	+	9.1909	intron	-24093	Gtf2h2	5	4	6	6	0	0	10	8	10	20	29	17
mCone_r1_peak_12776a	chr13	100552305	100552505	+	3.77595	promoter-TSS	93	Ocln	20	23	8	10	4	3	6	7	8	4	27	9
mCone_r1_peak_1278	chr1	92014607	92014807	+	17.4694	intron	165634	Hdac4	8	10	14	25	6	2	9	4	41	41	76	31
mCone_r1_peak_12787a	chr13	100832838	100833038	+	6.16324	intron	489	Slc30a5	39	55	22	35	20	25	48	56	48	49	83	42
mCone_r1_peak_12789	chr13	100943538	100943738	+	76.4014	Intergenic	-110211	Slc30a5	34	57	19	16	18	21	24	30	34	97	186	74
mCone_r1_peak_12792b	chr13	101233833	101234033	+	3.1643	intron	1806	5930438M14Rik	12	8	10	6	10	8	2	0	4	6	31	22
mCone_r1_peak_1279a	chr1	92015762	92015962	+	4.0966	intron	164479	Hdac4	11	10	4	10	4	0	0	6	8	18	31	12
mCone_r1_peak_12801	chr13	101694519	101694719	+	6.41685	intron	-1989	Pik3r1	18	48	18	37	8	16	52	33	33	70	72	43
mCone_r1_peak_12805	chr13	101729824	101730024	+	12.8954	intron	-37294	Pik3r1	10	8	11	7	2	0	8	8	14	14	42	10
mCone_r1_peak_12814	chr13	102458668	102458868	+	15.5757	Intergenic	-234790	Cd180	4	10	6	14	0	0	0	2	27	35	53	15
mCone_r1_peak_12819	chr13	102546453	102546653	+	5.2192	Intergenic	-147005	Cd180	11	7	16	4	2	4	0	0	15	9	25	10
mCone_r1_peak_1282	chr1	92075509	92075709	+	9.50433	intron	104732	Hdac4	29	26	12	14	9	12	0	0	2	15	40	9
mCone_r1_peak_12831	chr13	103109897	103110097	+	54.3245	intron	224495	Mast4	78	149	53	53	63	58	0	3	62	130	155	136
mCone_r1_peak_12836	chr13	103268968	103269168	+	16.035	intron	65424	Mast4	10	12	12	18	0	0	2	0	14	37	47	24
mCone_r1_peak_1285	chr1	92116349	92116549	+	7.77165	intron	63892	Hdac4	8	6	6	2	2	2	10	9	6	11	34	22
mCone_r1_peak_12859b	chr13	104541244	104541444	+	6.08111	Intergenic	253471	Adamts6	12	8	5	4	2	1	29	25	15	28	50	26
mCone_r1_peak_12861	chr13	104618224	104618424	+	12.2852	Intergenic	198629	Cwc27	2	11	1	12	2	2	4	4	4	20	53	30
mCone_r1_peak_1287	chr1	92188084	92188284	+	15.8241	Intergenic	-7843	Hdac4	2	12	6	21	2	1	1	4	16	26	49	26
mCone_r1_peak_12891	chr13	106978600	106978800	+	10.2575	intron	31571	Dimt1	5	6	8	4	0	0	2	8	22	16	33	27
mCone_r1_peak_12897a	chr13	107021940	107022140	+	51.0227	promoter-TSS	74	Kif2a	109	185	73	67	38	72	153	212	98	138	209	112
mCone_r1_peak_12898	chr13	107042636	107042836	+	4.97308	Intergenic	20166	3830408C21Rik	2	4	2	6	2	2	2	0	4	13	25	20
mCone_r1_peak_12899	chr13	107043753	107043953	+	7.74985	Intergenic	21283	3830408C21Rik	2	0	8	7	4	0	2	2	4	2	29	18
mCone_r1_peak_12911	chr13	107891101	107891301	+	12.6996	Intergenic	-1137	Zswim6	80	123	70	48	66	54	133	159	81	128	169	67
mCone_r1_peak_12920	chr13	108226571	108226771	+	23.1234	intron	12267	Elovl7	1	6	4	12	1	2	2	0	8	27	115	46
mCone_r1_peak_12922	chr13	108238198	108238398	+	9.29843	intron	23894	Elovl7	6	2	3	2	0	2	0	2	4	25	44	20
mCone_r1_peak_12924	chr13	108248991	108249191	+	6.16324	intron	34687	Elovl7	11	14	14	4	4	4	8	12	2	23	22	15
mCone_r1_peak_12930	chr13	109057960	109058160	+	4.31166	intron	-266684	Mir582	6	9	2	2	0	0	0	0	7	14	19	12
mCone_r1_peak_12932	chr13	109237930	109238130	+	4.31166	intron	-86714	Mir582	5	8	4	12	4	4	2	2	4	6	25	6
mCone_r1_peak_12945	chr13	109759720	109759920	+	18.3765	intron	-143989	Mir1904	14	6	6	8	4	4	2	2	36	33	46	27
mCone_r1_peak_12962	chr13	110463509	110463709	+	14.7693	Intergenic	68565	Plk2	8	11	12	10	2	0	8	8	20	29	44	12
mCone_r1_peak_12963	chr13	110556827	110557027	+	17.6345	Intergenic	161883	Plk2	4	9	17	31	2	3	3	0	14	19	59	30
mCone_r1_peak_12965	chr13	110688791	110688991	+	37.0364	Intergenic	-214608	Gm38397	3	8	18	19	0	2	4	0	2	36	117	71
mCone_r1_peak_12967	chr13	110968632	110968832	+	39.1704	Intergenic	-64886	4930526H09Rik	15	13	10	24	4	6	2	2	18	57	127	90
mCone_r1_peak_12968	chr13	111235688	111235888	+	2.75376	Intergenic	-6357	3110015C05Rik	4	8	4	1	2	2	0	4	0	0	25	5
mCone_r1_peak_12969	chr13	111236247	111236447	+	16.3083	Intergenic	-6916	3110015C05Rik	13	12	8	2	2	2	8	0	10	12	69	37
mCone_r1_peak_12971	chr13	111284288	111284488	+	64.7835	Intergenic	29375	Actbl2	62	122	76	78	15	24	0	2	15	30	175	114
mCone_r1_peak_12984b	chr13	111788436	111788636	+	16.6796	intron	20447	Map3k1	17	31	15	6	2	5	40	54	26	48	75	31
mCone_r1_peak_12986b	chr13	111798172	111798372	+	6.25741	intron	10711	Map3k1	12	8	7	19	14	9	41	27	10	29	65	30
mCone_r1_peak_12987	chr13	111807995	111808195	+	8.07159	intron	888	Map3k1	44	68	29	42	30	39	62	73	53	95	85	33
mCone_r1_peak_12994	chr13	111955942	111956142	+	12.4672	Intergenic	88106	Gm15326	8	9	6	14	4	0	0	2	22	20	45	23
mCone_r1_peak_12996	chr13	112000345	112000545	+	5.92152	Intergenic	132509	Gm15326	13	6	4	2	2	0	0	6	3	12	35	16
mCone_r1_peak_130	chr1	23291833	23292033	+	7.14184	TTS	232	Mir30c-2	9	6	10	16	0	1	0	0	1	12	26	6
mCone_r1_peak_13025b	chr13	113031787	113031987	+	10.2788	Intergenic	-3492	Cdc20b	19	35	27	22	6	0	33	29	24	53	53	12
mCone_r1_peak_13031	chr13	113439606	113439806	+	13.1588	Intergenic	63138	4921509O07Rik	5	11	10	17	8	2	2	8	4	12	36	7
mCone_r1_peak_13032	chr13	113441088	113441288	+	9.36053	Intergenic	61656	4921509O07Rik	9	8	10	0	2	2	6	12	7	15	35	10
mCone_r1_peak_13034a	chr13	113617943	113618143	+	3.71303	exon	521	Snx18	55	73	41	17	25	12	56	61	31	57	76	43
mCone_r1_peak_13050	chr13	114292382	114292582	+	6.2165	intron	95612	Ndufs4	2	6	4	6	4	2	22	8	19	20	31	8
mCone_r1_peak_13065	chr13	117489652	117489852	+	44.2678	Intergenic	-112568	Hcn1	21	43	55	39	7	4	27	28	65	115	106	46
mCone_r1_peak_13072a	chr13	117658579	117658779	+	3.29342	intron	56359	Hcn1	27	26	8	28	9	17	14	4	13	11	33	13
mCone_r1_peak_13073	chr13	117659571	117659771	+	11.2873	intron	57351	Hcn1	8	54	21	17	9	6	46	36	30	33	57	32
mCone_r1_peak_1308	chr1	93062455	93062655	+	3.01076	exon	19925	Kif1a	7	4	0	16	4	3	1	0	3	0	18	2
mCone_r1_peak_13080	chr13	118386668	118386868	+	7.38578	exon	484	Mrps30	41	67	6	22	22	19	16	28	8	22	43	19
mCone_r1_peak_13088	chr13	119596412	119596612	+	17.1547	intron	-27307	Ccl28	0	2	4	2	4	2	40	30	8	18	44	6
mCone_r1_peak_13093	chr13	119727675	119727875	+	5.87912	exon	28107	Nim1k	14	6	6	27	2	8	35	17	6	15	37	16
mCone_r1_peak_13095	chr13	119737016	119737216	+	22.0401	intron	18766	Nim1k	6	38	34	10	44	13	47	22	22	33	57	10
mCone_r1_peak_13098c	chr13	119791417	119791617	+	25.0358	promoter-TSS	-395	Zfp131	31	92	43	23	32	20	62	54	19	45	132	59
mCone_r1_peak_13100	chr13	119812020	119812220	+	5.44251	Intergenic	18097	AF067063	0	2	6	0	0	0	4	2	2	9	31	10
mCone_r1_peak_13101	chr13	119835628	119835828	+	9.1909	Intergenic	-5511	AF067063	18	6	2	4	0	2	10	4	8	10	32	2
mCone_r1_peak_13102	chr13	119887024	119887224	+	3.44414	Intergenic	7661	Tcstv1	0	6	0	0	2	0	0	0	4	5	25	6
mCone_r1_peak_13103	chr13	119895397	119895597	+	6.16324	promoter-TSS	-712	Tcstv1	2	6	4	6	0	4	0	0	0	6	26	12
mCone_r1_peak_13104	chr13	120281700	120281900	+	5.2192	Intergenic	-18592	BC147527	0	0	0	0	0	2	2	0	0	2	27	4
mCone_r1_peak_13106	chr14	7791611	7791811	+	14.7693	Intergenic	-26246	Flnb	16	18	28	18	14	2	30	20	14	18	52	10
mCone_r1_peak_13113b	chr14	8003159	8003359	+	11.8651	intron	357	Abhd6	24	65	32	29	36	31	33	28	15	26	54	18
mCone_r1_peak_13116	chr14	8106700	8106900	+	47.1872	intron	8587	Pxk	37	81	8	7	21	28	97	102	28	30	115	35
mCone_r1_peak_13122	chr14	8243414	8243614	+	3.44414	intron	15325	Acox2	15	11	10	6	2	2	0	0	4	2	19	9
mCone_r1_peak_13128	chr14	8621227	8621427	+	20.7199	intron	44963	4930452B06Rik	12	15	23	16	2	6	0	2	18	12	51	19
mCone_r1_peak_13133	chr14	10882873	10883073	+	7.90824	intron	144420	Fhitos	6	10	4	16	4	4	0	1	12	20	47	17
mCone_r1_peak_13135	chr14	10893547	10893747	+	12.4672	intron	155094	Fhitos	5	12	8	5	2	0	0	0	2	5	46	21
mCone_r1_peak_13136	chr14	10909113	10909313	+	32.8812	intron	170660	Fhitos	40	70	38	53	40	8	4	6	11	10	76	36
mCone_r1_peak_13137	chr14	10942186	10942386	+	89.1532	intron	203733	Fhitos	34	24	48	53	2	4	129	129	88	150	216	120
mCone_r1_peak_1314	chr1	93128765	93128965	+	71.2387	Intergenic	-6375	Agxt	100	134	67	77	56	42	88	141	67	88	190	91
mCone_r1_peak_13143	chr14	11503532	11503732	+	5.2192	Intergenic	-49921	Ptprg	15	16	18	12	4	8	1	2	6	14	26	9
mCone_r1_peak_13148	chr14	11578547	11578747	+	5.33346	intron	25094	Ptprg	14	20	10	8	16	7	0	0	10	0	34	27
mCone_r1_peak_13150	chr14	11614490	11614690	+	13.2288	intron	61037	Ptprg	10	25	17	10	7	5	2	0	21	31	45	28
mCone_r1_peak_13154	chr14	11670936	11671136	+	6.26234	intron	117483	Ptprg	24	28	25	24	16	2	2	0	20	30	53	32
mCone_r1_peak_13155	chr14	11723985	11724185	+	7.14184	intron	170532	Ptprg	7	0	2	4	2	2	6	0	6	4	32	10
mCone_r1_peak_13157	chr14	11837818	11838018	+	21.7448	intron	284365	Ptprg	2	18	14	16	2	2	2	0	24	28	68	22
mCone_r1_peak_13161	chr14	12005959	12006159	+	14.1318	intron	-278144	3830406C13Rik	7	14	0	6	6	1	0	2	10	17	54	26
mCone_r1_peak_13163	chr14	12072992	12073192	+	7.16991	intron	-211111	3830406C13Rik	4	0	6	6	6	4	2	0	10	20	37	23
mCone_r1_peak_13167	chr14	12141211	12141411	+	8.49252	intron	-142892	3830406C13Rik	20	36	2	18	12	10	6	0	6	12	42	14
mCone_r1_peak_13168	chr14	12144230	12144430	+	24.2507	intron	-139873	3830406C13Rik	6	19	5	26	18	7	12	8	37	65	93	43
mCone_r1_peak_13170	chr14	12172228	12172428	+	6.84393	intron	-111875	3830406C13Rik	12	21	3	17	7	2	0	0	8	0	26	3
mCone_r1_peak_13172	chr14	12208505	12208705	+	5.2192	intron	-75598	3830406C13Rik	15	13	18	6	11	7	11	11	6	16	24	6
mCone_r1_peak_13175	chr14	12288454	12288654	+	11.6839	intron	4351	3830406C13Rik	4	6	4	8	0	0	2	2	16	8	43	14
mCone_r1_peak_13176	chr14	12341265	12341465	+	17.1251	TTS	4500	Fezf2	9	30	33	52	6	7	0	2	29	42	61	19
mCone_r1_peak_13177	chr14	12378494	12378694	+	34.2472	intron	-32729	Fezf2	13	18	30	11	4	2	50	73	2	17	103	41
mCone_r1_peak_13196	chr14	14064808	14065008	+	9.09087	intron	52417	Atxn7	8	11	17	20	4	8	37	50	20	34	55	29
mCone_r1_peak_13198	chr14	14077049	14077249	+	21.0997	intron	43755	Psmd6	6	14	10	18	0	2	36	50	27	51	69	23
mCone_r1_peak_13208	chr14	14885911	14886111	+	3.44414	intron	65196	Nek10	14	5	8	7	3	2	2	2	8	13	23	11
mCone_r1_peak_13209b	chr14	14894365	14894565	+	5.03517	intron	73650	Nek10	2	9	6	0	2	1	2	2	0	5	23	10
mCone_r1_peak_13218	chr14	16047919	16048119	+	12.8392	Intergenic	-201295	Ngly1	6	8	10	5	2	8	18	10	5	21	45	11
mCone_r1_peak_13219	chr14	16058589	16058789	+	5.2192	Intergenic	-190625	Ngly1	2	2	2	5	0	0	2	4	0	10	25	13
mCone_r1_peak_13223b	chr14	16249461	16249661	+	55.7876	5'	247	Ngly1	101	257	91	84	83	101	155	178	86	134	182	95
mCone_r1_peak_13246	chr14	17624221	17624421	+	4.31166	Intergenic	-36639	Thrb	14	30	0	6	12	14	2	5	2	4	24	10
mCone_r1_peak_13249b	chr14	17660227	17660427	+	3.44414	promoter-TSS	-633	Thrb	37	65	17	15	22	29	83	73	40	64	89	31
mCone_r1_peak_13250	chr14	17661364	17661564	+	6.37197	intron	504	Thrb	37	54	28	14	16	26	76	88	46	68	94	47
mCone_r1_peak_13251	chr14	17677451	17677651	+	11.3503	intron	16591	Thrb	14	14	16	12	2	4	20	26	10	8	43	4
mCone_r1_peak_13255	chr14	17736889	17737089	+	5.83786	intron	76029	Thrb	10	5	14	6	2	2	14	18	16	35	43	22
mCone_r1_peak_13258	chr14	17781938	17782138	+	5.26321	intron	121078	Thrb	2	5	6	2	4	4	4	3	4	10	35	11
mCone_r1_peak_13259	chr14	17836710	17836910	+	10.7392	intron	-144834	Thrb	20	44	16	12	16	14	6	5	4	22	39	16
mCone_r1_peak_13261	chr14	17923169	17923369	+	3.52546	intron	-58375	Thrb	15	12	4	7	1	5	14	11	19	21	24	7
mCone_r1_peak_13263	chr14	17933160	17933360	+	6.16324	intron	-48384	Thrb	7	8	4	6	0	2	4	6	7	16	25	8
mCone_r1_peak_13268	chr14	17981533	17981733	+	12.1101	promoter-TSS	-11	Thrb	8	12	18	16	2	0	6	12	17	22	60	41
mCone_r1_peak_1327	chr1	93519944	93520144	+	8.56433	intron	7940	Farp2	8	7	6	20	0	0	21	20	14	12	37	14
mCone_r1_peak_13276	chr14	18279137	18279337	+	4.31166	intron	8101	Nkiras1	4	0	0	6	5	0	0	0	2	6	22	13
mCone_r1_peak_13280	chr14	18391367	18391567	+	12.9349	Intergenic	-59623	Ube2e1	5	2	16	16	2	0	3	12	12	26	51	41
mCone_r1_peak_13282	chr14	18773748	18773948	+	7.14184	intron	119779	Ube2e2	17	16	9	2	12	5	0	2	6	8	31	22
mCone_r1_peak_13291	chr14	19991848	19992048	+	7.14184	Intergenic	-14699	Gng2	12	13	8	18	5	6	5	0	10	23	28	5
mCone_r1_peak_1330	chr1	93634628	93634828	+	15.3298	intron	999	Stk25	63	82	34	61	15	17	101	104	45	68	134	51
mCone_r1_peak_13324	chr14	20786277	20786477	+	6.71305	intron	7711	Camk2g	14	19	20	11	2	4	12	5	21	19	63	21
mCone_r1_peak_13332	chr14	20956663	20956863	+	5.82435	intron	27330	Vcl	11	0	6	6	0	2	0	4	0	4	33	9
mCone_r1_peak_13337	chr14	21118214	21118414	+	5.62949	intron	42162	Adk	17	4	4	13	10	0	11	22	10	20	24	11
mCone_r1_peak_13347	chr14	21547115	21547315	+	8.67097	intron	47430	Kat6b	17	24	4	13	8	10	26	34	10	24	47	32
mCone_r1_peak_13349	chr14	21567215	21567415	+	9.11975	intron	67530	Kat6b	15	8	11	13	4	3	0	6	4	19	32	10
mCone_r1_peak_13350	chr14	21581361	21581561	+	7.59563	intron	81676	Kat6b	22	22	6	16	11	10	8	4	8	15	25	16
mCone_r1_peak_13360	chr14	21741954	21742154	+	84.7631	intron	825	Dusp13	108	145	102	96	63	64	200	223	79	169	223	136
mCone_r1_peak_13367a	chr14	21795144	21795344	+	20.9835	3'	-36317	Vdac2	8	28	4	6	6	4	8	4	4	16	61	24
mCone_r1_peak_13367b	chr14	21795466	21795666	+	5.57371	3'	-35995	Vdac2	6	4	2	12	0	0	8	2	6	12	25	14
mCone_r1_peak_13372a	chr14	21987447	21987647	+	17.154	5'	2054	Zfp503	50	80	32	36	12	31	107	110	97	159	163	75
mCone_r1_peak_13381a	chr14	22552643	22552843	+	10.0375	intron	-9945	4930405A10Rik	6	2	6	6	6	4	0	0	17	35	54	10
mCone_r1_peak_13393	chr14	22781811	22782011	+	19.6164	intron	-239113	4930405A10Rik	4	11	2	6	2	4	2	2	18	18	50	20
mCone_r1_peak_13402a	chr14	23396751	23396951	+	14.1827	intron	-302280	Gm10248	19	35	3	4	8	21	0	0	16	19	53	37
mCone_r1_peak_13402b	chr14	23396978	23397178	+	10.3846	intron	-302507	Gm10248	37	79	2	6	24	41	2	2	6	8	51	23
mCone_r1_peak_13405	chr14	23459098	23459298	+	26.6743	intron	-364627	Gm10248	16	22	6	32	6	10	0	2	24	54	69	25
mCone_r1_peak_13417	chr14	23650271	23650471	+	7.90842	intron	353834	Kcnma1	12	28	2	16	5	3	0	2	10	13	32	11
mCone_r1_peak_13422	chr14	23733619	23733819	+	28.7709	intron	270486	Kcnma1	14	32	14	24	10	10	4	0	13	26	91	52
mCone_r1_peak_13423	chr14	23734340	23734540	+	7.59387	intron	269765	Kcnma1	8	16	10	12	6	0	5	4	15	4	33	16
mCone_r1_peak_13436	chr14	24036207	24036407	+	21.8335	Intergenic	31316	4930519K11Rik	14	12	15	10	4	6	25	36	10	28	82	50
mCone_r1_peak_13442	chr14	24206728	24206928	+	3.60047	intron	39092	Dlg5	6	5	4	7	0	2	0	2	7	4	23	7
mCone_r1_peak_13444	chr14	24230251	24230451	+	16.3357	intron	15569	Dlg5	36	45	12	11	22	11	4	7	4	25	69	45
mCone_r1_peak_13445	chr14	24235243	24235443	+	50.8883	intron	10577	Dlg5	31	78	28	20	19	24	14	24	34	51	158	82
mCone_r1_peak_13451	chr14	24460286	24460486	+	10.2575	intron	26660	Polr3a	6	0	2	16	4	0	0	2	8	3	32	19
mCone_r1_peak_13465	chr14	24764256	24764456	+	3.47012	Intergenic	273675	Rps24	7	23	6	4	4	4	2	8	2	9	38	24
mCone_r1_peak_13484	chr14	25551813	25552013	+	13.2288	intron	17474	Mir3075	51	38	8	21	17	14	26	31	23	28	47	22
mCone_r1_peak_13489	chr14	25606738	25606938	+	6.09898	intron	3325	Israa	33	62	32	36	36	11	6	13	6	15	53	35
mCone_r1_peak_1349	chr1	95314285	95314485	+	10.3839	intron	757	Fam174a	38	99	51	37	36	33	20	10	27	41	64	32
mCone_r1_peak_13490a	chr14	25607790	25607990	+	24.9193	intron	4377	Israa	44	90	22	40	37	54	39	30	33	56	119	78
mCone_r1_peak_13492	chr14	25620906	25621106	+	13.6004	intron	17493	Israa	6	18	8	11	2	10	2	0	0	5	48	14
mCone_r1_peak_13494	chr14	25634549	25634749	+	34.0797	intron	31136	Israa	41	78	46	51	30	20	28	50	16	32	92	49
mCone_r1_peak_135	chr1	23850659	23850859	+	16.48	intron	58977	Smap1	40	71	29	31	18	27	14	16	12	41	49	34
mCone_r1_peak_13500	chr14	25781104	25781304	+	3.75699	Intergenic	-12348	Zcchc24	6	4	0	4	0	4	0	8	5	12	30	8
mCone_r1_peak_13509	chr14	26364919	26365119	+	6.16324	intron	7472	4933413J09Rik	8	2	2	2	0	2	2	4	4	0	23	21
mCone_r1_peak_13514a	chr14	26534340	26534540	+	5.66459	5'	184	Slmap	20	30	17	12	18	8	37	44	22	35	67	35
mCone_r1_peak_13520a	chr14	26969832	26970032	+	4.28496	intron	619	Appl1	50	61	47	42	32	26	72	90	40	73	83	35
mCone_r1_peak_13522	chr14	27005968	27006168	+	85.6322	Intergenic	5706	Hesx1	48	54	32	32	11	20	88	139	46	73	191	86
mCone_r1_peak_13538	chr14	27628376	27628576	+	7.6282	intron	6034	Erc2	5	10	9	16	4	3	39	65	18	46	54	28
mCone_r1_peak_13540	chr14	27643491	27643691	+	8.84241	intron	21149	Erc2	4	4	4	4	0	2	3	5	0	2	34	14
mCone_r1_peak_13544	chr14	27754465	27754665	+	17.0009	intron	132123	Erc2	12	18	0	2	25	12	2	2	8	9	65	49
mCone_r1_peak_13554	chr14	28370526	28370726	+	13.9214	intron	-134847	Wnt5a	10	4	13	15	2	2	6	6	18	41	44	24
mCone_r1_peak_13560	chr14	28964929	28965129	+	5.62949	intron	-53179	Lrtm1	20	35	7	5	17	14	0	2	13	20	30	6
mCone_r1_peak_13562	chr14	28998395	28998595	+	3.44414	intron	-19713	Lrtm1	9	9	6	12	6	5	0	1	4	4	21	6
mCone_r1_peak_13572b	chr14	29978616	29978816	+	26.7155	intron	379	Actr8	45	49	27	43	30	13	53	38	61	79	83	49
mCone_r1_peak_13594	chr14	31205276	31205476	+	7.13179	intron	1450	Nisch	18	42	8	22	10	13	21	42	9	14	62	31
mCone_r1_peak_13596a	chr14	31215290	31215490	+	12.7392	Intergenic	-2483	Sema3g	26	22	17	15	14	13	37	40	17	27	59	46
mCone_r1_peak_13616	chr14	31947358	31947558	+	44.5619	Intergenic	-81645	Galnt15	4	8	2	10	6	2	6	3	47	68	131	132
mCone_r1_peak_13619a	chr14	32002588	32002788	+	7.18891	Intergenic	-26415	Galnt15	24	57	14	22	7	5	6	10	11	26	50	21
mCone_r1_peak_13638	chr14	32465761	32465961	+	17.6468	promoter-TSS	48	Chat	11	11	12	6	6	3	8	0	7	8	63	28
mCone_r1_peak_13653	chr14	33311477	33311677	+	21.5549	intron	94754	Arhgap22	4	2	2	8	0	2	35	29	38	43	91	54
mCone_r1_peak_13657	chr14	33370104	33370304	+	8.84285	TTS	40820	Mapk8	5	10	8	18	7	6	22	17	12	20	44	22
mCone_r1_peak_13660	chr14	33412836	33413036	+	5.2192	intron	-1912	Mapk8	6	16	3	4	7	9	3	5	8	6	21	8
mCone_r1_peak_13668	chr14	33476490	33476690	+	10.6061	Intergenic	-29432	Mapk8	25	37	18	32	6	4	53	59	27	52	67	25
mCone_r1_peak_13671	chr14	33633124	33633324	+	9.1909	intron	43954	Ptpn20	31	35	10	9	10	16	0	6	0	8	37	8
mCone_r1_peak_13686	chr14	33978792	33978992	+	9.1909	promoter-TSS	-128	Zfp488	14	17	10	6	0	4	6	17	4	9	34	16
mCone_r1_peak_13689	chr14	34055573	34055773	+	45.2447	intron	2203	Antxrl	8	8	8	12	2	4	60	68	26	40	97	72
mCone_r1_peak_13708	chr14	34467604	34467804	+	6.63742	intron	34842	Bmpr1a	3	8	2	10	2	10	22	27	12	16	29	29
mCone_r1_peak_13724	chr14	34769622	34769822	+	12.0417	Intergenic	-50414	Grid1	34	54	12	32	9	14	13	16	16	38	52	22
mCone_r1_peak_13729	chr14	34880582	34880782	+	4.31166	intron	-13927	Mir346	37	81	24	28	22	36	2	2	5	4	20	12
mCone_r1_peak_13730	chr14	34901257	34901457	+	4.31166	intron	6748	Mir346	8	20	6	8	10	3	8	14	3	10	22	4
mCone_r1_peak_13734	chr14	36777202	36777402	+	18.3869	Intergenic	158266	Ccser2	18	31	16	30	4	2	2	0	25	44	64	17
mCone_r1_peak_13735	chr14	36862507	36862707	+	4.73375	Intergenic	72961	Ccser2	46	90	14	30	17	26	9	14	7	12	22	16
mCone_r1_peak_13742	chr14	37034510	37034710	+	7.77165	TTS	14404	Rgr	10	33	0	10	0	18	6	22	10	6	32	8
mCone_r1_peak_13746a	chr14	37057320	37057520	+	4.89409	exon	2590	Lrit1	42	68	16	32	14	37	61	76	20	40	61	32
mCone_r1_peak_13746b	chr14	37057603	37057803	+	20.476	intron	2873	Lrit1	20	41	15	26	7	6	91	142	36	76	125	67
mCone_r1_peak_13752	chr14	37123027	37123227	+	9.44458	intron	12012	Ghitm	16	20	8	10	6	9	18	20	3	18	35	15
mCone_r1_peak_13765	chr14	43925494	43925694	+	4.31166	Intergenic	-2226	Ear10	20	42	13	14	26	11	0	3	7	4	21	6
mCone_r1_peak_13767	chr14	43985348	43985548	+	2.62111	Intergenic	20970	Ang6	7	2	0	6	0	2	0	0	0	0	26	6
mCone_r1_peak_13776	chr14	45506305	45506505	+	3.44414	intron	23660	Fermt2	8	20	12	5	10	6	8	14	10	9	22	5
mCone_r1_peak_1377a	chr1	105147202	105147402	+	43.0795	Intergenic	209408	Rnf152	33	26	18	11	12	6	0	2	5	18	140	69
mCone_r1_peak_1377b	chr1	105147553	105147753	+	26.1874	Intergenic	209057	Rnf152	12	24	35	26	4	4	0	2	18	13	106	44
mCone_r1_peak_13780	chr14	45607489	45607689	+	4.31166	intron	50464	Mir5131	5	2	2	0	0	0	0	2	4	4	26	14
mCone_r1_peak_13798	chr14	46931985	46932185	+	9.1909	intron	49120	Samd4	3	0	0	8	0	2	12	17	5	12	42	13
mCone_r1_peak_137a	chr1	23921904	23922104	+	18.2928	intron	377	Smap1	62	100	40	35	38	31	55	67	41	53	89	47
mCone_r1_peak_1380	chr1	105461788	105461988	+	20.8719	Intergenic	-105178	Rnf152	7	13	23	27	0	4	4	0	6	15	50	28
mCone_r1_peak_13802	chr14	47046356	47046556	+	24.8784	intron	-22521	Samd4	4	20	0	6	0	2	32	33	2	16	69	42
mCone_r1_peak_13809	chr14	47371791	47371991	+	18.0893	Intergenic	-1969	Lgals3	7	6	0	2	2	2	2	2	2	11	50	37
mCone_r1_peak_13816	chr14	47527930	47528130	+	23.9792	intron	40404	Atg14	8	18	16	36	0	2	28	28	40	64	67	53
mCone_r1_peak_13817	chr14	47533719	47533919	+	15.548	Intergenic	34615	Atg14	13	15	1	14	9	14	12	18	3	6	61	47
mCone_r1_peak_13823	chr14	48096138	48096338	+	17.1547	Intergenic	-24631	Peli2	4	14	12	24	2	4	9	12	15	18	49	38
mCone_r1_peak_13829	chr14	48138214	48138414	+	9.10604	intron	17445	Peli2	13	49	0	18	2	12	67	63	2	2	61	36
mCone_r1_peak_13831	chr14	48188619	48188819	+	7.42715	intron	-9997	Gm6498	4	6	5	10	7	9	7	4	4	6	31	13
mCone_r1_peak_13838	chr14	48422194	48422394	+	2.89491	Intergenic	-23829	Tmem260	4	16	4	12	2	0	2	2	4	5	21	23
mCone_r1_peak_1385	chr1	105765685	105765885	+	23.4395	Intergenic	-14938	Tnfrsf11a	39	64	28	32	30	24	25	28	20	33	61	45
mCone_r1_peak_13854	chr14	48675286	48675486	+	4.97793	intron	6098	Otx2os1	34	42	10	11	7	14	22	22	19	33	49	26
mCone_r1_peak_1386	chr1	105843943	105844143	+	8.15174	intron	63320	Tnfrsf11a	9	12	10	4	6	4	4	6	4	2	27	10
mCone_r1_peak_13867b	chr14	49172567	49172767	+	7.77901	exon	421	Naa30	32	66	14	17	33	14	30	32	14	36	47	15
mCone_r1_peak_13869	chr14	50785072	50785272	+	3.72105	intron	348	Ttc5	44	48	10	29	22	20	20	21	8	9	21	12
mCone_r1_peak_13875b	chr14	50904273	50904473	+	12.4672	Intergenic	-11118	Klhl33	11	21	10	14	17	14	12	4	3	2	41	30
mCone_r1_peak_13883	chr14	51054482	51054682	+	7.14184	Intergenic	2660	Rnase12	2	4	0	5	0	0	16	18	5	12	32	16
mCone_r1_peak_13902b	chr14	52316422	52316622	+	16.867	promoter-TSS	-199	Sall2	26	63	29	45	16	16	80	105	16	28	59	30
mCone_r1_peak_1392	chr1	106025902	106026102	+	13.6072	intron	35596	Zcchc2	6	7	8	12	0	4	7	0	11	8	44	34
mCone_r1_peak_1394	chr1	106075065	106075265	+	10.2575	Intergenic	84759	Zcchc2	8	6	16	18	1	2	15	14	6	7	36	21
mCone_r1_peak_13942b	chr14	54877093	54877293	+	25.1214	exon	345	Ppp1r3e	49	49	32	38	16	26	84	90	44	57	113	46
mCone_r1_peak_13943b	chr14	54883694	54883894	+	3.3986	intron	369	Bcl2l2	16	18	4	12	7	7	10	15	7	4	30	6
mCone_r1_peak_13964	chr14	55439040	55439240	+	13.6072	Intergenic	-39618	Dhrs4	10	6	5	14	10	6	4	6	18	39	42	12
mCone_r1_peak_1398	chr1	106273048	106273248	+	7.42715	intron	101279	Phlpp1	41	58	37	22	27	23	10	6	4	15	31	14
mCone_r1_peak_13999	chr14	55862138	55862338	+	32.9393	intron	8123	Nynrin	12	28	5	41	12	4	30	33	16	63	100	48
mCone_r1_peak_14004	chr14	55899385	55899585	+	4.40711	intron	747	Sdr39u1	12	15	6	10	4	17	42	43	8	21	47	22
mCone_r1_peak_14010	chr14	56151929	56152129	+	5.2192	Intergenic	7550	Gzmg	1	5	2	0	2	0	0	4	4	8	26	4
mCone_r1_peak_14011	chr14	56167210	56167410	+	15.2357	exon	7289	Gzmn	13	20	2	12	12	6	4	1	2	12	47	33
mCone_r1_peak_14013	chr14	56313346	56313546	+	6.28985	Intergenic	-51186	Gzmb	8	2	0	12	5	0	2	0	2	2	33	7
mCone_r1_peak_1402	chr1	106570047	106570247	+	3.44414	intron	-23516	Mir3473f	4	4	4	4	0	0	0	4	4	3	18	6
mCone_r1_peak_14022a	chr14	56810930	56811130	+	6.39223	intron	434	Zmym5	45	40	8	15	16	16	27	38	15	23	48	27
mCone_r1_peak_14022b	chr14	56811163	56811363	+	11.5793	intron	201	Zmym5	32	36	4	14	7	6	47	46	24	40	72	30
mCone_r1_peak_14025a	chr14	56886189	56886389	+	7.73343	Intergenic	-1506	Zmym2	113	117	58	75	68	55	73	119	27	96	79	31
mCone_r1_peak_14026a	chr14	56886916	56887116	+	3.26115	promoter-TSS	-779	Zmym2	33	26	15	11	27	14	32	34	16	32	51	27
mCone_r1_peak_14027	chr14	56887538	56887738	+	9.0878	promoter-TSS	-157	Zmym2	41	22	10	37	11	14	37	43	24	45	72	22
mCone_r1_peak_14031	chr14	57104078	57104278	+	4.39979	intron	524	Gjb2	21	17	8	4	9	4	14	8	4	22	24	2
mCone_r1_peak_14058b	chr14	57826489	57826689	+	14.1362	promoter-TSS	350	Mrpl57	31	53	12	23	16	20	48	56	21	54	63	25
mCone_r1_peak_14062	chr14	57896176	57896376	+	6.0988	Intergenic	-6014	Zdhhc20	7	3	8	15	4	2	1	0	2	6	31	11
mCone_r1_peak_14063	chr14	57896704	57896904	+	3.98156	Intergenic	-6542	Zdhhc20	4	4	6	4	0	0	6	6	10	17	21	6
mCone_r1_peak_14068a	chr14	57998852	57999052	+	9.10176	intron	310	Micu2	47	47	18	27	15	15	42	50	18	50	53	8
mCone_r1_peak_14091	chr14	59841587	59841787	+	15.2394	intron	216406	Shisa2	6	2	4	2	0	1	40	46	6	40	51	54
mCone_r1_peak_14116	chr14	60361898	60362098	+	17.6999	Intergenic	-16288	Amer2	30	28	20	24	32	16	26	32	36	62	90	45
mCone_r1_peak_14132	chr14	60533778	60533978	+	36.6292	Intergenic	-100827	Spata13	55	41	16	15	23	33	37	44	16	74	129	71
mCone_r1_peak_14137	chr14	60664825	60665025	+	8.15174	intron	30220	Spata13	8	26	10	15	8	14	4	10	2	9	30	13
mCone_r1_peak_14138	chr14	60677258	60677458	+	65.9006	intron	42653	Spata13	6	9	10	14	0	4	10	28	20	30	163	86
mCone_r1_peak_14139	chr14	60688868	60689068	+	30.2459	intron	-43936	Spata13	40	49	34	52	18	19	43	43	46	50	83	39
mCone_r1_peak_14140	chr14	60705058	60705258	+	11.3503	intron	-27746	Spata13	27	44	10	16	26	4	0	6	4	12	34	16
mCone_r1_peak_14144	chr14	60739616	60739816	+	20.7093	intron	6812	Spata13	15	22	4	16	6	14	0	9	2	19	77	57
mCone_r1_peak_14145	chr14	60744647	60744847	+	13.8061	intron	11843	Spata13	5	5	4	2	0	2	5	6	0	10	56	33
mCone_r1_peak_14152	chr14	60857021	60857221	+	3.44414	intron	72555	Mipep	17	26	2	6	13	8	19	18	2	19	29	11
mCone_r1_peak_14159b	chr14	61173328	61173528	+	20.3808	exon	34971	Sacs	67	89	69	74	41	42	177	226	119	194	222	103
mCone_r1_peak_14195	chr14	62581021	62581221	+	77.2128	intron	25384	Fam124a	20	50	39	71	6	2	76	101	65	119	175	90
mCone_r1_peak_14198a	chr14	62759919	62760119	+	9.25822	promoter-TSS	-482	4931440J10Rik	109	102	36	67	58	53	131	139	100	155	173	78
mCone_r1_peak_14206	chr14	62864430	62864630	+	6.2165	intron	-1012	Mir6541	6	10	9	7	4	0	13	18	8	18	29	13
mCone_r1_peak_14208	chr14	62874415	62874615	+	9.44669	intron	8973	Mir6541	6	14	10	20	4	2	15	20	6	15	51	27
mCone_r1_peak_14209	chr14	62875895	62876095	+	6.58894	intron	10453	Mir6541	15	22	8	18	6	13	14	24	21	47	55	32
mCone_r1_peak_14216	chr14	63105253	63105453	+	3.05505	Intergenic	-17109	Ctsb	10	2	0	10	2	1	0	4	6	8	28	9
mCone_r1_peak_14228	chr14	63210481	63210681	+	8.77985	intron	-17056	Neil2	4	8	14	4	2	2	12	19	8	20	41	24
mCone_r1_peak_14231	chr14	63305995	63306195	+	46.4413	Intergenic	-60824	Gata4	11	5	10	18	2	5	0	6	13	57	153	98
mCone_r1_peak_14232	chr14	63309075	63309275	+	23.8236	Intergenic	-63904	Gata4	8	0	2	0	2	4	3	7	8	28	107	60
mCone_r1_peak_14233	chr14	63314778	63314978	+	22.1213	Intergenic	-69607	Gata4	4	8	3	12	0	0	8	16	17	30	65	32
mCone_r1_peak_1424	chr1	118525441	118525641	+	16.2549	intron	-66276	2900060B14Rik	0	12	6	10	0	0	7	10	6	7	52	34
mCone_r1_peak_14245c	chr14	63606597	63606797	+	4.85765	exon	167	Xkr6	29	35	13	31	15	20	55	37	30	62	59	38
mCone_r1_peak_14245d	chr14	63606831	63607031	+	9.12729	exon	401	Xkr6	25	27	9	29	24	16	67	80	50	59	71	44
mCone_r1_peak_14249	chr14	63712742	63712942	+	49.2959	intron	-14347	Mir598	49	98	46	76	27	26	13	14	46	74	158	75
mCone_r1_peak_14251	chr14	63745706	63745906	+	10.5584	intron	18617	Mir598	0	2	2	1	0	4	25	32	6	14	57	12
mCone_r1_peak_14256a	chr14	63794925	63795125	+	16.4551	intron	-65287	Pinx1	7	10	6	6	10	13	36	45	14	20	60	34
mCone_r1_peak_14259	chr14	63875065	63875265	+	19.3587	intron	14853	Pinx1	9	13	12	14	3	0	43	67	36	43	82	36
mCone_r1_peak_14264	chr14	63917288	63917488	+	20.1822	intron	-26318	Sox7	8	4	5	7	4	4	50	13	15	38	75	56
mCone_r1_peak_14267	chr14	63942397	63942597	+	21.6124	Intergenic	-1209	Sox7	9	8	16	13	0	4	27	28	38	68	86	69
mCone_r1_peak_1427	chr1	118730500	118730700	+	5.2192	Intergenic	102655	Tfcp2l1	4	6	2	7	4	4	0	2	6	9	21	6
mCone_r1_peak_14276	chr14	64047510	64047710	+	11.0154	Intergenic	37779	Prss55	14	24	10	16	8	0	36	30	24	23	37	18
mCone_r1_peak_14280	chr14	64099916	64100116	+	79.481	intron	4219	4930471C04Rik	93	122	36	93	43	56	120	127	86	184	207	126
mCone_r1_peak_14288	chr14	64235278	64235478	+	3.01076	intron	131055	Prss52	3	4	5	8	2	10	6	4	3	2	19	8
mCone_r1_peak_14289	chr14	64236735	64236935	+	5.38171	intron	132512	Prss52	2	10	4	6	0	1	20	18	8	28	32	14
mCone_r1_peak_14293	chr14	64300998	64301198	+	6.16324	intron	115858	Msra	8	10	2	4	0	2	4	5	2	0	27	10
mCone_r1_peak_14303	chr14	64534720	64534920	+	7.82853	Intergenic	-53295	Mir124a-1hg	9	5	4	3	2	4	27	38	4	10	28	8
mCone_r1_peak_14318	chr14	64765902	64766102	+	34.3681	intron	113471	Kif13b	10	13	8	8	2	6	44	85	36	42	93	66
mCone_r1_peak_14323	chr14	64876527	64876727	+	6.16324	intron	73220	Hmbox1	15	32	12	12	10	2	8	16	8	23	25	12
mCone_r1_peak_14328	chr14	65091368	65091568	+	15.6769	intron	6638	Extl3	6	4	2	7	0	3	25	9	6	4	51	36
mCone_r1_peak_1433	chr1	119052324	119052524	+	7.88208	intron	1195	Gli2	23	32	22	8	4	18	4	4	27	36	39	23
mCone_r1_peak_14334	chr14	65204835	65205035	+	34.6417	intron	57528	Fzd3	22	24	7	18	11	9	51	76	24	43	77	40
mCone_r1_peak_14336	chr14	65299337	65299537	+	19.3165	intron	32736	Fbxo16	4	7	2	10	5	4	6	4	9	0	54	24
mCone_r1_peak_14344	chr14	65431416	65431616	+	11.3503	Intergenic	-6044	Pnoc	2	2	4	2	2	2	0	2	0	1	38	31
mCone_r1_peak_14346	chr14	65575965	65576165	+	11.3503	intron	17047	Elp3	12	0	0	2	2	0	2	0	2	8	45	24
mCone_r1_peak_14354	chr14	65842885	65843085	+	24.5942	intron	5683	Ccdc25	4	6	6	7	0	0	10	4	9	34	75	30
mCone_r1_peak_14355	chr14	65849191	65849391	+	25.8439	intron	11989	Ccdc25	17	13	14	11	6	2	50	48	15	38	60	36
mCone_r1_peak_14361	chr14	65970439	65970639	+	8.45755	intron	2056	Clu	20	24	12	35	12	12	16	4	29	89	90	34
mCone_r1_peak_14377	chr14	66279276	66279476	+	22.9575	intron	1676	Ptk2b	9	9	26	25	4	0	23	51	43	67	88	55
mCone_r1_peak_1439	chr1	119120389	119120589	+	6.16324	Intergenic	-66870	Gli2	0	8	2	2	3	2	0	0	2	2	30	14
mCone_r1_peak_14393	chr14	66910149	66910349	+	4.34687	promoter-TSS	-959	Pnma2	17	25	4	12	9	8	8	10	19	11	25	8
mCone_r1_peak_14403	chr14	67188442	67188642	+	19.3734	Intergenic	-44750	Ebf2	29	18	16	52	6	12	20	22	14	51	66	42
mCone_r1_peak_1442	chr1	119389882	119390082	+	9.92653	Intergenic	32266	Inhbb	10	19	8	14	4	6	2	10	10	30	50	21
mCone_r1_peak_14423a	chr14	69707180	69707380	+	4.70009	5'	213	R3hcc1	28	34	10	24	15	23	37	52	23	38	40	21
mCone_r1_peak_14434	chr14	70020219	70020419	+	21.8505	intron	-57126	Egr3	9	8	8	8	4	2	8	15	18	72	83	45
mCone_r1_peak_14451b	chr14	70287990	70288190	+	5.44511	intron	1407	Ppp3cc	5	4	4	6	2	2	64	96	9	19	69	32
mCone_r1_peak_14461b	chr14	70520342	70520542	+	21.5276	promoter-TSS	-182	Bmp1	37	36	26	50	22	18	38	68	36	51	85	41
mCone_r1_peak_14472b	chr14	70599816	70600016	+	110.178	promoter-TSS	-81	Fam160b2	135	193	73	120	72	85	222	276	88	224	286	187
mCone_r1_peak_14475	chr14	70629524	70629724	+	13.4312	promoter-TSS	530	Dmtn	42	61	32	53	21	18	24	28	16	19	43	12
mCone_r1_peak_14487	chr14	71030635	71030835	+	6.84393	Intergenic	140628	Gfra2	5	9	10	6	4	2	2	4	2	18	32	8
mCone_r1_peak_14488	chr14	71134840	71135040	+	6.16324	Intergenic	-116333	Gm4251	3	3	4	4	0	0	0	1	2	3	24	6
mCone_r1_peak_14492	chr14	71856081	71856281	+	138.92	promoter-TSS	-528	4930434J06Rik	55	97	35	33	54	36	2	0	31	48	348	202
mCone_r1_peak_14493	chr14	71899730	71899930	+	15.5757	intron	43121	4930434J06Rik	6	4	4	6	4	4	2	0	0	8	46	22
mCone_r1_peak_14495	chr14	71936845	71937045	+	4.31166	Intergenic	80236	4930434J06Rik	2	5	2	5	0	0	0	3	0	4	18	10
mCone_r1_peak_14499	chr14	72506389	72506589	+	5.2192	Intergenic	203514	Fndc3a	22	27	6	8	8	6	1	0	2	6	26	13
mCone_r1_peak_14502	chr14	72710538	72710738	+	5.24329	promoter-TSS	-635	Fndc3a	24	40	19	30	21	6	33	42	30	33	53	28
mCone_r1_peak_14504	chr14	73102397	73102597	+	5.2192	Intergenic	-40013	Rcbtb2	4	4	2	0	0	0	2	0	0	2	23	4
mCone_r1_peak_14506	chr14	73219196	73219396	+	23.2315	intron	-12445	Mir687	6	6	20	16	2	1	5	2	8	14	66	35
mCone_r1_peak_14507	chr14	73226405	73226605	+	25.3669	intron	-11386	Lpar6	20	50	26	18	20	14	2	4	21	51	70	50
mCone_r1_peak_14511a	chr14	73325210	73325410	+	5.40629	intron	481	Rb1	31	46	28	30	17	10	22	32	18	18	56	27
mCone_r1_peak_14515	chr14	73454584	73454784	+	9.1909	Intergenic	-55365	Med4	15	10	8	14	8	4	12	14	16	20	34	16
mCone_r1_peak_14519	chr14	74229930	74230130	+	14.769	Intergenic	-125497	4933402J15Rik	3	14	8	17	0	4	2	2	6	12	49	34
mCone_r1_peak_14524	chr14	74672529	74672729	+	30.5407	intron	31789	Htr2a	12	39	29	36	4	2	6	4	36	71	103	67
mCone_r1_peak_14525	chr14	74673852	74674052	+	13.2317	intron	33112	Htr2a	12	18	10	4	4	0	0	0	9	29	53	17
mCone_r1_peak_14532	chr14	74999107	74999307	+	20.5053	Intergenic	-16820	5031414D18Rik	12	7	0	5	6	2	4	3	6	6	59	25
mCone_r1_peak_14538	chr14	75276540	75276740	+	89.0055	intron	-7733	Zc3h13	45	60	6	14	12	24	56	61	78	145	191	96
mCone_r1_peak_14545a	chr14	75754066	75754266	+	25.4899	intron	327	Cog3	59	69	29	48	58	35	57	83	48	78	132	41
mCone_r1_peak_14551	chr14	75835180	75835380	+	3.6219	Intergenic	9684	Gm4285	4	8	2	16	2	10	8	6	4	16	22	10
mCone_r1_peak_14553	chr14	75845733	75845933	+	17.9882	promoter-TSS	577	Tpt1	80	147	84	114	42	61	128	152	86	142	176	105
mCone_r1_peak_14564	chr14	76033177	76033377	+	7.05252	Intergenic	-22412	Gtf2f2	6	42	22	24	8	17	0	2	9	4	41	22
mCone_r1_peak_14570b	chr14	76189540	76189740	+	18.0496	Intergenic	78749	Nufip1	4	6	7	5	3	2	41	44	26	24	70	30
mCone_r1_peak_14574b	chr14	76414905	76415105	+	13.1457	promoter-TSS	44	Tsc22d1	77	146	51	55	51	51	83	92	63	129	121	62
mCone_r1_peak_14586	chr14	76855321	76855521	+	4.61937	Intergenic	177853	1700108F19Rik	2	3	2	2	0	0	4	0	6	2	29	12
mCone_r1_peak_14587	chr14	76856606	76856806	+	8.51142	Intergenic	179138	1700108F19Rik	6	2	0	4	2	0	0	0	2	4	32	8
mCone_r1_peak_1458a	chr1	119648316	119648516	+	4.24537	intron	584	Epb41l5	37	66	28	26	36	30	53	67	26	41	66	20
mCone_r1_peak_14603a	chr14	78612217	78612417	+	6.33105	intron	16973	Dgkh	18	23	12	20	3	9	14	27	22	62	60	45
mCone_r1_peak_14606	chr14	78646637	78646837	+	16.5467	intron	-2286	Dgkh	0	15	2	7	0	2	1	0	17	33	68	34
mCone_r1_peak_14609	chr14	78684227	78684427	+	6.16324	intron	-39876	Dgkh	6	10	0	11	0	5	2	1	0	4	23	8
mCone_r1_peak_14612a	chr14	78779558	78779758	+	5.44251	Intergenic	-54569	Dgkh	10	6	8	2	6	2	2	0	2	0	26	4
mCone_r1_peak_14613	chr14	78800408	78800608	+	5.57878	Intergenic	-48670	Vwa8	10	7	4	8	0	1	2	2	6	6	34	23
mCone_r1_peak_14614	chr14	78804321	78804521	+	28.0979	Intergenic	-44757	Vwa8	36	51	22	37	6	6	10	22	16	24	77	59
mCone_r1_peak_14615	chr14	78824813	78825013	+	26.1729	Intergenic	-24265	Vwa8	17	12	15	25	4	3	0	2	8	8	72	30
mCone_r1_peak_14617	chr14	78883386	78883586	+	4.34687	intron	34308	Vwa8	0	9	6	4	0	4	4	6	7	13	23	15
mCone_r1_peak_14621	chr14	79100629	79100829	+	7.14184	intron	146638	Zfp957	13	26	6	4	6	9	7	4	4	6	28	14
mCone_r1_peak_14648	chr14	87392173	87392373	+	36.4962	Intergenic	-24310	Tdrd3	17	22	40	39	0	0	16	16	50	74	92	67
mCone_r1_peak_14652	chr14	87439806	87440006	+	26.9796	intron	23323	Tdrd3	7	17	22	24	0	4	15	16	16	38	68	23
mCone_r1_peak_14655	chr14	87566386	87566586	+	4.9118	Intergenic	149903	Tdrd3	8	22	7	4	6	3	1	6	13	8	26	13
mCone_r1_peak_14661	chr14	96518393	96518593	+	11.3503	5'	541	Klhl1	25	41	17	35	26	13	2	0	12	9	41	19
mCone_r1_peak_14664	chr14	98102218	98102418	+	12.4672	intron	67447	Dach1	3	15	14	16	0	3	3	8	4	7	40	22
mCone_r1_peak_14666a	chr14	98167873	98168073	+	4.5134	intron	1792	Dach1	38	76	30	23	32	15	25	24	16	13	59	31
mCone_r1_peak_14668	chr14	98169828	98170028	+	29.3338	promoter-TSS	-163	Dach1	69	168	106	89	43	35	91	78	56	94	156	93
mCone_r1_peak_14672	chr14	99130315	99130515	+	7.14184	intron	-30645	Dis3	20	13	16	8	4	0	11	22	4	17	24	10
mCone_r1_peak_14687	chr14	100182172	100182372	+	5.86185	Intergenic	-32476	Klf12	30	21	4	6	17	15	4	19	0	2	30	20
mCone_r1_peak_14690	chr14	100261094	100261294	+	8.15174	Intergenic	-111398	Klf12	6	7	18	12	6	2	2	9	6	24	31	22
mCone_r1_peak_14694	chr14	101246916	101247116	+	27.2171	Intergenic	-46947	Prr30	15	24	35	28	6	2	3	2	30	62	67	38
mCone_r1_peak_14697	chr14	101527900	101528100	+	7.14184	intron	81191	Tbc1d4	10	6	0	14	5	2	1	4	0	16	27	6
mCone_r1_peak_14707a	chr14	103346376	103346576	+	13.4001	exon	324	Mycbp2	94	144	77	48	56	54	113	125	67	115	134	87
mCone_r1_peak_14711a	chr14	103469498	103469698	+	77.081	Intergenic	-43743	Scel	73	206	77	70	45	27	20	35	122	161	186	139
mCone_r1_peak_14716	chr14	103680533	103680733	+	7.14184	intron	18799	Slain1os	7	16	14	11	0	2	8	12	6	0	25	7
mCone_r1_peak_14732	chr14	104473314	104473514	+	4.31166	Intergenic	-5415	Pou4f1	15	12	8	4	5	2	3	1	4	6	23	4
mCone_r1_peak_14733	chr14	104522272	104522472	+	24.1739	intron	294	Rnf219	70	106	44	22	53	63	12	18	35	44	73	30
mCone_r1_peak_14743	chr14	105480396	105480596	+	6.16324	Intergenic	-18292	4930449E01Rik	21	35	14	14	19	6	12	16	2	10	25	6
mCone_r1_peak_14744	chr14	105502143	105502343	+	3.44414	intron	3455	4930449E01Rik	10	19	9	5	7	2	3	0	2	2	18	10
mCone_r1_peak_14745	chr14	105731211	105731411	+	12.3665	Intergenic	-107541	Mir6390	32	84	44	10	18	16	47	48	6	16	46	10
mCone_r1_peak_14755	chr14	110012311	110012511	+	52.5814	Intergenic	552181	Mir3964	10	29	45	28	2	2	2	0	35	54	132	62
mCone_r1_peak_14757	chr14	110025857	110026057	+	5.2192	Intergenic	565727	Mir3964	24	57	18	24	19	10	0	0	12	16	18	17
mCone_r1_peak_14763	chr14	114957548	114957748	+	7.14184	Intergenic	-11700	1700100I10Rik	8	14	6	10	0	4	4	6	8	11	32	15
mCone_r1_peak_14775b	chr14	118089461	118089661	+	13.4278	Intergenic	-37315	Dct	33	42	35	28	14	23	38	37	22	19	48	24
mCone_r1_peak_14787	chr14	118551717	118551917	+	14.769	intron	40655	Mir6391	29	21	20	12	6	5	0	12	14	25	34	8
mCone_r1_peak_14791	chr14	118706477	118706677	+	5.00792	promoter-TSS	-358	Abcc4	27	50	35	20	22	18	0	0	8	4	27	11
mCone_r1_peak_14792	chr14	118713412	118713612	+	19.9951	Intergenic	-7293	Abcc4	18	36	18	12	10	4	2	2	2	26	56	20
mCone_r1_peak_14794	chr14	118804010	118804210	+	19.1287	intron	16239	Cldn10	9	26	45	29	8	7	42	40	13	30	60	32
mCone_r1_peak_14819	chr14	120292494	120292694	+	34.8169	intron	16925	Mbnl2	24	50	19	14	12	23	20	20	40	108	134	60
mCone_r1_peak_14824	chr14	120311244	120311444	+	28.5851	intron	35675	Mbnl2	14	23	20	28	0	6	39	57	35	63	120	70
mCone_r1_peak_14825	chr14	120318407	120318607	+	9.13178	intron	42838	Mbnl2	2	6	6	9	3	6	8	6	4	4	42	37
mCone_r1_peak_14827	chr14	120336701	120336901	+	18.8939	intron	61132	Mbnl2	29	68	26	41	14	14	39	38	22	42	50	23
mCone_r1_peak_14839	chr14	120892245	120892445	+	34.2179	Intergenic	-18849	Ipo5	0	4	2	8	4	0	4	13	23	38	94	51
mCone_r1_peak_14840b	chr14	120911490	120911690	+	15.3328	intron	396	Ipo5	66	183	49	53	37	42	113	103	81	152	176	55
mCone_r1_peak_14842	chr14	120929352	120929552	+	67.7045	intron	18258	Ipo5	72	125	80	61	22	26	46	72	99	140	194	73
mCone_r1_peak_14845	chr14	121036182	121036382	+	3.81872	intron	708	Farp1	28	60	17	28	24	12	58	58	21	62	72	20
mCone_r1_peak_1484b	chr1	120686176	120686376	+	6.16324	Intergenic	83789	En1	6	20	14	4	6	2	0	0	2	0	25	6
mCone_r1_peak_14855	chr14	121254853	121255053	+	16.5065	intron	124277	Stk24	39	40	4	9	27	36	12	6	6	20	47	31
mCone_r1_peak_14862	chr14	121311813	121312013	+	8.07359	intron	67317	Stk24	8	37	9	19	15	2	8	14	15	28	40	22
mCone_r1_peak_14863	chr14	121314651	121314851	+	6.18937	intron	64479	Stk24	4	6	12	20	2	5	4	10	12	10	38	13
mCone_r1_peak_14869	chr14	121393370	121393570	+	3.44414	Intergenic	-14240	Stk24	5	11	8	2	0	0	9	12	8	12	22	12
mCone_r1_peak_14890	chr14	121961069	121961269	+	5.22545	intron	4024	Gpr183	6	14	10	12	8	7	9	6	12	15	36	18
mCone_r1_peak_14892	chr14	121970647	121970847	+	35.2059	intron	-5554	Gpr183	4	6	8	12	4	0	6	16	10	17	97	63
mCone_r1_peak_14896	chr14	122061513	122061713	+	24.305	Intergenic	26939	Timm8a2	13	22	8	16	8	2	2	8	18	56	97	41
mCone_r1_peak_1490	chr1	121339237	121339437	+	25.6828	Intergenic	-6748	Insig2	1	18	35	37	0	0	0	0	15	33	65	42
mCone_r1_peak_14904	chr14	122230760	122230960	+	43.2048	intron	2778	1700108J01Rik	12	10	22	20	2	0	46	55	60	72	92	57
mCone_r1_peak_14907	chr14	122355706	122355906	+	10.2575	intron	95309	Gm5089	4	9	4	6	0	2	0	6	0	6	33	14
mCone_r1_peak_14909	chr14	122464826	122465026	+	4.44982	exon	732	Zic5	22	54	20	16	13	19	18	21	28	36	51	19
mCone_r1_peak_1491	chr1	121352800	121353000	+	10.2575	Intergenic	-20311	Insig2	12	27	10	8	4	0	2	3	4	18	32	22
mCone_r1_peak_14910	chr14	122474135	122474335	+	48.6458	intron	964	2610035F20Rik	14	16	51	36	8	10	36	30	64	104	165	75
mCone_r1_peak_14911	chr14	122475087	122475287	+	16.8615	promoter-TSS	12	2610035F20Rik	35	42	21	46	6	7	19	33	29	65	92	64
mCone_r1_peak_14917	chr14	122905737	122905937	+	9.27746	intron	7328	Ggact	2	2	2	4	1	2	2	0	6	10	32	10
mCone_r1_peak_14919	chr14	122952631	122952831	+	18.1233	intron	30530	Tmtc4	0	9	4	6	6	0	6	6	4	6	52	12
mCone_r1_peak_14957a	chr15	7398233	7398433	+	9.0878	promoter-TSS	57	Egflam	19	35	13	17	11	4	73	82	29	41	73	43
mCone_r1_peak_14958	chr15	7432088	7432288	+	11.3503	Intergenic	-33793	Egflam	2	2	2	2	2	4	8	6	18	30	39	8
mCone_r1_peak_14959a	chr15	7441965	7442165	+	5.59844	Intergenic	-43670	Egflam	37	42	19	16	6	14	35	62	27	13	35	13
mCone_r1_peak_14962	chr15	7941661	7941861	+	15.952	intron	126211	Gdnf	7	20	19	26	2	3	16	16	10	11	44	11
mCone_r1_peak_14990	chr15	9164341	9164541	+	12.4672	intron	-9016	Skp2	26	31	16	22	4	14	16	22	20	26	42	6
mCone_r1_peak_1500	chr1	122496182	122496382	+	60.9344	Intergenic	-928302	Ddx18	28	46	96	83	2	2	2	0	78	124	135	90
mCone_r1_peak_15007	chr15	12003289	12003489	+	15.3344	Intergenic	-7382	Sub1	6	2	4	8	0	0	0	2	4	8	40	23
mCone_r1_peak_15012b	chr15	12205217	12205417	+	7.52391	intron	223	Mtmr12	68	125	49	45	45	59	81	96	50	64	101	35
mCone_r1_peak_15013	chr15	12230340	12230540	+	7.0287	intron	25346	Mtmr12	4	6	0	0	4	2	10	12	7	12	28	17
mCone_r1_peak_15014a	chr15	12246623	12246823	+	4.39794	intron	41629	Mtmr12	31	52	16	26	19	19	5	12	9	10	43	33
mCone_r1_peak_15016b	chr15	12321658	12321858	+	8.64434	exon	262	Golph3	51	83	44	32	13	24	40	35	24	39	68	36
mCone_r1_peak_15025	chr15	12502273	12502473	+	9.79463	intron	90183	Pdzd2	16	34	25	27	7	8	10	10	11	29	38	12
mCone_r1_peak_15026	chr15	12503806	12504006	+	3.3662	intron	88650	Pdzd2	4	8	6	8	3	0	9	17	4	8	25	11
mCone_r1_peak_15030	chr15	12553697	12553897	+	28.4247	intron	38759	Pdzd2	12	29	22	30	4	5	96	102	91	120	149	92
mCone_r1_peak_15033	chr15	12567291	12567491	+	54.1421	intron	25165	Pdzd2	14	8	9	20	4	5	40	42	34	50	127	55
mCone_r1_peak_15035	chr15	12577953	12578153	+	6.38494	intron	14503	Pdzd2	4	10	2	8	1	8	45	40	6	11	36	7
mCone_r1_peak_15037	chr15	12660226	12660426	+	4.85162	Intergenic	-67770	Pdzd2	2	6	3	6	2	5	8	4	2	4	26	10
mCone_r1_peak_15048a	chr15	20458585	20458785	+	11.7827	Intergenic	208065	Acot10	18	27	29	18	8	10	0	0	16	23	53	22
mCone_r1_peak_15049	chr15	20547981	20548181	+	12.4672	Intergenic	118669	Acot10	6	30	25	25	2	2	0	0	29	30	44	29
mCone_r1_peak_15050	chr15	20884340	20884540	+	60.6809	Intergenic	-217690	Acot10	54	86	64	62	14	8	2	2	33	106	137	66
mCone_r1_peak_15052	chr15	22562006	22562206	+	50.654	Intergenic	152878	Gm5803	19	60	86	98	7	13	0	0	44	67	130	70
mCone_r1_peak_15056	chr15	23197532	23197732	+	3.44414	intron	161169	Cdh18	9	8	12	10	2	2	0	0	4	6	21	9
mCone_r1_peak_15065	chr15	25688672	25688872	+	9.53004	intron	66222	Myo10	12	24	9	10	6	2	2	3	4	15	38	11
mCone_r1_peak_1507	chr1	125149682	125149882	+	18.3229	Intergenic	285945	Actr3	35	36	15	6	17	23	33	40	18	23	59	13
mCone_r1_peak_15072	chr15	25814095	25814295	+	8.12915	TTS	-29103	Fam134b	8	9	2	2	4	4	4	8	4	6	36	22
mCone_r1_peak_15077b	chr15	25956894	25957094	+	4.78924	intron	8767	Mir7212	10	18	2	4	12	6	2	1	6	17	34	23
mCone_r1_peak_15087	chr15	27418664	27418864	+	4.14773	Intergenic	-47913	Ank	4	4	2	6	0	4	2	4	0	4	22	16
mCone_r1_peak_15089	chr15	27423519	27423719	+	3.87497	Intergenic	-43058	Ank	2	2	8	6	2	0	9	11	8	9	24	16
mCone_r1_peak_15090b	chr15	27466832	27467032	+	8.94672	5'	255	Ank	77	96	31	63	34	62	48	72	39	53	77	46
mCone_r1_peak_15094	chr15	27537919	27538119	+	2.74247	intron	-33475	Mir7117	19	34	8	16	16	8	0	0	12	8	23	10
mCone_r1_peak_15095	chr15	27552238	27552438	+	6.96129	intron	-19156	Mir7117	19	27	19	20	14	19	5	5	6	8	34	14
mCone_r1_peak_15097	chr15	27589607	27589807	+	19.3043	intron	18213	Mir7117	22	30	39	16	6	6	22	32	31	75	60	28
mCone_r1_peak_15098	chr15	27601751	27601951	+	8.15174	Intergenic	28842	Otulin	7	10	6	3	7	6	14	11	10	24	38	14
mCone_r1_peak_15108	chr15	27741414	27741614	+	19.0444	intron	-59972	Fam105a	16	12	2	18	4	8	19	39	8	26	53	25
mCone_r1_peak_15132	chr15	30853685	30853885	+	13.7424	intron	-185341	4930430F21Rik	25	50	46	28	41	12	14	4	4	12	39	17
mCone_r1_peak_15151	chr15	31388916	31389116	+	5.2192	Intergenic	-21257	Ankrd33b	2	6	8	6	2	0	4	6	8	2	25	8
mCone_r1_peak_15160	chr15	31531624	31531824	+	4.40049	promoter-TSS	-687	March6	12	45	4	4	6	14	12	12	11	14	56	35
mCone_r1_peak_15196	chr15	34466567	34466767	+	2.78738	intron	13355	Erich5	21	32	15	20	4	8	13	26	9	8	18	11
mCone_r1_peak_15201	chr15	34677845	34678045	+	8.77535	intron	761	Nipal2	25	63	31	18	20	27	0	4	16	23	41	14
mCone_r1_peak_15216	chr15	35745165	35745365	+	4.85162	intron	-84218	Mir875	32	45	20	21	15	20	0	4	8	13	31	15
mCone_r1_peak_15221b	chr15	35922607	35922807	+	7.07897	intron	15539	Cox6c	13	12	6	7	0	6	30	27	20	31	40	17
mCone_r1_peak_15223	chr15	35937855	35938055	+	25.2256	intron	291	Cox6c	33	23	14	12	27	11	31	46	24	46	81	39
mCone_r1_peak_15225	chr15	36024734	36024934	+	11.3503	intron	-86588	Cox6c	4	2	17	8	2	0	12	12	10	18	33	4
mCone_r1_peak_15239a	chr15	36282544	36282744	+	14.6647	intron	503	Rnf19a	46	99	38	41	35	27	76	122	54	117	112	57
mCone_r1_peak_15243	chr15	36494568	36494768	+	9.59216	intron	2123	Ankrd46	17	35	8	8	10	12	4	14	16	15	73	40
mCone_r1_peak_15261	chr15	36745720	36745920	+	4.00773	Intergenic	45112	Ywhaz	6	6	5	8	2	0	2	7	6	11	20	10
mCone_r1_peak_15275	chr15	36987328	36987528	+	21.2309	Intergenic	19974	Zfp706	40	55	24	40	27	28	2	12	12	10	62	30
mCone_r1_peak_15280	chr15	37102302	37102502	+	29.9495	Intergenic	-95000	Zfp706	74	80	44	66	38	55	11	14	34	43	92	51
mCone_r1_peak_15282	chr15	37134464	37134664	+	15.4565	Intergenic	-98472	Grhl2	11	18	33	26	8	10	36	16	20	47	59	43
mCone_r1_peak_15284	chr15	37159438	37159638	+	9.1909	Intergenic	-73498	Grhl2	9	16	4	8	4	6	15	21	3	12	40	10
mCone_r1_peak_15285	chr15	37192619	37192819	+	19.0106	Intergenic	-40317	Grhl2	8	12	24	22	2	2	10	16	17	31	55	18
mCone_r1_peak_15287	chr15	37324773	37324973	+	5.20834	intron	91837	Grhl2	3	4	2	1	4	0	0	0	6	1	27	12
mCone_r1_peak_15297	chr15	38007935	38008135	+	11.6195	exon	-46980	Rrm2b	9	6	6	12	2	4	36	34	15	6	38	6
mCone_r1_peak_15304	chr15	38198859	38199059	+	4.57545	Intergenic	-20244	Odf1	10	16	14	14	8	6	12	8	4	16	28	16
mCone_r1_peak_15320b	chr15	38478495	38478695	+	6.32533	Intergenic	11952	Mir6951	18	18	8	11	4	3	40	37	10	36	60	31
mCone_r1_peak_15333	chr15	38620187	38620387	+	24.4042	Intergenic	-25353	2310043O21Rik	6	6	15	8	11	2	35	48	25	41	63	46
mCone_r1_peak_15337	chr15	38930369	38930569	+	6.11355	Intergenic	-3440	Baalc	7	4	4	6	4	10	7	12	17	31	50	35
mCone_r1_peak_15340	chr15	38973768	38973968	+	14.769	Intergenic	-32412	Fzd6	9	3	12	4	2	0	4	13	11	20	48	35
mCone_r1_peak_15346	chr15	39169969	39170169	+	5.2192	Intergenic	-28217	Rims2	22	47	18	17	12	13	4	11	8	4	24	10
mCone_r1_peak_15349	chr15	39192186	39192386	+	4.65789	Intergenic	-6000	Rims2	23	54	12	12	16	25	10	6	18	17	42	17
mCone_r1_peak_15351	chr15	39197322	39197522	+	16.7642	promoter-TSS	-864	Rims2	46	99	57	28	16	26	46	50	38	78	109	49
mCone_r1_peak_15353a	chr15	39198591	39198791	+	23.6053	intron	405	Rims2	50	76	47	49	43	32	62	112	45	87	150	48
mCone_r1_peak_15356	chr15	39223464	39223664	+	7.30061	intron	25278	Rims2	5	12	8	17	0	1	20	29	10	20	30	16
mCone_r1_peak_15357	chr15	39229395	39229595	+	4.25512	intron	31209	Rims2	5	4	10	7	14	13	8	16	8	14	27	17
mCone_r1_peak_15358	chr15	39232793	39232993	+	3.90777	intron	34607	Rims2	25	31	11	14	15	18	3	6	12	6	30	18
mCone_r1_peak_15363	chr15	39425071	39425271	+	6.0988	intron	226885	Rims2	14	28	8	10	4	1	5	6	1	0	30	10
mCone_r1_peak_15368	chr15	39586494	39586694	+	5.2192	intron	-72917	Rims2	0	3	3	1	2	0	12	17	0	14	23	6
mCone_r1_peak_15376	chr15	39896971	39897171	+	2.70268	intron	-39601	Dpys	9	11	10	4	0	3	6	8	9	6	23	11
mCone_r1_peak_15381	chr15	40084057	40084257	+	18.3765	Intergenic	-50208	9330182O14Rik	4	2	14	14	0	0	2	0	12	36	57	35
mCone_r1_peak_15383	chr15	40144510	40144710	+	11.0493	intron	10245	9330182O14Rik	26	44	6	7	24	26	6	8	6	24	38	17
mCone_r1_peak_15384	chr15	40166753	40166953	+	6.49024	Intergenic	32488	9330182O14Rik	26	41	13	14	22	16	0	0	14	10	29	6
mCone_r1_peak_154	chr1	25462637	25462837	+	8.15174	intron	-184783	Gm20172	10	18	6	5	4	4	0	0	4	2	36	9
mCone_r1_peak_15402	chr15	41719655	41719855	+	8.15174	intron	-69279	Oxr1	15	55	11	8	16	17	13	20	7	26	29	12
mCone_r1_peak_15418	chr15	42676824	42677024	+	11.8536	promoter-TSS	53	Angpt1	40	82	30	44	18	22	2	0	27	46	47	30
mCone_r1_peak_1543a	chr1	127411599	127411799	+	5.51822	intron	206713	Mgat5	19	32	12	12	7	0	2	10	6	10	30	10
mCone_r1_peak_1544	chr1	127419238	127419438	+	32.9393	intron	214352	Mgat5	22	36	23	36	16	9	6	14	26	48	104	33
mCone_r1_peak_15454b	chr15	52161117	52161317	+	6.16324	Intergenic	121110	Aard	34	55	30	32	25	12	2	2	8	7	25	12
mCone_r1_peak_15471	chr15	55087151	55087351	+	5.64724	intron	3227	Dscc1	13	9	28	12	4	4	12	20	12	18	44	8
mCone_r1_peak_15477	chr15	56633540	56633740	+	13.3292	Intergenic	-56304	Has2os	43	86	24	22	25	27	0	0	6	4	47	26
mCone_r1_peak_15486	chr15	57696054	57696254	+	4.9907	intron	1487	Zhx2	23	62	27	22	20	25	20	17	22	34	54	28
mCone_r1_peak_15489	chr15	57720915	57721115	+	10.7604	intron	26348	Zhx2	14	25	10	7	2	4	2	4	4	8	38	10
mCone_r1_peak_15490	chr15	57728645	57728845	+	8.59246	intron	34078	Zhx2	17	16	12	7	5	4	0	9	4	14	35	14
mCone_r1_peak_15492	chr15	57756490	57756690	+	12.3886	intron	61923	Zhx2	16	24	4	2	12	2	0	6	11	6	43	30
mCone_r1_peak_15494	chr15	57765671	57765871	+	8.23416	intron	71104	Zhx2	23	43	8	26	27	27	0	28	4	6	56	29
mCone_r1_peak_15495	chr15	57766307	57766507	+	36.6843	intron	71740	Zhx2	10	22	19	31	30	21	2	0	16	12	121	99
mCone_r1_peak_15497	chr15	57805138	57805338	+	5.44251	intron	87180	Derl1	14	21	18	10	6	6	12	9	4	4	21	6
mCone_r1_peak_15498	chr15	57806372	57806572	+	7.30061	intron	85946	Derl1	19	29	21	15	6	8	2	4	0	10	30	8
mCone_r1_peak_15511	chr15	58192754	58192954	+	15.0561	intron	22038	Fbxo32	21	43	23	12	15	12	2	18	12	9	64	26
mCone_r1_peak_15512	chr15	58194788	58194988	+	4.67464	intron	20004	Fbxo32	13	45	11	16	13	6	0	0	16	15	35	9
mCone_r1_peak_15532	chr15	58974972	58975172	+	10.5744	intron	41262	Ndufb9	11	24	6	8	3	10	3	22	8	36	44	29
mCone_r1_peak_15535	chr15	58995837	58996037	+	4.01867	intron	62127	Ndufb9	10	8	8	7	2	1	6	4	6	0	33	20
mCone_r1_peak_15536	chr15	59021391	59021591	+	22.924	intron	60535	Mtss1	19	48	17	22	0	11	23	13	10	36	67	45
mCone_r1_peak_15539	chr15	59031220	59031420	+	3.58706	intron	50706	Mtss1	12	25	9	12	7	10	4	2	6	15	36	36
mCone_r1_peak_15543	chr15	59081265	59081465	+	8.1724	intron	661	Mtss1	45	72	26	32	28	26	60	81	28	69	75	42
mCone_r1_peak_15561b	chr15	59542164	59542364	+	4.72658	intron	-106390	Trib1	7	4	4	2	0	0	3	11	8	24	28	12
mCone_r1_peak_15570c	chr15	59648526	59648726	+	22.1935	promoter-TSS	-28	Trib1	115	220	82	65	63	83	195	192	152	207	188	130
mCone_r1_peak_15573	chr15	59924291	59924491	+	6.16324	Intergenic	92227	4933412E24Rik	4	3	13	8	0	0	6	2	15	17	28	10
mCone_r1_peak_15574	chr15	60474646	60474846	+	23.3642	Intergenic	-348219	9930014A18Rik	20	50	38	43	20	20	2	2	33	57	73	40
mCone_r1_peak_1558c	chr1	128103502	128103702	+	11.5181	promoter-TSS	296	R3hdm1	83	129	46	46	54	38	88	119	63	80	173	87
mCone_r1_peak_1559	chr1	128141818	128142018	+	56.9244	intron	38612	R3hdm1	46	60	21	26	19	40	22	10	56	87	144	94
mCone_r1_peak_15592	chr15	62092660	62092860	+	36.8445	intron	53503	Pvt1	16	8	4	2	4	2	0	2	8	10	91	72
mCone_r1_peak_15597	chr15	62501105	62501305	+	2.62111	Intergenic	-281754	H2afy3	9	2	2	0	4	7	0	0	4	1	20	11
mCone_r1_peak_15598	chr15	62569445	62569645	+	5.80267	Intergenic	-350094	H2afy3	6	8	8	4	2	0	0	0	0	6	30	21
mCone_r1_peak_1561	chr1	128191637	128191837	+	4.20474	intron	-10624	Mir128-1	4	2	2	1	0	4	10	3	1	13	22	13
mCone_r1_peak_15611	chr15	64177910	64178110	+	3.28766	intron	-117562	Fam49b	14	36	20	18	18	10	6	4	11	17	28	6
mCone_r1_peak_15612	chr15	64250205	64250405	+	5.95948	intron	62368	Asap1	12	18	20	3	10	8	8	6	8	6	28	18
mCone_r1_peak_15621	chr15	64915267	64915467	+	14.7171	intron	6929	Adcy8	20	29	21	21	4	4	6	2	10	29	48	13
mCone_r1_peak_15624	chr15	65785804	65786004	+	12.17	Intergenic	-1137	Efr3a	12	6	6	20	6	8	28	32	24	31	64	35
mCone_r1_peak_15628	chr15	65879810	65880010	+	10.5714	intron	32377	Oc90	28	16	14	3	6	6	6	2	8	18	41	16
mCone_r1_peak_15633	chr15	66751277	66751477	+	6.16324	intron	80452	Sla	1	6	16	18	0	0	6	2	6	5	27	8
mCone_r1_peak_15642	chr15	66947256	66947456	+	11.2692	intron	22285	Ndrg1	4	10	10	8	2	4	33	40	4	2	35	13
mCone_r1_peak_15663	chr15	67776046	67776246	+	2.62111	Intergenic	482710	Zfat	10	19	12	12	6	2	3	5	8	19	20	10
mCone_r1_peak_15673a	chr15	68362712	68362912	+	23.1082	Intergenic	-21523	Mir30d	73	139	56	50	38	45	105	108	63	105	135	64
mCone_r1_peak_15678	chr15	68950462	68950662	+	9.19339	intron	22142	Khdrbs3	24	56	8	10	22	43	40	48	5	13	46	18
mCone_r1_peak_15683	chr15	70555100	70555300	+	12.2525	Intergenic	630967	Gm19782	28	48	42	32	16	18	0	2	16	24	51	16
mCone_r1_peak_15685	chr15	71480005	71480205	+	5.98215	intron	247733	Fam135b	8	14	10	6	0	5	0	0	6	22	27	6
mCone_r1_peak_15692	chr15	71675349	71675549	+	5.3555	intron	52389	Fam135b	0	6	6	6	5	6	2	0	3	4	29	10
mCone_r1_peak_15700	chr15	72018929	72019129	+	5.2192	intron	15198	Col22a1	8	6	3	7	5	0	0	0	2	4	25	15
mCone_r1_peak_15705	chr15	72129194	72129394	+	5.10135	Intergenic	-95067	Col22a1	3	2	0	0	0	0	8	2	0	10	32	21
mCone_r1_peak_15710	chr15	72334139	72334339	+	16.0022	Intergenic	212040	Kcnk9	8	13	18	27	0	4	6	10	14	33	64	5
mCone_r1_peak_15711	chr15	72416145	72416345	+	6.16324	Intergenic	130034	Kcnk9	4	2	0	7	0	0	0	0	4	4	26	15
mCone_r1_peak_15725a	chr15	72773138	72773338	+	5.83711	intron	37086	Peg13	2	20	6	13	4	2	13	24	19	24	65	26
mCone_r1_peak_15725b	chr15	72773584	72773784	+	69.0503	intron	36640	Peg13	24	45	31	28	10	7	115	130	111	155	214	157
mCone_r1_peak_15745	chr15	73149141	73149341	+	3.82151	intron	35706	Ago2	10	19	4	14	6	2	2	4	6	10	25	7
mCone_r1_peak_15748	chr15	73178024	73178224	+	3.41562	intron	6823	Ago2	17	23	6	15	9	15	6	15	8	14	29	6
mCone_r1_peak_15762	chr15	73581243	73581443	+	14.3311	3'	15183	Slc45a4	28	38	24	38	28	18	16	19	18	36	44	12
mCone_r1_peak_15765	chr15	73652965	73653165	+	4.41315	Intergenic	-28321	Slc45a4	4	2	0	4	2	4	2	2	2	6	27	6
mCone_r1_peak_15783	chr15	73837324	73837524	+	11.3369	intron	2247	Mroh5	27	23	15	43	3	7	34	38	22	27	59	20
mCone_r1_peak_15814	chr15	74657502	74657702	+	15.6991	Intergenic	14968	Arc	8	20	4	1	2	0	5	11	8	14	44	21
mCone_r1_peak_15822	chr15	74750390	74750590	+	24.2474	3'	2489	Lynx1	12	2	10	19	6	6	13	12	36	81	147	72
mCone_r1_peak_1584	chr1	130878157	130878357	+	3.96025	exon	9154	Il24	9	17	6	10	14	0	4	2	5	8	24	6
mCone_r1_peak_15841b	chr15	75678319	75678519	+	3.7269	intron	371	Top1mt	15	43	9	21	16	9	28	35	25	25	56	25
mCone_r1_peak_15869	chr15	76197713	76197913	+	13.2424	intron	396	Plec	22	31	6	14	6	9	20	34	49	71	79	26
mCone_r1_peak_15880	chr15	76260147	76260347	+	26.2296	Intergenic	-7842	Spatc1	22	19	6	12	10	10	12	20	11	38	73	53
mCone_r1_peak_15886	chr15	76350612	76350812	+	8.63098	promoter-TSS	398	Sharpin	61	83	41	52	20	29	144	130	72	65	107	36
mCone_r1_peak_15890	chr15	76369170	76369370	+	3.00187	exon	372	Hgh1	11	8	0	15	8	4	14	10	17	13	26	17
mCone_r1_peak_15906	chr15	76695778	76695978	+	83.8444	promoter-TSS	-886	Gpt	11	12	7	20	2	4	25	14	53	106	228	198
mCone_r1_peak_15923	chr15	76951170	76951370	+	10.677	TTS	2726	1110038F14Rik	5	7	2	3	2	0	29	46	18	45	68	42
mCone_r1_peak_15934	chr15	77336377	77336577	+	4.31166	Intergenic	-29424	Rbfox2	3	3	0	9	0	0	4	4	4	10	22	14
mCone_r1_peak_15944a	chr15	77836019	77836219	+	13.4278	intron	6056	Myh9	2	5	2	4	4	2	6	1	3	6	50	42
mCone_r1_peak_15944b	chr15	77836328	77836528	+	11.0312	intron	5747	Myh9	17	6	2	15	6	2	0	2	5	28	44	22
mCone_r1_peak_15947	chr15	77905505	77905705	+	6.16324	Intergenic	23389	Txn2	12	25	8	20	11	8	12	20	14	6	26	10
mCone_r1_peak_15950	chr15	77931656	77931856	+	15.5387	Intergenic	-2762	Txn2	38	81	38	66	23	28	13	14	68	157	150	109
mCone_r1_peak_15952	chr15	77949803	77950003	+	13.5025	intron	6819	Foxred2	7	9	5	11	0	2	8	6	6	26	58	30
mCone_r1_peak_15954	chr15	77970389	77970589	+	3.75345	intron	335	Eif3d	20	19	10	6	4	16	32	35	19	26	43	17
mCone_r1_peak_15968	chr15	78405946	78406146	+	6.07271	promoter-TSS	-187	Tst	46	55	11	40	14	21	21	22	16	8	40	9
mCone_r1_peak_15975	chr15	78481334	78481534	+	55.292	3'	-12800	Tmprss6	6	3	4	8	0	0	20	48	28	61	148	69
mCone_r1_peak_15978	chr15	78548413	78548613	+	4.09152	Intergenic	-4168	Sstr3	0	10	0	6	0	5	11	10	4	17	23	22
mCone_r1_peak_15987	chr15	78702402	78702602	+	11.7003	intron	15611	Elfn2	7	10	0	10	0	4	28	30	20	33	45	17
mCone_r1_peak_16006	chr15	78928127	78928327	+	6.16324	intron	1502	Lgals1	22	18	12	17	8	12	10	12	11	18	27	19
mCone_r1_peak_1602b	chr1	131245502	131245702	+	35.6247	promoter-TSS	-424	Rassf5	26	59	28	25	20	26	69	87	47	74	119	57
mCone_r1_peak_16044	chr15	79546000	79546200	+	19.2378	intron	459	Ddx17	31	38	16	54	10	28	132	129	38	101	104	32
mCone_r1_peak_1607	chr1	131418285	131418485	+	11.2494	intron	108976	Srgap2	28	22	13	23	10	4	5	10	23	29	48	20
mCone_r1_peak_1608	chr1	131526948	131527148	+	8.1835	promoter-TSS	313	Srgap2	63	78	40	31	29	25	164	151	50	100	165	68
mCone_r1_peak_16083	chr15	80105918	80106118	+	5.81381	intron	14684	Syngr1	2	6	2	10	0	2	1	14	4	17	34	10
mCone_r1_peak_16095	chr15	80327067	80327267	+	6.62871	intron	39929	Cacna1i	14	16	17	18	12	4	3	7	4	6	24	12
mCone_r1_peak_16098b	chr15	80482494	80482694	+	6.51362	intron	77876	Enthd1	13	9	11	22	4	2	24	18	17	26	37	13
mCone_r1_peak_16113	chr15	80785753	80785953	+	14.0699	intron	-12757	Tnrc6b	13	20	2	2	4	12	22	30	8	17	50	25
mCone_r1_peak_16130	chr15	81115538	81115738	+	9.1909	intron	-10591	Mkl1	7	0	6	14	2	0	14	27	8	20	38	17
mCone_r1_peak_16141	chr15	81432469	81432669	+	3.44414	intron	-24296	Dnajb7	2	4	2	2	2	0	8	4	4	6	24	4
mCone_r1_peak_16179	chr15	82015325	82015525	+	6.09202	promoter-TSS	715	Desi1	14	31	15	43	2	5	110	109	50	66	92	42
mCone_r1_peak_16195	chr15	82214952	82215152	+	23.0426	Intergenic	-2237	Shisa8	2	17	6	10	6	0	54	59	32	54	76	25
mCone_r1_peak_16196	chr15	82225088	82225288	+	6.95372	promoter-TSS	-852	Tnfrsf13c	7	7	4	8	5	2	4	8	10	6	35	18
mCone_r1_peak_162	chr1	30749356	30749556	+	18.3765	Intergenic	113800	Phf3	16	15	5	8	10	12	0	3	2	6	54	29
mCone_r1_peak_16208	chr15	82775191	82775391	+	18.3765	Intergenic	-11169	Cyp2d40	4	12	14	14	0	2	26	32	22	40	48	27
mCone_r1_peak_16211	chr15	82838124	82838324	+	40.5109	intron	-43979	Cyp2d26	39	20	19	24	12	23	32	32	39	73	89	38
mCone_r1_peak_16213	chr15	82855717	82855917	+	12.5597	exon	42644	Tbrg3	19	10	8	9	8	4	28	31	19	29	41	8
mCone_r1_peak_16214	chr15	82873024	82873224	+	40.8616	intron	25337	Tbrg3	10	12	2	2	0	2	69	80	45	76	94	43
mCone_r1_peak_16215	chr15	82879436	82879636	+	28.6262	intron	18925	Tbrg3	28	31	18	22	13	11	32	36	21	41	77	27
mCone_r1_peak_16217a	chr15	82899272	82899472	+	2.74536	promoter-TSS	292	Gm20324	26	27	18	30	7	5	20	45	18	33	51	32
mCone_r1_peak_16249	chr15	83240149	83240349	+	9.60408	intron	11482	A4galt	12	6	6	14	4	0	2	6	18	28	45	23
mCone_r1_peak_16252a	chr15	83349872	83350072	+	28.7313	intron	275	Arfgap3	51	61	31	37	20	14	40	40	46	80	110	53
mCone_r1_peak_16264	chr15	83523268	83523468	+	9.36542	Intergenic	-3494	Bik	5	0	0	6	0	2	4	8	1	6	46	13
mCone_r1_peak_16271	chr15	83594057	83594257	+	2.70977	intron	1000	Ttll12	31	18	24	18	13	12	47	36	27	36	51	22
mCone_r1_peak_16282	chr15	84079824	84080024	+	21.3576	intron	-14575	Efcab6	18	6	12	22	12	13	6	17	28	43	60	28
mCone_r1_peak_16283	chr15	84093511	84093711	+	15.9512	intron	12143	Sult4a1	8	10	2	6	3	5	2	2	17	29	46	19
mCone_r1_peak_16284a	chr15	84105293	84105493	+	5.40902	intron	361	Sult4a1	18	15	9	5	8	8	4	6	15	16	28	7
mCone_r1_peak_16286	chr15	84120725	84120925	+	13.1295	intron	2350	Pnpla5	37	18	24	27	8	6	8	10	16	26	39	8
mCone_r1_peak_16287	chr15	84127603	84127803	+	6.16324	Intergenic	-4528	Pnpla5	16	20	4	6	3	4	4	6	8	11	31	10
mCone_r1_peak_163	chr1	30755492	30755692	+	31.2982	Intergenic	107664	Phf3	6	4	22	18	2	2	2	0	20	32	74	46
mCone_r1_peak_16305	chr15	84266365	84266565	+	10.0277	intron	34422	Parvb	0	4	10	13	0	2	8	2	29	44	54	22
mCone_r1_peak_16307	chr15	84285584	84285784	+	8.12295	intron	-39036	Parvg	6	19	17	21	6	7	4	6	16	28	34	21
mCone_r1_peak_16316	chr15	84437034	84437234	+	10.0809	intron	9963	1810041L15Rik	8	6	2	4	4	4	0	3	4	10	42	11
mCone_r1_peak_16317	chr15	84442086	84442286	+	9.30575	intron	4911	1810041L15Rik	19	46	19	31	21	10	8	6	31	57	59	24
mCone_r1_peak_16323	chr15	84525534	84525734	+	18.5806	Intergenic	32189	Ldoc1l	16	8	16	23	7	4	0	5	18	45	60	16
mCone_r1_peak_16324	chr15	84530058	84530258	+	6.77594	Intergenic	27665	Ldoc1l	2	5	11	10	2	0	2	9	10	16	34	32
mCone_r1_peak_16325	chr15	84533203	84533403	+	14.103	Intergenic	24520	Ldoc1l	7	1	0	4	2	0	2	0	4	9	41	36
mCone_r1_peak_16329	chr15	84610120	84610320	+	28.0028	Intergenic	-52397	Ldoc1l	2	5	6	22	2	3	42	37	22	39	83	43
mCone_r1_peak_16333b	chr15	84654692	84654892	+	5.5597	Intergenic	-26206	Prr5	17	14	14	18	6	3	2	20	19	25	38	20
mCone_r1_peak_16351b	chr15	84923566	84923766	+	8.94336	intron	238	Nup50	26	39	12	23	23	19	55	68	28	68	98	49
mCone_r1_peak_16365	chr15	85454714	85454914	+	7.22955	intron	48413	7530416G11Rik	26	14	10	12	7	4	4	6	6	16	34	9
mCone_r1_peak_16368	chr15	85523399	85523599	+	10.6999	Intergenic	-20272	7530416G11Rik	13	8	6	11	8	8	7	12	10	10	45	34
mCone_r1_peak_16371	chr15	85584169	85584369	+	16.8373	non-coding	-2448	Wnt7b	3	2	0	6	2	3	35	36	4	7	58	40
mCone_r1_peak_16386	chr15	85819616	85819816	+	18.2053	exon	2017	Pkdrej	2	3	9	14	0	0	6	8	42	49	53	35
mCone_r1_peak_1639	chr1	132168451	132168651	+	5.65782	Intergenic	-22885	Lemd1	22	32	16	28	12	4	2	7	15	22	35	10
mCone_r1_peak_16400b	chr15	86186113	86186313	+	10.2907	promoter-TSS	-72	Cerk	56	40	28	53	23	24	125	137	34	87	119	59
mCone_r1_peak_16419	chr15	86426445	86426645	+	18.5608	intron	212086	Tbc1d22a	14	25	22	35	18	12	40	31	25	35	50	26
mCone_r1_peak_1642	chr1	132200368	132200568	+	4.52629	intron	2380	Mir135b	14	11	10	10	2	1	5	4	8	8	30	8
mCone_r1_peak_16420	chr15	86452906	86453106	+	5.52887	intron	238547	Tbc1d22a	5	4	4	6	2	0	17	22	13	22	28	4
mCone_r1_peak_16435	chr15	86769259	86769459	+	3.44414	Intergenic	554900	Tbc1d22a	8	6	8	3	2	2	20	8	6	7	19	6
mCone_r1_peak_16453	chr15	87678216	87678416	+	2.81766	intron	53086	Fam19a5	8	9	4	9	3	1	1	0	2	2	23	7
mCone_r1_peak_16457	chr15	87714677	87714877	+	32.4084	intron	81166	Mir6393	3	8	4	3	0	0	0	4	11	12	131	87
mCone_r1_peak_16459	chr15	87967123	87967323	+	17.2879	Intergenic	-171280	Mir6393	7	12	18	20	4	4	2	4	4	21	72	21
mCone_r1_peak_1646	chr1	132260121	132260321	+	5.2192	Intergenic	33907	Lemd1	6	13	0	4	0	0	2	3	2	8	24	17
mCone_r1_peak_16460	chr15	87970866	87971066	+	11.2744	Intergenic	-175023	Mir6393	6	2	3	6	2	2	0	0	4	9	69	37
mCone_r1_peak_16461	chr15	87975624	87975824	+	8.84285	Intergenic	-179781	Mir6393	1	3	0	10	2	0	0	2	8	8	39	16
mCone_r1_peak_16462	chr15	87998776	87998976	+	12.8392	Intergenic	-202933	Mir6393	8	4	6	8	9	2	6	11	9	8	42	30
mCone_r1_peak_16464a	chr15	88023423	88023623	+	13.5881	Intergenic	-227580	Mir6393	6	6	4	10	5	2	2	1	5	13	50	40
mCone_r1_peak_16464b	chr15	88023713	88023913	+	21.1939	Intergenic	-227870	Mir6393	7	13	4	12	3	1	2	0	0	6	69	30
mCone_r1_peak_1647	chr1	132277234	132277434	+	19.9712	Intergenic	-21292	Klhdc8a	14	15	8	12	2	10	20	44	10	32	75	43
mCone_r1_peak_16475a	chr15	88733395	88733595	+	3.80733	intron	724	Brd1	14	22	11	11	14	6	33	35	24	26	49	24
mCone_r1_peak_16475b	chr15	88733650	88733850	+	4.35617	intron	469	Brd1	15	16	5	6	6	10	32	23	13	33	39	13
mCone_r1_peak_16498b	chr15	89211762	89211962	+	6.08111	intron	303	Ppp6r2	29	27	8	19	8	21	35	39	23	28	50	25
mCone_r1_peak_165	chr1	30832829	30833029	+	6.16324	intron	30327	Phf3	4	20	2	11	8	2	2	1	2	8	28	8
mCone_r1_peak_1650	chr1	132287508	132287708	+	3.60047	Intergenic	-11018	Klhdc8a	25	26	2	12	12	18	2	2	4	2	25	6
mCone_r1_peak_16504	chr15	89435388	89435588	+	12.4672	Intergenic	-5561	Chkb	3	2	2	2	0	2	4	4	8	4	36	18
mCone_r1_peak_16506	chr15	89465163	89465363	+	64.6044	Intergenic	-10989	C230037L18Rik	4	10	23	24	0	0	92	105	74	105	169	94
mCone_r1_peak_16511	chr15	90043439	90043639	+	15.8241	Intergenic	-180772	Alg10b	13	38	8	17	0	9	28	36	22	32	44	25
mCone_r1_peak_16539	chr15	92002127	92002327	+	7.14184	Intergenic	-48938	Cntn1	14	18	16	8	8	14	4	0	4	14	31	15
mCone_r1_peak_16543	chr15	92113304	92113504	+	5.2192	intron	-14724	Cntn1	17	19	7	11	4	14	3	0	12	2	23	13
mCone_r1_peak_16545	chr15	92255295	92255495	+	36.1736	intron	94038	Cntn1	7	14	8	13	2	2	0	2	24	20	89	38
mCone_r1_peak_16550	chr15	93002040	93002240	+	12.5597	Intergenic	272944	Gxylt1	27	43	13	8	10	22	2	2	4	16	44	27
mCone_r1_peak_16551	chr15	93004061	93004261	+	7.96572	Intergenic	270923	Gxylt1	14	10	12	15	2	2	0	4	9	24	35	20
mCone_r1_peak_16560a	chr15	93336258	93336458	+	17.135	non-coding	577	Yaf2	62	72	35	32	23	20	77	86	71	89	99	50
mCone_r1_peak_16565	chr15	93513064	93513264	+	11.5788	intron	82727	Prickle1	12	8	10	10	1	7	44	45	20	33	50	23
mCone_r1_peak_16566b	chr15	93513957	93514157	+	7.96324	intron	81834	Prickle1	15	32	10	23	14	24	46	36	18	22	46	25
mCone_r1_peak_16571	chr15	93575976	93576176	+	38.7829	intron	19815	Prickle1	48	71	64	64	34	38	58	60	51	88	112	31
mCone_r1_peak_16580	chr15	94206651	94206851	+	12.4672	Intergenic	-40451	D630010B17Rik	0	3	0	4	0	0	0	0	7	18	43	15
mCone_r1_peak_16581	chr15	94212897	94213097	+	6.16324	Intergenic	-34205	D630010B17Rik	16	14	0	0	6	0	3	2	2	16	22	16
mCone_r1_peak_16597	chr15	94894232	94894432	+	13.6072	intron	254986	LOC100043315	0	0	8	16	2	0	0	2	8	16	40	7
mCone_r1_peak_16598	chr15	94930098	94930298	+	59.4221	intron	219120	LOC100043315	10	7	9	10	2	0	0	2	4	20	139	91
mCone_r1_peak_166	chr1	30833729	30833929	+	10.0517	intron	29427	Phf3	8	19	10	8	4	2	4	2	10	12	40	13
mCone_r1_peak_16613	chr15	96171068	96171268	+	2.62111	Intergenic	-11632	Gm4371	9	8	8	7	4	8	6	6	4	10	24	9
mCone_r1_peak_16614	chr15	96270293	96270493	+	3.27956	non-coding	4882	E330033B04Rik	4	0	2	8	5	4	6	21	20	30	31	14
mCone_r1_peak_16619	chr15	96319097	96319297	+	2.62111	intron	31675	Arid2	18	13	4	6	7	12	4	9	6	6	26	11
mCone_r1_peak_16624	chr15	96387365	96387565	+	2.62111	intron	73378	Scaf11	10	0	2	6	4	3	2	3	8	10	18	17
mCone_r1_peak_16628	chr15	96491082	96491282	+	5.26321	Intergenic	-30339	Scaf11	8	2	2	5	2	0	4	6	8	10	34	10
mCone_r1_peak_1663	chr1	132379743	132379943	+	6.58347	intron	10475	Tmcc2	8	0	2	4	0	2	12	19	4	10	31	22
mCone_r1_peak_16639	chr15	96597232	96597432	+	7.83573	intron	44630	Slc38a1	11	8	4	11	4	4	2	6	6	24	35	14
mCone_r1_peak_16643	chr15	96640385	96640585	+	6.23566	intron	1477	Slc38a1	36	17	12	8	8	22	1	0	36	44	63	27
mCone_r1_peak_16646	chr15	96642562	96642762	+	8.26362	promoter-TSS	251	Slc38a1	44	37	18	56	34	17	15	23	23	49	62	25
mCone_r1_peak_16650	chr15	96691868	96692068	+	5.26321	intron	7730	Slc38a2	5	8	5	13	2	2	4	3	0	12	30	4
mCone_r1_peak_16653b	chr15	96709903	96710103	+	79.1308	Intergenic	-10305	Slc38a2	390	444	153	253	178	167	199	237	198	332	266	116
mCone_r1_peak_16655	chr15	96938541	96938741	+	12.7029	Intergenic	117315	Slc38a4	41	34	14	43	28	14	2	6	14	29	58	44
mCone_r1_peak_16682	chr15	97741497	97741697	+	19.1067	Intergenic	-10192	Endou	29	17	8	8	2	5	8	4	7	8	69	34
mCone_r1_peak_16687	chr15	97784723	97784923	+	9.18876	intron	458	Slc48a1	51	41	14	35	24	14	20	53	23	57	69	34
mCone_r1_peak_16696	chr15	97931497	97931697	+	13.5866	Intergenic	-23301	Vdr	0	3	10	8	0	0	0	12	18	28	67	40
mCone_r1_peak_16697	chr15	97948830	97949030	+	13.3867	Intergenic	-15299	Tmem106c	9	9	12	12	2	0	4	1	12	8	53	38
mCone_r1_peak_167	chr1	30838869	30839069	+	8.96182	intron	24287	Phf3	3	16	10	10	4	0	4	6	6	6	34	8
mCone_r1_peak_1670	chr1	132433496	132433696	+	8.51126	intron	16143	Dstyk	10	17	6	30	6	4	5	4	12	22	36	19
mCone_r1_peak_16702	chr15	97973295	97973495	+	4.3816	Intergenic	9166	Tmem106c	5	8	6	7	0	5	3	20	12	20	30	20
mCone_r1_peak_16709	chr15	98111894	98112094	+	36.1007	promoter-TSS	-66	Pfkm	4	11	6	10	0	1	60	60	17	30	103	49
mCone_r1_peak_1671	chr1	132467794	132467994	+	7.98953	TTS	-9473	Rbbp5	0	0	0	2	0	0	2	13	10	10	33	18
mCone_r1_peak_16727	chr15	98616503	98616703	+	20.8051	Intergenic	-8970	Adcy6	4	12	3	3	0	0	9	16	16	44	55	24
mCone_r1_peak_16728	chr15	98629059	98629259	+	5.57894	Intergenic	-3169	Cacnb3	10	6	2	8	6	0	2	0	7	22	37	15
mCone_r1_peak_16740	chr15	98797837	98798037	+	10.0422	Intergenic	8080	Wnt1	3	0	0	8	2	0	12	12	12	14	48	16
mCone_r1_peak_16760	chr15	98969733	98969933	+	3.1684	Intergenic	-16132	4930578M01Rik	4	7	8	11	0	2	6	14	6	14	29	2
mCone_r1_peak_16762	chr15	98980195	98980395	+	11.7771	Intergenic	-5670	4930578M01Rik	5	24	9	13	5	1	30	34	27	34	60	23
mCone_r1_peak_16767	chr15	99041030	99041230	+	3.73138	Intergenic	11239	Tuba1c	4	4	2	4	2	3	0	6	3	2	24	16
mCone_r1_peak_16773	chr15	99114737	99114937	+	6.16324	Intergenic	-12008	Spats2	2	10	2	12	2	2	2	2	6	4	26	8
mCone_r1_peak_16774	chr15	99116709	99116909	+	12.3595	Intergenic	-10036	Spats2	8	15	12	19	6	0	27	34	22	30	39	24
mCone_r1_peak_16785	chr15	99393541	99393741	+	5.63505	intron	422	Tmbim6	28	18	3	17	12	4	54	51	40	41	88	35
mCone_r1_peak_16786a	chr15	99399770	99399970	+	13.6777	5'	6651	Tmbim6	8	18	6	22	10	2	68	93	19	41	86	45
mCone_r1_peak_16794a	chr15	99474326	99474526	+	6.38976	intron	304	Bcdin3d	15	8	4	4	8	9	22	18	17	17	34	12
mCone_r1_peak_16810	chr15	99678762	99678962	+	3.44414	intron	8144	Asic1	8	6	2	10	2	2	10	4	2	6	21	19
mCone_r1_peak_16824	chr15	99939377	99939577	+	4.51583	Intergenic	-7819	1700030F18Rik	6	2	3	16	2	2	6	14	7	19	29	16
mCone_r1_peak_16825	chr15	99943152	99943352	+	8.33989	Intergenic	-11594	1700030F18Rik	2	4	4	2	2	0	34	26	8	18	41	8
mCone_r1_peak_16827c	chr15	99973173	99973373	+	35.3648	promoter-TSS	14	2310068J16Rik	44	46	46	67	20	14	123	159	64	110	174	78
mCone_r1_peak_16834	chr15	100098109	100098309	+	3.44414	intron	-56187	Dip2b	17	22	4	10	7	9	25	16	11	17	22	5
mCone_r1_peak_16853	chr15	100436757	100436957	+	11.3503	Intergenic	13664	Gm5475	8	11	2	10	4	0	2	7	17	21	34	14
mCone_r1_peak_16859a	chr15	100494822	100495022	+	12.168	intron	317	Csrnp2	27	16	23	25	2	13	35	22	34	65	71	30
mCone_r1_peak_16860	chr15	100517982	100518182	+	4.25497	intron	-22843	Csrnp2	12	4	0	5	4	4	2	4	5	6	27	7
mCone_r1_peak_16869	chr15	100735374	100735574	+	4.97308	Intergenic	-2737	I730030J21Rik	8	3	2	2	4	0	4	12	5	6	25	10
mCone_r1_peak_16871	chr15	100748689	100748889	+	4.32861	Intergenic	-12958	Slc4a8	1	5	2	2	0	2	2	6	2	6	28	12
mCone_r1_peak_16877	chr15	100861065	100861265	+	20.8506	Intergenic	-9480	Scn8a	6	19	10	23	0	0	5	14	15	42	63	25
mCone_r1_peak_16883	chr15	100990457	100990657	+	68.0032	intron	54286	Scn8a	11	2	6	12	4	2	8	20	62	105	175	134
mCone_r1_peak_16885	chr15	101004590	101004790	+	35.3419	intron	49709	Fignl2	19	18	16	12	5	10	30	39	49	71	128	63
mCone_r1_peak_16887	chr15	101024309	101024509	+	5.2192	intron	29990	Fignl2	4	0	0	6	2	0	0	6	13	8	27	21
mCone_r1_peak_16896	chr15	101098434	101098634	+	18.1272	Intergenic	-17221	Ankrd33	18	21	20	28	9	2	47	51	22	35	72	49
mCone_r1_peak_16899	chr15	101119108	101119308	+	3.12467	exon	3453	Ankrd33	9	4	4	8	0	4	38	55	9	31	55	13
mCone_r1_peak_16901	chr15	101131679	101131879	+	9.64896	intron	3257	Acvrl1	8	0	0	6	2	0	6	12	14	20	53	25
mCone_r1_peak_16923	chr15	101395402	101395602	+	3.44414	Intergenic	-16901	Krt7	3	4	2	2	6	4	3	4	4	11	22	12
mCone_r1_peak_16926	chr15	101492920	101493120	+	28.441	Intergenic	-1508	5430421N21Rik	34	18	4	6	10	14	12	10	17	15	77	28
mCone_r1_peak_16929	chr15	101556992	101557192	+	7.76678	intron	5858	4732456N10Rik	2	6	0	2	0	0	2	0	2	7	35	12
mCone_r1_peak_16930	chr15	101558368	101558568	+	4.97308	intron	4482	4732456N10Rik	11	9	2	8	6	8	6	4	8	4	32	7
mCone_r1_peak_16935	chr15	101699946	101700146	+	16.211	Intergenic	-5741	Krt6a	4	4	0	11	0	8	4	4	12	28	67	37
mCone_r1_peak_16936	chr15	101770135	101770335	+	6.05962	Intergenic	-6731	Krt74	2	6	6	0	0	2	2	8	8	16	30	8
mCone_r1_peak_16946	chr15	102020242	102020442	+	15.3318	Intergenic	-7874	Krt18	4	5	2	10	4	2	44	59	7	21	55	30
mCone_r1_peak_16947	chr15	102028079	102028279	+	16.6629	promoter-TSS	-37	Krt18	6	21	12	12	4	2	35	47	5	6	68	28
mCone_r1_peak_16950	chr15	102052082	102052282	+	28.2563	Intergenic	-21591	Eif4b	45	52	10	41	12	24	58	44	27	58	67	44
mCone_r1_peak_16956	chr15	102109154	102109354	+	37.5639	intron	6266	Tns2	26	22	22	46	2	4	39	60	56	100	126	70
mCone_r1_peak_16957	chr15	102116040	102116240	+	8.47355	TTS	13152	Tns2	30	16	2	4	8	10	20	18	20	39	44	26
mCone_r1_peak_16963b	chr15	102204148	102204348	+	13.2477	promoter-TSS	-323	Zfp740	21	28	8	26	10	19	126	108	46	68	98	53
mCone_r1_peak_16967	chr15	102247761	102247961	+	14.2906	intron	-1361	Rarg	16	28	14	19	9	7	46	67	44	55	75	30
mCone_r1_peak_16970a	chr15	102279035	102279235	+	10.3507	promoter-TSS	-321	Mfsd5	27	12	12	6	17	6	71	72	22	47	61	32
mCone_r1_peak_16973	chr15	102312702	102312902	+	10.9992	intron	-13314	Pfdn5	9	0	0	4	2	0	0	3	8	7	37	20
mCone_r1_peak_16974a	chr15	102325742	102325942	+	5.67191	promoter-TSS	-274	Pfdn5	0	1	2	0	0	1	14	25	8	12	33	17
mCone_r1_peak_16977	chr15	102359593	102359793	+	26.6743	intron	6578	Sp7	5	11	8	12	9	2	9	20	37	35	68	28
mCone_r1_peak_16978	chr15	102366709	102366909	+	5.2192	promoter-TSS	-538	Sp7	12	2	2	7	4	0	0	2	6	4	20	9
mCone_r1_peak_16980	chr15	102376870	102377070	+	8.19064	Intergenic	-10699	Sp7	21	41	12	22	18	14	37	43	18	25	46	16
mCone_r1_peak_169a	chr1	30873310	30873510	+	13.367	Intergenic	-10154	Phf3	113	143	67	67	48	65	67	87	29	31	92	56
mCone_r1_peak_17000a	chr15	102671852	102672052	+	9.46744	promoter-TSS	-86	Mir688	31	22	13	29	14	6	75	77	45	65	75	41
mCone_r1_peak_17050	chr16	4034234	4034434	+	7.14184	Intergenic	-2811	Dnase1	10	6	8	10	2	0	20	24	4	4	30	17
mCone_r1_peak_17063	chr16	4518090	4518290	+	16.9478	intron	4863	Srl	8	15	2	6	2	6	31	30	25	47	51	18
mCone_r1_peak_1706b	chr1	133181661	133181861	+	6.13556	Intergenic	50595	Ppp1r15b	25	50	25	24	18	14	59	61	31	61	89	56
mCone_r1_peak_17082	chr16	4706869	4707069	+	18.1233	3'	12387	Nmral1	4	8	4	12	4	0	8	31	12	24	58	26
mCone_r1_peak_17093	chr16	4957037	4957237	+	20.2773	intron	7100	Anks3	10	15	17	22	6	4	36	48	8	18	55	26
mCone_r1_peak_17101	chr16	5159778	5159978	+	4.31166	intron	12769	Sec14l5	5	8	6	2	0	4	20	12	6	2	25	4
mCone_r1_peak_17102	chr16	5180465	5180665	+	7.16953	intron	23447	Nagpa	1	2	0	4	3	2	10	6	4	4	33	23
mCone_r1_peak_17103	chr16	5185693	5185893	+	26.645	Intergenic	18219	Nagpa	13	22	8	16	4	6	6	2	15	15	95	37
mCone_r1_peak_17110	chr16	5283704	5283904	+	45.7417	Intergenic	-27848	Eef2kmt	6	10	5	6	4	2	2	8	12	24	113	55
mCone_r1_peak_17113	chr16	5361139	5361339	+	6.16324	Intergenic	-105283	Eef2kmt	3	0	0	4	2	0	0	2	2	8	27	17
mCone_r1_peak_17115b	chr16	5382680	5382880	+	8.52355	Intergenic	-126824	Eef2kmt	24	24	10	8	6	2	12	10	4	5	48	16
mCone_r1_peak_17116	chr16	5443888	5444088	+	31.1125	Intergenic	-188032	Eef2kmt	5	6	8	6	4	2	10	6	2	12	78	21
mCone_r1_peak_17117	chr16	5453295	5453495	+	4.6761	Intergenic	-197439	Eef2kmt	10	10	12	6	4	8	4	11	8	6	22	14
mCone_r1_peak_17118	chr16	5458032	5458232	+	9.19541	Intergenic	-202176	Eef2kmt	12	10	7	3	1	0	6	2	4	2	34	11
mCone_r1_peak_1711b	chr1	133237709	133237909	+	4.29492	Intergenic	-8288	Plekha6	24	54	11	12	14	17	7	8	16	23	30	6
mCone_r1_peak_17120	chr16	5513341	5513541	+	3.44414	Intergenic	-257485	Eef2kmt	14	25	8	8	6	2	2	4	0	17	22	10
mCone_r1_peak_17121	chr16	5539236	5539436	+	32.4334	Intergenic	-283380	Eef2kmt	25	36	17	34	16	16	18	8	12	25	96	73
mCone_r1_peak_17122	chr16	5549071	5549271	+	69.4715	Intergenic	-293215	Eef2kmt	48	58	28	20	18	10	2	3	27	66	164	93
mCone_r1_peak_17123	chr16	5710528	5710728	+	5.2192	Intergenic	-174165	Rbfox1	16	27	14	18	4	9	4	12	8	4	22	16
mCone_r1_peak_17124	chr16	5808264	5808464	+	32.921	Intergenic	-76429	Rbfox1	52	59	32	65	18	24	18	21	27	53	79	54
mCone_r1_peak_17131	chr16	6383927	6384127	+	22.1461	intron	408440	1700123O21Rik	14	19	32	27	2	8	4	2	19	31	64	24
mCone_r1_peak_17134	chr16	7341452	7341652	+	6.16324	intron	271717	Rbfox1	7	26	13	12	11	6	2	0	8	6	27	11
mCone_r1_peak_17136	chr16	8447174	8447374	+	10.0689	Intergenic	-22138	Tmem114	17	16	14	4	6	4	2	7	10	17	32	14
mCone_r1_peak_17139	chr16	8471053	8471253	+	9.29378	intron	340	Mettl22	14	28	20	18	16	24	16	25	11	17	47	11
mCone_r1_peak_17140	chr16	8488953	8489153	+	35.5107	intron	18240	Mettl22	10	25	40	40	4	2	6	6	30	32	92	49
mCone_r1_peak_17144	chr16	8585845	8586045	+	15.952	intron	51756	Tmem186	2	8	29	30	0	0	20	21	14	28	49	24
mCone_r1_peak_17151	chr16	8769554	8769754	+	4.95917	Intergenic	-31312	Usp7	5	9	5	2	6	4	10	7	2	0	25	13
mCone_r1_peak_17154	chr16	8862336	8862536	+	5.89127	Intergenic	32336	1810013L24Rik	10	17	4	2	10	17	2	1	8	3	28	20
mCone_r1_peak_17166	chr16	10449492	10449692	+	55.8355	Intergenic	-2242	Tvp23a	22	23	26	24	6	12	116	95	48	97	167	92
mCone_r1_peak_17173	chr16	10659707	10659907	+	4.91113	intron	114468	Clec16a	14	18	16	19	6	10	7	4	4	14	27	4
mCone_r1_peak_17174	chr16	10661509	10661709	+	23.0433	intron	116270	Clec16a	46	53	15	23	29	31	3	4	30	40	74	22
mCone_r1_peak_17177	chr16	10761256	10761456	+	26.6426	Intergenic	24180	Socs1	12	12	4	6	0	0	11	10	6	10	86	35
mCone_r1_peak_17183	chr16	10846589	10846789	+	21.6141	Intergenic	11630	Rmi2	44	54	32	42	22	18	29	44	11	32	63	32
mCone_r1_peak_17184	chr16	10853070	10853270	+	6.84393	Intergenic	18111	Rmi2	7	10	0	5	0	8	6	14	2	10	31	14
mCone_r1_peak_1719	chr1	133596660	133596860	+	92.8033	Intergenic	13520	Snrpe	56	56	73	99	18	11	64	60	73	185	238	104
mCone_r1_peak_1720	chr1	133599254	133599454	+	36.8999	Intergenic	10926	Snrpe	4	8	4	2	0	4	26	38	18	38	129	93
mCone_r1_peak_17212	chr16	11468899	11469099	+	49.0427	intron	63351	Snx29	72	83	56	40	32	37	56	75	40	78	127	49
mCone_r1_peak_17221	chr16	11650756	11650956	+	14.3225	intron	-128846	4833415N18Rik	6	6	11	10	3	0	23	30	21	24	45	13
mCone_r1_peak_17227	chr16	11796951	11797151	+	5.38171	Intergenic	17349	4833415N18Rik	6	6	6	6	6	3	13	19	4	4	28	6
mCone_r1_peak_1723	chr1	133648090	133648290	+	21.8954	intron	12695	Zbed6	4	6	4	6	2	0	9	16	6	15	58	15
mCone_r1_peak_17233	chr16	12864277	12864477	+	13.2684	Intergenic	52987	1700003L19Rik	10	16	10	7	2	4	0	0	6	8	42	14
mCone_r1_peak_17243	chr16	13437976	13438176	+	21.0828	Intergenic	-11447	Mir193b	84	81	49	61	34	31	41	47	28	69	96	35
mCone_r1_peak_17244	chr16	13447744	13447944	+	6.99298	Intergenic	-1679	Mir193b	48	50	14	24	21	16	13	19	10	20	27	12
mCone_r1_peak_17245	chr16	13488404	13488604	+	7.14184	Intergenic	-17324	Mir6365	27	36	8	4	11	12	4	10	0	11	26	18
mCone_r1_peak_1725	chr1	133715598	133715798	+	60.0136	intron	10947	Mir6903	23	16	30	40	6	5	112	99	58	109	154	94
mCone_r1_peak_17258	chr16	13969252	13969452	+	35.9786	Intergenic	-17285	2900011O08Rik	8	12	2	15	8	6	44	47	16	30	86	62
mCone_r1_peak_17264	chr16	14350990	14351190	+	6.16324	Intergenic	-10468	Abcc1	0	2	6	6	0	1	19	7	6	17	26	24
mCone_r1_peak_1727	chr1	133742747	133742947	+	5.2192	intron	10900	Atp2b4	17	3	2	22	6	4	2	2	4	6	24	7
mCone_r1_peak_17278	chr16	16224529	16224729	+	7.14184	intron	11284	Pkp2	0	6	2	6	4	4	3	4	2	4	39	27
mCone_r1_peak_17282	chr16	16345485	16345685	+	56.8678	intron	12990	Dnm1l	14	16	35	37	2	6	65	75	54	110	135	85
mCone_r1_peak_17301a	chr16	17201085	17201285	+	5.86194	intron	307	Ube2l3	18	27	5	17	9	11	33	33	13	17	34	13
mCone_r1_peak_17318	chr16	17637155	17637355	+	7.14184	intron	-9215	Ccdc74a	8	2	3	11	2	2	4	12	4	8	28	14
mCone_r1_peak_17321a	chr16	17722510	17722710	+	3.05255	intron	290	Med15	11	32	6	14	12	13	14	21	9	12	29	19
mCone_r1_peak_17358b	chr16	18392794	18392994	+	3.49372	intron	331	Arvcf	31	23	15	15	20	7	6	19	10	16	43	13
mCone_r1_peak_17365	chr16	18450920	18451120	+	6.02848	intron	-24304	Comt	6	11	0	8	4	2	7	17	10	12	30	13
mCone_r1_peak_17371a	chr16	18626140	18626340	+	3.14915	intron	3698	Sept5	12	27	2	12	4	4	12	27	16	9	40	8
mCone_r1_peak_17382	chr16	20053573	20053773	+	27.4041	Intergenic	-43881	Klhl24	21	31	37	38	6	6	6	10	18	52	75	35
mCone_r1_peak_17393	chr16	20537589	20537789	+	8.75537	exon	2209	Ap2m1	16	12	6	14	13	11	72	87	16	34	87	39
mCone_r1_peak_17396	chr16	20557465	20557665	+	20.8742	intron	8962	Abcf3	5	4	8	8	0	4	11	24	16	16	55	28
mCone_r1_peak_17402b	chr16	20672987	20673187	+	28.1889	intron	360	Eif4g1	59	97	32	39	51	23	125	100	95	101	120	47
mCone_r1_peak_1742	chr1	134067170	134067370	+	43.5093	Intergenic	11885	Btg2	41	39	14	33	11	10	18	10	57	81	212	128
mCone_r1_peak_17420	chr16	21376807	21377007	+	15.7178	Intergenic	-43551	Magef1	19	20	16	7	0	2	14	8	9	14	53	28
mCone_r1_peak_17422	chr16	21392842	21393042	+	35.9853	Intergenic	-30176	Vps8	57	79	36	40	26	12	64	62	28	65	78	40
mCone_r1_peak_17429	chr16	21536667	21536867	+	25.4035	intron	113649	Vps8	4	5	14	18	6	4	21	46	43	42	67	26
mCone_r1_peak_17447	chr16	21852650	21852850	+	10.6448	Intergenic	-39219	Map3k13	13	24	2	27	6	14	24	23	12	16	45	2
mCone_r1_peak_17455	chr16	22108238	22108438	+	80.6143	intron	54961	Igf2bp2	74	103	50	69	44	37	50	51	68	137	218	178
mCone_r1_peak_17459	chr16	22137829	22138029	+	8.65567	intron	25370	Igf2bp2	17	36	3	4	8	6	30	56	2	16	44	26
mCone_r1_peak_17466	chr16	22400082	22400282	+	62.6649	intron	39388	Etv5	86	128	32	50	48	62	40	72	52	113	171	114
mCone_r1_peak_17468	chr16	22433505	22433705	+	6.76303	intron	5965	Etv5	2	4	1	4	3	6	4	7	12	8	59	9
mCone_r1_peak_17472	chr16	22542615	22542815	+	12.1471	intron	-10531	Mir8095	14	4	4	10	8	4	14	19	2	18	45	22
mCone_r1_peak_17473	chr16	22551327	22551527	+	38.6228	intron	-19243	Mir8095	9	21	20	16	6	2	0	8	41	76	106	60
mCone_r1_peak_17486b	chr16	23225012	23225212	+	5.05712	promoter-TSS	372	St6gal1	10	35	17	22	17	11	2	1	9	10	26	11
mCone_r1_peak_17496	chr16	23953479	23953679	+	4.31166	Intergenic	-22785	Rtp2	8	11	10	20	4	6	0	1	9	11	22	4
mCone_r1_peak_17498	chr16	23962463	23962663	+	10.2575	Intergenic	26049	Bcl6	18	25	18	16	2	10	0	4	8	16	34	10
mCone_r1_peak_17501	chr16	23987958	23988158	+	10.3873	intron	554	Bcl6	51	81	39	32	20	27	31	50	50	97	96	53
mCone_r1_peak_17508	chr16	24424642	24424842	+	9.31292	intron	-23349	Lpp	8	8	8	14	5	2	0	5	8	14	41	10
mCone_r1_peak_17513	chr16	24810456	24810656	+	33.8938	intron	88701	Lpp	11	19	23	20	4	10	4	2	13	26	101	62
mCone_r1_peak_17515	chr16	24835454	24835654	+	11.3503	intron	113699	Lpp	4	7	4	6	4	0	0	1	0	4	40	8
mCone_r1_peak_1752	chr1	134153035	134153235	+	10.5753	Intergenic	-29269	Chil1	2	8	12	20	2	3	7	2	23	20	42	14
mCone_r1_peak_17534	chr16	28608490	28608690	+	9.1909	intron	-8547	Mir690	14	29	10	12	20	14	0	0	10	10	29	10
mCone_r1_peak_17540	chr16	28833313	28833513	+	7.16953	intron	-80170	Fgf12	9	7	0	2	2	0	0	0	11	11	39	18
mCone_r1_peak_17558	chr16	29208841	29209041	+	9.5567	promoter-TSS	-754	Hrasls	21	38	7	25	17	20	1	2	12	34	58	26
mCone_r1_peak_17565	chr16	29397055	29397255	+	6.25786	intron	-18423	Atp13a5	5	4	4	2	0	2	4	0	18	24	33	9
mCone_r1_peak_17566	chr16	29399778	29399978	+	16.211	intron	-21146	Atp13a5	8	6	12	23	2	0	2	0	16	43	59	14
mCone_r1_peak_17573	chr16	29734416	29734616	+	15.9062	Intergenic	155182	Opa1	20	43	34	38	12	6	0	0	14	24	52	28
mCone_r1_peak_17578	chr16	29944124	29944324	+	13.0646	Intergenic	34900	Gm1968	5	3	6	9	3	4	8	14	35	34	93	37
mCone_r1_peak_17579	chr16	29945070	29945270	+	6.20477	Intergenic	33954	Gm1968	4	0	4	4	0	0	6	14	6	24	54	16
mCone_r1_peak_17581a	chr16	30008513	30008713	+	17.801	promoter-TSS	-54	4632428C04Rik	41	41	21	30	26	12	6	8	20	21	71	29
mCone_r1_peak_17585a	chr16	30063082	30063282	+	16.0962	Intergenic	-2175	Hes1	25	41	10	18	12	8	8	3	34	50	139	60
mCone_r1_peak_17585b	chr16	30063626	30063826	+	8.70942	Intergenic	-1631	Hes1	50	38	11	20	18	12	8	5	22	46	114	54
mCone_r1_peak_17585c	chr16	30064035	30064235	+	61.5613	Intergenic	-1222	Hes1	116	155	48	69	35	38	32	29	95	212	251	111
mCone_r1_peak_17587	chr16	30066947	30067147	+	16.1747	exon	1690	Hes1	80	108	40	49	32	30	34	35	101	148	150	90
mCone_r1_peak_17595	chr16	30283160	30283360	+	3.77168	promoter-TSS	-6	Lrrc15	4	15	2	10	8	0	14	3	2	9	23	13
mCone_r1_peak_17599a	chr16	30388259	30388459	+	6.71088	5'	171	Atp13a3	39	39	15	22	7	26	37	37	25	60	77	31
mCone_r1_peak_17605	chr16	30519442	30519642	+	5.44251	intron	31036	Tmem44	2	3	0	0	1	3	1	0	4	4	24	8
mCone_r1_peak_17614	chr16	30775425	30775625	+	19.369	Intergenic	175802	Fam43a	12	4	12	16	0	4	0	11	10	15	71	39
mCone_r1_peak_17631a	chr16	31274746	31274946	+	17.6987	exon	431	Ppp1r2	34	53	15	40	24	23	88	106	65	95	102	29
mCone_r1_peak_17633	chr16	31334881	31335081	+	6.39266	Intergenic	-20173	Apod	2	8	6	10	4	0	16	17	14	3	30	14
mCone_r1_peak_17634	chr16	31338064	31338264	+	21.7448	Intergenic	-23356	Apod	11	10	4	4	0	2	18	32	28	52	71	26
mCone_r1_peak_17640	chr16	31436191	31436391	+	7.42715	intron	7538	Bdh1	17	9	10	16	0	4	8	14	10	23	29	22
mCone_r1_peak_17644	chr16	31592453	31592653	+	6.16324	Intergenic	-70890	Dlg1	31	25	9	14	12	15	3	4	18	26	32	18
mCone_r1_peak_17650	chr16	31715227	31715427	+	3.44414	intron	-39023	Dlg1	0	0	2	4	0	0	7	11	2	6	25	6
mCone_r1_peak_17654	chr16	31882326	31882526	+	4.41315	intron	3616	Mfi2	11	2	2	4	0	8	13	25	6	6	27	14
mCone_r1_peak_17667	chr16	32069040	32069240	+	5.08848	intron	10202	Pak2	9	6	8	8	2	4	25	36	6	25	41	22
mCone_r1_peak_17678	chr16	32332740	32332940	+	11.185	intron	588	Ubxn7	39	34	12	20	16	11	49	90	37	58	71	39
mCone_r1_peak_1768	chr1	134342338	134342538	+	11.0954	Intergenic	-9510	Ppfia4	13	36	4	13	15	12	6	8	27	49	54	40
mCone_r1_peak_17692	chr16	32637096	32637296	+	44.47	Intergenic	-7447	Tnk2	10	7	12	14	4	2	12	20	18	31	141	86
mCone_r1_peak_17695b	chr16	32644093	32644293	+	10.2199	promoter-TSS	-450	Tnk2	57	53	32	46	35	25	77	80	48	101	91	52
mCone_r1_peak_17695c	chr16	32644353	32644553	+	18.1283	promoter-TSS	-190	Tnk2	64	93	30	48	46	25	87	119	58	89	116	57
mCone_r1_peak_17697	chr16	32656893	32657093	+	7.41325	intron	11204	Tnk2os	8	11	6	14	0	0	8	8	4	14	45	24
mCone_r1_peak_17700	chr16	32671529	32671729	+	3.64365	exon	-1525	Tnk2	30	31	12	3	12	7	0	0	6	2	29	9
mCone_r1_peak_17713a	chr16	33056083	33056283	+	17.6382	promoter-TSS	3	Iqcg	45	74	33	43	24	25	96	95	54	68	75	27
mCone_r1_peak_17722b	chr16	33251639	33251839	+	11.0907	intron	283	Snx4	35	31	9	22	4	20	60	54	32	44	46	35
mCone_r1_peak_17729	chr16	33396031	33396231	+	11.8409	intron	15356	Zfp148	10	8	3	2	4	3	24	40	2	35	38	10
mCone_r1_peak_17732	chr16	33454337	33454537	+	14.9191	intron	-63892	Slc12a8	3	4	6	8	0	2	6	5	4	6	47	34
mCone_r1_peak_17750	chr16	33735368	33735568	+	6.93873	intron	51002	Heg1	13	9	2	8	2	0	29	18	21	45	57	25
mCone_r1_peak_17752	chr16	33744731	33744931	+	5.3555	intron	-49206	Muc13	39	24	11	22	16	10	22	27	8	13	29	16
mCone_r1_peak_17757	chr16	33769889	33770089	+	11.6195	Intergenic	-24048	Muc13	6	3	4	10	2	0	12	12	9	23	42	21
mCone_r1_peak_17759	chr16	33791166	33791366	+	5.26321	Intergenic	-2771	Muc13	7	2	3	2	1	0	6	4	3	8	28	20
mCone_r1_peak_17764	chr16	33870230	33870430	+	5.2192	intron	40665	Itgb5	12	4	16	12	0	0	9	9	8	13	28	6
mCone_r1_peak_17766	chr16	33914153	33914353	+	85.0595	intron	52750	Umps	88	119	36	50	63	88	136	126	99	140	220	109
mCone_r1_peak_17775	chr16	34062688	34062888	+	9.23055	intron	-95785	Umps	11	8	10	10	1	4	0	6	10	18	37	13
mCone_r1_peak_17779	chr16	34095963	34096163	+	30.0665	intron	-129060	Umps	62	65	46	54	22	18	15	33	16	53	91	64
mCone_r1_peak_17796	chr16	34374098	34374298	+	13.5783	intron	139829	Kalrn	8	5	2	6	0	2	12	11	4	10	58	28
mCone_r1_peak_17797	chr16	34376597	34376797	+	8.23849	intron	137330	Kalrn	16	14	8	16	0	2	6	16	14	14	38	27
mCone_r1_peak_17803	chr16	34669979	34670179	+	4.95917	intron	18868	Ropn1	2	6	2	8	2	0	2	0	7	4	31	15
mCone_r1_peak_17805	chr16	34676619	34676819	+	3.15247	intron	-13897	Ccdc14	2	0	18	4	0	0	2	6	6	9	24	9
mCone_r1_peak_17815	chr16	34827687	34827887	+	26.0192	intron	42837	Mylk	2	2	4	4	0	0	16	4	34	64	71	22
mCone_r1_peak_17830	chr16	35111816	35112016	+	9.33549	Intergenic	-43720	Adcy5	30	60	16	26	16	20	4	6	6	16	34	29
mCone_r1_peak_17842	chr16	35469531	35469731	+	11.4086	intron	21242	Pdia5	2	4	8	9	8	2	10	14	6	16	58	18
mCone_r1_peak_17845b	chr16	35541757	35541957	+	2.68122	intron	495	Sema5b	29	32	22	26	28	31	19	16	12	4	32	2
mCone_r1_peak_17858	chr16	35782949	35783149	+	19.1838	intron	12663	Hspbap1	15	10	11	12	1	2	0	2	16	28	58	43
mCone_r1_peak_17863	chr16	35907913	35908113	+	40.4238	Intergenic	-30457	Parp9	35	32	14	10	12	33	3	6	8	8	109	40
mCone_r1_peak_17867	chr16	35952472	35952672	+	10.3686	intron	-13545	Dtx3l	2	4	6	7	0	0	6	8	4	20	51	35
mCone_r1_peak_1787	chr1	134679465	134679665	+	8.15174	intron	32884	Syt2	5	6	0	4	2	2	12	14	6	10	28	21
mCone_r1_peak_17870	chr16	36007944	36008144	+	9.44458	intron	24681	Kpna1	2	4	4	2	2	0	14	20	6	6	32	12
mCone_r1_peak_17872	chr16	36021716	36021916	+	4.31166	intron	-19374	Wdr5b	1	4	2	4	6	0	6	4	4	2	28	20
mCone_r1_peak_17873	chr16	36027859	36028059	+	8.15174	intron	-13231	Wdr5b	5	8	6	8	6	2	10	14	10	18	28	18
mCone_r1_peak_17884	chr16	36930531	36930731	+	23.2856	intron	-4352	Hcls1	2	3	2	8	3	2	18	12	18	33	78	44
mCone_r1_peak_17902a	chr16	37654023	37654223	+	7.084	intron	245	Ndufb4	29	39	20	20	24	19	43	47	34	47	64	35
mCone_r1_peak_17906	chr16	37704928	37705128	+	3.87497	Intergenic	-50660	Ndufb4	4	16	2	0	12	9	3	2	8	8	22	10
mCone_r1_peak_17908	chr16	37750338	37750538	+	7.14184	Intergenic	-26617	Fstl1	14	23	6	8	6	9	8	21	10	25	29	10
mCone_r1_peak_17909	chr16	37776930	37777130	+	13.6072	promoter-TSS	-25	Fstl1	31	22	16	21	16	10	18	34	24	37	40	5
mCone_r1_peak_17913b	chr16	37868524	37868724	+	30.4423	exon	224	Lrrc58	58	124	44	59	23	41	83	121	52	120	128	68
mCone_r1_peak_17947	chr16	38568337	38568537	+	7.14184	intron	5623	Tmem39a	0	10	0	2	4	5	8	4	2	17	28	25
mCone_r1_peak_17950	chr16	38651101	38651301	+	8.73221	intron	61834	Arhgap31	12	13	6	6	0	8	8	2	6	19	31	8
mCone_r1_peak_17958	chr16	38753036	38753236	+	4.88309	intron	10877	B4galt4	8	8	8	12	0	0	0	4	12	26	26	14
mCone_r1_peak_17969	chr16	38976686	38976886	+	11.6649	intron	74441	Igsf11	5	10	4	9	2	8	36	43	28	46	56	39
mCone_r1_peak_17987	chr16	42746345	42746545	+	12.4672	intron	129142	4932412D23Rik	28	48	25	18	14	32	0	0	10	6	36	29
mCone_r1_peak_17995	chr16	43325144	43325344	+	4.31166	intron	77960	Zbtb20	2	8	6	6	6	6	12	22	4	12	25	10
mCone_r1_peak_18000	chr16	43427756	43427956	+	15.8241	intron	-7660	Gm15713	2	22	0	3	1	2	10	8	1	8	45	13
mCone_r1_peak_18004	chr16	43464735	43464935	+	4.39979	intron	-44639	Gm15713	21	9	12	8	8	9	6	8	6	0	20	9
mCone_r1_peak_18006	chr16	43503395	43503595	+	4.32861	intron	-83299	Gm15713	23	50	14	33	31	22	0	0	13	11	34	22
mCone_r1_peak_18010	chr16	43855154	43855354	+	20.7806	Intergenic	34422	Qtrtd1	5	0	2	14	8	0	0	4	7	8	72	36
mCone_r1_peak_18013	chr16	43950671	43950871	+	39.721	intron	28279	Zdhhc23	8	8	4	5	0	3	2	7	6	14	110	49
mCone_r1_peak_18014	chr16	43954184	43954384	+	12.8508	intron	24766	Zdhhc23	7	7	4	12	2	0	6	5	5	12	58	30
mCone_r1_peak_18016	chr16	44016345	44016545	+	5.2192	promoter-TSS	-9	Gramd1c	4	4	8	6	4	0	2	14	8	12	25	12
mCone_r1_peak_18021b	chr16	44140546	44140746	+	8.61951	intron	837	Naa50	94	151	60	55	46	53	88	80	38	77	103	47
mCone_r1_peak_18022	chr16	44166501	44166701	+	18.3765	Intergenic	-6796	Gm608	7	7	0	7	0	0	12	8	12	21	48	36
mCone_r1_peak_18024	chr16	44221584	44221784	+	15.952	exon	48287	Gm608	17	40	11	16	14	12	4	11	10	36	50	21
mCone_r1_peak_18031	chr16	44529623	44529823	+	22.4581	intron	28406	Mir3081	8	16	21	12	0	4	6	13	12	33	74	14
mCone_r1_peak_18050	chr16	46498227	46498427	+	3.96596	Intergenic	-1360	Pvrl3	67	117	33	30	21	23	12	5	10	18	47	32
mCone_r1_peak_18065	chr16	50030276	50030476	+	14.5176	intron	42476	Gm4827	8	18	12	10	6	13	8	18	12	26	48	11
mCone_r1_peak_18066	chr16	50036292	50036492	+	9.1909	intron	36460	Gm4827	18	22	10	11	17	2	0	2	2	0	31	8
mCone_r1_peak_18081	chr16	52100931	52101131	+	18.3765	intron	69482	Cblb	33	49	28	14	14	18	8	8	19	33	63	27
mCone_r1_peak_18083	chr16	55462397	55462597	+	4.31166	Intergenic	-32234	Mir5118	11	4	4	6	2	1	6	1	2	5	24	2
mCone_r1_peak_18092b	chr16	55966571	55966771	+	4.66531	intron	396	Rpl24	46	76	20	31	19	16	21	22	10	22	39	13
mCone_r1_peak_18095a	chr16	56029318	56029518	+	16.8348	intron	299	Pcnp	45	90	59	32	27	48	23	43	34	43	86	48
mCone_r1_peak_18107	chr16	57106677	57106877	+	5.2192	Intergenic	-14937	Tomm70a	3	4	14	8	0	0	2	1	10	7	24	12
mCone_r1_peak_18114	chr16	57319398	57319598	+	5.09844	intron	-26647	Tmem30c	8	3	6	0	0	0	1	2	4	11	23	6
mCone_r1_peak_18115	chr16	57329828	57330028	+	6.42256	intron	-23349	Filip1l	4	9	7	4	2	2	1	0	5	2	27	20
mCone_r1_peak_18118	chr16	57357165	57357365	+	14.5946	intron	3988	Filip1l	12	37	24	19	16	2	2	4	10	22	53	48
mCone_r1_peak_18120	chr16	57366294	57366494	+	12.5597	intron	13117	Filip1l	13	6	11	12	4	5	12	8	7	16	47	29
mCone_r1_peak_18131	chr16	59405097	59405297	+	35.5441	Intergenic	-2185	Gabrr3	29	78	31	33	26	31	0	0	23	35	112	60
mCone_r1_peak_18132	chr16	59419552	59419752	+	7.14184	intron	12270	Gabrr3	9	29	8	7	3	8	0	0	2	6	35	14
mCone_r1_peak_18136	chr16	59514075	59514275	+	9.94429	intron	41577	Crybg3	10	29	4	13	11	9	13	11	12	22	63	18
mCone_r1_peak_18138	chr16	59519956	59520156	+	6.93865	intron	35696	Crybg3	0	4	2	4	0	0	10	3	4	8	54	18
mCone_r1_peak_18140	chr16	59586129	59586329	+	3.44414	Intergenic	-30477	Crybg3	30	59	10	10	17	24	1	4	4	1	18	4
mCone_r1_peak_18147	chr16	62758669	62758869	+	34.2472	intron	27947	Nsun3	81	109	22	39	30	40	80	61	34	34	93	14
mCone_r1_peak_18152a	chr16	62846574	62846774	+	2.98463	intron	366	Arl13b	81	177	40	49	72	84	28	40	20	18	64	42
mCone_r1_peak_18158	chr16	64827919	64828119	+	12.4672	Intergenic	-24066	Cggbp1	11	16	8	16	6	4	20	9	11	23	36	21
mCone_r1_peak_18177	chr16	70330147	70330347	+	6.16324	intron	16298	Gbe1	22	35	12	12	0	4	10	8	1	0	28	2
mCone_r1_peak_18180	chr16	71062933	71063133	+	30.1183	Intergenic	-68043	4931420L22Rik	15	17	30	34	4	4	0	6	35	52	70	30
mCone_r1_peak_18183	chr16	73131724	73131924	+	6.16324	Intergenic	468675	Robo1	0	9	0	2	2	4	0	0	2	2	28	6
mCone_r1_peak_18194	chr16	74723408	74723608	+	9.1909	Intergenic	-312596	Robo2	6	15	12	8	2	1	4	2	7	4	31	11
mCone_r1_peak_18202	chr16	75616375	75616575	+	7.15932	Intergenic	23584	Rbm11	4	13	19	13	0	0	2	4	17	13	40	15
mCone_r1_peak_18209	chr16	75987648	75987848	+	22.5502	Intergenic	-78482	Samsn1	7	16	18	10	7	6	45	35	33	55	84	28
mCone_r1_peak_18210	chr16	76000522	76000722	+	4.72658	Intergenic	-91356	Samsn1	20	26	5	12	15	17	2	0	6	15	24	12
mCone_r1_peak_18213	chr16	76042033	76042233	+	12.4672	Intergenic	-80480	4930578N18Rik	32	37	6	6	12	17	3	1	18	28	34	10
mCone_r1_peak_18222	chr16	76293986	76294186	+	4.98918	exon	78963	Nrip1	6	11	6	4	6	0	9	20	13	29	42	23
mCone_r1_peak_1823	chr1	135205331	135205531	+	6.99298	Intergenic	-37750	Gpr37l1	6	2	2	6	5	0	4	2	4	8	26	20
mCone_r1_peak_18231	chr16	76353843	76354043	+	6.1503	intron	19106	Nrip1	0	20	2	10	4	2	8	5	10	23	34	18
mCone_r1_peak_18238a	chr16	76499743	76499943	+	33.1671	Intergenic	-126794	Nrip1	17	43	14	12	10	2	25	36	24	49	122	73
mCone_r1_peak_18240	chr16	76508804	76509004	+	5.2192	Intergenic	-135855	Nrip1	0	2	6	8	2	2	8	10	2	7	23	4
mCone_r1_peak_18242	chr16	76532300	76532500	+	50.912	Intergenic	-159351	Nrip1	17	32	60	27	10	13	62	63	32	76	148	61
mCone_r1_peak_18246	chr16	76577923	76578123	+	14.7693	Intergenic	-204974	Nrip1	0	8	2	8	4	0	14	16	18	36	44	36
mCone_r1_peak_18253	chr16	77077024	77077224	+	31.0562	exon	63055	Usp25	28	59	24	36	16	13	7	8	53	78	90	58
mCone_r1_peak_18291	chr16	87597611	87597811	+	25.1323	Intergenic	44381	Map3k7cl	41	53	52	43	24	20	6	0	29	59	67	17
mCone_r1_peak_18296	chr16	87700105	87700305	+	9.47424	intron	1251	Bach1	85	143	42	28	67	68	34	34	27	48	99	72
mCone_r1_peak_18298	chr16	87728279	87728479	+	8.15174	intron	29425	Bach1	4	1	8	8	0	4	2	4	11	18	39	22
mCone_r1_peak_18300b	chr16	87781682	87781882	+	2.84581	Intergenic	82828	Bach1	9	15	10	12	2	7	0	1	3	13	25	7
mCone_r1_peak_18306	chr16	87926523	87926723	+	17.291	intron	227669	Bach1	22	25	25	22	7	2	0	4	33	49	65	27
mCone_r1_peak_18311	chr16	88719849	88720049	+	11.3503	Intergenic	-8913	Krtap13-1	10	16	8	8	2	0	0	0	9	16	42	31
mCone_r1_peak_18319	chr16	90132451	90132651	+	65.7647	Intergenic	-9686	Gm10789	24	40	32	23	6	8	121	137	95	140	157	67
mCone_r1_peak_1831a	chr1	135328728	135328928	+	5.66958	intron	4015	Lmod1	9	8	4	4	4	0	44	30	11	29	55	21
mCone_r1_peak_18344	chr16	90916135	90916335	+	9.96824	Intergenic	18614	1110004E09Rik	7	15	10	12	5	4	2	4	11	22	36	35
mCone_r1_peak_18353	chr16	91105581	91105781	+	27.4041	Intergenic	-36536	4932438H23Rik	13	22	23	15	6	5	23	37	38	54	62	26
mCone_r1_peak_1836b	chr1	135375171	135375371	+	9.87508	promoter-TSS	-208	Shisa4	42	75	15	34	39	46	34	42	27	46	72	32
mCone_r1_peak_18381	chr16	91961759	91961959	+	13.6072	Intergenic	-30229	Atp5o	6	16	10	6	0	0	16	11	16	21	40	18
mCone_r1_peak_18388	chr16	92190773	92190973	+	43.2154	Intergenic	-101516	Kcne2	4	4	4	7	3	1	2	4	4	16	104	67
mCone_r1_peak_18393b	chr16	92301473	92301673	+	10.4466	intron	270	Smim11	33	49	16	22	5	15	45	45	20	44	73	23
mCone_r1_peak_18398	chr16	92378011	92378211	+	7.14184	intron	4572	Gm29805	2	10	0	2	2	1	1	4	4	8	32	31
mCone_r1_peak_18400	chr16	92396882	92397082	+	6.5708	intron	3096	Rcan1	8	2	6	11	3	2	6	4	22	33	73	51
mCone_r1_peak_18401	chr16	92398720	92398920	+	9.04951	intron	1258	Rcan1	18	31	27	28	8	8	10	13	28	51	83	74
mCone_r1_peak_18403	chr16	92400143	92400343	+	70.833	promoter-TSS	-165	Rcan1	36	53	47	82	18	24	74	106	116	231	308	234
mCone_r1_peak_18406	chr16	92410537	92410737	+	22.134	intron	-10559	Rcan1	0	12	10	19	2	0	4	4	16	47	81	75
mCone_r1_peak_18407	chr16	92412508	92412708	+	14.7354	intron	-12530	Rcan1	23	46	20	16	10	9	0	8	25	42	55	26
mCone_r1_peak_18421	chr16	92547745	92547945	+	16.1025	Intergenic	49698	Clic6	5	3	12	17	2	0	24	36	12	8	55	25
mCone_r1_peak_18422	chr16	92555593	92555793	+	6.16324	Intergenic	57546	Clic6	2	6	2	2	2	0	12	27	4	6	26	9
mCone_r1_peak_18426b	chr16	92610880	92611080	+	9.00895	intron	86349	Runx1	7	3	4	12	0	2	21	41	14	14	53	32
mCone_r1_peak_18448	chr16	93682428	93682628	+	26.7148	promoter-TSS	-691	Cbr3	12	14	24	18	2	4	56	54	35	49	91	47
mCone_r1_peak_18453	chr16	93737305	93737505	+	5.53351	intron	25498	Dopey2	16	16	12	8	6	2	4	2	4	5	32	10
mCone_r1_peak_18457	chr16	93830996	93831196	+	10.6739	Intergenic	-1025	Morc3	24	26	6	24	10	8	97	104	58	109	115	53
mCone_r1_peak_18458b	chr16	93832512	93832712	+	7.13532	intron	491	Morc3	45	44	13	39	16	16	59	63	70	96	105	64
mCone_r1_peak_18463	chr16	94099045	94099245	+	8.15174	intron	13885	Sim2	2	4	2	0	2	0	2	4	0	16	31	18
mCone_r1_peak_18465	chr16	94117320	94117520	+	6.77099	intron	32160	Sim2	21	10	4	6	16	20	0	4	12	22	32	11
mCone_r1_peak_18466	chr16	94164240	94164440	+	40.7191	intron	79080	Sim2	9	25	14	33	4	4	155	173	51	50	173	80
mCone_r1_peak_18468	chr16	94170295	94170495	+	9.01111	intron	85135	Sim2	4	4	6	2	6	2	4	19	2	12	49	22
mCone_r1_peak_18469	chr16	94171301	94171501	+	18.7782	intron	86141	Sim2	50	59	16	10	34	40	4	10	8	12	58	12
mCone_r1_peak_18471	chr16	94208943	94209143	+	43.1967	intron	78813	Hlcs	56	89	66	65	24	25	8	10	40	86	96	48
mCone_r1_peak_18482	chr16	94331507	94331707	+	12.2218	intron	3185	Ripply3	4	4	8	2	0	4	44	33	11	31	53	20
mCone_r1_peak_18485	chr16	94394381	94394581	+	22.7932	intron	-23466	Pigp	24	44	35	24	13	20	29	33	20	27	54	19
mCone_r1_peak_1849	chr1	135584605	135584805	+	7.33681	exon	650	Nav1	19	20	10	30	2	2	17	25	26	32	47	31
mCone_r1_peak_18491a	chr16	94568993	94569193	+	29.7865	Intergenic	-1113	Dyrk1a	118	192	64	104	60	60	179	202	105	164	199	94
mCone_r1_peak_18492	chr16	94569922	94570122	+	12.9741	promoter-TSS	-184	Dyrk1a	63	82	45	49	32	32	121	106	59	112	140	64
mCone_r1_peak_18497	chr16	94650689	94650889	+	7.14184	intron	79882	Dyrk1a	2	7	4	3	6	2	11	22	14	15	26	2
mCone_r1_peak_18514	chr16	95585570	95585770	+	4.31166	intron	923	Erg	28	28	10	10	8	13	0	3	5	21	21	14
mCone_r1_peak_18516	chr16	95625073	95625273	+	7.23271	Intergenic	-38580	Erg	4	6	0	0	0	0	0	2	0	2	29	12
mCone_r1_peak_18517	chr16	95625501	95625701	+	7.3616	Intergenic	-39008	Erg	1	2	2	4	0	2	0	0	0	2	31	6
mCone_r1_peak_1852	chr1	135594633	135594833	+	7.56008	Intergenic	-9378	Nav1	3	12	4	18	0	0	50	58	14	27	62	26
mCone_r1_peak_18522	chr16	95760121	95760321	+	25.5321	Intergenic	57814	Ets2	6	14	25	8	0	4	2	2	9	42	74	40
mCone_r1_peak_18530	chr16	96103134	96103334	+	9.1909	Intergenic	-20806	Brwd1	6	15	14	16	6	6	16	22	16	20	30	4
mCone_r1_peak_18546	chr16	96480590	96480790	+	2.62111	intron	13084	Pcp4	12	30	2	4	4	15	0	2	2	8	18	4
mCone_r1_peak_18548	chr16	96530005	96530205	+	13.6072	Intergenic	62499	Pcp4	27	34	4	10	15	6	2	8	7	32	44	22
mCone_r1_peak_18549	chr16	96613372	96613572	+	9.97573	intron	145866	Pcp4	17	53	22	21	5	13	4	2	6	4	38	14
mCone_r1_peak_18550	chr16	96689554	96689754	+	14.2961	intron	222048	Pcp4	4	3	10	27	0	0	16	28	12	30	42	12
mCone_r1_peak_18552	chr16	96757686	96757886	+	8.97122	intron	290180	Pcp4	18	39	23	40	16	12	0	14	8	14	40	22
mCone_r1_peak_18553	chr16	96786750	96786950	+	4.31166	intron	319244	Pcp4	0	6	10	11	2	2	2	2	2	6	21	4
mCone_r1_peak_18556b	chr16	96844064	96844264	+	30.3974	intron	326571	Dscam	34	69	35	47	21	8	15	30	68	79	120	51
mCone_r1_peak_18558	chr16	96872222	96872422	+	5.83744	intron	298413	Dscam	2	2	7	6	0	2	0	5	7	7	30	21
mCone_r1_peak_18559	chr16	96872878	96873078	+	6.27454	intron	297757	Dscam	2	6	2	6	0	2	2	2	10	6	36	20
mCone_r1_peak_18560	chr16	96882715	96882915	+	4.31166	intron	287920	Dscam	5	4	0	10	0	2	6	8	4	8	22	13
mCone_r1_peak_1857	chr1	135617897	135618097	+	15.863	Intergenic	-32642	Nav1	9	4	6	18	0	2	76	84	38	71	98	68
mCone_r1_peak_18572	chr16	97036577	97036777	+	38.2342	intron	134058	Dscam	2	10	6	17	0	0	0	2	21	45	122	70
mCone_r1_peak_18574	chr16	97063831	97064031	+	9.39184	intron	106804	Dscam	8	4	6	10	2	2	2	5	17	24	58	49
mCone_r1_peak_18575	chr16	97066951	97067151	+	62.0552	intron	103684	Dscam	6	4	16	26	0	2	0	3	22	39	180	116
mCone_r1_peak_18579	chr16	97148628	97148828	+	8.15174	intron	22007	Dscam	12	8	11	6	0	0	2	2	6	8	31	13
mCone_r1_peak_18582a	chr16	97170311	97170511	+	8.36413	5'	324	Dscam	37	40	20	43	13	6	27	36	26	44	77	26
mCone_r1_peak_18582b	chr16	97170694	97170894	+	26.6149	promoter-TSS	-59	Dscam	26	34	42	86	9	13	28	33	22	60	131	62
mCone_r1_peak_18583	chr16	97226402	97226602	+	23.697	Intergenic	-55767	Dscam	0	7	6	18	2	0	46	42	26	52	96	43
mCone_r1_peak_18585	chr16	97244091	97244291	+	5.2192	Intergenic	-73456	Dscam	6	2	0	16	2	0	2	6	0	4	23	11
mCone_r1_peak_18588	chr16	97292593	97292793	+	11.9488	Intergenic	-64035	Bace2	16	13	32	42	3	2	4	6	16	32	44	27
mCone_r1_peak_18593	chr16	97356596	97356796	+	3.44414	promoter-TSS	-32	Bace2	12	19	4	11	3	8	0	8	9	18	22	8
mCone_r1_peak_18596	chr16	97508854	97509054	+	2.62111	Intergenic	-4018	Fam3b	2	5	2	1	3	1	2	4	0	5	20	5
mCone_r1_peak_18598	chr16	97535076	97535276	+	61.3905	promoter-TSS	-905	Mx2	34	49	76	82	11	21	18	4	106	141	153	111
mCone_r1_peak_18603	chr16	97759709	97759909	+	17.2881	intron	3946	Ripk4	6	4	10	10	0	0	4	5	19	44	74	58
mCone_r1_peak_18617b	chr16	98082392	98082592	+	74.1503	promoter-TSS	-53	A630089N07Rik	74	124	65	94	36	41	115	118	84	176	190	124
mCone_r1_peak_18623	chr17	3446750	3446950	+	8.15174	intron	-35465	Tiam2	10	24	6	20	10	4	10	6	4	11	27	12
mCone_r1_peak_18624	chr17	3453991	3454191	+	9.97573	exon	-28224	Tiam2	15	21	18	14	2	9	0	0	5	11	38	12
mCone_r1_peak_18638	chr17	5069540	5069740	+	5.2192	intron	74566	Arid1b	7	6	5	5	0	3	10	14	9	8	27	16
mCone_r1_peak_18643	chr17	5169857	5170057	+	6.02848	intron	174883	Arid1b	8	8	0	5	4	8	2	12	8	7	25	2
mCone_r1_peak_18651	chr17	5381285	5381485	+	7.14184	Intergenic	37382	Ldhal6b	4	5	2	8	4	2	4	14	4	5	28	11
mCone_r1_peak_18666	chr17	5747620	5747820	+	34.1813	intron	-50937	3300005D01Rik	18	29	7	12	10	9	8	6	31	23	95	36
mCone_r1_peak_18668	chr17	5770710	5770910	+	6.16324	Intergenic	-27847	3300005D01Rik	9	12	8	8	2	8	4	7	9	17	23	8
mCone_r1_peak_18673	chr17	5909736	5909936	+	18.9139	intron	-31444	Synj2	4	3	6	10	10	4	28	26	34	48	59	33
mCone_r1_peak_18686b	chr17	6477190	6477390	+	6.69933	Intergenic	-26296	Tmem181b-ps	18	8	4	12	4	4	22	30	16	22	25	7
mCone_r1_peak_18691	chr17	6698710	6698910	+	7.14184	intron	-7020	Sytl3	16	16	4	5	8	12	6	6	6	14	26	16
mCone_r1_peak_18694a	chr17	6783034	6783234	+	3.34447	promoter-TSS	-354	Ezr	29	19	8	11	2	8	57	53	14	43	37	17
mCone_r1_peak_18699	chr17	6948555	6948755	+	38.5535	promoter-TSS	-299	Rsph3b	36	88	30	35	31	31	85	90	51	84	93	16
mCone_r1_peak_1872	chr1	135789905	135790105	+	18.7984	Intergenic	-9416	Tnni1	34	61	32	30	21	37	100	124	40	59	88	32
mCone_r1_peak_1874	chr1	135794470	135794670	+	7.60621	Intergenic	-4851	Tnni1	5	7	6	14	4	4	83	101	9	26	51	29
mCone_r1_peak_18740	chr17	8801337	8801537	+	5.68095	promoter-TSS	-308	Pde10a	23	21	12	23	16	12	5	9	22	39	28	18
mCone_r1_peak_18744	chr17	9032572	9032772	+	5.46332	Intergenic	44339	1700010I14Rik	12	11	17	11	0	0	2	0	2	18	28	5
mCone_r1_peak_18752a	chr17	10318888	10319088	+	3.92726	promoter-TSS	373	Qk	40	68	19	24	18	22	60	66	42	70	64	30
mCone_r1_peak_18754	chr17	10406955	10407155	+	6.16324	intron	-49161	A230009B12Rik	8	7	2	4	0	0	0	4	2	8	30	14
mCone_r1_peak_18757	chr17	10549956	10550156	+	15.1	intron	93840	A230009B12Rik	12	27	7	8	7	9	14	20	13	22	46	32
mCone_r1_peak_18758	chr17	10559803	10560003	+	6.16324	intron	103687	A230009B12Rik	10	6	0	5	3	0	2	1	6	4	25	8
mCone_r1_peak_18765	chr17	11231085	11231285	+	6.69933	intron	390801	Park2	4	6	6	7	0	2	2	6	4	12	29	4
mCone_r1_peak_18767a	chr17	11473975	11474175	+	8.73221	intron	409114	D17Ertd648e	9	4	12	7	2	0	19	18	7	28	34	15
mCone_r1_peak_18767b	chr17	11474257	11474457	+	18.2053	intron	408832	D17Ertd648e	7	2	12	5	0	2	33	24	26	56	49	28
mCone_r1_peak_18769	chr17	11811112	11811312	+	5.2192	intron	71977	D17Ertd648e	4	6	4	16	0	0	0	0	13	17	31	8
mCone_r1_peak_18779a	chr17	12318412	12318612	+	6.58894	promoter-TSS	148	Map3k4	37	53	34	28	19	12	29	29	21	25	54	12
mCone_r1_peak_18784	chr17	12754681	12754881	+	16.4425	intron	13470	Airn	7	10	6	8	9	6	0	2	12	6	62	36
mCone_r1_peak_18786a	chr17	12769155	12769355	+	5.02675	intron	451	Igf2r	38	47	5	29	17	21	20	34	17	10	30	19
mCone_r1_peak_18788	chr17	12790869	12791069	+	6.91783	intron	-21263	Igf2r	9	12	6	10	10	0	2	8	4	6	26	7
mCone_r1_peak_188	chr1	34020530	34020730	+	19.8534	intron	8805	Dst	38	50	2	16	15	29	12	19	16	16	52	27
mCone_r1_peak_18805	chr17	15248181	15248381	+	4.31166	Intergenic	-7498	Gm5091	31	48	10	20	18	20	8	12	10	15	25	5
mCone_r1_peak_18822	chr17	15994097	15994297	+	4.31166	Intergenic	-167611	Rgmb	8	15	8	6	4	7	0	0	4	6	21	12
mCone_r1_peak_18831b	chr17	17827212	17827412	+	5.62558	Intergenic	-2876	Mir99b	106	111	43	36	51	42	8	14	7	10	37	3
mCone_r1_peak_18849	chr17	22867048	22867248	+	9.1909	promoter-TSS	-14	Zfp945	73	149	28	85	41	56	2	0	25	18	31	3
mCone_r1_peak_18884b	chr17	24221067	24221267	+	14.2251	promoter-TSS	-398	1600002H07Rik	11	9	16	29	2	2	80	88	48	56	79	40
mCone_r1_peak_18894	chr17	24488782	24488982	+	6.39266	promoter-TSS	99	Caskin1	27	24	6	25	11	8	25	20	9	8	38	12
mCone_r1_peak_18901	chr17	24554834	24555034	+	19.6256	intron	4984	Pkd1	12	8	5	4	8	8	122	134	25	73	115	68
mCone_r1_peak_18932b	chr17	25273524	25273724	+	24.7885	promoter-TSS	-193	Ube2i	72	81	29	56	24	30	135	153	78	74	89	38
mCone_r1_peak_18934	chr17	25410476	25410676	+	19.8709	intron	23207	Cacna1h	7	9	5	4	6	2	2	7	24	49	68	41
mCone_r1_peak_18940	chr17	25539250	25539450	+	3.44414	Intergenic	31336	Sox8	4	15	17	17	3	2	5	8	8	16	22	3
mCone_r1_peak_18941	chr17	25560928	25561128	+	8.15174	Intergenic	9658	Sox8	2	0	2	0	0	3	0	4	5	0	28	8
mCone_r1_peak_18955b	chr17	25809251	25809451	+	8.29167	5'	266	Fbxl16	36	20	10	14	3	15	59	52	22	40	56	32
mCone_r1_peak_18967	chr17	25912007	25912207	+	2.62111	intron	7607	Rab40c	7	8	6	9	2	3	5	10	2	6	19	8
mCone_r1_peak_18971	chr17	26001798	26001998	+	4.31166	intron	19962	Rab11fip3	0	3	3	0	0	2	4	4	5	0	24	8
mCone_r1_peak_18976a	chr17	26069048	26069248	+	11.528	promoter-TSS	29	Rab11fip3	37	35	17	40	14	19	93	89	44	45	69	42
mCone_r1_peak_18985b	chr17	26138913	26139113	+	8.31431	5'	327	Axin1	35	42	6	34	19	10	98	95	24	58	71	45
mCone_r1_peak_19005a	chr17	26701413	26701613	+	5.20834	Intergenic	-14137	Crebrf	0	2	2	9	0	2	2	5	8	0	31	2
mCone_r1_peak_19005b	chr17	26701757	26701957	+	12.7219	Intergenic	-13793	Crebrf	6	4	6	30	0	3	2	8	12	12	47	20
mCone_r1_peak_1902	chr1	136175642	136175842	+	8.75492	3'	44341	Kif21b	18	20	12	13	0	6	23	31	21	23	51	32
mCone_r1_peak_19022	chr17	27038339	27038539	+	9.64387	Intergenic	9180	Ggnbp1	4	0	0	4	0	2	12	12	11	8	38	30
mCone_r1_peak_19026	chr17	27140613	27140813	+	4.31166	Intergenic	-6822	Uqcc2	4	18	2	2	0	2	2	2	11	19	22	12
mCone_r1_peak_19036	chr17	27228258	27228458	+	35.2592	Intergenic	19708	9630028I04Rik	29	32	6	27	18	19	4	9	31	69	136	81
mCone_r1_peak_19037	chr17	27229555	27229755	+	6.27339	Intergenic	18411	9630028I04Rik	7	2	0	0	2	0	3	4	8	5	43	32
mCone_r1_peak_19054	chr17	27574057	27574257	+	5.71871	Intergenic	-8430	AI413582	18	2	0	13	2	4	12	16	0	10	31	16
mCone_r1_peak_19066	chr17	27686500	27686700	+	6.51362	intron	1361	Pacsin1	16	11	18	12	4	5	9	12	24	30	29	17
mCone_r1_peak_19092	chr17	28179603	28179803	+	7.05757	intron	2285	Zfp523	12	26	8	0	6	10	79	78	14	23	64	41
mCone_r1_peak_1912	chr1	136364842	136365042	+	4.20474	Intergenic	-18838	Camsap2	2	6	4	14	4	2	8	4	3	6	23	4
mCone_r1_peak_1913	chr1	136366010	136366210	+	6.70037	Intergenic	-20006	Camsap2	8	0	3	0	0	0	4	1	5	4	28	7
mCone_r1_peak_19135	chr17	29078981	29079181	+	19.058	promoter-TSS	45	Trp53cor1	17	8	8	7	0	0	6	13	10	24	57	28
mCone_r1_peak_19136	chr17	29081782	29081982	+	5.69329	Intergenic	-2756	Trp53cor1	9	15	7	6	2	0	6	10	8	17	24	6
mCone_r1_peak_19144	chr17	29214708	29214908	+	10.1366	intron	22982	Cpne5	6	10	10	12	2	0	6	5	12	17	36	14
mCone_r1_peak_19161	chr17	29458684	29458884	+	8.51142	Intergenic	-32261	Pim1	14	20	16	30	4	7	20	20	16	12	37	22
mCone_r1_peak_19167	chr17	29596290	29596490	+	45.9475	promoter-TSS	-85	Tbc1d22bos	52	71	13	28	31	45	43	73	30	61	131	70
mCone_r1_peak_19175	chr17	29703508	29703708	+	3.86699	non-coding	13409	Ccdc167	6	3	2	4	0	2	3	6	2	8	24	6
mCone_r1_peak_1918	chr1	136521654	136521854	+	35.2831	intron	53906	Kif14	15	7	2	10	3	2	95	146	51	112	144	108
mCone_r1_peak_19186	chr17	29812774	29812974	+	3.79318	Intergenic	75008	Mdga1	2	0	5	4	0	0	3	4	2	0	31	12
mCone_r1_peak_19187	chr17	29814417	29814617	+	12.3429	Intergenic	73365	Mdga1	2	3	0	5	0	2	3	4	10	2	60	33
mCone_r1_peak_19188	chr17	29814897	29815097	+	12.2852	Intergenic	72885	Mdga1	2	3	0	4	0	2	2	4	4	14	67	49
mCone_r1_peak_19190	chr17	29838136	29838336	+	15.2357	intron	49646	Mdga1	18	25	6	24	6	6	18	26	2	12	47	11
mCone_r1_peak_19192	chr17	29887610	29887810	+	7.26119	5'	172	Mdga1	17	17	8	42	12	12	20	19	27	36	60	21
mCone_r1_peak_19195	chr17	29895378	29895578	+	15.3318	Intergenic	-7596	Mdga1	6	6	16	16	2	2	10	40	13	21	57	25
mCone_r1_peak_192	chr1	34124963	34125163	+	6.94917	intron	7704	Mir6896	11	47	12	10	10	10	18	22	11	33	60	36
mCone_r1_peak_19202	chr17	29976930	29977130	+	36.5924	Intergenic	-28057	Zfand3	20	15	20	22	4	0	13	14	15	50	105	29
mCone_r1_peak_19207	chr17	30032346	30032546	+	4.31166	intron	27359	Zfand3	24	20	8	8	9	2	4	4	10	9	21	11
mCone_r1_peak_19209	chr17	30052443	30052643	+	12.1471	intron	47456	Zfand3	2	4	6	8	0	0	0	2	6	26	46	24
mCone_r1_peak_19211	chr17	30125574	30125774	+	12.4672	intron	120587	Zfand3	18	18	6	16	4	11	21	24	24	32	38	15
mCone_r1_peak_19215	chr17	30232449	30232649	+	7.56042	intron	23986	Mir6412	9	14	14	12	0	4	6	7	2	16	31	23
mCone_r1_peak_19218	chr17	30331537	30331737	+	9.80389	intron	64543	Gm6402	6	13	2	14	7	6	0	2	10	17	42	30
mCone_r1_peak_19224	chr17	30451172	30451372	+	8.16032	intron	-55092	Gm6402	14	4	2	6	2	8	6	23	6	16	38	23
mCone_r1_peak_19226	chr17	30537275	30537475	+	10.2575	intron	38912	Btbd9	4	9	3	14	8	0	14	24	6	10	32	10
mCone_r1_peak_1924	chr1	136686523	136686723	+	6.81296	intron	2994	Gm19705	32	43	22	21	6	20	11	18	12	16	31	15
mCone_r1_peak_19245	chr17	31072112	31072312	+	19.6473	intron	14518	Abcg1	41	58	27	41	19	30	75	81	71	101	125	69
mCone_r1_peak_19247	chr17	31087109	31087309	+	4.9907	intron	29515	Abcg1	33	16	8	18	8	18	26	30	8	18	27	10
mCone_r1_peak_1927	chr1	136749247	136749447	+	5.2192	Intergenic	53136	Platr22	25	48	12	14	14	20	12	20	10	18	23	4
mCone_r1_peak_19271	chr17	31637123	31637323	+	4.31166	promoter-TSS	-18	Cbs	12	21	7	16	7	12	16	14	13	6	18	10
mCone_r1_peak_19277	chr17	31727177	31727377	+	19.7919	Intergenic	49346	Cryaa	4	2	8	20	8	2	18	33	26	36	86	38
mCone_r1_peak_19290	chr17	32038370	32038570	+	26.7963	intron	2308	Rrp1b	5	8	12	14	0	2	39	34	17	57	111	64
mCone_r1_peak_19302	chr17	32234525	32234725	+	5.10135	intron	-7295	Gm4432	6	4	2	4	0	7	14	12	10	12	30	26
mCone_r1_peak_19304a	chr17	32284011	32284211	+	9.69732	promoter-TSS	12	Brd4	42	55	21	25	26	24	43	64	36	65	68	33
mCone_r1_peak_19305	chr17	32285509	32285709	+	9.83916	Intergenic	-1476	Brd4	6	5	4	12	2	4	27	34	16	25	77	34
mCone_r1_peak_1931	chr1	137376082	137376282	+	5.62949	Intergenic	-415734	Nr5a2	14	9	6	27	3	17	2	3	9	16	27	8
mCone_r1_peak_19315	chr17	32526350	32526550	+	2.97381	intron	-10179	Cyp4f16	2	8	0	0	0	0	12	10	2	6	21	4
mCone_r1_peak_19321a	chr17	32787885	32788085	+	11.3926	intron	302	Zfp871	18	27	13	25	9	9	14	23	31	41	66	22
mCone_r1_peak_19332	chr17	33070108	33070308	+	39.104	Intergenic	-2150	4921501E09Rik	10	2	14	24	0	0	18	10	37	80	101	58
mCone_r1_peak_19337a	chr17	33358478	33358678	+	14.0114	intron	300	Zfp81	34	51	19	38	10	18	49	57	36	71	61	46
mCone_r1_peak_19345	chr17	33684935	33685135	+	4.39856	TTS	423	Hnrnpm	16	44	9	27	4	3	32	29	22	15	49	24
mCone_r1_peak_1936	chr1	137920258	137920458	+	9.1909	Intergenic	-46097	Mir181a-1	10	16	4	10	10	4	6	8	2	26	30	28
mCone_r1_peak_19370	chr17	33991884	33992084	+	17.1547	Intergenic	8349	H2-K1	34	24	12	28	10	9	26	43	16	40	46	25
mCone_r1_peak_19379	chr17	34120327	34120527	+	7.888	promoter-TSS	-527	Brd2	92	83	42	64	28	28	94	105	63	94	99	51
mCone_r1_peak_1937b	chr1	137926804	137927004	+	10.9246	Intergenic	-39551	Mir181a-1	4	27	16	23	4	5	57	79	20	32	65	26
mCone_r1_peak_19383b	chr17	34187601	34187801	+	8.33989	promoter-TSS	145	Tap1	21	18	6	18	12	1	8	7	32	43	43	12
mCone_r1_peak_19398	chr17	34556489	34556689	+	7.05252	Intergenic	-7706	Notch4	2	6	0	8	0	0	5	4	5	0	31	20
mCone_r1_peak_19400	chr17	34571677	34571877	+	17.5918	exon	7482	Notch4	5	8	0	8	2	0	14	16	2	16	56	10
mCone_r1_peak_19416b	chr17	34959369	34959569	+	14.9907	promoter-TSS	-231	Hspa1b	4	10	2	16	0	4	69	101	8	28	63	29
mCone_r1_peak_19418b	chr17	34972315	34972515	+	9.82399	promoter-TSS	-259	Hspa1a	20	27	8	23	9	16	78	60	18	31	49	18
mCone_r1_peak_19424	chr17	35051866	35052066	+	8.96182	intron	1723	Clic1	2	2	2	6	2	0	2	2	4	2	36	25
mCone_r1_peak_1943	chr1	138541351	138541551	+	13.8222	intron	78306	Nek7	16	6	31	25	5	1	14	31	25	30	44	26
mCone_r1_peak_19439	chr17	35274457	35274657	+	8.12915	Intergenic	11434	H2-L	8	2	0	7	2	4	11	12	16	24	31	12
mCone_r1_peak_19486	chr17	36257077	36257277	+	5.10135	intron	669	Rpp21	18	24	3	8	9	6	8	14	2	2	25	4
mCone_r1_peak_19499	chr17	42680568	42680768	+	7.14184	intron	11616	Adgrf4	25	18	12	23	0	4	6	14	10	14	32	17
mCone_r1_peak_19522b	chr17	44777448	44777648	+	5.2087	intron	377	Supt3	52	63	14	20	18	24	8	10	26	41	47	18
mCone_r1_peak_19528	chr17	45295024	45295224	+	7.14184	Intergenic	138583	Cdc5l	12	18	9	14	4	3	0	0	4	14	32	10
mCone_r1_peak_19531	chr17	45364365	45364565	+	12.4672	Intergenic	69242	Cdc5l	4	11	4	6	3	0	6	4	5	17	38	3
mCone_r1_peak_19543	chr17	45564256	45564456	+	3.64316	5'	204	Slc35b2	26	28	4	9	2	12	26	5	25	25	46	19
mCone_r1_peak_19547	chr17	45578581	45578781	+	3.96596	Intergenic	-5420	Hsp90ab1	7	8	5	8	0	2	14	24	9	24	42	22
mCone_r1_peak_19550	chr17	45595481	45595681	+	6.17826	promoter-TSS	-9	Slc29a1	19	33	6	20	8	6	16	25	23	32	37	26
mCone_r1_peak_19566	chr17	45761028	45761228	+	14.3272	Intergenic	-27284	1600014C23Rik	4	4	11	23	2	3	9	8	30	49	58	33
mCone_r1_peak_19570	chr17	45864075	45864275	+	2.62111	Intergenic	-130331	1600014C23Rik	6	6	2	6	0	0	2	6	9	12	20	10
mCone_r1_peak_19572	chr17	45873539	45873739	+	23.1761	Intergenic	-139795	1600014C23Rik	67	52	15	12	26	39	4	6	26	49	96	59
mCone_r1_peak_19575	chr17	45896592	45896792	+	9.70457	Intergenic	128471	Vegfa	6	6	4	8	5	0	2	0	14	14	36	14
mCone_r1_peak_19576	chr17	45934118	45934318	+	17.3138	Intergenic	90945	Vegfa	15	2	18	30	5	2	10	25	24	47	44	26
mCone_r1_peak_1958	chr1	139006482	139006682	+	6.16324	intron	28925	4930596I21Rik	0	6	4	8	0	2	6	3	8	3	27	7
mCone_r1_peak_1960	chr1	139153571	139153771	+	7.14184	intron	176014	4930596I21Rik	16	30	12	24	16	12	4	13	14	11	31	12
mCone_r1_peak_19610	chr17	46589052	46589252	+	40.4238	intron	-32990	Srf	5	12	10	10	0	4	4	6	22	35	116	71
mCone_r1_peak_19612	chr17	46598490	46598690	+	31.4699	intron	30914	Ptk7	22	77	8	21	33	35	11	12	33	65	91	79
mCone_r1_peak_19613	chr17	46628632	46628832	+	3.90777	intron	772	Ptk7	19	14	10	12	4	5	4	1	8	14	23	17
mCone_r1_peak_1962	chr1	139195129	139195329	+	12.4672	Intergenic	181847	Crb1	26	34	20	15	12	5	24	32	8	18	38	10
mCone_r1_peak_19642	chr17	47010012	47010212	+	5.29621	intron	420	Ubr2	9	15	3	16	13	10	61	69	25	19	52	32
mCone_r1_peak_19650	chr17	47288250	47288450	+	7.05252	intron	58120	Trerf1	3	7	2	5	1	0	8	6	8	24	36	6
mCone_r1_peak_19681	chr17	47706976	47707176	+	5.92152	Intergenic	-5080	Frs3os	6	6	0	5	2	0	4	6	7	2	26	14
mCone_r1_peak_19682	chr17	47712067	47712267	+	14.7326	Intergenic	-10171	Frs3os	8	11	8	14	3	5	5	7	6	6	67	34
mCone_r1_peak_19683	chr17	47733461	47733661	+	7.09499	intron	-3476	Tfeb	26	62	28	38	18	24	6	5	17	35	82	52
mCone_r1_peak_19685a	chr17	47737478	47737678	+	2.76719	promoter-TSS	-353	Tfeb	65	48	12	19	22	23	38	56	12	30	59	24
mCone_r1_peak_19686	chr17	47763008	47763208	+	3.44414	intron	-22636	Tfeb	8	3	6	6	6	2	4	0	4	1	26	5
mCone_r1_peak_19689	chr17	47866087	47866287	+	12.9136	TTS	-31496	Mdfi	19	27	17	26	22	12	16	10	23	25	58	47
mCone_r1_peak_19701	chr17	48039533	48039733	+	5.26321	Intergenic	-1340	1700122O11Rik	5	12	8	10	0	0	8	2	4	6	24	14
mCone_r1_peak_19703	chr17	48047959	48048159	+	29.711	Intergenic	-9766	1700122O11Rik	31	53	6	12	20	21	67	64	58	72	103	65
mCone_r1_peak_19720	chr17	48507103	48507303	+	6.16324	Intergenic	52302	Unc5cl	0	4	0	2	0	0	2	1	4	6	24	17
mCone_r1_peak_19721	chr17	48514726	48514926	+	6.16324	Intergenic	59925	Unc5cl	6	8	4	8	2	2	10	15	10	4	27	10
mCone_r1_peak_19727	chr17	48743032	48743232	+	20.9835	Intergenic	-189450	Lrfn2	20	29	20	25	5	3	46	46	19	56	64	38
mCone_r1_peak_1973	chr1	143770172	143770372	+	4.52208	intron	6779	Trove2	24	41	7	14	22	17	18	21	7	23	44	20
mCone_r1_peak_19730	chr17	48931344	48931544	+	5.65979	Intergenic	-1138	Lrfn2	42	47	14	14	28	24	35	41	23	34	74	38
mCone_r1_peak_19735	chr17	48943151	48943351	+	19.7515	intron	10669	Lrfn2	24	14	6	18	10	6	26	78	49	59	104	59
mCone_r1_peak_19742	chr17	49004202	49004402	+	4.62518	intron	71720	Lrfn2	4	5	4	4	9	2	5	2	12	6	29	19
mCone_r1_peak_19744	chr17	49015234	49015434	+	13.5004	intron	82752	Lrfn2	3	14	6	11	4	4	24	24	20	42	52	18
mCone_r1_peak_19745	chr17	49029873	49030073	+	10.7059	intron	83560	1700008K24Rik	24	24	14	28	13	9	6	15	21	28	52	32
mCone_r1_peak_19764	chr17	49949492	49949692	+	5.62949	Intergenic	240905	Rftn1	4	2	4	16	4	1	2	2	2	9	31	10
mCone_r1_peak_19775	chr17	50653472	50653672	+	5.2192	intron	-45109	Btg3	13	10	16	14	8	0	6	1	4	2	24	11
mCone_r1_peak_19782b	chr17	53479544	53479744	+	7.21923	intron	410	Rab5a	35	44	15	23	21	15	8	10	8	11	53	24
mCone_r1_peak_1979	chr1	150200991	150201191	+	11.3503	Intergenic	-36143	Ptgs2os2	4	0	2	8	2	6	5	6	0	6	44	23
mCone_r1_peak_198	chr1	34399732	34399932	+	4.31166	Intergenic	33367	Mir5103	8	14	2	14	11	6	0	2	2	0	33	8
mCone_r1_peak_19801	chr17	55970827	55971027	+	9.13972	intron	445	Shd	28	44	13	27	11	9	18	13	28	40	45	28
mCone_r1_peak_19834a	chr17	56584485	56584685	+	37.1214	promoter-TSS	-2	Safb2	136	175	78	105	86	70	301	271	100	120	144	80
mCone_r1_peak_19868	chr17	62053952	62054152	+	6.16324	Intergenic	827265	Efna5	2	12	16	14	2	3	0	0	2	2	26	8
mCone_r1_peak_19871	chr17	62614304	62614504	+	17.1547	intron	266913	Efna5	30	50	22	21	16	6	0	0	12	15	48	12
mCone_r1_peak_19878	chr17	63004970	63005170	+	10.2575	Intergenic	-123753	Efna5	20	50	30	20	24	28	0	0	8	20	34	8
mCone_r1_peak_19880	chr17	63046529	63046729	+	7.14184	3'	-165312	Efna5	7	7	4	2	2	2	2	2	2	2	29	13
mCone_r1_peak_19881	chr17	63096169	63096369	+	10.2575	intron	-214952	Efna5	6	12	6	16	2	0	0	0	12	17	38	23
mCone_r1_peak_19882	chr17	63139011	63139211	+	9.1909	intron	173862	4930405O22Rik	6	11	14	9	2	0	0	6	6	22	28	13
mCone_r1_peak_19886	chr17	63285350	63285550	+	2.62111	intron	27523	4930405O22Rik	17	6	9	7	10	9	3	2	0	0	18	4
mCone_r1_peak_19893	chr17	63499095	63499295	+	12.3513	exon	1385	Fbxl17	65	118	45	39	34	31	24	46	28	54	91	34
mCone_r1_peak_19894a	chr17	63499468	63499668	+	5.7308	exon	1012	Fbxl17	39	57	27	26	12	38	33	42	26	44	67	21
mCone_r1_peak_19895	chr17	63690944	63691144	+	30.9207	Intergenic	-172937	Fer	4	6	14	8	3	4	0	0	6	18	84	25
mCone_r1_peak_19898	chr17	63812853	63813053	+	18.3765	Intergenic	-51028	Fer	8	2	6	2	0	2	2	2	2	21	52	28
mCone_r1_peak_19903	chr17	63897473	63897673	+	4.52557	intron	19507	Fer	16	8	8	2	10	9	2	6	9	16	34	10
mCone_r1_peak_19910b	chr17	64578460	64578660	+	7.23271	Intergenic	-22970	AU016765	9	29	16	10	8	4	4	0	11	19	37	17
mCone_r1_peak_19913	chr17	64605599	64605799	+	8.92936	intron	4050	Man2a1	32	55	10	8	20	23	0	0	9	2	64	26
mCone_r1_peak_19920	chr17	65643021	65643221	+	26.4718	promoter-TSS	-917	Txndc2	18	33	47	50	2	9	6	15	42	47	74	31
mCone_r1_peak_19921	chr17	65678162	65678362	+	4.31166	intron	-36058	Txndc2	10	18	4	12	4	0	1	3	2	11	25	4
mCone_r1_peak_19923a	chr17	65772260	65772460	+	4.54335	intron	392	Rab31	30	70	14	23	24	18	12	19	18	34	25	6
mCone_r1_peak_19925	chr17	65819191	65819391	+	5.06528	intron	35936	Ppp4r1	7	33	8	10	10	2	21	20	19	20	31	18
mCone_r1_peak_1994	chr1	151471527	151471727	+	13.6072	intron	29196	Rnf2	6	10	4	7	14	7	13	24	4	17	39	30
mCone_r1_peak_19940	chr17	66041211	66041411	+	7.58464	intron	35735	Ankrd12	2	4	0	8	4	2	6	6	2	8	43	14
mCone_r1_peak_19943a	chr17	66076570	66076770	+	7.72615	intron	376	Ankrd12	48	69	15	29	15	29	56	64	57	44	95	41
mCone_r1_peak_19947b	chr17	66111728	66111928	+	56.9516	intron	183	Wash1	72	84	51	62	32	34	191	178	99	152	201	85
mCone_r1_peak_19948	chr17	66118422	66118622	+	8.179	intron	-4998	Ddx11	5	5	2	1	5	1	12	19	18	25	37	20
mCone_r1_peak_19954b	chr17	66236036	66236236	+	7.52168	Intergenic	112616	Ddx11	13	24	10	22	3	4	41	37	35	55	82	41
mCone_r1_peak_19963	chr17	66371757	66371957	+	20.3558	intron	77893	Mtcl1	17	24	2	18	4	4	14	2	23	42	90	64
mCone_r1_peak_19970	chr17	66417711	66417911	+	30.2191	intron	31939	Mtcl1	20	40	10	8	11	9	29	56	23	59	90	39
mCone_r1_peak_19972	chr17	66433774	66433974	+	12.6721	intron	15876	Mtcl1	4	22	10	20	4	4	6	8	20	29	50	14
mCone_r1_peak_19994	chr17	67343093	67343293	+	12.3595	intron	11266	Ptprm	8	16	11	2	8	1	0	0	12	18	35	21
mCone_r1_peak_19998	chr17	67457358	67457558	+	46.2143	Intergenic	-102999	Ptprm	14	4	4	17	0	2	6	6	63	89	129	86
mCone_r1_peak_2000	chr1	151569358	151569558	+	16.4771	Intergenic	-1915	Fam129a	9	12	12	10	2	0	10	11	21	34	66	48
mCone_r1_peak_20004	chr17	67614109	67614309	+	17.1547	Intergenic	18514	Lrrc30	7	7	4	8	2	6	4	4	6	21	49	19
mCone_r1_peak_20005	chr17	67684652	67684852	+	7.8373	Intergenic	-12513	Lama1	1	12	6	12	2	2	0	2	6	6	36	6
mCone_r1_peak_20011	chr17	67890044	67890244	+	71.2868	intron	113964	Arhgap28	12	21	22	37	3	6	42	32	66	110	144	66
mCone_r1_peak_20025	chr17	69157254	69157454	+	14.1708	intron	544	Epb41l3	32	90	31	42	30	26	52	36	25	35	61	26
mCone_r1_peak_20026	chr17	69176920	69177120	+	6.75855	intron	20210	Epb41l3	38	65	32	16	6	24	4	8	8	6	50	22
mCone_r1_peak_2003	chr1	151649441	151649641	+	14.7693	intron	78168	Fam129a	6	8	12	23	2	2	7	18	17	14	49	22
mCone_r1_peak_20037	chr17	69441117	69441317	+	6.91265	intron	1891	A330050F15Rik	23	27	12	22	2	15	14	14	18	35	38	19
mCone_r1_peak_2004	chr1	151681670	151681870	+	15.1289	intron	-73604	Edem3	10	12	6	9	0	2	12	19	9	30	54	30
mCone_r1_peak_20042	chr17	70004764	70004964	+	24.5721	Intergenic	-419928	Dlgap1	16	16	10	5	20	22	0	2	24	41	70	66
mCone_r1_peak_20061	chr17	71418293	71418493	+	3.44414	intron	56950	Smchd1	22	20	2	6	6	4	4	14	6	11	26	8
mCone_r1_peak_20067	chr17	71584646	71584846	+	3.10676	intron	13535	Trmt61b	6	11	1	6	0	6	2	9	8	15	37	9
mCone_r1_peak_2006b	chr1	151755494	151755694	+	10.3835	exon	220	Edem3	64	115	44	57	43	46	89	91	64	125	137	64
mCone_r1_peak_2007	chr1	151829692	151829892	+	26.81	Intergenic	74418	Edem3	6	8	8	6	4	6	41	42	18	28	73	36
mCone_r1_peak_2008	chr1	151876308	151876508	+	24.8505	Intergenic	121034	Edem3	4	16	28	26	2	0	51	40	29	57	76	31
mCone_r1_peak_20084	chr17	71915106	71915306	+	3.72105	intron	133259	Clip4	12	7	1	6	2	0	2	5	5	7	26	14
mCone_r1_peak_20085	chr17	71917741	71917941	+	6.89502	intron	135894	Clip4	4	12	6	7	0	0	8	14	2	18	34	11
mCone_r1_peak_20087	chr17	71936480	71936680	+	6.16324	intron	154633	Clip4	2	0	4	7	6	0	6	7	2	4	30	19
mCone_r1_peak_2009	chr1	151919229	151919429	+	42.4116	intron	163955	Edem3	20	39	39	23	10	2	43	90	55	118	119	60
mCone_r1_peak_20094	chr17	71988879	71989079	+	14.544	intron	207032	Clip4	8	4	3	4	2	5	2	6	17	36	44	33
mCone_r1_peak_20096	chr17	72091698	72091898	+	6.16324	intron	309851	Clip4	15	2	6	10	10	2	14	14	9	14	26	8
mCone_r1_peak_20099	chr17	72474395	72474595	+	4.31166	intron	129812	Alk	8	4	2	4	0	2	2	0	0	5	21	4
mCone_r1_peak_20101	chr17	72507188	72507388	+	5.2192	intron	97019	Alk	7	4	4	2	2	4	2	0	12	8	23	12
mCone_r1_peak_20103	chr17	72563835	72564035	+	84.0134	intron	40372	Alk	4	4	22	14	0	2	2	4	23	63	187	83
mCone_r1_peak_20104	chr17	72583556	72583756	+	15.952	intron	20651	Alk	4	10	2	8	0	6	0	2	2	14	46	36
mCone_r1_peak_2011	chr1	151951554	151951754	+	5.53107	intron	138666	1700025G04Rik	10	25	10	10	11	8	5	5	3	12	39	20
mCone_r1_peak_20112	chr17	72828352	72828552	+	8.97511	Intergenic	-8252	Ypel5	3	7	0	7	1	2	14	18	12	10	41	32
mCone_r1_peak_20116a	chr17	72862862	72863062	+	5.40657	Intergenic	26258	Ypel5	6	4	8	4	8	2	4	6	11	9	41	12
mCone_r1_peak_20116b	chr17	72863305	72863505	+	11.5829	Intergenic	26701	Ypel5	8	19	4	14	8	8	17	6	7	20	48	36
mCone_r1_peak_2012	chr1	151984875	151985075	+	10.9516	intron	105345	1700025G04Rik	13	15	17	0	6	6	4	5	11	10	33	12
mCone_r1_peak_20120a	chr17	72919006	72919206	+	2.92013	intron	801	Lbh	30	46	19	27	12	10	19	35	13	49	67	24
mCone_r1_peak_20121	chr17	72926348	72926548	+	45.9433	intron	8143	Lbh	12	9	18	7	0	1	41	41	43	73	134	75
mCone_r1_peak_20122a	chr17	72937722	72937922	+	30.9873	intron	19517	Lbh	98	130	28	38	32	61	184	233	119	124	207	81
mCone_r1_peak_20128	chr17	73112193	73112393	+	8.66156	intron	4308	Lclat1	44	52	39	49	8	20	73	97	20	57	130	61
mCone_r1_peak_20133	chr17	73262202	73262402	+	26.2128	Intergenic	136994	Capn13	4	4	8	6	0	0	8	10	21	44	79	57
mCone_r1_peak_20135	chr17	73301391	73301591	+	15.8489	Intergenic	97805	Capn13	45	53	32	49	12	26	19	24	36	60	64	36
mCone_r1_peak_20143	chr17	73661771	73661971	+	14.022	intron	48580	Galnt14	4	4	0	6	0	0	0	0	18	24	42	27
mCone_r1_peak_20155	chr17	74089012	74089212	+	4.17913	Intergenic	-41196	Srd5a2	12	6	6	10	0	0	8	10	10	26	48	25
mCone_r1_peak_2016	chr1	152162639	152162839	+	10.8554	Intergenic	-72419	1700025G04Rik	6	9	4	6	6	7	0	6	7	14	35	14
mCone_r1_peak_2017	chr1	152168460	152168660	+	72.5347	Intergenic	-78240	1700025G04Rik	25	48	54	21	6	10	8	7	79	133	213	152
mCone_r1_peak_20182	chr17	78200605	78200805	+	3.61672	5'	457	Crim1	20	50	15	8	13	14	16	25	20	16	33	12
mCone_r1_peak_20199	chr17	79341323	79341523	+	2.62111	intron	13668	Cdc42ep3	7	5	0	12	2	2	4	4	7	2	23	10
mCone_r1_peak_202	chr1	34472906	34473106	+	3.25073	intron	13260	Ptpn18	16	18	8	10	2	6	0	4	8	11	19	6
mCone_r1_peak_20208b	chr17	79715913	79716113	+	7.37305	promoter-TSS	-972	Cyp1b1	25	41	11	21	10	10	28	33	44	58	34	12
mCone_r1_peak_20211	chr17	79895420	79895620	+	6.01282	intron	603	Atl2	63	86	33	37	36	22	53	53	30	83	75	54
mCone_r1_peak_20214	chr17	79976217	79976417	+	20.134	Intergenic	-80194	Atl2	24	35	40	21	18	16	21	26	13	35	50	11
mCone_r1_peak_20220	chr17	80128000	80128200	+	20.5719	intron	629	Galm	11	10	6	7	3	4	12	31	22	22	72	39
mCone_r1_peak_20234	chr17	80513739	80513939	+	11.0493	Intergenic	-33386	Sos1	4	11	0	6	0	0	4	0	4	10	39	10
mCone_r1_peak_2025	chr1	152531523	152531723	+	13.1295	intron	93488	Rgl1	17	21	14	19	2	6	2	0	14	17	44	18
mCone_r1_peak_20253	chr17	80833759	80833959	+	4.67577	Intergenic	-62934	C230072F16Rik	5	6	0	2	2	2	15	7	3	24	26	22
mCone_r1_peak_20265	chr17	81473452	81473652	+	11.3503	intron	264835	Slc8a1	25	19	15	6	26	22	0	0	0	4	40	18
mCone_r1_peak_2027	chr1	152556257	152556457	+	7.14184	intron	68754	Rgl1	9	9	4	6	3	4	2	2	0	4	27	17
mCone_r1_peak_20276	chr17	83279466	83279666	+	9.67273	Intergenic	64283	Pkdcc	24	33	16	22	11	11	4	2	9	26	45	18
mCone_r1_peak_20285	chr17	83547800	83548000	+	5.02734	Intergenic	-33567	Cox7a2l	9	14	6	17	3	5	2	8	9	26	32	11
mCone_r1_peak_20308	chr17	84176244	84176444	+	4.80651	Intergenic	11603	Zfp36l2	2	0	2	3	0	4	5	36	4	4	34	20
mCone_r1_peak_20318	chr17	84363502	84363702	+	37.2915	intron	102606	Thada	28	41	24	40	5	8	44	64	12	18	108	65
mCone_r1_peak_20324a	chr17	84465851	84466051	+	10.663	intron	257	Thada	60	95	28	34	27	66	42	35	30	55	71	27
mCone_r1_peak_20329	chr17	84580760	84580960	+	15.1327	intron	-45639	Dync2li1	10	16	6	9	4	4	13	30	25	46	67	22
mCone_r1_peak_20351	chr17	84942724	84942924	+	7.14184	intron	-13917	Ppm1b	16	20	0	6	14	18	6	8	9	20	29	16
mCone_r1_peak_20355	chr17	84982783	84982983	+	10.0422	intron	8831	Ppm1b	14	6	4	4	0	2	32	55	11	18	39	14
mCone_r1_peak_20356	chr17	84990731	84990931	+	3.01409	intron	16779	Ppm1b	28	36	6	6	8	21	2	0	11	15	17	11
mCone_r1_peak_20367	chr17	85266171	85266371	+	6.16324	intron	175571	Camkmt	8	17	9	2	12	6	6	2	4	7	26	10
mCone_r1_peak_20368	chr17	85276681	85276881	+	3.44414	intron	186081	Camkmt	2	4	3	6	2	0	4	1	12	10	21	2
mCone_r1_peak_20369	chr17	85282663	85282863	+	50.1296	intron	192063	Camkmt	6	8	15	10	8	11	46	62	30	52	109	42
mCone_r1_peak_20371a	chr17	85365884	85366084	+	15.188	intron	252412	Six3os1	0	10	2	10	2	0	8	13	2	16	57	21
mCone_r1_peak_20378	chr17	85465195	85465395	+	12.0437	Intergenic	153101	Six3os1	10	12	2	6	2	2	1	4	2	4	37	23
mCone_r1_peak_20379	chr17	85485976	85486176	+	6.16324	Intergenic	132320	Six3os1	19	21	10	14	6	4	9	10	4	14	34	14
mCone_r1_peak_20383	chr17	85620231	85620431	+	7.76231	promoter-TSS	-503	Six3	15	17	2	8	3	8	8	14	18	33	67	43
mCone_r1_peak_20390	chr17	85952669	85952869	+	32.0866	Intergenic	192406	Srbd1	8	6	3	16	2	0	31	52	18	54	73	50
mCone_r1_peak_20399	chr17	86168376	86168576	+	3.58399	5'	691	Prkce	22	47	24	35	4	11	36	53	16	27	50	23
mCone_r1_peak_20401	chr17	86185627	86185827	+	8.15174	intron	17942	Prkce	12	15	4	5	4	6	2	3	0	6	29	24
mCone_r1_peak_20402	chr17	86225876	86226076	+	18.8524	intron	58191	Prkce	28	35	30	43	8	6	5	14	18	44	67	38
mCone_r1_peak_20406	chr17	86285594	86285794	+	8.77985	intron	1484	2010106C02Rik	18	12	17	11	10	2	16	12	8	14	41	18
mCone_r1_peak_20408	chr17	86298915	86299115	+	5.2192	intron	-11837	2010106C02Rik	20	38	6	5	16	34	0	6	11	14	22	8
mCone_r1_peak_20409	chr17	86311539	86311739	+	26.0326	intron	-24461	2010106C02Rik	22	23	16	25	4	9	21	21	18	29	81	37
mCone_r1_peak_20411	chr17	86358237	86358437	+	6.91783	intron	-71159	2010106C02Rik	11	22	8	11	2	9	9	10	3	13	27	2
mCone_r1_peak_20415	chr17	86410529	86410729	+	5.00792	intron	-123451	2010106C02Rik	32	51	4	17	7	17	4	6	0	6	27	15
mCone_r1_peak_20419	chr17	86447194	86447394	+	7.20069	intron	-160116	2010106C02Rik	2	2	8	6	7	4	4	6	6	22	40	14
mCone_r1_peak_20439	chr17	86930881	86931081	+	9.88412	Intergenic	13633	Tmem247	7	4	2	5	2	0	8	8	4	4	33	11
mCone_r1_peak_2044	chr1	153010484	153010684	+	7.14184	intron	55483	Nmnat2	1	20	10	4	6	2	2	2	1	8	29	27
mCone_r1_peak_2045	chr1	153040204	153040404	+	6.23456	intron	85203	Nmnat2	15	24	16	25	14	12	0	1	13	26	44	38
mCone_r1_peak_20451b	chr17	87107646	87107846	+	26.1999	promoter-TSS	67	Socs5	104	162	68	79	67	58	202	188	101	162	186	60
mCone_r1_peak_20457a	chr17	87237073	87237273	+	7.37467	Intergenic	28774	Mcfd2	6	14	2	4	6	3	12	11	6	8	46	26
mCone_r1_peak_2046	chr1	153043203	153043403	+	31.4682	intron	88202	Nmnat2	22	48	6	22	14	8	22	30	40	89	115	51
mCone_r1_peak_20466b	chr17	87446281	87446481	+	6.50684	intron	554	Calm2	79	90	19	41	42	38	86	80	47	62	74	30
mCone_r1_peak_20474	chr17	87574687	87574887	+	20.3253	Intergenic	-61192	Epcam	8	14	6	6	4	0	4	12	24	32	78	41
mCone_r1_peak_2048	chr1	153073471	153073671	+	27.5215	intron	112876	Lamc2	20	24	24	28	7	1	10	21	46	59	88	53
mCone_r1_peak_20480	chr17	87672942	87673142	+	10.6104	intron	485	Msh2	29	45	16	22	22	17	54	69	20	57	93	32
mCone_r1_peak_20482	chr17	87745337	87745537	+	4.00773	TTS	52557	Kcnk12	26	51	14	23	8	28	1	0	11	29	22	10
mCone_r1_peak_20496	chr17	88370679	88370879	+	14.7693	Intergenic	-69933	Foxn2	9	28	8	26	6	4	0	0	6	11	45	37
mCone_r1_peak_20497	chr17	88386843	88387043	+	7.76642	Intergenic	-53769	Foxn2	15	6	12	9	0	5	4	0	24	31	40	23
mCone_r1_peak_20508	chr17	88845273	88845473	+	5.2192	Intergenic	-53397	Lhcgr	4	6	6	8	0	3	0	2	6	8	24	6
mCone_r1_peak_20523	chr18	3633537	3633737	+	2.62111	Intergenic	125680	Bambi	4	5	0	4	0	1	0	0	2	7	22	11
mCone_r1_peak_20525	chr18	3856256	3856456	+	3.6219	Intergenic	-309476	Lyzl1	15	7	4	7	2	2	0	1	4	10	22	12
mCone_r1_peak_20527	chr18	4311324	4311524	+	49.3452	Intergenic	41529	Map3k8	59	95	17	28	61	84	2	0	12	36	128	123
mCone_r1_peak_20528	chr18	4338116	4338316	+	34.9066	intron	14737	Map3k8	12	16	12	26	4	0	2	7	8	24	109	57
mCone_r1_peak_20529	chr18	4349782	4349982	+	19.1085	intron	3071	Map3k8	8	4	6	14	2	0	2	2	26	30	90	47
mCone_r1_peak_20530	chr18	4352898	4353098	+	90.0135	promoter-TSS	-45	Map3k8	104	184	82	83	62	48	114	100	89	190	240	123
mCone_r1_peak_20531	chr18	4363881	4364081	+	5.2192	intron	10434	4833419F23Rik	17	24	12	12	12	8	3	0	4	2	28	8
mCone_r1_peak_20534	chr18	4466581	4466781	+	22.1486	Intergenic	91089	Mtpap	4	9	4	6	7	6	16	9	10	16	58	30
mCone_r1_peak_20537	chr18	4653800	4654000	+	7.37299	intron	18971	9430020K01Rik	21	20	0	3	5	7	5	4	4	6	35	32
mCone_r1_peak_20546	chr18	4805086	4805286	+	13.5191	Intergenic	-7300	Gm10556	7	21	20	12	0	9	4	9	12	23	51	27
mCone_r1_peak_20551	chr18	4928022	4928222	+	6.93121	Intergenic	115636	Gm10556	8	0	2	10	0	2	6	22	6	7	36	14
mCone_r1_peak_20555	chr18	5000301	5000501	+	7.49327	Intergenic	-46188	Svil	8	6	4	1	0	2	4	2	7	10	29	10
mCone_r1_peak_20556	chr18	5002513	5002713	+	3.96025	Intergenic	-43976	Svil	5	0	0	2	0	0	0	0	4	2	26	23
mCone_r1_peak_20557	chr18	5024278	5024478	+	4.33553	Intergenic	-22211	Svil	4	6	4	3	2	6	14	9	2	13	29	12
mCone_r1_peak_20558	chr18	5026798	5026998	+	14.1236	Intergenic	-19691	Svil	6	2	8	4	3	0	8	14	1	12	43	12
mCone_r1_peak_20559	chr18	5034916	5035116	+	3.15247	Intergenic	-11573	Svil	7	12	2	5	4	2	2	6	2	6	19	2
mCone_r1_peak_20567	chr18	5163482	5163682	+	15.8712	Intergenic	116993	Svil	52	99	37	36	38	25	58	74	16	26	68	32
mCone_r1_peak_20571	chr18	5344729	5344929	+	16.7596	Intergenic	-10390	Zfp438	2	12	8	7	4	0	4	0	6	11	54	39
mCone_r1_peak_20576	chr18	5455195	5455395	+	7.14184	Intergenic	-120856	Zfp438	22	25	16	4	6	8	4	8	0	20	28	4
mCone_r1_peak_20579b	chr18	5592063	5592263	+	11.0012	non-coding	274	Gm10125	33	99	35	30	30	38	70	64	33	28	82	39
mCone_r1_peak_2058	chr1	153292262	153292462	+	29.3229	intron	40424	Lamc1	22	48	15	11	32	31	27	23	36	51	83	61
mCone_r1_peak_20584	chr18	5803952	5804152	+	35.2439	Intergenic	-211615	Gm10125	12	14	29	17	3	4	11	10	15	17	107	96
mCone_r1_peak_20587	chr18	5839884	5840084	+	70.5891	Intergenic	-247547	Gm10125	71	101	74	84	19	39	158	203	59	156	182	107
mCone_r1_peak_2059	chr1	153300465	153300665	+	4.31166	intron	32221	Lamc1	2	3	0	2	8	2	2	0	0	2	20	16
mCone_r1_peak_20595	chr18	6099512	6099712	+	4.31166	intron	36486	Arhgap12	6	10	6	2	2	2	2	4	2	4	24	9
mCone_r1_peak_20596b	chr18	6136180	6136380	+	112.571	promoter-TSS	-182	Arhgap12	392	546	230	269	223	172	655	677	137	313	372	191
mCone_r1_peak_20597	chr18	6165987	6166187	+	7.14184	Intergenic	-29989	Arhgap12	14	44	16	27	10	11	8	20	12	12	26	4
mCone_r1_peak_20600	chr18	6281287	6281487	+	11.8409	Intergenic	-39863	Kif5b	6	10	4	0	6	4	4	8	18	30	38	34
mCone_r1_peak_20603	chr18	6456466	6456666	+	4.61937	intron	34080	Mir1893	23	31	10	11	10	12	12	21	14	11	27	19
mCone_r1_peak_20608	chr18	6508034	6508234	+	23.9534	intron	7974	Epc1	26	29	11	26	8	6	10	11	10	28	70	24
mCone_r1_peak_20614	chr18	7634127	7634327	+	19.6164	Intergenic	-7364	Mpp7	10	12	4	6	6	4	10	15	8	17	55	19
mCone_r1_peak_20621	chr18	9131933	9132133	+	5.2192	Intergenic	-80823	Fzd8	4	19	14	14	6	4	2	2	4	10	25	4
mCone_r1_peak_20625	chr18	9374522	9374722	+	31.3654	intron	75528	Ccny	2	2	6	10	2	0	10	14	38	42	82	30
mCone_r1_peak_20628b	chr18	9958338	9958538	+	2.75981	intron	258	Thoc1	39	62	13	18	10	17	10	21	6	4	35	19
mCone_r1_peak_20632a	chr18	10181666	10181866	+	7.68143	promoter-TSS	26	Rock1	46	84	25	27	28	48	55	48	37	42	73	37
mCone_r1_peak_20634a	chr18	10609664	10609864	+	13.8086	intron	588	Esco1	46	97	32	33	33	26	67	66	61	78	109	51
mCone_r1_peak_20639b	chr18	10685471	10685671	+	9.31292	intron	21125	Abhd3	4	2	4	6	4	2	1	2	6	11	40	20
mCone_r1_peak_2063b	chr1	153332556	153332756	+	8.70342	5'	130	Lamc1	33	103	23	46	24	31	69	75	56	94	85	42
mCone_r1_peak_2064	chr1	153333913	153334113	+	19.4202	Intergenic	-1227	Lamc1	46	84	38	45	13	20	56	75	46	104	138	78
mCone_r1_peak_20640b	chr18	10707117	10707317	+	8.81095	promoter-TSS	357	4930563E18Rik	15	20	32	30	7	4	63	71	22	44	85	27
mCone_r1_peak_20642b	chr18	10726173	10726373	+	5.84506	5'	648	Mib1	35	65	11	25	28	22	45	46	26	38	85	27
mCone_r1_peak_20643	chr18	10793294	10793494	+	7.14184	intron	-7842	Mir1a-2	10	4	10	21	1	0	2	2	8	24	25	5
mCone_r1_peak_20647	chr18	10886404	10886604	+	17.7975	Intergenic	-100952	Mir1a-2	4	4	2	0	0	2	0	2	2	4	66	53
mCone_r1_peak_20652b	chr18	11839735	11839935	+	7.3835	promoter-TSS	-458	Gm6277	52	90	28	45	20	34	24	26	16	37	38	21
mCone_r1_peak_20653	chr18	11883412	11883612	+	22.8489	intron	-43074	Mir1901	21	33	12	14	8	1	4	12	6	10	63	34
mCone_r1_peak_2067	chr1	153368667	153368867	+	5.62949	Intergenic	-35981	Lamc1	6	8	4	5	0	6	2	0	12	6	26	14
mCone_r1_peak_20671	chr18	12404299	12404499	+	8.15174	intron	70375	Lama3	14	30	16	19	5	6	2	4	2	22	34	14
mCone_r1_peak_20679	chr18	12659278	12659478	+	61.7076	intron	15845	Ttc39c	58	82	96	92	32	40	188	214	72	141	233	198
mCone_r1_peak_20686	chr18	12703655	12703855	+	28.9931	intron	-11056	Mir1948	11	22	10	2	7	2	26	42	2	16	98	69
mCone_r1_peak_20687	chr18	12715787	12715987	+	5.2192	TTS	1076	Mir1948	6	2	0	5	0	0	6	0	2	6	25	7
mCone_r1_peak_20699	chr18	13857453	13857653	+	7.14184	intron	115180	Zfp521	32	69	22	12	13	17	0	8	7	5	32	8
mCone_r1_peak_20700a	chr18	13972327	13972527	+	21.6531	intron	306	Zfp521	74	180	77	71	64	47	85	101	64	115	126	66
mCone_r1_peak_20708	chr18	14653423	14653623	+	12.4596	intron	29391	Ss18	14	5	24	12	8	6	0	0	15	19	46	40
mCone_r1_peak_20710a	chr18	14682094	14682294	+	9.56398	intron	720	Ss18	47	95	54	50	51	58	49	46	34	33	76	30
mCone_r1_peak_20724	chr18	15071452	15071652	+	72.8663	intron	-7970	Kctd1	41	79	44	34	17	24	97	138	46	114	151	55
mCone_r1_peak_20727	chr18	15648599	15648799	+	20.8742	intron	69347	Chst9	34	64	7	18	18	32	8	10	17	22	56	27
mCone_r1_peak_20733	chr18	16217574	16217774	+	50.2621	Intergenic	-499628	Chst9	34	97	38	53	26	34	38	26	49	75	112	53
mCone_r1_peak_20741	chr18	16701614	16701814	+	14.9191	intron	107532	Cdh2	13	26	18	6	10	17	2	10	8	25	53	31
mCone_r1_peak_20743	chr18	16713451	16713651	+	3.10756	intron	95695	Cdh2	3	4	4	2	5	2	0	0	0	0	30	8
mCone_r1_peak_20746	chr18	16757275	16757475	+	4.09152	intron	51871	Cdh2	8	13	6	2	7	6	0	2	4	13	26	10
mCone_r1_peak_20747	chr18	16767760	16767960	+	15.4709	intron	41386	Cdh2	13	30	16	10	2	2	13	11	18	23	60	40
mCone_r1_peak_20751	chr18	16786831	16787031	+	16.5154	intron	22315	Cdh2	7	36	23	36	7	4	8	13	23	32	56	28
mCone_r1_peak_20752b	chr18	16808851	16809051	+	13.1777	5'	295	Cdh2	125	229	64	57	67	85	69	68	53	67	131	64
mCone_r1_peak_20756	chr18	20151600	20151800	+	4.31166	Intergenic	-36927	Dsc1	17	33	8	11	12	4	2	0	0	0	26	4
mCone_r1_peak_2076	chr1	153543475	153543675	+	19.0309	intron	6139	Npl	5	7	2	6	0	0	20	29	4	32	60	20
mCone_r1_peak_20776	chr18	21286677	21286877	+	5.2192	intron	13362	Garem	8	10	20	21	2	0	2	19	4	13	26	4
mCone_r1_peak_20790b	chr18	23804160	23804360	+	12.1016	intron	290	Mapre2	91	75	29	34	25	51	84	79	59	73	101	61
mCone_r1_peak_20794	chr18	23841946	23842146	+	8.05492	intron	38076	Mapre2	11	21	16	24	3	10	16	19	12	22	36	13
mCone_r1_peak_20800b	chr18	23954995	23955195	+	14.0936	intron	407	Zfp397	49	81	18	25	29	20	37	44	29	54	83	31
mCone_r1_peak_20816	chr18	24500339	24500539	+	18.3765	intron	29568	2700062C07Rik	4	6	6	10	6	0	2	7	11	38	50	8
mCone_r1_peak_20829	chr18	24787864	24788064	+	2.78738	intron	79341	Fhod3	16	16	0	7	2	6	4	5	3	14	19	2
mCone_r1_peak_2083	chr1	153685501	153685701	+	39.8636	intron	32564	Rgs8	27	35	21	31	3	17	34	40	50	61	99	73
mCone_r1_peak_20832	chr18	24862256	24862456	+	6.10356	intron	153733	Fhod3	4	7	2	3	0	2	4	2	4	0	40	17
mCone_r1_peak_20842	chr18	25099678	25099878	+	25.2121	intron	66187	Tpgs2	6	2	4	4	2	0	15	10	18	22	57	42
mCone_r1_peak_20878	chr18	26753661	26753861	+	6.16324	Intergenic	-999778	Celf4	8	10	6	4	4	1	0	4	4	0	25	10
mCone_r1_peak_2087b	chr1	153749562	153749762	+	3.89176	intron	236	Rnasel	18	14	10	12	1	8	13	12	18	21	33	10
mCone_r1_peak_2088	chr1	153803662	153803862	+	20.5701	intron	40379	Rgsl1	37	56	20	13	19	32	2	2	32	36	52	38
mCone_r1_peak_20886	chr18	30107512	30107712	+	15.952	Intergenic	-165284	Pik3c3	10	22	31	25	6	0	3	8	21	18	49	30
mCone_r1_peak_209	chr1	34739988	34740188	+	14.6399	Intergenic	-61634	Arhgef4	10	32	6	12	10	8	6	6	28	35	60	35
mCone_r1_peak_20905	chr18	32163414	32163614	+	5.11338	5'	425	Map3k2	52	74	24	29	16	14	34	21	41	47	66	21
mCone_r1_peak_20917	chr18	32402513	32402713	+	5.46686	intron	-24329	A830052D11Rik	6	10	2	3	4	2	23	20	11	12	38	18
mCone_r1_peak_20918	chr18	32418798	32418998	+	6.76506	intron	-40614	A830052D11Rik	18	34	18	31	16	17	17	14	8	31	38	20
mCone_r1_peak_20944c	chr18	34373530	34373730	+	47.2431	promoter-TSS	-215	Reep5	133	195	22	44	83	60	132	168	17	38	130	86
mCone_r1_peak_20950	chr18	34572860	34573060	+	3.44414	intron	6146	Nme5	24	14	12	14	10	20	8	13	4	14	18	4
mCone_r1_peak_2096	chr1	154188780	154188980	+	14.1236	Intergenic	-12307	Zfp648	8	42	24	17	5	13	18	6	15	27	55	20
mCone_r1_peak_20961e	chr18	34759877	34760077	+	2.97358	intron	1071	Fam53c	34	30	16	16	7	20	61	61	20	29	51	18
mCone_r1_peak_20967	chr18	34823324	34823524	+	17.9987	intron	-17165	Reep2	6	22	7	18	2	2	16	22	12	28	59	34
mCone_r1_peak_20969	chr18	34841061	34841261	+	10.4394	intron	572	Reep2	12	31	15	26	14	13	36	50	50	42	68	50
mCone_r1_peak_2097	chr1	154190590	154190790	+	10.7719	Intergenic	-10497	Zfp648	8	4	18	10	4	6	4	2	8	27	46	14
mCone_r1_peak_20975a	chr18	34887157	34887357	+	17.3849	Intergenic	26050	Egr1	51	115	33	31	41	36	66	94	48	73	118	66
mCone_r1_peak_20976	chr18	34888194	34888394	+	61.1965	Intergenic	27087	Egr1	29	38	15	27	10	6	44	46	49	82	239	130
mCone_r1_peak_20977	chr18	34901784	34901984	+	22.924	TTS	30119	Etf1	9	8	6	13	0	4	7	17	42	46	68	23
mCone_r1_peak_20980	chr18	34968776	34968976	+	18.3765	Intergenic	-14525	Hspa9	39	52	22	32	18	9	30	24	12	33	53	29
mCone_r1_peak_20985	chr18	35029424	35029624	+	2.95288	Intergenic	-75173	Hspa9	4	10	5	8	8	0	20	38	6	28	38	17
mCone_r1_peak_20991	chr18	35094357	35094557	+	5.2192	Intergenic	-24455	Ctnna1	4	4	0	3	0	2	9	7	8	2	25	2
mCone_r1_peak_20995	chr18	35191054	35191254	+	12.4672	intron	23870	Lrrtm2	2	4	4	6	9	0	3	10	6	14	36	12
mCone_r1_peak_21017	chr18	35772035	35772235	+	38.1781	intron	576	Ube2d2a	49	100	20	60	33	31	175	209	72	108	156	83
mCone_r1_peak_21020	chr18	35817663	35817863	+	12.5856	Intergenic	-12055	Cxxc5	27	31	10	35	12	32	10	22	36	55	59	33
mCone_r1_peak_21024	chr18	35845024	35845224	+	10.1376	intron	15306	Cxxc5	47	31	8	22	16	10	34	36	18	42	73	48
mCone_r1_peak_21026	chr18	35854518	35854718	+	67.4911	intron	24800	Cxxc5	44	64	20	47	30	26	50	48	79	101	208	171
mCone_r1_peak_21061	chr18	36521946	36522146	+	27.546	Intergenic	-6106	Slc4a9	12	8	8	16	3	4	62	76	30	60	78	36
mCone_r1_peak_21070b	chr18	36735281	36735481	+	8.31455	intron	311	Tmco6	23	32	19	24	15	19	26	45	22	28	51	15
mCone_r1_peak_21078b	chr18	37143766	37143966	+	14.6005	promoter-TSS	-103	Pcdhac2	30	68	18	28	15	25	8	3	49	42	75	19
mCone_r1_peak_2108	chr1	154896576	154896776	+	35.3575	Intergenic	-170756	Cacna1e	10	6	12	18	0	2	6	0	32	60	104	71
mCone_r1_peak_21087	chr18	37761557	37761757	+	11.3503	promoter-TSS	-144	Pcdhgb8	14	20	8	12	8	8	24	20	10	11	34	10
mCone_r1_peak_21092	chr18	37849377	37849577	+	6.51256	intron	5183	Mir6979	20	21	14	13	5	9	26	36	7	31	35	25
mCone_r1_peak_21119	chr18	38228481	38228681	+	5.2192	Intergenic	-18819	Pcdh1	8	2	10	6	0	0	0	3	10	8	25	14
mCone_r1_peak_2112	chr1	155041722	155041922	+	4.45361	Intergenic	57814	Ier5	9	15	4	4	3	5	0	1	2	2	23	2
mCone_r1_peak_21123	chr18	38279498	38279698	+	14.7627	intron	4803	Pcdh12	4	5	2	4	2	2	0	2	2	4	47	40
mCone_r1_peak_21132	chr18	38384930	38385130	+	9.1909	Intergenic	-33945	Ndfip1	32	51	27	22	16	16	2	6	2	11	39	35
mCone_r1_peak_21136	chr18	38483428	38483628	+	12.0676	Intergenic	64553	Ndfip1	5	19	12	10	4	2	3	6	17	32	49	30
mCone_r1_peak_21137	chr18	38484141	38484341	+	15.2394	Intergenic	65266	Ndfip1	18	35	6	8	6	16	2	9	12	31	53	15
mCone_r1_peak_21140	chr18	38502934	38503134	+	3.25073	Intergenic	84059	Ndfip1	8	0	2	12	0	0	8	18	4	7	22	8
mCone_r1_peak_21176	chr18	39298820	39299020	+	110.91	intron	188325	Nr3c1	13	47	42	31	14	12	33	42	105	140	321	217
mCone_r1_peak_21180	chr18	39366200	39366400	+	4.67577	intron	120945	Nr3c1	4	17	4	10	7	18	12	16	8	9	31	8
mCone_r1_peak_21191	chr18	39920688	39920888	+	23.4395	Intergenic	147291	Pabpc2	4	11	18	6	0	0	25	25	14	34	62	19
mCone_r1_peak_21194	chr18	40256825	40257025	+	8.67449	promoter-TSS	-37	2900055J20Rik	37	65	36	41	22	17	0	8	10	22	32	30
mCone_r1_peak_21198	chr18	40340860	40341060	+	45.4625	intron	82599	Kctd16	28	30	48	71	4	0	2	4	33	60	101	78
mCone_r1_peak_212	chr1	34755382	34755582	+	5.53107	Intergenic	-46240	Arhgef4	0	14	8	6	7	2	6	13	16	20	32	14
mCone_r1_peak_21200	chr18	40371585	40371785	+	2.62111	intron	113324	Kctd16	11	12	10	8	1	0	0	0	2	0	20	7
mCone_r1_peak_21207	chr18	42143461	42143661	+	4.03456	intron	53148	Plac8l1	2	6	0	0	1	1	1	0	0	0	26	15
mCone_r1_peak_21208	chr18	42144681	42144881	+	28.0907	intron	51928	Plac8l1	34	50	15	12	25	20	18	10	24	20	86	46
mCone_r1_peak_21212	chr18	42253799	42253999	+	41.4548	intron	8172	Lars	32	52	9	14	23	17	16	32	36	48	110	69
mCone_r1_peak_21217	chr18	42467481	42467681	+	8.15174	Intergenic	-43906	Tcerg1	24	50	8	18	17	16	4	10	12	20	29	7
mCone_r1_peak_21224	chr18	42729187	42729387	+	6.68698	intron	-149635	Gpr151	0	4	6	13	0	2	20	18	9	12	36	17
mCone_r1_peak_21228	chr18	42778052	42778252	+	3.44414	intron	121354	Ppp2r2b	8	8	8	4	2	2	8	2	2	6	24	8
mCone_r1_peak_21229	chr18	42788030	42788230	+	5.23896	intron	111376	Ppp2r2b	8	17	5	4	4	4	6	13	4	21	37	27
mCone_r1_peak_21232	chr18	42806318	42806518	+	12.9825	intron	93088	Ppp2r2b	16	34	8	14	12	17	42	64	26	23	77	35
mCone_r1_peak_21234a	chr18	42840749	42840949	+	20.3672	intron	58657	Ppp2r2b	19	32	12	22	18	12	41	31	38	55	88	36
mCone_r1_peak_21238	chr18	42868591	42868791	+	17.1354	intron	30815	Ppp2r2b	2	8	6	10	2	1	48	52	20	16	66	18
mCone_r1_peak_21244b	chr18	42912360	42912560	+	12.7359	intron	-12954	Ppp2r2b	2	10	10	14	5	8	34	33	9	13	45	10
mCone_r1_peak_21245	chr18	42924071	42924271	+	15.952	intron	-24665	Ppp2r2b	50	59	13	14	32	37	16	18	11	24	43	26
mCone_r1_peak_21247	chr18	43015360	43015560	+	11.3503	intron	44011	Ppp2r2b	14	7	4	4	2	0	12	2	29	22	38	14
mCone_r1_peak_21253	chr18	43343679	43343879	+	3.93782	intron	29493	Dpysl3	2	0	0	6	2	0	3	6	2	6	38	13
mCone_r1_peak_2127	chr1	155213940	155214140	+	7.54371	Intergenic	55337	Stx6	21	24	7	10	11	12	10	16	11	24	46	32
mCone_r1_peak_21271	chr18	44454470	44454670	+	23.2315	intron	74070	Dcp2	39	51	26	38	15	20	4	4	47	56	65	35
mCone_r1_peak_21279	chr18	44571571	44571771	+	11.038	intron	-89994	A930012L18Rik	26	68	7	14	11	38	4	2	22	38	63	40
mCone_r1_peak_21281a	chr18	44584924	44585124	+	5.36704	intron	-76641	A930012L18Rik	12	46	12	11	6	20	0	0	4	13	31	20
mCone_r1_peak_21282	chr18	44612136	44612336	+	15.4161	intron	-49429	A930012L18Rik	8	14	21	8	6	4	0	2	12	38	60	40
mCone_r1_peak_21300	chr18	46390318	46390518	+	65.0459	Intergenic	75398	Mospd4	18	20	20	31	8	6	55	61	51	104	184	147
mCone_r1_peak_21306	chr18	46503545	46503745	+	6.16324	TTS	22326	Fem1c	12	10	3	2	0	4	8	0	7	16	27	12
mCone_r1_peak_21310b	chr18	46597882	46598082	+	39.3911	promoter-TSS	278	Eif1a	51	106	42	48	30	22	164	172	117	181	199	106
mCone_r1_peak_21310c	chr18	46598157	46598357	+	15.0454	promoter-TSS	553	Eif1a	28	86	32	20	26	22	88	82	61	83	111	77
mCone_r1_peak_21315	chr18	46806628	46806828	+	7.14184	Intergenic	-43311	Lvrn	28	47	0	14	13	20	8	21	6	16	26	8
mCone_r1_peak_21318	chr18	47065919	47066119	+	33.4944	intron	107143	Commd10	42	82	54	39	44	34	66	81	29	66	125	78
mCone_r1_peak_21320	chr18	47134808	47135008	+	22.1461	Intergenic	176032	Commd10	16	22	18	29	2	0	22	22	24	39	62	55
mCone_r1_peak_21322	chr18	47326860	47327060	+	11.6007	intron	41908	Sema6a	27	52	16	28	9	8	4	5	14	21	42	21
mCone_r1_peak_21326	chr18	47371566	47371766	+	3.36813	Intergenic	-2796	Sema6a	12	34	2	10	7	9	11	4	15	8	39	24
mCone_r1_peak_21338	chr18	52461562	52461762	+	23.6956	Intergenic	-4031	Srfbp1	19	26	32	53	3	0	25	41	40	75	103	54
mCone_r1_peak_21342	chr18	52772153	52772353	+	21.3576	intron	4109	Sncaip	22	42	41	45	18	10	2	3	17	38	73	23
mCone_r1_peak_21344	chr18	52894285	52894485	+	38.5354	intron	8262	Mir467f	23	83	27	29	15	8	0	2	32	37	81	49
mCone_r1_peak_21349	chr18	53583314	53583514	+	59.6877	Intergenic	-64737	Gm19466	16	29	42	39	1	4	79	102	76	123	128	67
mCone_r1_peak_21356b	chr18	53862386	53862586	+	14.4866	5'	373	Csnk1g3	68	91	33	43	35	32	47	57	48	81	124	55
mCone_r1_peak_21361	chr18	54415809	54416009	+	40.0168	Intergenic	-6386	Redrum	6	21	30	24	6	0	0	0	26	50	81	26
mCone_r1_peak_21363	chr18	54439689	54439889	+	4.31166	intron	17494	Redrum	5	2	4	7	0	0	0	2	2	16	22	13
mCone_r1_peak_21376	chr18	54892711	54892911	+	22.1461	intron	97369	Zfp608	11	13	10	10	4	5	0	3	25	37	64	33
mCone_r1_peak_2138	chr1	155395038	155395238	+	56.2039	intron	22306	Xpr1	55	93	23	19	37	33	21	35	42	73	140	104
mCone_r1_peak_21380	chr18	54914428	54914628	+	3.44414	intron	75652	Zfp608	11	6	6	6	2	2	0	1	12	20	28	17
mCone_r1_peak_21390	chr18	55024641	55024841	+	8.15174	Intergenic	-34561	Zfp608	7	12	2	2	4	0	0	0	5	2	30	13
mCone_r1_peak_2139a	chr1	155416880	155417080	+	28.1717	intron	464	Xpr1	71	103	39	70	41	42	120	116	48	120	133	64
mCone_r1_peak_2140	chr1	155461924	155462124	+	52.3811	Intergenic	-44580	Xpr1	48	70	38	41	25	24	19	18	37	97	130	90
mCone_r1_peak_21405	chr18	55281085	55281285	+	13.6072	Intergenic	-291005	Zfp608	8	8	18	10	0	4	0	2	11	37	44	16
mCone_r1_peak_21410	chr18	55484221	55484421	+	6.6972	Intergenic	-494141	Zfp608	12	10	9	10	6	2	1	0	0	8	38	14
mCone_r1_peak_21414	chr18	55549141	55549341	+	43.0316	Intergenic	-559061	Zfp608	67	120	40	52	26	47	0	0	68	121	149	78
mCone_r1_peak_2142	chr1	155512401	155512601	+	5.95948	Intergenic	14610	Gm5532	4	10	4	6	8	4	0	2	6	2	25	10
mCone_r1_peak_21421	chr18	55786072	55786272	+	4.31166	Intergenic	-645960	Gramd3	8	32	14	2	8	14	0	0	1	20	27	6
mCone_r1_peak_21430	chr18	56364380	56364580	+	6.57505	Intergenic	-67652	Gramd3	5	5	6	4	4	0	0	4	8	7	28	6
mCone_r1_peak_21451	chr18	56658598	56658798	+	54.9427	Intergenic	-49115	Lmnb1	14	11	22	14	4	0	54	96	38	98	116	80
mCone_r1_peak_21455	chr18	56708176	56708376	+	7.60785	exon	463	Lmnb1	54	94	21	48	26	27	52	47	35	70	89	58
mCone_r1_peak_21462	chr18	56995345	56995545	+	6.11355	Intergenic	-20066	C330018D20Rik	21	74	6	15	29	39	4	6	29	39	42	30
mCone_r1_peak_21464	chr18	57025785	57025985	+	17.1536	Intergenic	-50506	C330018D20Rik	6	4	4	4	0	0	0	2	2	10	51	28
mCone_r1_peak_21465	chr18	57085165	57085365	+	3.82301	Intergenic	-47825	Megf10	11	12	0	2	2	6	2	2	4	0	23	20
mCone_r1_peak_2149	chr1	155573401	155573601	+	4.76969	intron	15381	Acbd6	17	12	4	12	6	0	0	0	8	19	31	8
mCone_r1_peak_21497	chr18	60598230	60598430	+	16.0316	intron	-6614	Myoz3	34	53	24	20	16	20	8	2	24	56	95	55
mCone_r1_peak_21500	chr18	60624682	60624882	+	16.6344	promoter-TSS	-477	Synpo	14	28	16	22	4	8	16	48	27	64	73	38
mCone_r1_peak_21507	chr18	60722047	60722247	+	5.37723	Intergenic	-8758	Ndst1	11	6	8	8	1	2	2	8	10	12	37	20
mCone_r1_peak_21512	chr18	60746159	60746359	+	13.258	Intergenic	-28337	Rps14	32	50	16	32	14	18	6	10	36	39	81	50
mCone_r1_peak_21532a	chr18	61176493	61176693	+	6.36172	5'	456	Hmgxb3	41	38	16	24	10	4	18	40	22	20	44	14
mCone_r1_peak_2153a	chr1	155605408	155605608	+	15.1218	intron	47388	Acbd6	14	28	26	26	16	12	13	20	42	42	71	51
mCone_r1_peak_2153b	chr1	155605867	155606067	+	26.1438	intron	47847	Acbd6	19	27	22	26	7	5	7	7	66	71	98	53
mCone_r1_peak_21540	chr18	61285203	61285403	+	6.7548	intron	64804	Pde6a	12	28	10	14	4	6	15	15	8	4	31	10
mCone_r1_peak_21548	chr18	61356033	61356233	+	23.0426	intron	44298	Ppargc1b	46	51	20	15	32	33	28	29	12	24	74	32
mCone_r1_peak_21551	chr18	61388234	61388434	+	32.3881	intron	12097	Ppargc1b	66	96	15	17	18	43	41	56	29	23	118	69
mCone_r1_peak_21554	chr18	61398936	61399136	+	10.3385	intron	1395	Ppargc1b	55	131	47	54	10	20	44	38	32	59	95	58
mCone_r1_peak_21563	chr18	61545117	61545317	+	5.40902	Intergenic	-8681	Arhgef37	5	10	4	9	4	0	12	8	10	20	27	19
mCone_r1_peak_21567a	chr18	61637779	61637979	+	7.69385	Intergenic	-1774	Bvht	10	19	1	8	4	4	13	14	6	18	36	21
mCone_r1_peak_2157	chr1	155678670	155678870	+	7.56042	intron	63257	Lhx4	8	8	8	20	2	4	2	0	8	22	32	14
mCone_r1_peak_2158	chr1	155711240	155711440	+	6.28985	intron	30687	Lhx4	17	32	23	7	3	5	0	2	18	16	30	10
mCone_r1_peak_21583	chr18	61894751	61894951	+	144.051	intron	16973	Ablim3	107	222	135	158	72	79	43	66	125	253	348	217
mCone_r1_peak_2159	chr1	155730601	155730801	+	12.4371	intron	11326	Lhx4	5	31	8	10	4	9	6	4	16	24	49	22
mCone_r1_peak_21590	chr18	62009086	62009286	+	7.22955	intron	56111	Sh3tc2	0	2	2	4	0	2	0	8	0	12	27	16
mCone_r1_peak_21607	chr18	62783000	62783200	+	28.2988	Intergenic	-26753	2700046A07Rik	8	20	16	30	6	2	4	10	41	97	102	35
mCone_r1_peak_21608	chr18	62803198	62803398	+	32.7841	Intergenic	-46951	2700046A07Rik	70	83	55	35	47	57	5	5	59	102	102	83
mCone_r1_peak_21609	chr18	62882206	62882406	+	11.8686	Intergenic	-40021	Apcdd1	6	17	5	11	8	4	0	0	10	22	41	23
mCone_r1_peak_21624	chr18	63175105	63175305	+	11.6007	intron	197289	Napg	10	13	7	9	6	6	21	33	14	40	41	18
mCone_r1_peak_21637b	chr18	63708847	63709047	+	2.99722	intron	252	Wdr7	21	27	9	14	4	3	26	35	24	21	42	23
mCone_r1_peak_21655	chr18	64763889	64764089	+	11.3503	Intergenic	-102989	Atp8b1	28	18	22	24	7	8	2	4	8	12	35	7
mCone_r1_peak_21656	chr18	64801670	64801870	+	42.7405	Intergenic	-85986	Nedd4l	10	5	23	20	2	0	18	4	14	45	115	80
mCone_r1_peak_21666	chr18	65034812	65035012	+	72.6936	intron	11385	Nedd4l	8	4	18	28	4	2	5	8	43	106	182	87
mCone_r1_peak_2167	chr1	155828082	155828282	+	36.6695	Intergenic	-15283	Qsox1	6	21	12	14	0	4	34	48	48	74	81	61
mCone_r1_peak_21678	chr18	65298822	65299022	+	7.16953	intron	50061	Mir122	6	4	0	6	0	0	3	13	14	14	31	12
mCone_r1_peak_2168	chr1	155862986	155863186	+	7.06928	exon	-50187	Qsox1	17	32	16	18	12	6	4	4	12	10	27	25
mCone_r1_peak_21684	chr18	65440264	65440464	+	26.0075	intron	9367	Malt1	4	16	8	12	2	2	21	15	10	16	65	32
mCone_r1_peak_21692b	chr18	65580965	65581165	+	11.5237	intron	835	Zfp532	64	85	28	47	40	31	80	126	32	70	85	48
mCone_r1_peak_21699	chr18	65646924	65647124	+	7.37299	intron	-27409	Mir466p	13	13	4	14	8	6	13	13	6	6	31	6
mCone_r1_peak_21700	chr18	65670503	65670703	+	4.34687	intron	-27665	Oacyl	21	41	11	8	13	18	6	11	4	5	28	9
mCone_r1_peak_21709	chr18	65777157	65777357	+	22.0108	Intergenic	-23321	Sec11c	6	1	2	3	0	2	2	2	19	12	67	35
mCone_r1_peak_21711	chr18	65794873	65795073	+	22.1461	Intergenic	-5605	Sec11c	7	2	0	2	2	2	0	2	6	8	54	55
mCone_r1_peak_2171c	chr1	156036431	156036631	+	97.8314	promoter-TSS	-51	Tor1aip1	169	278	151	205	102	85	445	516	319	458	455	266
mCone_r1_peak_21753	chr18	67295626	67295826	+	16.9478	intron	6503	Impa2	14	28	8	6	18	22	4	6	16	23	49	43
mCone_r1_peak_21755	chr18	67390569	67390769	+	21.9535	promoter-TSS	-62	Tubb6	43	49	16	22	23	32	48	34	40	65	69	58
mCone_r1_peak_21764	chr18	67561052	67561252	+	5.83744	Intergenic	-8431	Spire1	8	4	2	8	4	6	3	2	4	4	31	13
mCone_r1_peak_21768	chr18	67592730	67592930	+	4.31166	Intergenic	-40109	Spire1	2	6	12	8	2	5	7	8	8	2	21	10
mCone_r1_peak_21769a	chr18	67610358	67610558	+	14.4578	Intergenic	30878	Cep76	68	97	29	41	25	29	84	78	68	69	107	54
mCone_r1_peak_21772	chr18	67693284	67693484	+	40.9081	intron	31237	Ptpn2	15	16	20	22	2	0	40	45	43	70	88	60
mCone_r1_peak_21779	chr18	67933107	67933307	+	37.3297	promoter-TSS	-50	Ldlrad4	57	98	27	44	12	13	80	74	66	104	137	61
mCone_r1_peak_21782	chr18	67990685	67990885	+	6.16324	intron	57528	Ldlrad4	21	38	18	24	4	8	8	14	11	8	28	4
mCone_r1_peak_21787	chr18	68176670	68176870	+	7.14184	intron	84203	Mir7219	36	78	16	28	22	18	3	4	14	18	30	8
mCone_r1_peak_21791	chr18	68207611	68207811	+	25.5412	intron	53262	Mir7219	5	2	0	8	3	1	6	10	14	34	65	20
mCone_r1_peak_21792a	chr18	68215164	68215364	+	10.43	intron	45709	Mir7219	49	73	17	28	13	23	10	17	16	17	55	24
mCone_r1_peak_21797a	chr18	68299849	68300049	+	7.30608	promoter-TSS	384	Fam210a	37	49	31	28	10	14	32	57	50	69	71	48
mCone_r1_peak_21799	chr18	68370617	68370817	+	11.3503	Intergenic	33114	Mc5r	3	6	4	4	3	6	2	0	4	8	36	8
mCone_r1_peak_21800	chr18	68474218	68474418	+	5.62975	Intergenic	-44998	Mc2r	9	4	6	10	2	5	4	4	9	11	30	19
mCone_r1_peak_21802	chr18	68493923	68494123	+	116.293	Intergenic	-64703	Mc2r	127	250	72	131	80	82	46	64	137	224	294	214
mCone_r1_peak_21810	chr18	69191744	69191944	+	51.5968	Intergenic	-152648	Tcf4	4	15	33	23	2	0	6	9	45	115	133	68
mCone_r1_peak_21815b	chr18	69346332	69346532	+	7.34128	intron	711	Tcf4	35	60	19	39	30	16	50	54	44	75	75	48
mCone_r1_peak_21816	chr18	69383490	69383690	+	27.9613	intron	37869	Tcf4	22	35	12	10	7	18	0	2	9	24	81	39
mCone_r1_peak_21817	chr18	69395371	69395571	+	3.96025	intron	49750	Tcf4	10	9	8	6	3	6	18	16	16	22	27	7
mCone_r1_peak_21820	chr18	69481652	69481852	+	3.01076	intron	136031	Tcf4	18	22	4	10	4	17	0	2	2	7	21	4
mCone_r1_peak_21821	chr18	69482342	69482542	+	12.5331	intron	136721	Tcf4	3	10	2	8	2	2	10	8	18	28	40	25
mCone_r1_peak_21822	chr18	69502311	69502511	+	5.2192	intron	156690	Tcf4	18	17	4	8	5	8	2	0	2	5	21	21
mCone_r1_peak_21824	chr18	69549147	69549347	+	11.3503	intron	203526	Tcf4	10	10	4	6	2	6	10	12	17	22	38	24
mCone_r1_peak_21825a	chr18	69592487	69592687	+	9.1909	intron	246866	Tcf4	58	105	27	62	36	46	30	20	24	48	47	18
mCone_r1_peak_21837	chr18	70076988	70077188	+	9.1909	intron	-23500	Rab27b	18	12	11	8	0	4	0	0	12	16	33	14
mCone_r1_peak_21838	chr18	70082541	70082741	+	36.3758	intron	-29053	Rab27b	14	12	22	26	2	1	0	2	48	50	88	49
mCone_r1_peak_21839	chr18	70091331	70091531	+	12.3822	intron	-37843	Rab27b	4	9	6	7	0	0	0	0	8	8	39	10
mCone_r1_peak_21842	chr18	70138684	70138884	+	50.4399	intron	2821	Rab27b	13	16	24	28	0	1	0	2	87	143	183	113
mCone_r1_peak_21849	chr18	70583956	70584156	+	6.02848	intron	15764	Mbd2	4	4	0	10	2	4	0	4	2	6	24	19
mCone_r1_peak_21862	chr18	73299796	73299996	+	7.82853	Intergenic	-272809	Mex3c	0	6	12	8	0	4	1	4	10	16	32	23
mCone_r1_peak_21863	chr18	73305831	73306031	+	4.97308	Intergenic	-266774	Mex3c	4	4	1	4	4	2	0	0	2	5	26	13
mCone_r1_peak_21870	chr18	73578863	73579063	+	10.554	intron	6258	Mex3c	4	10	4	2	2	8	16	12	10	33	46	12
mCone_r1_peak_21874	chr18	73673441	73673641	+	27.0226	intron	30200	Smad4	2	2	6	10	4	2	2	6	20	28	88	50
mCone_r1_peak_21876	chr18	73747572	73747772	+	15.7098	intron	6807	Elac1	1	20	20	19	6	4	23	31	26	31	50	22
mCone_r1_peak_21888	chr18	73989901	73990101	+	31.1751	intron	-27906	D730045A05Rik	8	9	26	19	4	6	0	1	34	43	98	31
mCone_r1_peak_21895a	chr18	74064566	74064766	+	6.03873	intron	283	Mapk4	34	43	12	14	7	17	6	4	10	38	55	18
mCone_r1_peak_21898	chr18	74193126	74193326	+	6.96244	Intergenic	14592	Ska1	3	0	2	9	0	0	8	2	6	18	39	13
mCone_r1_peak_21907	chr18	74464376	74464576	+	3.92788	intron	21857	Myo5b	8	15	8	7	12	6	3	1	3	13	24	14
mCone_r1_peak_2190b	chr1	156645211	156645411	+	23.9709	3'	29028	Tor3a	31	87	26	24	22	20	0	0	28	68	79	39
mCone_r1_peak_21911	chr18	74668794	74668994	+	15.663	intron	109561	Scarna17	5	15	10	18	4	8	13	28	33	46	54	40
mCone_r1_peak_21928	chr18	75012305	75012505	+	61.5294	Intergenic	-6367	Dym	22	52	8	15	1	14	81	92	66	104	133	71
mCone_r1_peak_2193	chr1	156683258	156683458	+	35.8639	intron	-9019	Tor3a	49	56	17	13	17	27	12	12	16	35	92	39
mCone_r1_peak_21932	chr18	75040453	75040653	+	3.26623	intron	21781	Dym	6	9	2	2	6	2	3	10	6	13	24	18
mCone_r1_peak_21942	chr18	75297430	75297630	+	32.2362	promoter-TSS	-201	2010010A06Rik	2	6	0	8	0	0	23	33	16	26	102	53
mCone_r1_peak_2195	chr1	156752474	156752674	+	13.3292	Intergenic	-33664	Fam20b	28	50	24	24	22	19	26	35	8	35	46	24
mCone_r1_peak_2196	chr1	156777992	156778192	+	12.4672	Intergenic	-59182	Fam20b	16	26	22	34	4	2	2	8	6	20	37	18
mCone_r1_peak_21975	chr18	75833691	75833891	+	4.31166	intron	13613	Zbtb7c	5	10	2	4	6	0	4	6	6	16	20	12
mCone_r1_peak_21976	chr18	75871133	75871333	+	25.8873	intron	51055	Zbtb7c	8	2	0	6	0	0	6	12	17	51	73	22
mCone_r1_peak_21990	chr18	76167275	76167475	+	10.4888	Intergenic	-3177	Mir6358	5	6	2	12	2	0	6	17	13	29	38	15
mCone_r1_peak_22001	chr18	76274735	76274935	+	9.01111	intron	12390	Smad2	0	3	4	6	0	2	10	15	17	24	44	12
mCone_r1_peak_22010	chr18	76534011	76534211	+	7.19707	Intergenic	271666	Smad2	6	14	11	28	0	8	4	3	12	24	43	22
mCone_r1_peak_22012	chr18	76590299	76590499	+	25.9421	Intergenic	-266006	Skor2	14	7	12	12	0	0	2	0	12	36	80	31
mCone_r1_peak_22015	chr18	76781683	76781883	+	23.2929	Intergenic	-74622	Skor2	22	7	22	30	2	4	2	2	11	27	59	21
mCone_r1_peak_22033	chr18	77452767	77452967	+	9.1909	Intergenic	112269	Rnf165	28	36	8	8	16	14	24	18	12	12	28	15
mCone_r1_peak_22035	chr18	77497058	77497258	+	5.36704	intron	67978	Rnf165	25	20	10	13	8	8	8	4	0	10	35	15
mCone_r1_peak_22037a	chr18	77505020	77505220	+	16.1928	intron	60016	Rnf165	26	42	20	21	9	6	1	0	7	7	77	59
mCone_r1_peak_22047	chr18	77663943	77664143	+	7.62839	intron	49967	8030462N17Rik	2	3	2	0	0	4	2	7	6	8	35	29
mCone_r1_peak_22048	chr18	77664376	77664576	+	20.8051	intron	49534	8030462N17Rik	6	14	8	15	2	4	12	18	24	18	63	34
mCone_r1_peak_22049	chr18	77669481	77669681	+	11.3503	intron	44429	8030462N17Rik	5	4	10	8	6	2	0	4	4	14	32	13
mCone_r1_peak_22050	chr18	77680288	77680488	+	16.7974	intron	33622	8030462N17Rik	2	8	0	2	0	0	14	20	6	20	54	21
mCone_r1_peak_22055	chr18	77714414	77714614	+	60.0889	promoter-TSS	330	4930465K10Rik	87	146	64	70	52	68	192	188	92	151	207	76
mCone_r1_peak_22056	chr18	77732202	77732402	+	33.8381	Intergenic	18118	4930465K10Rik	18	30	26	31	4	6	0	0	19	71	164	101
mCone_r1_peak_22057	chr18	77732652	77732852	+	137.94	Intergenic	18568	4930465K10Rik	63	67	75	89	26	28	1	0	56	243	390	183
mCone_r1_peak_22059a	chr18	77773599	77773799	+	88.3194	promoter-TSS	-69	Atp5a1	73	135	57	73	50	61	203	204	126	197	213	105
mCone_r1_peak_22077	chr18	78792285	78792485	+	4.66531	intron	-195435	Slc14a2	8	21	12	18	3	6	0	4	8	15	38	33
mCone_r1_peak_22078	chr18	78793669	78793869	+	56.2599	intron	-196819	Slc14a2	56	87	68	52	17	33	72	62	77	115	133	87
mCone_r1_peak_2208	chr1	157062495	157062695	+	7.14184	Intergenic	46055	Tex35	9	5	2	4	5	2	2	8	6	6	30	13
mCone_r1_peak_22081	chr18	78879246	78879446	+	14.2266	intron	230045	Setbp1	1	4	5	12	0	0	2	2	21	39	69	28
mCone_r1_peak_22083	chr18	78902757	78902957	+	7.52336	intron	206534	Setbp1	8	11	13	14	0	1	2	6	16	23	33	13
mCone_r1_peak_22084	chr18	78938069	78938269	+	7.96298	intron	171222	Setbp1	5	10	10	21	8	4	1	4	10	24	48	22
mCone_r1_peak_22085	chr18	78940981	78941181	+	15.7036	intron	168310	Setbp1	23	23	15	9	13	15	2	0	14	38	54	23
mCone_r1_peak_22094	chr18	79061457	79061657	+	13.6738	intron	47834	Setbp1	19	24	10	18	21	8	0	2	12	18	47	23
mCone_r1_peak_22095	chr18	79064315	79064515	+	4.91113	intron	44976	Setbp1	7	2	8	10	2	2	4	0	12	12	29	12
mCone_r1_peak_22098	chr18	79218968	79219168	+	10.2575	Intergenic	-109677	Setbp1	2	8	17	4	3	0	0	0	6	10	31	6
mCone_r1_peak_22104b	chr18	80047187	80047387	+	5.79536	intron	392	Pard6g	21	58	19	23	13	22	15	11	31	28	47	31
mCone_r1_peak_22109	chr18	80124308	80124508	+	25.5676	Intergenic	27074	Adnp2	2	4	8	6	0	2	8	11	20	34	67	40
mCone_r1_peak_22121a	chr18	80469235	80469435	+	5.67755	exon	332	Ctdp1	47	62	28	23	26	22	23	33	46	66	97	61
mCone_r1_peak_22123	chr18	80529886	80530086	+	20.0774	Intergenic	14560	Gm2176	7	22	20	13	33	16	0	0	21	49	96	46
mCone_r1_peak_22127	chr18	80715423	80715623	+	21.079	Intergenic	-2452	Nfatc1	44	68	31	26	23	18	13	8	35	93	97	56
mCone_r1_peak_22132	chr18	80805398	80805598	+	22.4213	intron	-92427	Nfatc1	4	2	3	8	4	0	56	62	38	40	89	55
mCone_r1_peak_22134	chr18	80817459	80817659	+	26.7204	intron	-104488	Nfatc1	2	0	12	8	0	0	2	4	13	46	91	56
mCone_r1_peak_22136	chr18	80857621	80857821	+	23.0046	intron	76337	Atp9b	0	0	4	10	4	0	4	12	32	57	83	44
mCone_r1_peak_22137	chr18	80860590	80860790	+	10.2598	intron	73368	Atp9b	4	8	6	8	2	2	8	9	11	20	53	23
mCone_r1_peak_2214	chr1	157177532	157177732	+	46.9267	intron	-68952	Tex35	10	20	12	8	2	4	153	198	42	128	174	59
mCone_r1_peak_22145	chr18	80985712	80985912	+	8.81033	intron	766	Sall3	10	27	25	26	8	2	24	25	55	59	125	63
mCone_r1_peak_22147	chr18	80987465	80987665	+	9.48156	promoter-TSS	-987	Sall3	17	20	37	31	0	2	10	6	34	67	112	50
mCone_r1_peak_22153	chr18	81133032	81133232	+	14.7693	Intergenic	-146554	Sall3	8	10	8	12	2	0	2	2	23	32	44	14
mCone_r1_peak_22154	chr18	81180590	81180790	+	14.7693	Intergenic	-194112	Sall3	15	18	24	24	8	2	4	2	21	20	39	13
mCone_r1_peak_22166	chr18	81605224	81605424	+	10.4837	Intergenic	386756	Mir5127	4	6	6	4	2	0	0	2	9	10	41	17
mCone_r1_peak_22176	chr18	81829900	81830100	+	4.09152	Intergenic	162080	Mir5127	4	8	0	6	2	2	3	8	2	12	21	10
mCone_r1_peak_22181a	chr18	81940292	81940492	+	2.64323	Intergenic	51688	Mir5127	13	15	5	12	5	6	58	57	29	46	49	24
mCone_r1_peak_22200	chr18	82514704	82514904	+	87.4606	intron	-39659	Mbp	121	235	79	55	91	91	52	40	135	237	277	166
mCone_r1_peak_22208	chr18	82583800	82584000	+	6.51362	intron	29392	Mbp	12	8	4	5	0	2	8	18	25	24	30	14
mCone_r1_peak_22211	chr18	82618284	82618484	+	2.81766	intron	63876	Mbp	3	18	4	3	0	2	3	6	10	6	26	11
mCone_r1_peak_22214a	chr18	82692218	82692418	+	32.6072	intron	416	Zfp236	88	82	50	89	45	32	102	116	82	123	131	72
mCone_r1_peak_22236a	chr18	82910553	82910753	+	23.2259	promoter-TSS	-226	Zfp516	53	113	46	36	30	31	122	143	85	116	160	124
mCone_r1_peak_22246	chr18	82997792	82997992	+	11.0801	intron	-77332	4930592I03Rik	9	10	6	7	4	2	11	17	7	9	44	18
mCone_r1_peak_2228	chr1	157477628	157477828	+	7.14184	intron	19146	BC026585	4	7	0	0	4	6	15	20	12	18	26	7
mCone_r1_peak_22301	chr19	3919368	3919568	+	4.01867	intron	-6694	Ndufs8	3	4	2	2	2	4	9	14	3	4	26	4
mCone_r1_peak_22304	chr19	3955819	3956019	+	4.31166	Intergenic	-2889	Aldh3b3	0	7	2	4	2	0	4	2	4	2	22	14
mCone_r1_peak_22312	chr19	4056517	4056717	+	3.92788	TTS	2677	BC021614	6	6	2	10	5	2	8	6	14	11	21	14
mCone_r1_peak_22342	chr19	4441166	4441366	+	3.77168	intron	1707	A930001C03Rik	5	8	0	2	0	0	15	22	11	6	19	2
mCone_r1_peak_2234b	chr1	157669858	157670058	+	14.9191	Intergenic	143788	Sec16b	51	39	16	18	30	25	22	11	13	33	47	40
mCone_r1_peak_22355	chr19	4714652	4714852	+	7.14184	intron	3529	Sptbn2	17	11	2	12	4	4	10	16	4	11	27	10
mCone_r1_peak_2239	chr1	158209450	158209650	+	15.7178	Intergenic	146710	Brinp2	28	17	15	7	4	6	0	0	18	28	51	26
mCone_r1_peak_22431	chr19	5846682	5846882	+	32.3885	Intergenic	-1302	Neat1	144	146	48	49	41	33	65	56	58	112	142	100
mCone_r1_peak_22437a	chr19	5963873	5964073	+	9.2504	5'	233	Pola2	19	15	4	14	4	0	34	25	14	26	38	8
mCone_r1_peak_22452	chr19	6141488	6141688	+	4.54624	promoter-TSS	-451	Arl2	42	62	10	40	37	21	58	78	26	38	51	22
mCone_r1_peak_2250	chr1	158390879	158391079	+	12.8082	intron	28675	Astn1	21	33	10	18	16	7	1	0	17	24	57	23
mCone_r1_peak_22503	chr19	7307970	7308170	+	7.37299	intron	-12623	Mark2	7	2	5	14	10	4	5	15	8	14	35	11
mCone_r1_peak_22561	chr19	10025565	10025765	+	7.30061	intron	7437	Rab3il1	5	2	4	4	2	2	25	20	0	6	30	2
mCone_r1_peak_22564	chr19	10041770	10041970	+	7.69722	exon	322	Fads3	38	50	17	21	18	16	27	23	12	21	32	3
mCone_r1_peak_22598	chr19	11012287	11012487	+	14.872	intron	5576	Ms4a18	0	3	0	3	0	4	18	18	4	4	50	14
mCone_r1_peak_22606	chr19	11912709	11912909	+	3.03698	intron	410	Patl1	22	40	4	23	23	11	21	21	16	8	25	5
mCone_r1_peak_22612	chr19	12484285	12484485	+	6.16324	intron	17611	Dtx4	18	26	8	22	14	8	0	0	2	6	26	8
mCone_r1_peak_22621	chr19	14426345	14426545	+	5.2192	Intergenic	12061	Rnu6	5	5	9	6	2	0	2	2	8	18	24	12
mCone_r1_peak_22623	chr19	14482859	14483059	+	5.44251	intron	-44453	Rnu6	2	2	0	4	1	2	4	2	6	8	25	11
mCone_r1_peak_22624	chr19	14506073	14506273	+	7.22955	intron	-67667	Rnu6	10	24	8	12	8	12	17	16	4	10	40	12
mCone_r1_peak_22634	chr19	16002576	16002776	+	5.44251	intron	17601	C130060C02Rik	6	4	0	2	0	0	2	3	4	4	28	8
mCone_r1_peak_22637b	chr19	16132842	16133042	+	8.15174	5'	111	Gnaq	48	84	30	38	38	43	64	58	35	52	67	32
mCone_r1_peak_22640	chr19	16240771	16240971	+	4.85162	intron	74133	Mir496b	20	43	8	10	6	8	4	9	5	6	23	8
mCone_r1_peak_22662	chr19	19040687	19040887	+	8.15174	intron	-39670	Rorb	8	20	8	1	4	6	0	4	6	10	28	12
mCone_r1_peak_22670	chr19	19110460	19110660	+	3.99719	5'	636	Rorb	72	140	50	47	46	43	47	58	41	87	78	50
mCone_r1_peak_22672	chr19	19531905	19532105	+	6.16324	Intergenic	-420809	Rorb	9	6	6	4	8	2	5	2	2	12	23	9
mCone_r1_peak_22677	chr19	20122638	20122838	+	4.31166	Intergenic	267933	Anxa1	17	14	6	11	1	10	0	2	12	16	25	4
mCone_r1_peak_22680	chr19	20194822	20195022	+	8.67449	Intergenic	195749	Anxa1	10	3	7	2	2	0	0	0	15	23	28	6
mCone_r1_peak_2269	chr1	159524152	159524352	+	5.2192	intron	483	Tnr	30	59	26	22	16	26	0	0	4	14	25	2
mCone_r1_peak_22693	chr19	21669862	21670062	+	6.16324	intron	16653	Abhd17b	10	29	0	2	4	8	11	17	3	9	25	10
mCone_r1_peak_22699	chr19	22356934	22357134	+	46.1469	intron	-91174	Trpm3	27	74	54	62	8	10	8	8	80	89	114	57
mCone_r1_peak_22700	chr19	22398353	22398553	+	9.1909	intron	-49755	Trpm3	4	6	4	2	6	0	0	2	2	5	30	14
mCone_r1_peak_22704	chr19	22804458	22804658	+	32.0866	intron	53953	Mir204	55	84	55	52	21	32	1	2	25	39	80	53
mCone_r1_peak_22708	chr19	22939950	22940150	+	15.933	intron	189445	Mir204	22	42	26	32	10	19	38	38	18	16	57	39
mCone_r1_peak_22721	chr19	23142132	23142332	+	3.44414	exon	1006	Klf9	53	74	27	38	28	27	44	37	21	55	67	21
mCone_r1_peak_22722	chr19	23142796	23142996	+	5.30568	intron	1670	Klf9	70	91	36	36	31	13	59	85	41	64	98	43
mCone_r1_peak_22729	chr19	23698156	23698356	+	5.40902	intron	10856	Ptar1	10	12	0	6	4	7	4	6	8	19	30	26
mCone_r1_peak_22730	chr19	23698869	23699069	+	5.68689	intron	11569	Ptar1	6	10	4	0	2	2	2	8	4	10	33	11
mCone_r1_peak_22731	chr19	23718685	23718885	+	12.2525	intron	31385	Ptar1	4	6	4	11	2	2	8	4	8	23	44	29
mCone_r1_peak_22739	chr19	23956414	23956614	+	14.6167	Intergenic	74505	Fam189a2	4	4	2	10	2	1	2	10	2	4	47	22
mCone_r1_peak_2274	chr1	159604789	159604989	+	44.3867	intron	81120	Tnr	14	19	24	27	6	2	2	4	32	51	98	39
mCone_r1_peak_22745	chr19	24159497	24159697	+	5.3555	intron	14543	Tjp2	17	18	4	4	0	2	14	14	8	26	26	4
mCone_r1_peak_22761	chr19	24455207	24455407	+	6.05474	intron	22167	Fam122a	4	8	4	7	2	2	5	4	0	5	33	15
mCone_r1_peak_22766	chr19	24514671	24514871	+	16.9478	intron	-37297	Fam122a	2	7	2	4	0	5	0	2	2	6	47	18
mCone_r1_peak_22767a	chr19	24555610	24555810	+	7.94671	intron	117	Pip5k1b	19	37	28	39	14	3	13	18	34	51	68	38
mCone_r1_peak_22771	chr19	24845132	24845332	+	6.16324	intron	16610	Pgm5	10	16	8	18	6	0	0	0	24	8	28	12
mCone_r1_peak_2278	chr1	159736597	159736797	+	4.45315	intron	212928	Tnr	6	2	9	16	0	3	2	2	12	24	36	21
mCone_r1_peak_22785	chr19	25241569	25241769	+	79.6072	intron	4467	Kank1	14	15	22	28	4	0	90	140	89	186	292	158
mCone_r1_peak_22791	chr19	25300611	25300811	+	26.8304	intron	63509	Kank1	9	7	0	7	0	2	2	2	14	27	76	33
mCone_r1_peak_22795	chr19	25360952	25361152	+	2.66845	intron	123850	Kank1	4	12	6	5	0	0	4	8	8	8	25	6
mCone_r1_peak_22808	chr19	26099805	26100005	+	24.4058	Intergenic	427494	Dmrt2	22	19	9	19	13	9	0	0	17	54	66	46
mCone_r1_peak_22812	chr19	26465319	26465519	+	12.6366	Intergenic	-139741	Smarca2	38	52	27	14	22	22	0	4	22	26	42	4
mCone_r1_peak_22821	chr19	26719272	26719472	+	85.916	intron	-29031	Smarca2	99	169	69	70	46	54	81	96	116	193	199	108
mCone_r1_peak_22829	chr19	26979389	26979589	+	22.8985	Intergenic	93564	Gm815	2	13	0	13	2	2	4	2	17	44	82	32
mCone_r1_peak_22834	chr19	27139871	27140071	+	3.44414	Intergenic	-77049	Vldlr	2	4	6	4	2	0	2	8	2	8	23	8
mCone_r1_peak_22839	chr19	27209691	27209891	+	7.14184	Intergenic	-7229	Vldlr	2	4	0	1	1	0	18	12	8	11	26	10
mCone_r1_peak_22845	chr19	27279642	27279842	+	3.89995	Intergenic	-42877	Kcnv2	4	6	8	2	2	0	9	10	20	11	27	4
mCone_r1_peak_22852	chr19	27364713	27364913	+	33.5861	Intergenic	42194	Kcnv2	31	72	25	30	27	24	28	46	27	59	82	46
mCone_r1_peak_22858	chr19	27904837	27905037	+	4.31166	intron	78011	Rfx3	14	24	22	12	19	13	2	6	2	5	22	12
mCone_r1_peak_22861	chr19	28010552	28010752	+	7.33223	intron	514	Rfx3	35	76	41	56	19	43	74	74	59	71	89	40
mCone_r1_peak_22863	chr19	28042631	28042831	+	5.2192	Intergenic	-31565	Rfx3	8	3	2	8	0	0	1	0	18	14	22	4
mCone_r1_peak_22878b	chr19	28990639	28990839	+	4.81751	intron	387	Cdc37l1	43	52	12	33	16	9	37	61	33	49	56	22
mCone_r1_peak_22881	chr19	29016857	29017057	+	6.42256	3'	26605	Cdc37l1	8	4	14	8	2	0	8	10	20	8	26	8
mCone_r1_peak_22898	chr19	29270501	29270701	+	10.6668	intron	18798	Jak2	12	17	10	20	8	7	4	6	8	24	36	13
mCone_r1_peak_22899	chr19	29271142	29271342	+	10.1635	intron	19439	Jak2	4	20	2	8	16	12	0	5	7	12	38	22
mCone_r1_peak_22908	chr19	29501208	29501408	+	6.42256	Intergenic	20679	A930007I19Rik	31	23	16	13	2	6	22	38	18	18	30	8
mCone_r1_peak_22913	chr19	29642276	29642476	+	17.1547	intron	6044	Ermp1	2	13	4	8	2	2	6	12	7	8	45	21
mCone_r1_peak_22931	chr19	30796335	30796535	+	5.20834	intron	134527	Gm6642	4	3	0	1	2	4	0	0	2	1	29	9
mCone_r1_peak_22951	chr19	32595589	32595789	+	4.31166	promoter-TSS	-26	Papss2	14	31	14	12	17	8	2	0	9	4	22	6
mCone_r1_peak_22954a	chr19	32756067	32756267	+	30.271	Intergenic	-1410	Pten	169	250	78	89	90	96	96	153	93	120	217	101
mCone_r1_peak_22957	chr19	32779372	32779572	+	13.6072	intron	21895	Pten	17	16	28	18	8	8	18	34	13	34	42	14
mCone_r1_peak_22960	chr19	33100316	33100516	+	5.2192	Intergenic	291879	Rnls	70	139	50	71	27	44	0	0	4	4	24	11
mCone_r1_peak_22963	chr19	33265449	33265649	+	17.1547	intron	126746	Rnls	20	42	28	40	0	2	0	2	17	37	46	26
mCone_r1_peak_22965	chr19	33345356	33345556	+	8.15174	intron	46839	Rnls	10	3	0	4	1	6	2	6	10	0	30	8
mCone_r1_peak_22969	chr19	34191808	34192008	+	7.52049	promoter-TSS	-362	Stambpl1	32	75	18	14	31	25	0	0	8	20	28	3
mCone_r1_peak_22996b	chr19	36834713	36834913	+	5.69596	intron	581	Tnks2	34	36	16	35	16	28	56	80	4	40	56	28
mCone_r1_peak_23007	chr19	37020692	37020892	+	3.96025	TTS	94713	Btaf1	5	39	9	16	9	16	16	8	10	3	23	5
mCone_r1_peak_23015	chr19	37159812	37160012	+	6.16324	intron	-13931	A330032B11Rik	8	8	4	10	8	8	11	24	8	12	23	0
mCone_r1_peak_23030	chr19	37881677	37881877	+	47.9145	Intergenic	161800	Myof	9	15	16	30	2	2	65	62	44	69	104	41
mCone_r1_peak_2304a	chr1	160792291	160792491	+	18.6611	intron	547	Rabgap1l	41	89	36	34	47	17	85	72	53	100	125	42
[truncated: 108,717 more rows]

## Sheet: panBC_Replicate_peaks
Supplementary Table S4. Annotated ATAC-seq peaks from photoreceptor and bipolar cell populations
Chr	Start	End	Length	Summit	Pileup	-LOG(p-value)	Fold Enrichment	-LOG(adjusted p-value)	Peak	Cell Type	Replicate
chr1	3007289	3007722	434	3007503	53	51.3013	15.6069	48.2919	panBC_1_1	pan-BC	1
chr1	3322472	3322836	365	3322662	39	33.4491	11.6279	30.6436	panBC_1_2	pan-BC	1
chr1	3325379	3325578	200	3325467	12	5.89231	3.86905	3.7395	panBC_1_3	pan-BC	1
chr1	3360904	3361145	242	3361027	18	12.6499	6.59722	10.2473	panBC_1_4	pan-BC	1
chr1	3361707	3361924	218	3361821	12	7.03671	4.54519	4.81795	panBC_1_5	pan-BC	1
chr1	3400019	3400330	312	3400165	31	27.5772	11.1882	24.8574	panBC_1_6	pan-BC	1
chr1	3512706	3513174	469	3512826	19	9.78876	4.85437	7.46594	panBC_1_7	pan-BC	1
chr1	3514625	3514954	330	3514817	21	11.4715	5.33981	9.10268	panBC_1_8	pan-BC	1
chr1	3552607	3552845	239	3552717	17	11.7178	6.29334	9.33374	panBC_1_9	pan-BC	1
chr1	3663406	3663818	413	3663630	19	11.3369	5.64972	8.97097	panBC_1_10	pan-BC	1
chr1	3670976	3671267	292	3671098	47	12.7659	3.35196	10.3525	panBC_1_11	pan-BC	1
chr1	3671367	3672088	722	3671729	173	125.581	12.1001	122.073	panBC_1_12	pan-BC	1
chr1	3814385	3814787	403	3814558	14	8.82784	5.24445	6.53825	panBC_1_13	pan-BC	1
chr1	4228211	4228421	211	4228316	15	9.44294	5.40541	7.13981	panBC_1_14	pan-BC	1
chr1	4230207	4230560	354	4230362	22	16.5991	7.82313	14.093	panBC_1_15	pan-BC	1
chr1	4332471	4332756	286	4332617	28	23.9096	10.1393	21.2517	panBC_1_16	pan-BC	1
chr1	4357683	4358004	322	4357839	22	15.7875	7.3718	13.3024	panBC_1_17	pan-BC	1
chr1	4383595	4384039	445	4383840	123	136.104	25.5144	132.539	panBC_1_18	pan-BC	1
chr1	4416838	4417054	217	4416940	14	8.82784	5.24445	6.53825	panBC_1_19	pan-BC	1
chr1	4430386	4430665	280	4430525	24	19.2276	8.74075	16.6597	panBC_1_20	pan-BC	1
chr1	4571596	4572203	608	4571827	53	47.0257	13.5678	44.059	panBC_1_21	pan-BC	1
chr1	4600571	4600774	204	4600724	14	8.82784	5.24445	6.53825	panBC_1_22	pan-BC	1
chr1	4780125	4780440	316	4780270	54	51.9208	15.5367	48.9051	panBC_1_23	pan-BC	1
chr1	4785397	4785957	561	4785728	108	107.71	20.1107	104.302	panBC_1_24	pan-BC	1
chr1	4807508	4808255	748	4807788	184	172.524	19.5148	168.769	panBC_1_25	pan-BC	1
chr1	4857368	4857927	560	4857690	271	268.853	22.973	264.575	panBC_1_26	pan-BC	1
chr1	4914471	4914690	220	4914569	19	13.7629	6.9926	11.3222	panBC_1_27	pan-BC	1
chr1	4970572	4970959	388	4970756	48	40.9498	12.3737	38.0496	panBC_1_28	pan-BC	1
chr1	5017969	5018204	236	5018097	14	6.17367	3.75	4.00758	panBC_1_29	pan-BC	1
chr1	5019322	5019584	263	5019453	16	7.26927	4.04762	5.04504	panBC_1_30	pan-BC	1
chr1	5019999	5020220	222	5020119	15	6.46845	3.77359	4.28132	panBC_1_31	pan-BC	1
chr1	5068761	5069057	297	5068893	18	12.7293	6.64297	10.3166	panBC_1_32	pan-BC	1
chr1	5070240	5070521	282	5070384	31	27.4382	11.1111	24.7228	panBC_1_33	pan-BC	1
chr1	5082922	5083579	658	5083126	87	85.6576	18.6441	82.3814	panBC_1_34	pan-BC	1
chr1	5103257	5103498	242	5103374	26	21.5372	9.44001	18.9231	panBC_1_35	pan-BC	1
chr1	5117309	5117529	221	5117420	11	6.18734	4.19556	4.00758	panBC_1_36	pan-BC	1
chr1	5121130	5121461	332	5121304	25	20.3742	9.09038	17.783	panBC_1_37	pan-BC	1
chr1	5230685	5231000	316	5230853	28	23.1736	9.73154	20.5306	panBC_1_38	pan-BC	1
chr1	5541462	5541777	316	5541631	20	14.8174	7.34223	12.3498	panBC_1_39	pan-BC	1
chr1	5588173	5588739	567	5588398	51	43.4035	12.5604	40.4754	panBC_1_40	pan-BC	1
chr1	5853475	5853712	238	5853578	13	7.91757	4.89482	5.66258	panBC_1_41	pan-BC	1
chr1	5857202	5857713	512	5857482	16	10.6593	5.90278	8.31758	panBC_1_42	pan-BC	1
chr1	5904893	5905151	259	5905020	22	16.9857	8.04149	14.4664	panBC_1_43	pan-BC	1
chr1	5915373	5915689	317	5915518	44	39.232	12.8571	36.3525	panBC_1_44	pan-BC	1
chr1	5916711	5916910	200	5916809	10	4.33434	3.21637	2.2758	panBC_1_45	pan-BC	1
chr1	6049006	6049517	512	6049277	46	39.4494	12.3037	36.5667	panBC_1_46	pan-BC	1
chr1	6094588	6094871	284	6094754	12	7.03671	4.54519	4.81795	panBC_1_47	pan-BC	1
chr1	6135093	6135404	312	6135268	34	31.3648	12.237	28.5874	panBC_1_48	pan-BC	1
chr1	6214268	6215175	908	6214631	173	158.61	18.5106	154.927	panBC_1_49a	pan-BC	1
chr1	6214268	6215175	908	6214943	63	33.5954	6.82303	30.788	panBC_1_49b	pan-BC	1
chr1	6272291	6272598	308	6272437	47	48.9465	16.7822	45.9599	panBC_1_50	pan-BC	1
chr1	6330718	6330939	222	6330828	14	8.82784	5.24445	6.53825	panBC_1_51	pan-BC	1
chr1	6359164	6359509	346	6359366	21	15.892	7.69186	13.3983	panBC_1_52	pan-BC	1
chr1	6370326	6370643	318	6370482	18	12.7293	6.64297	10.3166	panBC_1_53	pan-BC	1
chr1	6382714	6383064	351	6382891	80	88.0045	22.3757	84.7137	panBC_1_54	pan-BC	1
chr1	6406370	6406653	284	6406513	37	31.1568	11.1111	28.3836	panBC_1_55	pan-BC	1
chr1	6410144	6410419	276	6410288	28	21.0236	8.57988	18.4222	panBC_1_56	pan-BC	1
chr1	6428738	6428973	236	6428860	23	18.0979	8.39112	15.554	panBC_1_57	pan-BC	1
chr1	6441179	6441681	503	6441400	29	22.965	9.31677	20.3251	panBC_1_58	pan-BC	1
chr1	6489088	6489330	243	6489201	19	13.7629	6.9926	11.3222	panBC_1_59	pan-BC	1
chr1	6526896	6527220	325	6527041	45	42.0782	13.9394	39.165	panBC_1_60	pan-BC	1
chr1	6729231	6730200	970	6729331	22	7.35993	3.42262	5.13347	panBC_1_61a	pan-BC	1
chr1	6729231	6730200	970	6729842	51	29.9298	7.40741	27.1753	panBC_1_61b	pan-BC	1
chr1	6733961	6734289	329	6734138	43	19.8431	5.39216	17.265	panBC_1_62	pan-BC	1
chr1	6734743	6735056	314	6734912	23	8.04458	3.59281	5.78652	panBC_1_63	pan-BC	1
chr1	6752218	6752469	252	6752342	24	16.2842	7.14286	13.7835	panBC_1_64	pan-BC	1
chr1	6760646	6761149	504	6760777	22	14.8924	6.88623	12.4236	panBC_1_65	pan-BC	1
chr1	6767113	6767508	396	6767319	55	52.5444	15.4696	49.5229	panBC_1_66	pan-BC	1
chr1	6805818	6806091	274	6805960	19	12.168	6.09756	9.77544	panBC_1_67	pan-BC	1
chr1	6819874	6820133	260	6820012	15	8.41723	4.81928	6.15043	panBC_1_68	pan-BC	1
chr1	6826006	6826405	400	6826198	33	22.8975	8.21256	20.2588	panBC_1_69	pan-BC	1
chr1	6832557	6832946	390	6832745	39	32.6659	11.236	29.87	panBC_1_70	pan-BC	1
chr1	6859076	6859353	278	6859217	33	28.8027	11.1842	26.0656	panBC_1_71	pan-BC	1
chr1	7010256	7010467	212	7010358	18	12.7293	6.64297	10.3166	panBC_1_72	pan-BC	1
chr1	7088495	7089292	798	7088887	516	476.221	20.614	470.631	panBC_1_73	pan-BC	1
chr1	7138728	7138931	204	7138830	11	6.18734	4.19556	4.00758	panBC_1_74	pan-BC	1
chr1	7141619	7142166	548	7141718	12	6.58746	4.27632	4.39705	panBC_1_75a	pan-BC	1
chr1	7141619	7142166	548	7142000	12	6.44773	4.19355	4.26126	panBC_1_75b	pan-BC	1
chr1	7204767	7205130	364	7204973	47	45.9586	15.1899	43.0034	panBC_1_76	pan-BC	1
chr1	7218942	7219255	314	7219101	34	31.3648	12.237	28.5874	panBC_1_77	pan-BC	1
chr1	7308925	7309212	288	7309076	38	36.5843	13.6356	33.7367	panBC_1_78	pan-BC	1
chr1	7397557	7398529	973	7398063	509	441.9	18.1366	436.544	panBC_1_79	pan-BC	1
chr1	7543548	7543827	280	7543677	28	23.9096	10.1393	21.2517	panBC_1_80	pan-BC	1
chr1	8262675	8262886	212	8262795	11	6.18734	4.19556	4.00758	panBC_1_81	pan-BC	1
chr1	8287658	8287882	225	8287771	19	13.7629	6.9926	11.3222	panBC_1_82	pan-BC	1
chr1	8490341	8490748	408	8490540	71	73.885	19.4595	70.6885	panBC_1_83	pan-BC	1
chr1	8496402	8496699	298	8496545	40	39.261	14.3348	36.3804	panBC_1_84	pan-BC	1
chr1	8565057	8565375	319	8565182	16	10.7295	5.94371	8.37579	panBC_1_85	pan-BC	1
chr1	8678784	8679073	290	8678922	26	21.5372	9.44001	18.9231	panBC_1_86	pan-BC	1
chr1	9034270	9034556	287	9034397	12	7.03671	4.54519	4.81795	panBC_1_87	pan-BC	1
chr1	9208704	9209017	314	9208853	19	12.4453	6.25	10.0471	panBC_1_88	pan-BC	1
chr1	9298824	9299026	203	9298936	18	5.85335	3.16667	3.70172	panBC_1_89	pan-BC	1
chr1	9299173	9299956	784	9299324	46	28.6119	7.80731	25.8775	panBC_1_90a	pan-BC	1
chr1	9299173	9299956	784	9299799	55	37.5767	9.24092	34.7172	panBC_1_90b	pan-BC	1
chr1	9541316	9541567	252	9541437	58	21.1467	4.44947	18.5433	panBC_1_91	pan-BC	1
chr1	9545084	9545558	475	9545317	350	358.634	25.2882	353.826	panBC_1_92	pan-BC	1
chr1	9573269	9573664	396	9573428	58	60.4337	18.2099	57.3416	panBC_1_93	pan-BC	1
chr1	9583860	9584377	518	9584144	52	47.919	14.3243	44.943	panBC_1_94	pan-BC	1
chr1	9601342	9601784	443	9601523	24	19.1207	8.68056	16.5595	panBC_1_95	pan-BC	1
chr1	9621474	9621744	271	9621609	18	12.7293	6.64297	10.3166	panBC_1_96	pan-BC	1
chr1	9629958	9630336	379	9630133	61	59.9069	16.7568	56.8193	panBC_1_97	pan-BC	1
chr1	9649236	9649490	255	9649358	27	21.3415	9.03226	18.7346	panBC_1_98	pan-BC	1
chr1	9700132	9700883	752	9700434	210	184.897	17.4959	181.077	panBC_1_99	pan-BC	1
chr1	9748249	9748780	532	9748528	451	489.533	29.5425	483.851	panBC_1_100	pan-BC	1
chr1	9772781	9773089	309	9772936	51	48.4514	14.9425	45.4701	panBC_1_101	pan-BC	1
chr1	9780334	9780733	400	9780551	60	66.197	20.3333	63.0581	panBC_1_102	pan-BC	1
chr1	9797818	9798464	647	9798005	39	28.0916	9.09091	25.3646	panBC_1_103	pan-BC	1
chr1	9848079	9848510	432	9848303	39	31.3268	10.582	28.5514	panBC_1_104	pan-BC	1
chr1	9854742	9855148	407	9854953	26	18.0019	7.5419	15.465	panBC_1_105	pan-BC	1
chr1	9859899	9860230	332	9860057	23	17.5944	8.10811	15.065	panBC_1_106	pan-BC	1
chr1	9908507	9908770	264	9908615	14	8.82784	5.24445	6.53825	panBC_1_107	pan-BC	1
chr1	9917724	9918049	326	9917856	12	7.03671	4.54519	4.81795	panBC_1_108	pan-BC	1
chr1	9943944	9944373	430	9944172	291	325.272	30.3534	320.671	panBC_1_109	pan-BC	1
chr1	10007312	10007536	225	10007424	37	18.3039	5.63798	15.7566	panBC_1_110	pan-BC	1
chr1	10008980	10009356	377	10009157	169	178.363	24.6377	174.577	panBC_1_111	pan-BC	1
chr1	10037815	10038279	465	10037945	69	31.8386	5.82363	29.055	panBC_1_112a	pan-BC	1
chr1	10037815	10038279	465	10038146	51	18.366	4.31894	15.8179	panBC_1_112b	pan-BC	1
chr1	10039524	10040309	786	10039722	197	167.101	16.1765	163.374	panBC_1_113a	pan-BC	1
chr1	10039524	10040309	786	10040160	64	27.4172	5.31046	24.7021	panBC_1_113b	pan-BC	1
chr1	10058912	10059162	251	10059045	19	13.7629	6.9926	11.3222	panBC_1_114	pan-BC	1
chr1	10071180	10071458	279	10071320	24	19.2276	8.74075	16.6597	panBC_1_115	pan-BC	1
chr1	10089581	10089870	290	10089723	49	48.1102	15.528	45.1322	panBC_1_116	pan-BC	1
chr1	10155813	10156250	438	10156057	55	50.8406	14.6597	47.8355	panBC_1_117	pan-BC	1
chr1	10229049	10229312	264	10229178	82	42.9339	6.92821	40.0113	panBC_1_118	pan-BC	1
chr1	10232811	10233344	534	10233088	193	165.452	16.4686	161.733	panBC_1_119	pan-BC	1
chr1	10429968	10430235	268	10430103	32	28.8269	11.5378	26.0876	panBC_1_120	pan-BC	1
chr1	10467450	10467763	314	10467586	24	19.2276	8.74075	16.6597	panBC_1_121	pan-BC	1
chr1	10488260	10488608	349	10488446	74	77.9674	20.1613	74.7421	panBC_1_122	pan-BC	1
chr1	10588827	10589150	324	10588988	39	33.1836	11.4942	30.3813	panBC_1_123	pan-BC	1
chr1	10596449	10596717	269	10596594	27	21.7803	9.27152	19.1625	panBC_1_124	pan-BC	1
chr1	10613726	10614091	366	10613893	47	44.3666	14.3713	41.4282	panBC_1_125	pan-BC	1
chr1	10633588	10633987	400	10633801	52	55.2041	18.0272	52.1579	panBC_1_126	pan-BC	1
chr1	10644809	10645108	300	10644937	17	11.7178	6.29334	9.33374	panBC_1_127	pan-BC	1
chr1	10682004	10682205	202	10682098	9	4.06036	3.16456	2.01215	panBC_1_128	pan-BC	1
chr1	10685186	10685555	370	10685355	15	8.90544	5.09554	6.61401	panBC_1_129	pan-BC	1
chr1	10706801	10707049	249	10706926	22	16.9857	8.04149	14.4664	panBC_1_130	pan-BC	1
chr1	10759425	10759932	508	10759520	10	5.37186	3.84593	3.23379	panBC_1_131a	pan-BC	1
chr1	10759425	10759932	508	10759766	39	37.9173	13.9852	35.053	panBC_1_131b	pan-BC	1
chr1	10771883	10772128	246	10771994	19	13.7629	6.9926	11.3222	panBC_1_132	pan-BC	1
chr1	10783357	10783651	295	10783498	24	17.8225	7.96178	15.2889	panBC_1_133	pan-BC	1
chr1	10794762	10795070	309	10794927	32	28.8269	11.5378	26.0876	panBC_1_134	pan-BC	1
chr1	10835711	10836005	295	10835858	62	63.2954	18	60.1794	panBC_1_135	pan-BC	1
chr1	10993464	10994031	568	10993824	26	20.7457	9	18.1485	panBC_1_136	pan-BC	1
chr1	11033301	11033500	200	11033393	9	4.59305	3.4963	2.50092	panBC_1_137	pan-BC	1
chr1	11065199	11065516	318	11065353	66	68.9694	19.1429	65.8093	panBC_1_138	pan-BC	1
chr1	11097297	11097561	265	11097428	20	14.8174	7.34223	12.3498	panBC_1_139	pan-BC	1
chr1	11117233	11117432	200	11117355	12	7.03671	4.54519	4.81795	panBC_1_140	pan-BC	1
chr1	11144444	11145070	627	11144887	40	27.7951	8.7234	25.0723	panBC_1_141	pan-BC	1
chr1	11177726	11178058	333	11177918	16	10.7295	5.94371	8.37579	panBC_1_142	pan-BC	1
chr1	11233931	11234222	292	11234068	31	27.5772	11.1882	24.8574	panBC_1_143	pan-BC	1
chr1	11413962	11414594	633	11414224	146	150.225	22.7554	146.586	panBC_1_144	pan-BC	1
chr1	11466422	11466659	238	11466536	19	13.7629	6.9926	11.3222	panBC_1_145	pan-BC	1
chr1	11565422	11565655	234	11565535	17	11.7178	6.29334	9.33374	panBC_1_146	pan-BC	1
chr1	11585184	11585464	281	11585325	22	16.9857	8.04149	14.4664	panBC_1_147	pan-BC	1
chr1	11657724	11658054	331	11657894	38	36.5843	13.6356	33.7367	panBC_1_148	pan-BC	1
chr1	11738251	11738454	204	11738365	16	10.7295	5.94371	8.37579	panBC_1_149	pan-BC	1
chr1	11897124	11897323	200	11897299	8	3.85418	3.14667	1.81319	panBC_1_150	pan-BC	1
chr1	12137568	12137767	200	12137660	10	5.37186	3.84593	3.23379	panBC_1_151	pan-BC	1
chr1	12236751	12236994	244	12236876	15	9.76568	5.59408	7.44335	panBC_1_152	pan-BC	1
chr1	12320073	12320339	267	12320199	18	12.7293	6.64297	10.3166	panBC_1_153	pan-BC	1
chr1	12398510	12398735	226	12398611	12	7.03671	4.54519	4.81795	panBC_1_154	pan-BC	1
chr1	12479125	12479825	701	12479550	57	47.251	12.4464	44.2822	panBC_1_155	pan-BC	1
chr1	12556017	12556260	244	12556133	14	8.82784	5.24445	6.53825	panBC_1_156	pan-BC	1
chr1	12692362	12692653	292	12692502	30	17.9191	6.62393	15.3836	panBC_1_157	pan-BC	1
chr1	12695498	12696017	520	12695881	16	6.56183	3.69565	4.37237	panBC_1_158	pan-BC	1
chr1	12718089	12718338	250	12718227	15	9.76568	5.59408	7.44335	panBC_1_159	pan-BC	1
chr1	12735909	12736324	416	12736048	15	8.79298	5.03145	6.51697	panBC_1_160	pan-BC	1
chr1	12781344	12781898	555	12781720	46	33.0035	9.47581	30.2033	panBC_1_161	pan-BC	1
chr1	12814980	12815377	398	12815141	30	23.0337	9.06433	20.3929	panBC_1_162	pan-BC	1
chr1	12836846	12837139	294	12836996	27	19.8431	8.23529	17.265	panBC_1_163	pan-BC	1
chr1	12854674	12854971	298	12854820	30	22.3353	8.70787	19.7089	panBC_1_164	pan-BC	1
chr1	12864076	12864404	329	12864237	54	45.7215	12.6728	42.7687	panBC_1_165	pan-BC	1
chr1	12948023	12948352	330	12948194	23	17.4005	8	14.8742	panBC_1_166	pan-BC	1
chr1	12953100	12953299	200	12953203	14	8.82784	5.24445	6.53825	panBC_1_167	pan-BC	1
chr1	12979079	12979443	365	12979273	10	5.24411	3.76712	3.13073	panBC_1_168	pan-BC	1
chr1	12985302	12985706	405	12985509	29	20.7044	8.15217	18.1081	panBC_1_169	pan-BC	1
chr1	12992134	12992910	777	12992447	62	35.6962	7.5	32.8602	panBC_1_170a	pan-BC	1
chr1	12992134	12992910	777	12992745	105	80.6428	12.5	77.3993	panBC_1_170b	pan-BC	1
chr1	13002152	13002462	311	13002312	32	20.1672	7.20524	17.5839	panBC_1_171	pan-BC	1
chr1	13004905	13005199	295	13005057	28	16.763	6.50224	14.2538	panBC_1_172	pan-BC	1
chr1	13005365	13005598	234	13005481	23	12.0882	5.28634	9.69717	panBC_1_173	pan-BC	1
chr1	13011446	13011670	225	13011566	13	7.91757	4.89482	5.66258	panBC_1_174	pan-BC	1
chr1	13023235	13023751	517	13023468	71	54.128	11.5016	51.0916	panBC_1_175	pan-BC	1
chr1	13046653	13046923	271	13046779	17	11.2788	6.04027	8.91381	panBC_1_176	pan-BC	1
chr1	13050201	13050462	262	13050344	26	18.4237	7.75862	15.8745	panBC_1_177	pan-BC	1
chr1	13052019	13052316	298	13052172	27	21.8929	9.33333	19.2735	panBC_1_178	pan-BC	1
chr1	13078285	13078601	317	13078430	37	34.4416	12.8378	31.6223	panBC_1_179	pan-BC	1
chr1	13134331	13134766	436	13134530	68	62.6829	15.5405	59.5716	panBC_1_180	pan-BC	1
chr1	13151136	13151386	251	13151256	19	13.1127	6.62252	10.6928	panBC_1_181	pan-BC	1
chr1	13172514	13172713	200	13172665	9	4.59305	3.4963	2.50092	panBC_1_182	pan-BC	1
chr1	13188298	13188811	514	13188629	78	76.2299	17.8733	73.0168	panBC_1_183	pan-BC	1
chr1	13196923	13197351	429	13197184	23	15.2823	6.85714	12.8066	panBC_1_184	pan-BC	1
chr1	13203693	13204076	384	13203908	43	37.8324	12.5	34.97	panBC_1_185	pan-BC	1
chr1	13244796	13245251	456	13245062	59	51.6283	13.6986	48.6157	panBC_1_186	pan-BC	1
chr1	13290092	13290430	339	13290277	22	12.0681	5.45024	9.67752	panBC_1_187	pan-BC	1
chr1	13293358	13293557	200	13293452	16	7.50276	4.16667	5.2728	panBC_1_188	pan-BC	1
chr1	13314588	13314787	200	13314687	10	4.09099	3.07263	2.0419	panBC_1_189	pan-BC	1
chr1	13315865	13316064	200	13315967	12	5.54895	3.67232	3.40617	panBC_1_190	pan-BC	1
chr1	13332347	13332620	274	13332491	40	30.2719	9.80861	27.5108	panBC_1_191	pan-BC	1
chr1	13356297	13356607	311	13356449	25	18.161	7.87879	15.6161	panBC_1_192	pan-BC	1
chr1	13366592	13366883	292	13366723	18	10.1061	5.19126	7.77673	panBC_1_193	pan-BC	1
chr1	13372349	13373458	1110	13372555	287	236.879	15.8765	232.778	panBC_1_194a	pan-BC	1
chr1	13372349	13373458	1110	13373183	58	14.6556	3.25607	12.1983	panBC_1_194b	pan-BC	1
chr1	13373970	13374288	319	13374101	75	25.0364	4.22222	22.3618	panBC_1_195	pan-BC	1
chr1	13426467	13426853	387	13426614	17	9.09887	4.83871	6.80338	panBC_1_196	pan-BC	1
chr1	13427596	13428135	540	13427733	34	25.9516	9.4086	23.2603	panBC_1_197a	pan-BC	1
chr1	13427596	13428135	540	13428013	16	8.27423	4.56989	6.01083	panBC_1_197b	pan-BC	1
chr1	13487842	13488041	200	13487933	10	5.37186	3.84593	3.23379	panBC_1_198	pan-BC	1
chr1	13500586	13500785	200	13500684	14	8.82784	5.24445	6.53825	panBC_1_199	pan-BC	1
chr1	13516687	13516891	205	13516786	11	6.18734	4.19556	4.00758	panBC_1_200	pan-BC	1
chr1	13531609	13531820	212	13531705	18	12.7293	6.64297	10.3166	panBC_1_201	pan-BC	1
chr1	13589266	13590197	932	13589462	28	8.12157	3.2294	5.8618	panBC_1_202a	pan-BC	1
chr1	13589266	13590197	932	13590013	124	100.089	13.9509	96.7255	panBC_1_202b	pan-BC	1
chr1	13659812	13660824	1013	13659941	44	18.9931	5.04484	16.4343	panBC_1_203a	pan-BC	1
chr1	13659812	13660824	1013	13660609	173	163.582	19.6833	159.872	panBC_1_203b	pan-BC	1
chr1	13706363	13706670	308	13706520	27	22.7158	9.78964	20.0799	panBC_1_204	pan-BC	1
chr1	13784461	13784777	317	13784623	58	44.937	11.2595	41.9923	panBC_1_205	pan-BC	1
chr1	13789259	13789582	324	13789410	70	62.0861	14.6694	58.98	panBC_1_206	pan-BC	1
chr1	13859831	13860096	266	13859958	20	14.2975	7.04698	11.847	panBC_1_207	pan-BC	1
chr1	14108452	14108718	267	14108536	9	4.59305	3.4963	2.50092	panBC_1_208	pan-BC	1
chr1	14166746	14167335	590	14167117	141	135.394	19.6676	131.833	panBC_1_209	pan-BC	1
chr1	14191482	14191852	371	14191683	17	11.1388	5.96027	8.77696	panBC_1_210	pan-BC	1
chr1	14223486	14223685	200	14223620	11	6.04605	4.10959	3.88843	panBC_1_211	pan-BC	1
chr1	14257539	14257818	280	14257692	14	8.82784	5.24445	6.53825	panBC_1_212	pan-BC	1
chr1	14304562	14304937	376	14304730	52	46.2096	13.5204	43.2515	panBC_1_213	pan-BC	1
chr1	14309643	14310305	663	14309852	39	30.0967	10	27.3377	panBC_1_214	pan-BC	1
chr1	14429483	14429763	281	14429604	19	13.7629	6.9926	11.3222	panBC_1_215	pan-BC	1
chr1	14455720	14456000	281	14455863	21	15.892	7.69186	13.3983	panBC_1_216	pan-BC	1
chr1	14506426	14506690	265	14506543	11	6.18734	4.19556	4.00758	panBC_1_217	pan-BC	1
chr1	14570198	14570566	369	14570366	43	32.3785	9.95475	29.5878	panBC_1_218	pan-BC	1
chr1	14570711	14571027	317	14570889	48	37.8409	10.9865	34.9784	panBC_1_219	pan-BC	1
chr1	14729106	14729364	259	14729235	25	20.3742	9.09038	17.783	panBC_1_220	pan-BC	1
chr1	14740068	14740372	305	14740218	50	47.9985	15.0888	45.0217	panBC_1_221	pan-BC	1
chr1	14755362	14755633	272	14755507	16	10.7295	5.94371	8.37579	panBC_1_222	pan-BC	1
chr1	14815662	14815874	213	14815770	17	11.4219	6.12245	9.05378	panBC_1_223	pan-BC	1
chr1	14819119	14819480	362	14819297	16	10.0576	5.55556	7.72913	panBC_1_224	pan-BC	1
chr1	14862415	14862616	202	14862605	12	7.03671	4.54519	4.81795	panBC_1_225	pan-BC	1
chr1	14918770	14918978	209	14918873	16	10.7295	5.94371	8.37579	panBC_1_226	pan-BC	1
chr1	14977453	14977674	222	14977557	16	9.93187	5.48387	7.60615	panBC_1_227	pan-BC	1
chr1	14980364	14980659	296	14980516	41	38.1775	13.3758	35.3104	panBC_1_228	pan-BC	1
chr1	15007760	15007968	209	15007853	18	12.7293	6.64297	10.3166	panBC_1_229	pan-BC	1
chr1	15131484	15131796	313	15131645	28	23.9096	10.1393	21.2517	panBC_1_230	pan-BC	1
chr1	15160238	15160516	279	15160373	27	22.7158	9.78964	20.0799	panBC_1_231	pan-BC	1
chr1	15286326	15287088	763	15286729	104	82.5532	13.191	79.2969	panBC_1_232	pan-BC	1
chr1	15316316	15316744	429	15316501	50	46.7921	14.4886	43.8279	panBC_1_233	pan-BC	1
chr1	15331223	15331502	280	15331385	17	11.7178	6.29334	9.33374	panBC_1_234	pan-BC	1
chr1	15333383	15333599	217	15333455	11	6.18734	4.19556	4.00758	panBC_1_235	pan-BC	1
chr1	15390874	15391196	323	15391011	19	13.7629	6.9926	11.3222	panBC_1_236	pan-BC	1
chr1	15413191	15413589	399	15413396	63	54.8933	13.8528	51.8499	panBC_1_237	pan-BC	1
chr1	15414868	15415106	239	15414978	25	13.8082	5.72687	11.3671	panBC_1_238	pan-BC	1
chr1	15426713	15427044	332	15426842	19	13.7629	6.9926	11.3222	panBC_1_239	pan-BC	1
chr1	15458735	15459007	273	15458854	15	9.76568	5.59408	7.44335	panBC_1_240	pan-BC	1
chr1	15483495	15483839	345	15483694	14	8.82784	5.24445	6.53825	panBC_1_241	pan-BC	1
chr1	15608167	15608527	361	15608295	14	6.46639	3.90625	4.27934	panBC_1_242	pan-BC	1
chr1	15610536	15610867	332	15610730	32	18.0194	6.29771	15.4822	panBC_1_243	pan-BC	1
chr1	15614178	15614588	411	15614394	29	13.7269	5.06757	11.295	panBC_1_244	pan-BC	1
chr1	15616293	15616606	314	15616450	39	26.0817	8.23045	23.3884	panBC_1_245	pan-BC	1
chr1	15621957	15622250	294	15622099	27	20.4167	8.53659	17.825	panBC_1_246	pan-BC	1
chr1	15644711	15644960	250	15644845	13	7.91757	4.89482	5.66258	panBC_1_247	pan-BC	1
chr1	15651877	15652399	523	15652072	19	13.0353	6.57895	10.617	panBC_1_248	pan-BC	1
chr1	15683667	15683935	269	15683799	31	25.1546	9.87654	22.4749	panBC_1_249	pan-BC	1
chr1	15688108	15688469	362	15688251	15	8.73763	5	6.46304	panBC_1_250	pan-BC	1
chr1	15805292	15806180	889	15805591	260	262.326	23.7273	258.084	panBC_1_251a	pan-BC	1
chr1	15805292	15806180	889	15805977	26	5.22281	2.4635	3.11027	panBC_1_251b	pan-BC	1
chr1	15892536	15892836	301	15892725	11	5.90945	4.02685	3.75608	panBC_1_252	pan-BC	1
chr1	15993611	15993914	304	15993748	36	31.9601	11.859	29.175	panBC_1_253	pan-BC	1
chr1	16092983	16093437	455	16093263	35	32.1824	12.3288	29.3944	panBC_1_254	pan-BC	1
chr1	16104275	16105478	1204	16104408	51	14.1375	3.44371	11.6899	panBC_1_255a	pan-BC	1
chr1	16104275	16105478	1204	16104794	100	49.7484	6.65349	46.7539	panBC_1_255b	pan-BC	1
chr1	16104275	16105478	1204	16104991	102	51.3047	6.75853	48.2952	panBC_1_255c	pan-BC	1
chr1	16105644	16105959	316	16105803	93	43.7204	6.16798	40.789	panBC_1_256	pan-BC	1
chr1	16128420	16128676	257	16128541	17	11.7178	6.29334	9.33374	panBC_1_257	pan-BC	1
chr1	16272005	16272556	552	16272172	20	13.8104	6.77419	11.369	panBC_1_258	pan-BC	1
chr1	16293276	16293617	342	16293466	23	12.9997	5.71429	10.5818	panBC_1_259	pan-BC	1
chr1	16297800	16298156	357	16297968	56	46.8246	12.5551	43.8601	panBC_1_260	pan-BC	1
chr1	16304995	16305201	207	16305091	15	9.76568	5.59408	7.44335	panBC_1_261	pan-BC	1
chr1	16334893	16335092	200	16334990	14	8.82784	5.24445	6.53825	panBC_1_262	pan-BC	1
chr1	16367627	16367901	275	16367758	21	15.7989	7.63889	13.3134	panBC_1_263	pan-BC	1
chr1	16433448	16433724	277	16433585	21	13.6098	6.43275	11.18	panBC_1_264	pan-BC	1
chr1	16435505	16435750	246	16435618	20	9.64116	4.62555	7.33314	panBC_1_265	pan-BC	1
chr1	16437349	16437548	200	16437414	11	3.53911	2.66667	1.54205	panBC_1_266	pan-BC	1
chr1	16440255	16440541	287	16440399	51	45.2448	13.4021	42.2967	panBC_1_267	pan-BC	1
chr1	16518725	16519475	751	16519299	76	47.9672	8.78995	44.9907	panBC_1_268	pan-BC	1
chr1	16519646	16520159	514	16519792	79	51.0733	9.15332	48.0659	panBC_1_269	pan-BC	1
chr1	16619136	16619613	478	16619363	461	503.229	30	497.439	panBC_1_270	pan-BC	1
chr1	16656496	16657545	1050	16656638	28	7.0494	2.90581	4.83048	panBC_1_271a	pan-BC	1
chr1	16656496	16657545	1050	16657055	146	119.315	14.5833	115.84	panBC_1_271b	pan-BC	1
chr1	16665007	16665618	612	16665186	141	139.729	20.944	136.146	panBC_1_272	pan-BC	1
chr1	16688267	16688504	238	16688405	19	9.55577	4.73934	7.25015	panBC_1_273	pan-BC	1
chr1	16688602	16688889	288	16688743	46	36.6767	11.0329	33.8281	panBC_1_274	pan-BC	1
chr1	16703389	16703737	349	16703590	32	25.7399	9.88024	23.0519	panBC_1_275	pan-BC	1
chr1	16798370	16798705	336	16798512	61	59.9069	16.7568	56.8193	panBC_1_276	pan-BC	1
chr1	16809781	16810109	329	16809948	61	62.5222	18.0233	59.4124	panBC_1_277	pan-BC	1
chr1	17097656	17098170	515	17097931	191	181.586	20.1681	177.784	panBC_1_278	pan-BC	1
chr1	17123406	17123804	399	17123597	112	119.481	23.1557	116.006	panBC_1_279	pan-BC	1
chr1	17145180	17145854	675	17145342	131	125.965	19.469	122.455	panBC_1_280a	pan-BC	1
chr1	17145180	17145854	675	17145669	51	30.8164	7.69231	28.048	panBC_1_280b	pan-BC	1
chr1	17156938	17157137	200	17157038	14	8.82784	5.24445	6.53825	panBC_1_281	pan-BC	1
chr1	17163587	17163912	326	17163732	37	32.3563	11.7284	29.5661	panBC_1_282	pan-BC	1
chr1	17307501	17307801	301	17307648	21	15.892	7.69186	13.3983	panBC_1_283	pan-BC	1
chr1	17406027	17406384	358	17406236	19	13.7629	6.9926	11.3222	panBC_1_284	pan-BC	1
chr1	17629615	17629876	262	17629735	26	21.5372	9.44001	18.9231	panBC_1_285	pan-BC	1
chr1	17663656	17664111	456	17663921	19	13.7629	6.9926	11.3222	panBC_1_286	pan-BC	1
chr1	17754096	17754352	257	17754223	28	23.9096	10.1393	21.2517	panBC_1_287	pan-BC	1
chr1	17980662	17980960	299	17980806	44	43.3808	15	40.453	panBC_1_288	pan-BC	1
chr1	18058404	18058972	569	18058533	17	9.04976	4.81283	6.75538	panBC_1_289	pan-BC	1
chr1	18106226	18106498	273	18106362	25	20.3742	9.09038	17.783	panBC_1_290	pan-BC	1
chr1	18106797	18107094	298	18106931	22	16.9857	8.04149	14.4664	panBC_1_291	pan-BC	1
chr1	18131791	18132025	235	18131903	25	20.3742	9.09038	17.783	panBC_1_292	pan-BC	1
chr1	18168290	18168605	316	18168450	34	31.3648	12.237	28.5874	panBC_1_293	pan-BC	1
chr1	18288927	18289207	281	18289069	25	18.6213	8.125	16.0687	panBC_1_294	pan-BC	1
chr1	18292635	18292984	350	18292813	19	13.1127	6.62252	10.6928	panBC_1_295	pan-BC	1
chr1	18353288	18353581	294	18353416	16	10.7295	5.94371	8.37579	panBC_1_296	pan-BC	1
chr1	18360014	18360224	211	18360121	18	12.7293	6.64297	10.3166	panBC_1_297	pan-BC	1
chr1	18412850	18413071	222	18412947	16	10.7295	5.94371	8.37579	panBC_1_298	pan-BC	1
chr1	18577801	18578100	300	18577946	20	14.8174	7.34223	12.3498	panBC_1_299	pan-BC	1
chr1	18793740	18793939	200	18793858	15	9.76568	5.59408	7.44335	panBC_1_300	pan-BC	1
chr1	18961569	18961829	261	18961688	18	12.7293	6.64297	10.3166	panBC_1_301	pan-BC	1
chr1	18976774	18977061	288	18976909	16	10.7295	5.94371	8.37579	panBC_1_302	pan-BC	1
chr1	19040546	19040798	253	19040674	30	25.9397	10.6164	23.2487	panBC_1_303	pan-BC	1
chr1	19056377	19056655	279	19056515	47	48.9465	16.7822	45.9599	panBC_1_304	pan-BC	1
chr1	19179067	19179350	284	19179205	46	43.7302	14.4172	40.7986	panBC_1_305	pan-BC	1
chr1	19287681	19287896	216	19287786	17	11.643	6.25	9.27032	panBC_1_306	pan-BC	1
chr1	19288401	19288728	328	19288540	22	16.505	7.77027	14.0005	panBC_1_307	pan-BC	1
chr1	19384919	19385247	329	19385070	28	23.9096	10.1393	21.2517	panBC_1_308	pan-BC	1
chr1	19758035	19758381	347	19758200	32	25.5138	9.76331	22.8291	panBC_1_309	pan-BC	1
chr1	19787262	19787645	384	19787458	28	22.5949	9.41558	19.9645	panBC_1_310	pan-BC	1
chr1	19862979	19863201	223	19863078	16	10.7295	5.94371	8.37579	panBC_1_311	pan-BC	1
chr1	19899830	19900451	622	19900235	112	112.055	20.3971	108.622	panBC_1_312	pan-BC	1
chr1	19973366	19973708	343	19973521	32	27.847	11	25.1234	panBC_1_313	pan-BC	1
chr1	19983481	19983892	412	19983720	24	18.9087	8.56164	16.3512	panBC_1_314	pan-BC	1
chr1	19989275	19989535	261	19989402	18	12.7293	6.64297	10.3166	panBC_1_315	pan-BC	1
chr1	20050095	20050512	418	20050296	57	55.5983	16.2011	52.5484	panBC_1_316	pan-BC	1
chr1	20058270	20058636	367	20058468	70	73.5798	19.7222	70.3854	panBC_1_317	pan-BC	1
chr1	20069750	20070019	270	20069903	13	7.91757	4.89482	5.66258	panBC_1_318	pan-BC	1
chr1	20311524	20311833	310	20311675	31	27.5772	11.1882	24.8574	panBC_1_319	pan-BC	1
chr1	20450137	20450445	309	20450292	54	51.5646	15.3631	48.5525	panBC_1_320	pan-BC	1
chr1	20470589	20471126	538	20470892	15	9.76568	5.59408	7.44335	panBC_1_321	pan-BC	1
chr1	20477758	20478300	543	20477946	56	48.179	13.1336	45.2004	panBC_1_322	pan-BC	1
chr1	20513775	20513976	202	20513889	19	13.7629	6.9926	11.3222	panBC_1_323	pan-BC	1
chr1	20554449	20554850	402	20554623	64	59.4497	15.4762	56.366	panBC_1_324	pan-BC	1
chr1	20612774	20613048	275	20612887	25	20.3742	9.09038	17.783	panBC_1_325	pan-BC	1
chr1	20669716	20670089	374	20669946	21	15.892	7.69186	13.3983	panBC_1_326	pan-BC	1
chr1	20700026	20700339	314	20700203	28	23.536	9.93151	20.8872	panBC_1_327	pan-BC	1
chr1	20701032	20701231	200	20701131	13	7.69414	4.7619	5.45906	panBC_1_328	pan-BC	1
chr1	20738548	20738800	253	20738677	18	12.7293	6.64297	10.3166	panBC_1_329	pan-BC	1
chr1	20754371	20754713	343	20754509	37	30.6538	10.8571	27.8875	panBC_1_330	pan-BC	1
chr1	20766416	20766668	253	20766544	15	9.76568	5.59408	7.44335	panBC_1_331	pan-BC	1
chr1	20780551	20780965	415	20780790	26	21.5372	9.44001	18.9231	panBC_1_332	pan-BC	1
chr1	20786378	20786667	290	20786525	23	18.0979	8.39112	15.554	panBC_1_333	pan-BC	1
chr1	20791508	20791811	304	20791662	40	39.0806	14.2361	36.2028	panBC_1_334	pan-BC	1
chr1	20801721	20802094	374	20801894	62	56.3576	14.7887	53.301	panBC_1_335	pan-BC	1
chr1	20820152	20820621	470	20820405	422	486.19	34.0032	480.53	panBC_1_336	pan-BC	1
chr1	20890314	20891273	960	20890579	187	171.061	18.6139	167.313	panBC_1_337a	pan-BC	1
chr1	20890314	20891273	960	20891116	52	22.674	5.24753	20.0422	panBC_1_337b	pan-BC	1
chr1	20922954	20923227	274	20923082	17	11.643	6.25	9.27032	panBC_1_338	pan-BC	1
chr1	20933548	20933785	238	20933668	26	21.5372	9.44001	18.9231	panBC_1_339	pan-BC	1
chr1	20939062	20939513	452	20939241	50	46.2964	14.2458	43.3375	panBC_1_340	pan-BC	1
chr1	20951331	20952084	754	20951613	239	241.279	23.5294	237.154	panBC_1_341	pan-BC	1
chr1	20984301	20984500	200	20984396	10	5.37186	3.84593	3.23379	panBC_1_342	pan-BC	1
chr1	20995286	20995598	313	20995443	34	27.2545	10.0575	24.5419	panBC_1_343	pan-BC	1
chr1	21014478	21014883	406	21014668	35	29.5194	10.9091	26.7703	panBC_1_344	pan-BC	1
chr1	21040707	21040984	278	21040827	23	17.5944	8.10811	15.065	panBC_1_345	pan-BC	1
chr1	21052603	21052882	280	21052759	23	15.3577	6.89655	12.8806	panBC_1_346	pan-BC	1
chr1	21061832	21062376	545	21062238	19	11.5199	5.74713	9.14993	panBC_1_347	pan-BC	1
chr1	21068504	21068820	317	21068656	40	21.0001	6.13772	18.399	panBC_1_348	pan-BC	1
chr1	21073131	21073586	456	21073340	91	59.8137	9.58333	56.7268	panBC_1_349	pan-BC	1
chr1	21074289	21074613	325	21074470	110	48.5177	5.82371	45.5357	panBC_1_350	pan-BC	1
chr1	21079107	21079729	623	21079367	421	414.852	23.4967	409.669	panBC_1_351	pan-BC	1
chr1	21101283	21101570	288	21101432	21	15.7989	7.63889	13.3134	panBC_1_352	pan-BC	1
chr1	21123774	21124060	287	21123905	13	7.91757	4.89482	5.66258	panBC_1_353	pan-BC	1
chr1	21161869	21162075	207	21161983	29	12.635	4.65839	10.233	panBC_1_354	pan-BC	1
chr1	21166227	21166657	431	21166411	110	102.655	17.7885	99.2762	panBC_1_355	pan-BC	1
chr1	21203084	21203410	327	21203241	23	18.0979	8.39112	15.554	panBC_1_356	pan-BC	1
chr1	21218430	21219134	705	21218618	86	70.7922	13.5514	67.6182	panBC_1_357	pan-BC	1
chr1	21232056	21232255	200	21232163	12	7.03671	4.54519	4.81795	panBC_1_358	pan-BC	1
chr1	21271473	21271802	330	21271648	44	31.5064	9.3361	28.7272	panBC_1_359	pan-BC	1
chr1	21274582	21274948	367	21274806	39	26.6643	8.47458	23.9601	panBC_1_360	pan-BC	1
chr1	21281819	21282082	264	21281950	26	20.1125	8.65385	17.5302	panBC_1_361	pan-BC	1
chr1	21344371	21344639	269	21344506	27	22.7158	9.78964	20.0799	panBC_1_362	pan-BC	1
chr1	21411226	21411576	351	21411390	46	41.3134	13.2022	38.4091	panBC_1_363	pan-BC	1
chr1	21412044	21412270	227	21412169	14	7.11634	4.26136	4.89584	panBC_1_364	pan-BC	1
chr1	21461085	21461419	335	21461275	68	61.867	15.1982	58.7628	panBC_1_365	pan-BC	1
chr1	21481060	21481355	296	21481197	18	12.7293	6.64297	10.3166	panBC_1_366	pan-BC	1
chr1	21737884	21738147	264	21738014	14	8.82784	5.24445	6.53825	panBC_1_367	pan-BC	1
chr1	21855869	21856122	254	21856009	13	7.91757	4.89482	5.66258	panBC_1_368	pan-BC	1
chr1	21919404	21919641	238	21919521	14	8.82784	5.24445	6.53825	panBC_1_369	pan-BC	1
chr1	21961260	21961680	421	21961453	74	62.1956	13.587	59.0888	panBC_1_370	pan-BC	1
chr1	21978544	21978834	291	21978679	22	16.9857	8.04149	14.4664	panBC_1_371	pan-BC	1
chr1	22105569	22105859	291	22105719	38	36.5843	13.6356	33.7367	panBC_1_372	pan-BC	1
chr1	22208356	22208586	231	22208456	11	6.18734	4.19556	4.00758	panBC_1_373	pan-BC	1
chr1	22269034	22269333	300	22269195	34	29.6225	11.2903	26.8722	panBC_1_374	pan-BC	1
chr1	22482552	22483042	491	22482792	19	11.1005	5.52486	8.73931	panBC_1_375	pan-BC	1
chr1	22487378	22487635	258	22487504	24	15.8999	6.94444	13.406	panBC_1_376	pan-BC	1
chr1	22533128	22533980	853	22533294	22	13.042	5.92784	10.6235	panBC_1_377a	pan-BC	1
chr1	22533128	22533980	853	22533833	18	9.74015	5	7.43007	panBC_1_377b	pan-BC	1
chr1	22546362	22546625	264	22546493	23	18.0979	8.39112	15.554	panBC_1_378	pan-BC	1
chr1	22571425	22571788	364	22571623	34	28.9576	10.9375	26.2163	panBC_1_379	pan-BC	1
chr1	22627017	22627310	294	22627164	32	26.8113	10.443	24.1048	panBC_1_380	pan-BC	1
chr1	22640658	22640923	266	22640804	16	10.7295	5.94371	8.37579	panBC_1_381	pan-BC	1
chr1	22646517	22646880	364	22646718	40	30.4803	9.90338	27.7163	panBC_1_382	pan-BC	1
chr1	22648958	22649226	269	22649085	29	18.4667	7.07547	15.9167	panBC_1_383	pan-BC	1
chr1	22752519	22752866	348	22752719	28	21.4208	8.78788	18.8128	panBC_1_384	pan-BC	1
chr1	22761470	22761801	332	22761648	49	41.633	12.3762	38.7251	panBC_1_385	pan-BC	1
chr1	22805504	22806523	1020	22806160	117	83.389	11.2381	80.1272	panBC_1_386	pan-BC	1
chr1	23034337	23034536	200	23034450	12	7.03671	4.54519	4.81795	panBC_1_387	pan-BC	1
chr1	23056885	23057141	257	23057012	27	22.7158	9.78964	20.0799	panBC_1_388	pan-BC	1
chr1	23062042	23062369	328	23062212	47	46.9043	15.6863	43.939	panBC_1_389	pan-BC	1
chr1	23119439	23119769	331	23119594	45	42.4117	14.1104	39.4947	panBC_1_390	pan-BC	1
chr1	23140580	23140867	288	23140729	22	16.9857	8.04149	14.4664	panBC_1_391	pan-BC	1
chr1	23178574	23179188	615	23178955	25	18.5274	8.07453	15.9765	panBC_1_392	pan-BC	1
chr1	23255890	23257004	1115	23256159	429	419.823	23.1681	414.611	panBC_1_393a	pan-BC	1
chr1	23255890	23257004	1115	23256890	47	8.83888	2.59459	6.54918	panBC_1_393b	pan-BC	1
chr1	23279963	23280278	316	23280116	33	25.1452	9.28962	22.4658	panBC_1_394	pan-BC	1
chr1	23280966	23281269	304	23281098	20	12.5821	6.10465	10.1809	panBC_1_395	pan-BC	1
chr1	23286759	23287163	405	23286938	69	71.9188	19.337	68.7364	panBC_1_396	pan-BC	1
chr1	23382826	23383626	801	23383350	347	325.63	20.8383	321.027	panBC_1_397	pan-BC	1
chr1	23445751	23446206	456	23445962	85	83.6919	18.5345	80.4283	panBC_1_398	pan-BC	1
chr1	23490668	23490897	230	23490790	16	10.7295	5.94371	8.37579	panBC_1_399	pan-BC	1
chr1	23495492	23495736	245	23495629	14	8.82784	5.24445	6.53825	panBC_1_400	pan-BC	1
chr1	23536494	23536927	434	23536642	23	17.5944	8.10811	15.065	panBC_1_401	pan-BC	1
chr1	23657939	23658366	428	23658082	14	8.82784	5.24445	6.53825	panBC_1_402	pan-BC	1
chr1	23705586	23705913	328	23705737	60	58.5456	16.4865	55.4696	panBC_1_403	pan-BC	1
chr1	23749892	23750143	252	23750006	13	7.91757	4.89482	5.66258	panBC_1_404	pan-BC	1
chr1	23762804	23763199	396	23762989	124	113.906	17.6554	110.462	panBC_1_405	pan-BC	1
chr1	23792815	23793085	271	23792944	30	26.3408	10.8385	23.6411	panBC_1_406	pan-BC	1
chr1	23827127	23827413	287	23827275	26	19.3262	8.23171	16.7566	panBC_1_407	pan-BC	1
chr1	23846114	23846623	510	23846243	25	12.2437	5.03876	9.84961	panBC_1_408a	pan-BC	1
chr1	23846114	23846623	510	23846466	24	11.3575	4.80769	8.99093	panBC_1_408b	pan-BC	1
chr1	23850639	23850889	251	23850763	18	8.88943	4.56731	6.59857	panBC_1_409	pan-BC	1
chr1	23869858	23870088	231	23869961	11	6.18734	4.19556	4.00758	panBC_1_410	pan-BC	1
chr1	23900463	23900717	255	23900585	19	13.7629	6.9926	11.3222	panBC_1_411	pan-BC	1
chr1	23920364	23920591	228	23920480	46	17.8045	4.55426	15.2713	panBC_1_412	pan-BC	1
chr1	23921760	23922590	831	23921928	29	7.11897	2.87356	4.89846	panBC_1_413a	pan-BC	1
chr1	23921760	23922590	831	23922376	205	193.076	19.9612	189.214	panBC_1_413b	pan-BC	1
chr1	23935228	23935603	376	23935491	15	9.76568	5.59408	7.44335	panBC_1_414	pan-BC	1
chr1	23956501	23957035	535	23956777	79	66.9632	13.986	63.8185	panBC_1_415	pan-BC	1
chr1	23969415	23969614	200	23969509	10	5.37186	3.84593	3.23379	panBC_1_416	pan-BC	1
chr1	24005322	24005927	606	24005717	122	118.089	19.462	114.622	panBC_1_417	pan-BC	1
chr1	24032346	24032631	286	24032482	15	9.76568	5.59408	7.44335	panBC_1_418	pan-BC	1
chr1	24034116	24034347	232	24034240	20	14.8174	7.34223	12.3498	panBC_1_419	pan-BC	1
chr1	24073911	24074185	275	24074056	27	22.7158	9.78964	20.0799	panBC_1_420	pan-BC	1
chr1	24074521	24074730	210	24074628	17	11.7178	6.29334	9.33374	panBC_1_421	pan-BC	1
chr1	24100079	24100694	616	24100394	215	209.775	21.6	205.822	panBC_1_422	pan-BC	1
chr1	24134908	24135217	310	24135065	35	30.7176	11.5385	27.9505	panBC_1_423	pan-BC	1
chr1	24137253	24137452	200	24137341	14	8.08101	4.80769	5.822	panBC_1_424	pan-BC	1
chr1	24171516	24171812	297	24171675	52	52.6216	16.6667	49.5994	panBC_1_425	pan-BC	1
chr1	24219126	24219326	201	24219222	16	10.7295	5.94371	8.37579	panBC_1_426	pan-BC	1
chr1	24245760	24246086	327	24245900	32	19.5397	6.93277	16.9669	panBC_1_427	pan-BC	1
chr1	24249154	24249460	307	24249297	59	47.7491	12.0968	44.7749	panBC_1_428	pan-BC	1
chr1	24279969	24280392	424	24280156	34	29.7596	11.3636	27.0074	panBC_1_429	pan-BC	1
chr1	24302711	24303030	320	24302872	50	50.4502	16.3462	47.4486	panBC_1_430	pan-BC	1
chr1	24316601	24316920	320	24316753	22	16.9857	8.04149	14.4664	panBC_1_431	pan-BC	1
chr1	24374976	24375239	264	24375106	42	34.8663	11.3757	32.0416	panBC_1_432	pan-BC	1
chr1	24378503	24378814	312	24378658	46	41.0139	13.0556	38.1128	panBC_1_433	pan-BC	1
chr1	24386689	24387038	350	24386851	64	67.0031	19.0058	63.858	panBC_1_434	pan-BC	1
chr1	24492125	24492446	322	24492307	16	10.7295	5.94371	8.37579	panBC_1_435	pan-BC	1
chr1	24558083	24558565	483	24558391	32	27.3186	10.7143	24.6047	panBC_1_436	pan-BC	1
chr1	24587152	24587486	335	24587374	16	10.5201	5.82192	8.1816	panBC_1_437	pan-BC	1
chr1	24612762	24613261	500	24612866	89	54.4767	8.62069	51.437	panBC_1_438a	pan-BC	1
chr1	24612762	24613261	500	24613118	364	425.97	34.8282	420.717	panBC_1_438b	pan-BC	1
chr1	24633808	24634095	288	24633952	28	23.9096	10.1393	21.2517	panBC_1_439	pan-BC	1
chr1	24678189	24678841	653	24678564	248	246.271	22.8022	242.118	panBC_1_440	pan-BC	1
chr1	24719667	24719953	287	24719801	17	11.7178	6.29334	9.33374	panBC_1_441	pan-BC	1
chr1	24758600	24758950	351	24758814	19	11.3974	5.68182	9.03019	panBC_1_442	pan-BC	1
chr1	24759075	24759380	306	24759230	28	20.3624	8.23864	17.7758	panBC_1_443	pan-BC	1
chr1	24891494	24891771	278	24891639	19	13.7629	6.9926	11.3222	panBC_1_444	pan-BC	1
chr1	24901340	24901599	260	24901475	16	10.7295	5.94371	8.37579	panBC_1_445	pan-BC	1
chr1	25021280	25021593	314	25021434	35	32.6522	12.5867	29.8565	panBC_1_446	pan-BC	1
chr1	25033680	25034030	351	25033868	51	50.2651	15.8537	47.2656	panBC_1_447	pan-BC	1
chr1	25074200	25074515	316	25074395	13	7.91757	4.89482	5.66258	panBC_1_448	pan-BC	1
chr1	25166409	25166772	364	25166603	15	8.96258	5.12821	6.66983	panBC_1_449	pan-BC	1
chr1	25180253	25180543	291	25180412	15	9.76568	5.59408	7.44335	panBC_1_450	pan-BC	1
chr1	25192597	25192820	224	25192703	10	5.24411	3.76712	3.13073	panBC_1_451	pan-BC	1
chr1	25228283	25229223	941	25228443	29	14.2309	5.26316	11.7816	panBC_1_452a	pan-BC	1
chr1	25228283	25229223	941	25228816	62	47.2891	11.1702	44.3198	panBC_1_452b	pan-BC	1
chr1	25237779	25238033	255	25237891	12	7.03671	4.54519	4.81795	panBC_1_453	pan-BC	1
chr1	25297060	25297353	294	25297217	26	21.5372	9.44001	18.9231	panBC_1_454	pan-BC	1
chr1	25510365	25510681	317	25510541	38	34.329	12.4204	31.511	panBC_1_455	pan-BC	1
chr1	25527008	25527289	282	25527149	20	14.8174	7.34223	12.3498	panBC_1_456	pan-BC	1
chr1	25621572	25622157	586	25621935	56	49.326	13.6364	46.3357	panBC_1_457	pan-BC	1
chr1	25644179	25644635	457	25644388	50	45.1856	13.7097	42.2382	panBC_1_458	pan-BC	1
chr1	25804203	25804530	328	25804377	22	16.9857	8.04149	14.4664	panBC_1_459	pan-BC	1
chr1	25829939	25830490	552	25830239	182	148.25	14.878	144.621	panBC_1_460	pan-BC	1
chr1	26524616	26524815	200	26524721	11	6.18734	4.19556	4.00758	panBC_1_461	pan-BC	1
chr1	26687029	26687763	735	26687458	12	5.37069	3.57143	3.23379	panBC_1_462	pan-BC	1
chr1	26718320	26718576	257	26718458	11	6.18734	4.19556	4.00758	panBC_1_463	pan-BC	1
chr1	26728919	26729154	236	26729028	16	10.7295	5.94371	8.37579	panBC_1_464	pan-BC	1
chr1	26765100	26765414	315	26765254	38	36.5843	13.6356	33.7367	panBC_1_465	pan-BC	1
chr1	26902380	26902579	200	26902493	14	8.76676	5.20833	6.49126	panBC_1_466	pan-BC	1
chr1	27423995	27424274	280	27424127	18	12.7293	6.64297	10.3166	panBC_1_467	pan-BC	1
chr1	27475333	27475656	324	27475529	14	8.82784	5.24445	6.53825	panBC_1_468	pan-BC	1
chr1	28102130	28102380	251	28102255	19	13.7629	6.9926	11.3222	panBC_1_469	pan-BC	1
chr1	28214294	28214640	347	28214490	32	28.54	11.3793	25.8067	panBC_1_470	pan-BC	1
chr1	28663137	28663608	472	28663417	35	32.6522	12.5867	29.8565	panBC_1_471	pan-BC	1
chr1	28757411	28757810	400	28757610	93	99.9271	22.3809	96.5643	panBC_1_472	pan-BC	1
chr1	28956473	28956698	226	28956584	23	18.0979	8.39112	15.554	panBC_1_473	pan-BC	1
chr1	29566214	29566457	244	29566328	20	14.8174	7.34223	12.3498	panBC_1_474	pan-BC	1
chr1	29640106	29640489	384	29640297	142	151.001	24.2373	147.358	panBC_1_475	pan-BC	1
chr1	29872763	29873057	295	29872922	26	21.5372	9.44001	18.9231	panBC_1_476	pan-BC	1
chr1	29957086	29957441	356	29957250	17	11.7178	6.29334	9.33374	panBC_1_477	pan-BC	1
chr1	30123823	30124024	202	30123999	12	7.03671	4.54519	4.81795	panBC_1_478	pan-BC	1
chr1	30145061	30145355	295	30145205	46	46.9136	16.0959	43.9482	panBC_1_479	pan-BC	1
chr1	30184482	30185149	668	30184647	12	7.03671	4.54519	4.81795	panBC_1_480a	pan-BC	1
chr1	30184482	30185149	668	30184969	13	7.91757	4.89482	5.66258	panBC_1_480b	pan-BC	1
chr1	30342539	30342809	271	30342667	15	9.76568	5.59408	7.44335	panBC_1_481	pan-BC	1
chr1	30362025	30362386	362	30362207	93	70.4792	11.9898	67.3077	panBC_1_482	pan-BC	1
chr1	30366720	30367045	326	30366881	108	88.4724	14.0103	85.1784	panBC_1_483	pan-BC	1
chr1	30387626	30387825	200	30387713	13	7.91757	4.89482	5.66258	panBC_1_484	pan-BC	1
chr1	30503263	30503574	312	30503420	43	42.7743	15.0685	39.8533	panBC_1_485	pan-BC	1
chr1	30565295	30565568	274	30565434	23	18.0979	8.39112	15.554	panBC_1_486	pan-BC	1
chr1	30584865	30585174	310	30585011	37	35.2622	13.2859	32.4316	panBC_1_487	pan-BC	1
chr1	30636089	30636481	393	30636262	17	11.7178	6.29334	9.33374	panBC_1_488	pan-BC	1
chr1	30649999	30650249	251	30650103	12	7.03671	4.54519	4.81795	panBC_1_489	pan-BC	1
chr1	30740878	30741216	339	30741050	29	25.1181	10.4889	22.4391	panBC_1_490	pan-BC	1
chr1	30772908	30773178	271	30773033	22	16.9857	8.04149	14.4664	panBC_1_491	pan-BC	1
chr1	30839614	30839887	274	30839739	29	20.5281	8.06452	17.9346	panBC_1_492	pan-BC	1
chr1	30873264	30874155	892	30873692	90	54.5721	8.5206	51.5318	panBC_1_493a	pan-BC	1
chr1	30873264	30874155	892	30873930	145	114.429	13.6961	110.982	panBC_1_493b	pan-BC	1
chr1	30920846	30921129	284	30920999	26	21.5372	9.44001	18.9231	panBC_1_494	pan-BC	1
chr1	30949054	30949505	452	30949369	43	9.41897	2.8314	7.11652	panBC_1_495	pan-BC	1
chr1	30949621	30950288	668	30949814	272	236.422	17.4776	232.324	panBC_1_496a	pan-BC	1
chr1	30949621	30950288	668	30950123	117	63.4994	7.55442	60.3817	panBC_1_496b	pan-BC	1
chr1	31094063	31094393	331	31094161	11	6.18734	4.19556	4.00758	panBC_1_497	pan-BC	1
chr1	31122069	31122304	236	31122186	14	8.82784	5.24445	6.53825	panBC_1_498	pan-BC	1
chr1	31154018	31154332	315	31154162	74	67.215	15.4959	64.0682	panBC_1_499	pan-BC	1
chr1	31154605	31154847	243	31154736	23	11.9876	5.24017	9.59857	panBC_1_500	pan-BC	1
chr1	31176082	31176344	263	31176217	14	8.82784	5.24445	6.53825	panBC_1_501	pan-BC	1
chr1	31210187	31210476	290	31210342	42	40.1587	14.0523	37.2678	panBC_1_502	pan-BC	1
chr1	31379096	31379417	322	31379260	48	48.6813	16.2252	45.6977	panBC_1_503	pan-BC	1
chr1	31405602	31405817	216	31405706	13	7.91757	4.89482	5.66258	panBC_1_504	pan-BC	1
chr1	31475723	31475967	245	31475842	16	10.7295	5.94371	8.37579	panBC_1_505	pan-BC	1
chr1	31868170	31868514	345	31868328	20	14.8174	7.34223	12.3498	panBC_1_506	pan-BC	1
chr1	32172424	32173120	697	32172674	421	429.355	25.3911	424.08	panBC_1_507	pan-BC	1
chr1	32357835	32358114	280	32357960	22	16.9857	8.04149	14.4664	panBC_1_508	pan-BC	1
chr1	32554011	32554292	282	32554154	34	31.3648	12.237	28.5874	panBC_1_509	pan-BC	1
chr1	32645125	32645324	200	32645235	14	8.82784	5.24445	6.53825	panBC_1_510	pan-BC	1
chr1	32721466	32721862	397	32721684	22	16.9857	8.04149	14.4664	panBC_1_511	pan-BC	1
chr1	32919958	32920202	245	32920088	16	10.7295	5.94371	8.37579	panBC_1_512	pan-BC	1
chr1	32968671	32968899	229	32968787	14	8.7059	5.17241	6.4321	panBC_1_513	pan-BC	1
chr1	33004071	33004298	228	33004189	19	13.7629	6.9926	11.3222	panBC_1_514	pan-BC	1
chr1	33011189	33011461	273	33011299	12	7.03671	4.54519	4.81795	panBC_1_515	pan-BC	1
chr1	33012903	33013135	233	33013013	16	10.7295	5.94371	8.37579	panBC_1_516	pan-BC	1
chr1	33025403	33025602	200	33025542	11	6.04605	4.10959	3.88843	panBC_1_517	pan-BC	1
chr1	33030598	33031139	542	33030910	39	29.5694	9.7561	26.8198	panBC_1_518	pan-BC	1
chr1	33042597	33042805	209	33042692	15	9.76568	5.59408	7.44335	panBC_1_519	pan-BC	1
chr1	33174852	33175299	448	33175143	33	26.3273	9.88372	23.6305	panBC_1_520	pan-BC	1
chr1	33249579	33249825	247	33249696	17	11.7178	6.29334	9.33374	panBC_1_521	pan-BC	1
chr1	33333988	33334602	615	33334319	100	96.309	18.4982	92.9675	panBC_1_522	pan-BC	1
chr1	33464260	33464835	576	33464449	38	29.9429	10.2094	27.188	panBC_1_523	pan-BC	1
chr1	33480572	33480873	302	33480744	25	20.3742	9.09038	17.783	panBC_1_524	pan-BC	1
chr1	33502226	33502608	383	33502466	31	27.5772	11.1882	24.8574	panBC_1_525	pan-BC	1
chr1	33515249	33515448	200	33515350	12	7.03671	4.54519	4.81795	panBC_1_526	pan-BC	1
chr1	33527392	33528002	611	33527557	118	115.131	19.637	111.68	panBC_1_527	pan-BC	1
chr1	33625651	33625933	283	33625784	25	20.3742	9.09038	17.783	panBC_1_528	pan-BC	1
chr1	33647242	33647512	271	33647377	28	21.4208	8.78788	18.8128	panBC_1_529	pan-BC	1
chr1	33669615	33669957	343	33669781	82	69.2735	14.0203	66.1111	panBC_1_530	pan-BC	1
chr1	33670220	33670611	392	33670443	41	24.6366	7.26644	21.9681	panBC_1_531	pan-BC	1
chr1	33672586	33672838	253	33672703	28	13.1999	5	10.7784	panBC_1_532	pan-BC	1
chr1	33684584	33684798	215	33684684	21	15.892	7.69186	13.3983	panBC_1_533	pan-BC	1
chr1	33719679	33720426	748	33719887	91	77.1734	14.4201	73.9537	panBC_1_534a	pan-BC	1
chr1	33719679	33720426	748	33720104	83	67.5701	13.2075	64.4205	panBC_1_534b	pan-BC	1
chr1	33739375	33739672	298	33739508	39	29.9898	9.95025	27.2342	panBC_1_535	pan-BC	1
chr1	33751224	33751686	463	33751448	60	52.4446	13.7387	49.4241	panBC_1_536	pan-BC	1
chr1	33757374	33757964	591	33757757	59	47.142	11.8577	44.174	panBC_1_537	pan-BC	1
chr1	33813968	33814751	784	33814524	238	238.142	23.0695	234.034	panBC_1_538	pan-BC	1
chr1	33906913	33907158	246	33907030	41	15.9524	4.48718	13.4578	panBC_1_539	pan-BC	1
chr1	33907467	33908261	795	33907946	112	83.5198	12.0213	80.2572	panBC_1_540	pan-BC	1
chr1	33940552	33940916	365	33940711	35	26.6548	9.47368	23.9507	panBC_1_541	pan-BC	1
chr1	33946958	33947329	372	33947160	68	54.3498	12.2776	51.3113	panBC_1_542	pan-BC	1
chr1	33948448	33948806	359	33948643	49	33.0461	8.83392	30.2455	panBC_1_543	pan-BC	1
chr1	33964656	33964948	293	33964809	37	27.5546	9.35961	24.8376	panBC_1_544	pan-BC	1
chr1	33966463	33966902	440	33966727	20	10.2299	4.90654	7.898	panBC_1_545	pan-BC	1
chr1	34005706	34006000	295	34005851	59	49.0142	12.605	46.0271	panBC_1_546	pan-BC	1
chr1	34006416	34006632	217	34006524	27	10.8395	4.22961	8.48372	panBC_1_547	pan-BC	1
chr1	34010981	34011735	755	34011157	67	49.104	10.6918	46.116	panBC_1_548a	pan-BC	1
chr1	34010981	34011735	755	34011561	47	30.7507	8.39161	27.9833	panBC_1_548b	pan-BC	1
chr1	34020524	34020800	277	34020651	18	12.7293	6.64297	10.3166	panBC_1_549	pan-BC	1
chr1	34061035	34061484	450	34061328	43	39.018	13.0952	36.141	panBC_1_550	pan-BC	1
chr1	34074649	34074946	298	34074796	23	18.0979	8.39112	15.554	panBC_1_551	pan-BC	1
chr1	34095260	34095460	201	34095348	11	6.18734	4.19556	4.00758	panBC_1_552	pan-BC	1
chr1	34097685	34097918	234	34097808	18	12.7293	6.64297	10.3166	panBC_1_553	pan-BC	1
chr1	34120710	34121133	424	34120906	35	22.8296	7.72532	20.1919	panBC_1_554	pan-BC	1
chr1	34124434	34124723	290	34124567	24	13.6601	5.84112	11.2294	panBC_1_555	pan-BC	1
chr1	34182894	34183265	372	34183082	65	65.2176	17.7419	62.0862	panBC_1_556	pan-BC	1
chr1	34211784	34212095	312	34211957	23	18.0979	8.39112	15.554	panBC_1_557	pan-BC	1
chr1	34218375	34218669	295	34218525	37	35.2622	13.2859	32.4316	panBC_1_558	pan-BC	1
chr1	34231127	34231326	200	34231230	12	7.03671	4.54519	4.81795	panBC_1_559	pan-BC	1
chr1	34236428	34236714	287	34236575	14	8.82784	5.24445	6.53825	panBC_1_560	pan-BC	1
chr1	34271100	34271323	224	34271194	15	9.76568	5.59408	7.44335	panBC_1_561	pan-BC	1
chr1	34409908	34410141	234	34410022	17	11.7178	6.29334	9.33374	panBC_1_562	pan-BC	1
chr1	34439234	34439993	760	34439419	264	231.954	17.8091	227.881	panBC_1_563a	pan-BC	1
chr1	34439234	34439993	760	34439809	224	182.46	15.1822	178.653	panBC_1_563b	pan-BC	1
chr1	34459470	34460024	555	34459703	85	77.5867	16.1654	74.364	panBC_1_564	pan-BC	1
chr1	34462830	34463080	251	34462959	32	17.8432	6.22642	15.3091	panBC_1_565	pan-BC	1
chr1	34485904	34486189	286	34486050	34	31.3648	12.237	28.5874	panBC_1_566	pan-BC	1
chr1	34579454	34580047	594	34579658	92	82.6103	15.9794	79.3537	panBC_1_567	pan-BC	1
chr1	34583962	34584280	319	34584149	32	16.0738	5.53691	13.5768	panBC_1_568	pan-BC	1
chr1	34602393	34602722	330	34602555	52	50.6864	15.6805	47.6827	panBC_1_569	pan-BC	1
chr1	34642500	34642805	306	34642670	33	30.0896	11.8874	27.3307	panBC_1_570	pan-BC	1
chr1	34678038	34678286	249	34678169	18	12.7293	6.64297	10.3166	panBC_1_571	pan-BC	1
chr1	34706381	34706874	494	34706639	52	47.5975	14.1711	44.6248	panBC_1_572	pan-BC	1
chr1	34738401	34738687	287	34738523	25	20.3742	9.09038	17.783	panBC_1_573	pan-BC	1
chr1	34750381	34751101	721	34750554	48	32.5188	8.84477	29.7263	panBC_1_574a	pan-BC	1
chr1	34750381	34751101	721	34750962	25	11.3732	4.67626	9.00628	panBC_1_574b	pan-BC	1
chr1	34773306	34773507	202	34773393	15	9.76568	5.59408	7.44335	panBC_1_575	pan-BC	1
chr1	34801526	34802120	595	34801705	73	60.5772	13.2616	57.4839	panBC_1_576a	pan-BC	1
chr1	34801526	34802120	595	34801991	35	19.7113	6.45161	17.1358	panBC_1_576b	pan-BC	1
chr1	34810243	34810497	255	34810341	9	4.12604	3.20513	2.07525	panBC_1_577	pan-BC	1
chr1	34842552	34843238	687	34842752	59	38.3475	8.74636	35.4783	panBC_1_578a	pan-BC	1
chr1	34842552	34843238	687	34843048	131	125.211	19.242	121.705	panBC_1_578b	pan-BC	1
chr1	34849790	34850187	398	34849957	65	54.8455	13.253	51.8025	panBC_1_579	pan-BC	1
chr1	34866814	34867150	337	34866975	63	53.7596	13.3891	50.7267	panBC_1_580	pan-BC	1
chr1	34867276	34867557	282	34867408	31	18.6605	6.75106	16.1075	panBC_1_581	pan-BC	1
chr1	34891627	34891925	299	34891786	47	43.8643	14.1176	40.9314	panBC_1_582	pan-BC	1
chr1	34896973	34897187	215	34897089	22	16.9857	8.04149	14.4664	panBC_1_583	pan-BC	1
chr1	35032706	35032939	234	35032825	16	10.7295	5.94371	8.37579	panBC_1_584	pan-BC	1
chr1	35072911	35073189	279	35073056	23	18.0979	8.39112	15.554	panBC_1_585	pan-BC	1
chr1	35257528	35257921	394	35257726	78	72.2661	16.2552	69.0813	panBC_1_586	pan-BC	1
chr1	35266698	35266963	266	35266822	20	14.8174	7.34223	12.3498	panBC_1_587	pan-BC	1
chr1	35337719	35338135	417	35337921	104	103.984	20.0382	100.597	panBC_1_588	pan-BC	1
chr1	35385440	35385758	319	35385586	24	15.825	6.90608	13.339	panBC_1_589	pan-BC	1
chr1	35388218	35388490	273	35388348	19	10.7608	5.34759	8.4065	panBC_1_590	pan-BC	1
chr1	35428382	35428773	392	35428551	23	18.0979	8.39112	15.554	panBC_1_591	pan-BC	1
chr1	35438828	35439049	222	35438938	18	12.7293	6.64297	10.3166	panBC_1_592	pan-BC	1
chr1	35465131	35465368	238	35465257	17	11.7178	6.29334	9.33374	panBC_1_593	pan-BC	1
chr1	35575250	35575549	300	35575390	32	28.6833	11.4583	25.9479	panBC_1_594	pan-BC	1
chr1	35624981	35625464	484	35625215	54	47.9908	13.6816	45.0141	panBC_1_595	pan-BC	1
chr1	35682789	35683070	282	35682920	24	17.8225	7.96178	15.2889	panBC_1_596	pan-BC	1
chr1	35726648	35726963	316	35726798	40	36.727	12.9747	33.8775	panBC_1_597	pan-BC	1
chr1	35805609	35805885	277	35805734	25	17.8953	7.7381	15.3604	panBC_1_598	pan-BC	1
chr1	35839563	35839762	200	35839668	9	4.59305	3.4963	2.50092	panBC_1_599	pan-BC	1
chr1	35849821	35850255	435	35850037	19	11.1588	5.55556	8.79638	panBC_1_600	pan-BC	1
chr1	35879325	35880115	791	35879485	28	13.9353	5.29197	11.4917	panBC_1_601a	pan-BC	1
chr1	35879325	35880115	791	35879905	53	38.2964	9.92647	35.4278	panBC_1_601b	pan-BC	1
chr1	35885164	35885489	326	35885332	34	26.1599	9.51087	23.4655	panBC_1_602	pan-BC	1
chr1	35941618	35942184	567	35941939	44	35.5194	11.0837	32.6857	panBC_1_603	pan-BC	1
chr1	36030537	36030826	290	36030663	13	7.91757	4.89482	5.66258	panBC_1_604	pan-BC	1
chr1	36064955	36065264	310	36065103	137	78.9121	8.31325	75.6801	panBC_1_605	pan-BC	1
chr1	36068105	36068717	613	36068316	299	259.56	17.5644	255.334	panBC_1_606	pan-BC	1
chr1	36078006	36078347	342	36078184	83	74.3582	15.5556	71.1581	panBC_1_607	pan-BC	1
chr1	36089187	36089567	381	36089282	16	7.46309	4.14634	5.23425	panBC_1_608	pan-BC	1
chr1	36134658	36134882	225	36134779	19	13.7629	6.9926	11.3222	panBC_1_609	pan-BC	1
chr1	36145117	36145376	260	36145255	28	19.2345	7.67196	16.6663	panBC_1_610	pan-BC	1
chr1	36149483	36149728	246	36149607	21	12.9987	6.11111	10.5809	panBC_1_611	pan-BC	1
chr1	36202439	36202700	262	36202547	12	7.03671	4.54519	4.81795	panBC_1_612	pan-BC	1
chr1	36244099	36244536	438	36244341	159	173.927	26.3158	170.164	panBC_1_613	pan-BC	1
chr1	36252886	36253150	265	36253017	24	18.4988	8.33333	15.9485	panBC_1_614	pan-BC	1
chr1	36254697	36254896	200	36254815	9	4.29711	3.31126	2.24014	panBC_1_615	pan-BC	1
chr1	36279285	36279532	248	36279407	22	16.9857	8.04149	14.4664	panBC_1_616	pan-BC	1
chr1	36303394	36303646	253	36303516	41	18.3575	5.17241	15.8094	panBC_1_617	pan-BC	1
chr1	36307509	36307911	403	36307686	171	166.382	20.8232	162.659	panBC_1_618	pan-BC	1
chr1	36324066	36324377	312	36324219	36	26.1729	8.98058	23.4783	panBC_1_619	pan-BC	1
chr1	36333210	36333486	277	36333354	18	12.7293	6.64297	10.3166	panBC_1_620	pan-BC	1
chr1	36355377	36355818	442	36355526	22	16.2286	7.61589	13.7289	panBC_1_621	pan-BC	1
chr1	36368843	36369373	531	36369190	73	65.2955	15.0406	62.1636	panBC_1_622	pan-BC	1
chr1	36435737	36436047	311	36435879	21	15.892	7.69186	13.3983	panBC_1_623	pan-BC	1
chr1	36445121	36445543	423	36445338	234	268.198	31.25	263.923	panBC_1_624	pan-BC	1
chr1	36457609	36457996	388	36457823	34	29.898	11.4379	27.1439	panBC_1_625	pan-BC	1
chr1	36471288	36471905	618	36471579	230	210.239	19.028	206.285	panBC_1_626	pan-BC	1
chr1	36492462	36492786	325	36492624	110	101.105	17.2897	97.7347	panBC_1_627	pan-BC	1
chr1	36493099	36493323	225	36493206	24	9.12595	3.90625	6.82992	panBC_1_628	pan-BC	1
chr1	36501301	36501633	333	36501472	22	16.6943	7.87671	14.1862	panBC_1_629	pan-BC	1
chr1	36511600	36511981	382	36511805	287	304.119	26.7658	299.633	panBC_1_630	pan-BC	1
chr1	36512161	36512366	206	36512243	22	3.71156	2.14953	1.70719	panBC_1_631	pan-BC	1
chr1	36523394	36524012	619	36523776	48	38.6604	11.3426	35.7875	panBC_1_632	pan-BC	1
chr1	36534907	36535140	234	36535025	19	9.83641	4.87805	7.51253	panBC_1_633	pan-BC	1
chr1	36547039	36547566	528	36547327	244	243.82	23.0697	239.681	panBC_1_634	pan-BC	1
chr1	36556879	36557395	517	36557227	62	40.5085	8.8983	37.6137	panBC_1_635	pan-BC	1
chr1	36557511	36558407	897	36557612	16	3.79063	2.44253	1.7824	panBC_1_636a	pan-BC	1
chr1	36557511	36558407	897	36557913	30	12.3086	4.42857	9.91324	panBC_1_636b	pan-BC	1
chr1	36557511	36558407	897	36558238	24	8.25806	3.58166	5.99521	panBC_1_636c	pan-BC	1
chr1	36580138	36580342	205	36580237	13	5.84343	3.7037	3.69214	panBC_1_637	pan-BC	1
chr1	36580426	36580930	505	36580534	15	7.34658	4.2328	5.1203	panBC_1_638a	pan-BC	1
chr1	36580426	36580930	505	36580807	14	6.5427	3.94737	4.35346	panBC_1_638b	pan-BC	1
chr1	36635015	36635292	278	36635147	32	23.2677	8.63874	20.6232	panBC_1_639	pan-BC	1
chr1	36658599	36658906	308	36658800	9	4.59305	3.4963	2.50092	panBC_1_640	pan-BC	1
chr1	36674861	36675120	260	36674998	16	10.7295	5.94371	8.37579	panBC_1_641	pan-BC	1
chr1	36680922	36681275	354	36681082	47	31.4016	8.63309	28.6238	panBC_1_642	pan-BC	1
chr1	36684149	36684446	298	36684296	74	61.6584	13.3929	58.5559	panBC_1_643	pan-BC	1
chr1	36691236	36691682	447	36691467	171	185.059	26.0606	181.238	panBC_1_644	pan-BC	1
chr1	36709788	36710263	476	36710045	252	271.548	27.3809	267.253	panBC_1_645	pan-BC	1
chr1	36723777	36724052	276	36723904	26	21.5372	9.44001	18.9231	panBC_1_646	pan-BC	1
chr1	36737326	36737654	329	36737500	36	32.8458	12.3333	30.0477	panBC_1_647	pan-BC	1
chr1	36744502	36744902	401	36744777	20	13.7322	6.73077	11.3001	panBC_1_648	pan-BC	1
chr1	36784680	36785085	406	36784866	44	36.7556	11.658	33.9058	panBC_1_649	pan-BC	1
chr1	36796819	36797042	224	36796929	27	15.8377	6.27803	13.3516	panBC_1_650	pan-BC	1
chr1	36797495	36797881	387	36797696	55	46.4049	12.6697	43.4447	panBC_1_651	pan-BC	1
chr1	36813661	36813885	225	36813759	12	7.03671	4.54519	4.81795	panBC_1_652	pan-BC	1
chr1	36830904	36831212	309	36831059	24	17.9161	8.01282	15.3808	panBC_1_653	pan-BC	1
chr1	36884615	36884814	200	36884682	12	7.03671	4.54519	4.81795	panBC_1_654	pan-BC	1
chr1	36939454	36940134	681	36939631	114	92.1981	13.8221	88.8812	panBC_1_655a	pan-BC	1
chr1	36939454	36940134	681	36939946	142	127.44	17.2705	123.922	panBC_1_655b	pan-BC	1
chr1	37004750	37005071	322	37004893	23	18.0979	8.39112	15.554	panBC_1_656	pan-BC	1
chr1	37081688	37082067	380	37081879	44	39.9874	13.2353	37.0985	panBC_1_657	pan-BC	1
chr1	37097525	37097724	200	37097633	11	6.18734	4.19556	4.00758	panBC_1_658	pan-BC	1
chr1	37110065	37110463	399	37110242	16	9.93187	5.48387	7.60615	panBC_1_659	pan-BC	1
chr1	37120994	37121307	314	37121158	34	26.6958	9.77654	23.9908	panBC_1_660	pan-BC	1
chr1	37122354	37122666	313	37122516	26	17.5977	7.33696	15.0681	panBC_1_661	pan-BC	1
chr1	37162468	37162827	360	37162628	47	47.8991	16.2162	44.9234	panBC_1_662	pan-BC	1
chr1	37182970	37183192	223	37183070	12	6.6833	4.33333	4.49034	panBC_1_663	pan-BC	1
chr1	37185605	37185839	235	37185729	12	7.03671	4.54519	4.81795	panBC_1_664	pan-BC	1
chr1	37214231	37214518	288	37214378	34	28.2008	10.5422	25.4723	panBC_1_665	pan-BC	1
chr1	37220202	37220477	276	37220335	32	24.8593	9.42857	22.187	panBC_1_666	pan-BC	1
chr1	37239360	37239682	323	37239525	27	22.7158	9.78964	20.0799	panBC_1_667	pan-BC	1
chr1	37250695	37250939	245	37250827	19	13.6789	6.94444	11.2478	panBC_1_668	pan-BC	1
chr1	37272531	37272816	286	37272665	33	29.9413	11.8056	27.1865	panBC_1_669	pan-BC	1
chr1	37299629	37300371	743	37299837	112	110.424	19.8246	107	panBC_1_670	pan-BC	1
chr1	37306283	37306801	519	37306422	28	21.3201	8.73494	18.7137	panBC_1_671	pan-BC	1
chr1	37314350	37314645	296	37314482	20	14.8174	7.34223	12.3498	panBC_1_672	pan-BC	1
chr1	37341886	37342341	456	37342118	100	91.3615	16.7774	88.0499	panBC_1_673	pan-BC	1
chr1	37399490	37400032	543	37399696	35	24.9155	8.65385	22.2426	panBC_1_674	pan-BC	1
chr1	37419439	37419757	319	37419579	38	32.4968	11.4706	29.7045	panBC_1_675	pan-BC	1
chr1	37429768	37430350	583	37430113	179	192.079	25.788	188.222	panBC_1_676	pan-BC	1
chr1	37509115	37509314	200	37509277	11	5.69226	3.8961	3.54538	panBC_1_677	pan-BC	1
chr1	37512205	37512567	363	37512435	11	4.93365	3.44828	2.83056	panBC_1_678	pan-BC	1
chr1	37522697	37522914	218	37522806	15	9.76568	5.59408	7.44335	panBC_1_679	pan-BC	1
chr1	37533432	37533837	406	37533649	38	29.7212	10.1036	26.9695	panBC_1_680	pan-BC	1
chr1	37540873	37541559	687	37541114	252	262.183	25.3	257.943	panBC_1_681	pan-BC	1
chr1	37554098	37554335	238	37554213	18	12.7293	6.64297	10.3166	panBC_1_682	pan-BC	1
chr1	37634739	37634988	250	37634869	24	15.825	6.90608	13.339	panBC_1_683	pan-BC	1
chr1	37639187	37639495	309	37639331	48	46.0379	14.8485	43.0817	panBC_1_684	pan-BC	1
chr1	37678293	37678749	457	37678607	22	15.9611	7.46753	13.4662	panBC_1_685	pan-BC	1
chr1	37719759	37720110	352	37719920	38	31.7212	11.0795	28.9392	panBC_1_686	pan-BC	1
chr1	37864580	37865453	874	37865013	455	396.889	18.2109	391.83	panBC_1_687	pan-BC	1
chr1	37872046	37872560	515	37872254	70	59.7549	13.7597	56.6686	panBC_1_688	pan-BC	1
chr1	37890217	37890672	456	37890429	94	93.1349	19.2308	89.8124	panBC_1_689	pan-BC	1
chr1	37996924	37997523	600	37997014	29	4.72644	2.22222	2.63024	panBC_1_690a	pan-BC	1
chr1	37996924	37997523	600	37997309	255	231.025	18.8791	226.957	panBC_1_690b	pan-BC	1
chr1	37997868	37998244	377	37998061	170	126.808	12.6479	123.293	panBC_1_691	pan-BC	1
chr1	38122256	38122558	303	38122391	31	26.1173	10.3896	23.4234	panBC_1_692	pan-BC	1
chr1	38129167	38129425	259	38129293	44	11.1759	3.15568	8.81324	panBC_1_693	pan-BC	1
chr1	38129536	38130294	759	38129857	237	202.125	16.6434	198.214	panBC_1_694	pan-BC	1
chr1	38185544	38185852	309	38185688	39	37.9173	13.9852	35.053	panBC_1_695	pan-BC	1
chr1	38199971	38200170	200	38200089	11	6.18734	4.19556	4.00758	panBC_1_696	pan-BC	1
chr1	38210472	38210795	324	38210619	27	22.7158	9.78964	20.0799	panBC_1_697	pan-BC	1
chr1	38222127	38222541	415	38222327	37	32.779	11.9497	29.9817	panBC_1_698	pan-BC	1
chr1	38248099	38248346	248	38248186	10	5.37186	3.84593	3.23379	panBC_1_699	pan-BC	1
chr1	38263205	38263533	329	38263381	29	23.1851	9.43396	20.5418	panBC_1_700	pan-BC	1
chr1	38308265	38308466	202	38308363	13	7.91757	4.89482	5.66258	panBC_1_701	pan-BC	1
chr1	38334416	38334650	235	38334563	12	7.03671	4.54519	4.81795	panBC_1_702	pan-BC	1
chr1	38364831	38365084	254	38364938	16	9.87004	5.44872	7.54549	panBC_1_703	pan-BC	1
chr1	38367540	38367763	224	38367663	13	7.37742	4.57516	5.15058	panBC_1_704	pan-BC	1
chr1	38387488	38387878	391	38387721	33	26.7858	10.119	24.0797	panBC_1_705	pan-BC	1
chr1	38392989	38393256	268	38393115	32	27.3186	10.7143	24.6047	panBC_1_706	pan-BC	1
chr1	38418662	38419019	358	38418854	39	35.1463	12.5	32.3182	panBC_1_707	pan-BC	1
chr1	38439500	38440048	549	38439650	17	10.8019	5.76923	8.44678	panBC_1_708	pan-BC	1
chr1	38512291	38512860	570	38512395	13	7.91757	4.89482	5.66258	panBC_1_709a	pan-BC	1
chr1	38512291	38512860	570	38512662	22	16.9857	8.04149	14.4664	panBC_1_709b	pan-BC	1
chr1	38554581	38554780	200	38554694	13	7.91757	4.89482	5.66258	panBC_1_710	pan-BC	1
chr1	38562285	38562672	388	38562432	26	19.2321	8.18182	16.664	panBC_1_711	pan-BC	1
chr1	38626903	38627731	829	38627018	16	5.80396	3.33333	3.65398	panBC_1_712a	pan-BC	1
chr1	38626903	38627731	829	38627545	73	64.2277	14.6245	61.1041	panBC_1_712b	pan-BC	1
chr1	38721953	38722421	469	38722227	33	22.7275	8.13397	20.0913	panBC_1_713	pan-BC	1
chr1	38725933	38726163	231	38726045	26	15.1077	6.13636	12.6351	panBC_1_714	pan-BC	1
chr1	38741128	38741494	367	38741314	19	13.7629	6.9926	11.3222	panBC_1_715	pan-BC	1
chr1	38764375	38764622	248	38764498	17	11.7178	6.29334	9.33374	panBC_1_716	pan-BC	1
chr1	38769963	38770189	227	38770077	21	14.9998	7.18954	12.5288	panBC_1_717	pan-BC	1
chr1	38787507	38787756	250	38787637	33	18.8034	6.43939	16.248	panBC_1_718	pan-BC	1
chr1	38789877	38790358	482	38790060	57	43.9036	11.1111	40.9703	panBC_1_719	pan-BC	1
chr1	38799403	38799703	301	38799559	30	24.5716	9.87261	21.9039	panBC_1_720	pan-BC	1
chr1	38816404	38816618	215	38816497	14	8.82784	5.24445	6.53825	panBC_1_721	pan-BC	1
chr1	38835643	38836326	684	38835846	20	8.14548	3.94737	5.88515	panBC_1_722a	pan-BC	1
chr1	38835643	38836326	684	38836167	16	5.40376	3.14815	3.26516	panBC_1_722b	pan-BC	1
chr1	38836430	38836938	509	38836728	61	47.0323	11.3139	44.0655	panBC_1_723	pan-BC	1
chr1	38847932	38848269	338	38848083	42	40.5079	14.2384	37.6131	panBC_1_724	pan-BC	1
chr1	38856249	38856543	295	38856394	18	12.7293	6.64297	10.3166	panBC_1_725	pan-BC	1
chr1	38876668	38877452	785	38876842	17	9.56062	5.08475	7.25482	panBC_1_726a	pan-BC	1
chr1	38876668	38877452	785	38877164	36	29.4712	10.5714	26.7229	panBC_1_726b	pan-BC	1
chr1	38897808	38898300	493	38898102	87	77.2957	15.493	74.0751	panBC_1_727	pan-BC	1
chr1	38908064	38908270	207	38908169	19	10.8721	5.40541	8.51554	panBC_1_728	pan-BC	1
chr1	38911610	38912078	469	38911883	30	21.3176	8.20106	18.7114	panBC_1_729	pan-BC	1
chr1	38934694	38934994	301	38934852	18	12.7293	6.64297	10.3166	panBC_1_730	pan-BC	1
chr1	38936846	38937111	266	38936974	21	15.892	7.69186	13.3983	panBC_1_731	pan-BC	1
chr1	38973038	38973491	454	38973244	12	7.03671	4.54519	4.81795	panBC_1_732	pan-BC	1
chr1	38987436	38988134	699	38987692	142	135.248	19.3767	131.688	panBC_1_733	pan-BC	1
chr1	39001170	39001487	318	39001335	39	32.9225	11.3636	30.1234	panBC_1_734	pan-BC	1
chr1	39007313	39007799	487	39007596	24	11.6225	4.92126	9.2503	panBC_1_735	pan-BC	1
chr1	39010724	39011031	308	39010879	48	36.0945	10.251	33.2538	panBC_1_736	pan-BC	1
chr1	39025160	39025533	374	39025351	37	31.2853	11.1765	28.5104	panBC_1_737	pan-BC	1
chr1	39063715	39064341	627	39063890	27	21.5586	9.15033	18.9442	panBC_1_738a	pan-BC	1
chr1	39063715	39064341	627	39064242	13	7.37742	4.57516	5.15058	panBC_1_738b	pan-BC	1
chr1	39192467	39192965	499	39192809	30	14.4365	5.20134	11.9835	panBC_1_739	pan-BC	1
chr1	39193725	39194294	570	39193849	20	7.20536	3.5473	4.98262	panBC_1_740a	pan-BC	1
chr1	39193725	39194294	570	39194127	48	31.0478	8.30508	28.2764	panBC_1_740b	pan-BC	1
chr1	39196880	39197118	239	39196987	17	5.57849	3.13589	3.43491	panBC_1_741	pan-BC	1
chr1	39207009	39207278	270	39207141	26	21.3054	9.31034	18.6993	panBC_1_742	pan-BC	1
chr1	39253810	39254160	351	39253987	33	28.0092	10.7595	25.2832	panBC_1_743	pan-BC	1
chr1	39280399	39280760	362	39280585	38	26.9291	8.82353	24.221	panBC_1_744	pan-BC	1
chr1	39284818	39285017	200	39284930	27	9.15098	3.63636	6.85437	panBC_1_745	pan-BC	1
chr1	39287931	39288156	226	39288048	24	9.93799	4.22297	7.61211	panBC_1_746	pan-BC	1
chr1	39288396	39288848	453	39288621	67	51.3342	11.4478	48.3243	panBC_1_747	pan-BC	1
chr1	39340695	39341026	332	39340870	42	36.3126	12.0786	33.4693	panBC_1_748	pan-BC	1
chr1	39367671	39368142	472	39367834	163	169.411	23.6994	165.672	panBC_1_749	pan-BC	1
chr1	39392257	39392520	264	39392389	36	25.7081	8.76777	23.0205	panBC_1_750	pan-BC	1
chr1	39396382	39396873	492	39396549	25	13.6434	5.65217	11.2133	panBC_1_751	pan-BC	1
chr1	39407159	39407623	465	39407339	24	19.1207	8.68056	16.5595	panBC_1_752	pan-BC	1
chr1	39438677	39438881	205	39438781	14	8.64577	5.13699	6.3734	panBC_1_753	pan-BC	1
chr1	39446199	39446532	334	39446377	39	28.9604	9.47867	26.2191	panBC_1_754	pan-BC	1
chr1	39474181	39474396	216	39474295	33	12.1868	4.09639	9.79402	panBC_1_755	pan-BC	1
chr1	39478354	39478973	620	39478454	21	5.17517	2.68949	3.06429	panBC_1_756a	pan-BC	1
chr1	39478354	39478973	620	39478788	165	159.129	20.3431	155.443	panBC_1_756b	pan-BC	1
chr1	39499620	39500117	498	39499915	15	9.76568	5.59408	7.44335	panBC_1_757	pan-BC	1
chr1	39515640	39515839	200	39515746	11	6.18734	4.19556	4.00758	panBC_1_758	pan-BC	1
chr1	39522624	39522823	200	39522737	15	8.57499	4.90798	6.30464	panBC_1_759	pan-BC	1
chr1	39527494	39528049	556	39527657	39	30.2045	10.0503	27.444	panBC_1_760a	pan-BC	1
chr1	39527494	39528049	556	39527914	16	8.1827	4.52128	5.92167	panBC_1_760b	pan-BC	1
chr1	39530328	39530599	272	39530471	18	9.29973	4.77387	6.99983	panBC_1_761	pan-BC	1
chr1	39535441	39536250	810	39535722	96	87.799	16.6667	84.5094	panBC_1_762a	pan-BC	1
chr1	39535441	39536250	810	39536123	18	6.0827	3.26461	3.92422	panBC_1_762b	pan-BC	1
chr1	39576726	39577647	922	39576988	30	11.9507	4.30556	9.56253	panBC_1_763a	pan-BC	1
chr1	39576726	39577647	922	39577436	145	140.276	20.0549	136.69	panBC_1_763b	pan-BC	1
chr1	39636736	39637039	304	39636897	17	11.7178	6.29334	9.33374	panBC_1_764	pan-BC	1
chr1	39650139	39650411	273	39650264	19	7.61636	3.83142	5.38368	panBC_1_765	pan-BC	1
chr1	39650552	39651185	634	39650952	65	53.3974	12.6923	50.3678	panBC_1_766	pan-BC	1
chr1	39685912	39686185	274	39686045	26	21.5372	9.44001	18.9231	panBC_1_767	pan-BC	1
chr1	39691572	39691829	258	39691698	20	14.8174	7.34223	12.3498	panBC_1_768	pan-BC	1
chr1	39720708	39720983	276	39720839	19	13.7629	6.9926	11.3222	panBC_1_769	pan-BC	1
chr1	39721309	39721614	306	39721490	17	11.7178	6.29334	9.33374	panBC_1_770	pan-BC	1
chr1	39741055	39741280	226	39741164	15	9.76568	5.59408	7.44335	panBC_1_771	pan-BC	1
chr1	39750896	39751380	485	39751045	50	43.9877	13.1443	41.0535	panBC_1_772	pan-BC	1
chr1	39761448	39761798	351	39761599	35	30.3065	11.3208	27.5448	panBC_1_773	pan-BC	1
chr1	39867981	39868521	541	39868140	22	14.7397	6.80473	12.2807	panBC_1_774a	pan-BC	1
chr1	39867981	39868521	541	39868355	30	22.9313	9.01163	20.2919	panBC_1_774b	pan-BC	1
chr1	39900584	39901167	584	39900812	79	56.5101	10.6383	53.4521	panBC_1_775	pan-BC	1
chr1	39902017	39902375	359	39902182	38	16.5909	4.96183	14.0852	panBC_1_776	pan-BC	1
chr1	39911616	39911815	200	39911710	18	10.6691	5.49133	8.32715	panBC_1_777	pan-BC	1
chr1	39936235	39936873	639	39936357	24	9.69132	4.12541	7.38223	panBC_1_778a	pan-BC	1
chr1	39936235	39936873	639	39936698	71	56.072	12.1622	53.018	panBC_1_778b	pan-BC	1
chr1	39942973	39943302	330	39943141	35	22.1549	7.43802	19.5311	panBC_1_779	pan-BC	1
chr1	39950109	39950382	274	39950246	34	20.1643	6.80934	17.5811	panBC_1_780	pan-BC	1
chr1	39962967	39963288	322	39963124	25	14.5614	6.07477	12.106	panBC_1_781	pan-BC	1
chr1	39982812	39983048	237	39982924	17	10.4825	5.59006	8.14488	panBC_1_782	pan-BC	1
chr1	39983195	39983463	269	39983337	18	11.4842	5.9375	9.11502	panBC_1_783	pan-BC	1
chr1	40000993	40001269	277	40001124	33	29.3597	11.4865	26.6129	panBC_1_784	pan-BC	1
chr1	40085506	40086098	593	40085896	84	79.5234	17.2065	76.2874	panBC_1_785	pan-BC	1
chr1	40115384	40115597	214	40115479	18	10.4378	5.36723	8.10116	panBC_1_786	pan-BC	1
chr1	40116448	40116764	317	40116608	49	46.6671	14.7929	43.7043	panBC_1_787	pan-BC	1
chr1	40154838	40155135	298	40154990	22	16.9857	8.04149	14.4664	panBC_1_788	pan-BC	1
chr1	40236761	40237057	297	40236895	20	14.8174	7.34223	12.3498	panBC_1_789	pan-BC	1
chr1	40242677	40243108	432	40242921	61	61.4834	17.5141	58.3824	panBC_1_790	pan-BC	1
chr1	40266388	40266884	497	40266623	30	20.8838	7.98969	18.2845	panBC_1_791	pan-BC	1
chr1	40284687	40285072	386	40284856	24	13.5451	5.78704	11.1168	panBC_1_792	pan-BC	1
chr1	40286152	40286396	245	40286290	19	9.60169	4.76191	7.29481	panBC_1_793	pan-BC	1
chr1	40380125	40380386	262	40380251	16	9.99438	5.51948	7.66734	panBC_1_794	pan-BC	1
chr1	40544704	40544994	291	40544837	20	14.8174	7.34223	12.3498	panBC_1_795	pan-BC	1
chr1	40579811	40580070	260	40579930	24	19.2276	8.74075	16.6597	panBC_1_796	pan-BC	1
chr1	40605069	40605315	247	40605188	14	8.82784	5.24445	6.53825	panBC_1_797	pan-BC	1
chr1	40619092	40619415	324	40619262	43	40.6254	13.924	37.7286	panBC_1_798	pan-BC	1
chr1	40658031	40658316	286	40658161	21	15.892	7.69186	13.3983	panBC_1_799	pan-BC	1
chr1	40681046	40681472	427	40681240	13	7.12934	4.43038	4.90831	panBC_1_800	pan-BC	1
chr1	40715114	40715334	221	40715210	14	8.82784	5.24445	6.53825	panBC_1_801	pan-BC	1
chr1	40768666	40768974	309	40768818	34	29.4869	11.218	26.7383	panBC_1_802	pan-BC	1
chr1	40790346	40790866	521	40790680	85	85.3021	19.1964	82.0282	panBC_1_803	pan-BC	1
chr1	40797407	40797688	282	40797550	32	27.7128	10.9271	24.9912	panBC_1_804	pan-BC	1
chr1	40802818	40803098	281	40802965	19	13.7629	6.9926	11.3222	panBC_1_805	pan-BC	1
chr1	40836054	40836381	328	40836234	38	33.0372	11.747	30.2367	panBC_1_806	pan-BC	1
chr1	40844663	40844986	324	40844828	38	35.4158	13	32.5832	panBC_1_807	pan-BC	1
chr1	40887664	40887938	275	40887807	23	18.0979	8.39112	15.554	panBC_1_808	pan-BC	1
chr1	40943553	40943951	399	40943750	35	28.6546	10.4651	25.9199	panBC_1_809	pan-BC	1
chr1	40981311	40981575	265	40981410	14	8.82784	5.24445	6.53825	panBC_1_810	pan-BC	1
chr1	41001604	41001880	277	41001740	29	24.1112	9.93377	21.4504	panBC_1_811	pan-BC	1
chr1	41027562	41027874	313	41027709	13	7.91757	4.89482	5.66258	panBC_1_812	pan-BC	1
chr1	41036905	41037485	581	41037215	83	72.3753	14.841	69.1896	panBC_1_813	pan-BC	1
chr1	41152604	41152866	263	41152730	28	23.2931	9.7973	20.6482	panBC_1_814	pan-BC	1
chr1	41166487	41166869	383	41166676	50	45.1856	13.7097	42.2382	panBC_1_815	pan-BC	1
chr1	41264256	41264568	313	41264419	30	25.051	10.1307	22.3758	panBC_1_816	pan-BC	1
chr1	41339036	41339287	252	41339151	24	19.2276	8.74075	16.6597	panBC_1_817	pan-BC	1
chr1	41361561	41361943	383	41361744	44	40.1424	13.3136	37.2519	panBC_1_818	pan-BC	1
chr1	41379955	41380386	432	41380194	24	19.2276	8.74075	16.6597	panBC_1_819	pan-BC	1
chr1	41390062	41390452	391	41390279	39	34.1338	11.9761	31.3181	panBC_1_820	pan-BC	1
chr1	41412098	41412351	254	41412227	13	7.91757	4.89482	5.66258	panBC_1_821	pan-BC	1
chr1	41446929	41447303	375	41447032	14	8.82784	5.24445	6.53825	panBC_1_822	pan-BC	1
chr1	41555682	41555939	258	41555815	26	19.91	8.5443	17.3312	panBC_1_823	pan-BC	1
chr1	41716324	41716600	277	41716462	28	23.9096	10.1393	21.2517	panBC_1_824	pan-BC	1
chr1	41810349	41810679	331	41810511	94	102.667	23.1707	99.2876	panBC_1_825	pan-BC	1
chr1	41982051	41982281	231	41982149	13	7.91757	4.89482	5.66258	panBC_1_826	pan-BC	1
chr1	41992425	41992661	237	41992553	13	7.91757	4.89482	5.66258	panBC_1_827	pan-BC	1
chr1	42233321	42233520	200	42233414	12	7.03671	4.54519	4.81795	panBC_1_828	pan-BC	1
chr1	42238461	42238688	228	42238583	15	9.76568	5.59408	7.44335	panBC_1_829	pan-BC	1
chr1	42257848	42258367	520	42258117	22	15.0481	6.9697	12.5764	panBC_1_830	pan-BC	1
chr1	42365719	42366383	665	42365854	16	7.42373	4.12621	5.19592	panBC_1_831a	pan-BC	1
chr1	42365719	42366383	665	42366164	45	36.4547	11.2195	33.6096	panBC_1_831b	pan-BC	1
chr1	42395280	42395675	396	42395461	35	27.9546	10.1124	25.2298	panBC_1_832	pan-BC	1
chr1	42472117	42472372	256	42472276	9	4.09301	3.18471	2.04348	panBC_1_833	pan-BC	1
chr1	42472608	42472832	225	42472775	12	6.22495	4.0625	4.04415	panBC_1_834	pan-BC	1
chr1	42474926	42475161	236	42475044	19	11.1588	5.55556	8.79638	panBC_1_835	pan-BC	1
chr1	42481264	42481840	577	42481508	64	54.855	13.5417	51.8118	panBC_1_836	pan-BC	1
chr1	42487848	42488052	205	42487949	16	10.5893	5.86207	8.24918	panBC_1_837	pan-BC	1
chr1	42504600	42505002	403	42504731	16	9.62915	5.3125	7.32165	panBC_1_838	pan-BC	1
chr1	42509701	42509939	239	42509828	13	7.42871	4.60526	5.20059	panBC_1_839	pan-BC	1
chr1	42532978	42533279	302	42533139	24	19.2276	8.74075	16.6597	panBC_1_840	pan-BC	1
chr1	42582140	42582688	549	42582285	25	18.2513	7.92683	15.7049	panBC_1_841a	pan-BC	1
chr1	42582140	42582688	549	42582535	15	8.52187	4.87805	6.25274	panBC_1_841b	pan-BC	1
chr1	42599297	42599506	210	42599388	11	6.18734	4.19556	4.00758	panBC_1_842	pan-BC	1
chr1	42691241	42691539	299	42691395	32	25.7399	9.88024	23.0519	panBC_1_843	pan-BC	1
chr1	42698628	42698863	236	42698782	12	5.77445	3.80117	3.62519	panBC_1_844	pan-BC	1
chr1	42714556	42714869	314	42714729	32	24.2379	9.11602	21.5751	panBC_1_845	pan-BC	1
chr1	42834250	42834710	461	42834451	29	23.755	9.74026	21.1029	panBC_1_846	pan-BC	1
chr1	42850960	42851562	603	42851182	324	355.383	29.3852	350.595	panBC_1_847	pan-BC	1
chr1	42877259	42877599	341	42877431	31	27.5772	11.1882	24.8574	panBC_1_848	pan-BC	1
chr1	42915046	42915408	363	42915238	64	64.6409	17.8571	61.5141	panBC_1_849	pan-BC	1
chr1	42952828	42953481	654	42953332	28	18.2172	7.17822	15.6712	panBC_1_850	pan-BC	1
chr1	42978238	42978437	200	42978387	12	7.03671	4.54519	4.81795	panBC_1_851	pan-BC	1
chr1	43005972	43006359	388	43006171	45	41.2704	13.5294	38.3666	panBC_1_852	pan-BC	1
chr1	43042233	43042690	458	43042465	56	50.227	14.0394	47.2279	panBC_1_853	pan-BC	1
chr1	43065938	43066269	332	43066103	61	57.1981	15.5	54.1339	panBC_1_854	pan-BC	1
chr1	43074879	43075124	246	43074996	18	12.1147	6.29139	9.72311	panBC_1_855	pan-BC	1
chr1	43092273	43092892	620	43092513	132	120.687	17.6862	117.206	panBC_1_856	pan-BC	1
chr1	43098301	43099049	749	43098679	137	121.632	16.8293	118.145	panBC_1_857	pan-BC	1
chr1	43113015	43113214	200	43113113	12	7.03671	4.54519	4.81795	panBC_1_858	pan-BC	1
chr1	43139634	43139970	337	43139800	51	44.3739	13	41.4354	panBC_1_859	pan-BC	1
chr1	43163620	43164124	505	43163947	30	21.8613	8.46995	19.2424	panBC_1_860	pan-BC	1
chr1	43198025	43198306	282	43198145	15	9.76568	5.59408	7.44335	panBC_1_861	pan-BC	1
chr1	43264419	43264748	330	43264589	46	44.7928	14.9681	41.8496	panBC_1_862	pan-BC	1
chr1	43299495	43299771	277	43299627	31	27.5772	11.1882	24.8574	panBC_1_863	pan-BC	1
chr1	43306515	43306755	241	43306644	14	8.58634	5.10204	6.31541	panBC_1_864	pan-BC	1
chr1	43349986	43350237	252	43350123	16	10.7295	5.94371	8.37579	panBC_1_865	pan-BC	1
chr1	43416193	43416567	375	43416380	57	57.7495	17.2619	54.6805	panBC_1_866	pan-BC	1
chr1	43445408	43446420	1013	43445726	185	171.012	18.9796	167.264	panBC_1_867a	pan-BC	1
chr1	43445408	43446420	1013	43446251	44	17.2344	4.57317	14.711	panBC_1_867b	pan-BC	1
chr1	43485231	43485541	311	43485410	14	8.82784	5.24445	6.53825	panBC_1_868	pan-BC	1
chr1	43494873	43495262	390	43495046	29	24.1112	9.93377	21.4504	panBC_1_869	pan-BC	1
chr1	43504149	43504356	208	43504248	12	7.03671	4.54519	4.81795	panBC_1_870	pan-BC	1
chr1	43528785	43528984	200	43528967	14	8.2993	4.93421	6.03546	panBC_1_871	pan-BC	1
chr1	43531318	43531618	301	43531476	15	8.90544	5.09554	6.61401	panBC_1_872	pan-BC	1
chr1	43545197	43545427	231	43545302	12	6.13915	4.01235	3.97883	panBC_1_873	pan-BC	1
chr1	43732851	43733052	202	43732948	13	7.91757	4.89482	5.66258	panBC_1_874	pan-BC	1
chr1	43754436	43755039	604	43754782	82	72.3099	15.0909	69.1247	panBC_1_875	pan-BC	1
chr1	43762565	43762942	378	43762807	23	17.0249	7.79221	14.5047	panBC_1_876	pan-BC	1
chr1	43768066	43768322	257	43768195	19	13.7629	6.9926	11.3222	panBC_1_877	pan-BC	1
chr1	43827610	43828205	596	43827891	403	413.767	25.6998	408.593	panBC_1_878	pan-BC	1
chr1	43871292	43871629	338	43871490	12	7.03671	4.54519	4.81795	panBC_1_879	pan-BC	1
chr1	43899040	43899340	301	43899187	58	51.553	13.981	48.541	panBC_1_880	pan-BC	1
chr1	43902867	43903134	268	43903003	30	21.4064	8.24468	18.7988	panBC_1_881	pan-BC	1
chr1	43922053	43922252	200	43922138	12	7.03671	4.54519	4.81795	panBC_1_882	pan-BC	1
chr1	43933488	43934316	829	43933932	271	273.558	23.8596	269.252	panBC_1_883	pan-BC	1
chr1	44020663	44020872	210	44020768	16	10.1214	5.59211	7.79155	panBC_1_884	pan-BC	1
chr1	44027732	44028201	470	44027891	20	14.8174	7.34223	12.3498	panBC_1_885	pan-BC	1
chr1	44040753	44040966	214	44040850	16	10.2513	5.66667	7.91876	panBC_1_886	pan-BC	1
chr1	44041850	44042099	250	44041978	23	17.1173	7.84314	14.5957	panBC_1_887	pan-BC	1
chr1	44064670	44064975	306	44064805	39	37.9173	13.9852	35.053	panBC_1_888	pan-BC	1
chr1	44102166	44102678	513	44102467	250	272.223	28.0134	267.924	panBC_1_889	pan-BC	1
chr1	44118680	44119084	405	44118902	135	107.158	13.7097	103.753	panBC_1_890	pan-BC	1
chr1	44119303	44119502	200	44119404	34	10.4517	3.51406	8.11469	panBC_1_891	pan-BC	1
chr1	44119780	44120122	343	44119955	98	65.1942	9.86056	62.0632	panBC_1_892	pan-BC	1
chr1	44147624	44148317	694	44147875	133	130.856	20.4268	127.319	panBC_1_893	pan-BC	1
chr1	44155304	44155610	307	44155457	26	21.5372	9.44001	18.9231	panBC_1_894	pan-BC	1
chr1	44229089	44229427	339	44229244	50	48.5385	15.3614	45.5563	panBC_1_895	pan-BC	1
chr1	44242286	44242513	228	44242460	11	6.18734	4.19556	4.00758	panBC_1_896	pan-BC	1
chr1	44437870	44438138	269	44438002	23	18.0979	8.39112	15.554	panBC_1_897	pan-BC	1
chr1	44551481	44552248	768	44551641	75	70.0192	16.309	66.8511	panBC_1_898a	pan-BC	1
chr1	44551481	44552248	768	44552204	13	4.44731	2.9661	2.38466	panBC_1_898b	pan-BC	1
chr1	44584781	44585133	353	44584966	94	95.4109	20.1271	92.0747	panBC_1_899	pan-BC	1
chr1	44625244	44625577	334	44625407	37	30.1678	10.6145	27.4081	panBC_1_900	pan-BC	1
chr1	44733578	44733829	252	44733714	16	10.7295	5.94371	8.37579	panBC_1_901	pan-BC	1
chr1	45022162	45022479	318	45022319	90	97.7474	22.6368	94.3974	panBC_1_902	pan-BC	1
chr1	45180669	45180926	258	45180804	20	14.8174	7.34223	12.3498	panBC_1_903	pan-BC	1
chr1	45313963	45314316	354	45314152	65	62.347	16.4179	59.2387	panBC_1_904	pan-BC	1
chr1	45431936	45432230	295	45432080	47	48.9465	16.7822	45.9599	panBC_1_905	pan-BC	1
chr1	45627930	45628262	333	45628094	57	61.5229	19.2053	58.4216	panBC_1_906	pan-BC	1
chr1	45672822	45673021	200	45672920	12	7.03671	4.54519	4.81795	panBC_1_907	pan-BC	1
chr1	45766207	45766493	287	45766371	19	13.7629	6.9926	11.3222	panBC_1_908	pan-BC	1
chr1	45794944	45795800	857	45795136	142	115.53	14.4153	112.077	panBC_1_909a	pan-BC	1
chr1	45794944	45795800	857	45795458	165	143.891	16.7002	140.286	panBC_1_909b	pan-BC	1
chr1	45816921	45817219	299	45817066	49	45.65	14.2857	42.6978	panBC_1_910	pan-BC	1
chr1	45822051	45822389	339	45822215	43	32.6913	10.0917	29.8951	panBC_1_911	pan-BC	1
chr1	45825210	45825474	265	45825352	27	15.4733	6.11354	12.994	panBC_1_912	pan-BC	1
chr1	45837779	45838056	278	45837908	29	24.9883	10.4167	22.3141	panBC_1_913	pan-BC	1
chr1	45905055	45905439	385	45905239	62	56.8402	15	53.7794	panBC_1_914	pan-BC	1
chr1	45925445	45925902	458	45925651	244	261.462	26.9231	257.225	panBC_1_915	pan-BC	1
chr1	45925982	45926202	221	45926127	23	5.32282	2.63158	3.20711	panBC_1_916	pan-BC	1
chr1	46018445	46018717	273	46018582	50	41.7902	12.1429	38.8804	panBC_1_917	pan-BC	1
chr1	46022323	46022651	329	46022496	56	50.5357	14.1791	47.5332	panBC_1_918	pan-BC	1
chr1	46066415	46067326	912	46066554	41	25.9125	7.74908	23.2219	panBC_1_919a	pan-BC	1
chr1	46066415	46067326	912	46066838	60	46.2222	11.2546	43.2639	panBC_1_919b	pan-BC	1
chr1	46066415	46067326	912	46067137	35	20.0143	6.56934	17.4337	panBC_1_919c	pan-BC	1
chr1	46425320	46425857	538	46425454	15	9.76568	5.59408	7.44335	panBC_1_920	pan-BC	1
chr1	46580492	46580691	200	46580591	12	7.03671	4.54519	4.81795	panBC_1_921	pan-BC	1
chr1	46853221	46854082	862	46853701	384	316.41	16.1223	311.857	panBC_1_922	pan-BC	1
chr1	46905622	46905842	221	46905732	35	17.0444	5.47112	14.5242	panBC_1_923	pan-BC	1
chr1	46908727	46909088	362	46908916	65	48.7417	11	45.7574	panBC_1_924	pan-BC	1
chr1	46925051	46925363	313	46925210	26	21.5372	9.44001	18.9231	panBC_1_925	pan-BC	1
chr1	46967339	46967580	242	46967460	20	12.8531	6.25	10.4381	panBC_1_926	pan-BC	1
chr1	46970509	46970781	273	46970652	21	15.0847	7.23684	12.6123	panBC_1_927	pan-BC	1
chr1	47119654	47119899	246	47119767	12	6.58746	4.27632	4.39705	panBC_1_928	pan-BC	1
chr1	47120261	47120684	424	47120465	24	18.4988	8.33333	15.9485	panBC_1_929	pan-BC	1
chr1	47260411	47260636	226	47260517	18	10.9091	5.6213	8.55198	panBC_1_930	pan-BC	1
chr1	47263685	47264045	361	47263853	22	14.7397	6.80473	12.2807	panBC_1_931	pan-BC	1
chr1	47277774	47278156	383	47277952	57	59.6711	18.239	56.5855	panBC_1_932	pan-BC	1
chr1	47285779	47286073	295	47285904	18	12.7293	6.64297	10.3166	panBC_1_933	pan-BC	1
chr1	47318283	47318642	360	47318479	28	23.1736	9.73154	20.5306	panBC_1_934	pan-BC	1
chr1	47605557	47605813	257	47605686	26	18.8646	7.98817	16.3079	panBC_1_935	pan-BC	1
chr1	47809580	47809858	279	47809724	20	14.8174	7.34223	12.3498	panBC_1_936	pan-BC	1
chr1	48239482	48239720	239	48239580	10	5.37186	3.84593	3.23379	panBC_1_937	pan-BC	1
chr1	48405281	48405573	293	48405437	16	10.7295	5.94371	8.37579	panBC_1_938	pan-BC	1
chr1	48533396	48533774	379	48533608	36	31.9601	11.859	29.175	panBC_1_939	pan-BC	1
chr1	48697669	48697964	296	48697809	33	30.0896	11.8874	27.3307	panBC_1_940	pan-BC	1
chr1	49260727	49261017	291	49260884	33	30.0896	11.8874	27.3307	panBC_1_941	pan-BC	1
chr1	50629539	50629996	458	50629737	60	59.6987	17.0391	56.6129	panBC_1_942	pan-BC	1
chr1	50745094	50745307	214	50745203	8	3.85418	3.14667	1.81319	panBC_1_943	pan-BC	1
chr1	50926761	50927687	927	50926908	43	10.7646	3.11174	8.41029	panBC_1_944a	pan-BC	1
chr1	50926761	50927687	927	50927462	252	222.076	17.842	218.056	panBC_1_944b	pan-BC	1
chr1	50962325	50962637	313	50962473	37	33.8152	12.5	31.0049	panBC_1_945	pan-BC	1
chr1	51018087	51018522	436	51018290	40	36.5714	12.8931	33.725	panBC_1_946	pan-BC	1
chr1	51089110	51089309	200	51089223	10	5.37186	3.84593	3.23379	panBC_1_947	pan-BC	1
chr1	51096603	51096820	218	51096719	12	7.03671	4.54519	4.81795	panBC_1_948	pan-BC	1
chr1	51148218	51148787	570	51148313	12	6.83133	4.42177	4.63429	panBC_1_949a	pan-BC	1
chr1	51148218	51148787	570	51148648	26	20.1125	8.65385	17.5302	panBC_1_949b	pan-BC	1
chr1	51164222	51164432	211	51164322	12	7.03671	4.54519	4.81795	panBC_1_950	pan-BC	1
chr1	51191839	51192121	283	51191981	18	12.7293	6.64297	10.3166	panBC_1_951	pan-BC	1
chr1	51241011	51241546	536	51241335	20	13.6548	6.6879	11.2243	panBC_1_952	pan-BC	1
chr1	51270493	51270843	351	51270656	67	63.9467	16.4251	60.8254	panBC_1_953	pan-BC	1
chr1	51289081	51289364	284	51289240	15	9.76568	5.59408	7.44335	panBC_1_954	pan-BC	1
chr1	51333957	51334325	369	51334135	66	65.6016	17.5393	62.4674	panBC_1_955	pan-BC	1
chr1	51397398	51397614	217	51397513	13	7.91757	4.89482	5.66258	panBC_1_956	pan-BC	1
chr1	51446151	51446447	297	51446287	25	20.3742	9.09038	17.783	panBC_1_957	pan-BC	1
chr1	51459056	51459318	263	51459197	19	13.7629	6.9926	11.3222	panBC_1_958	pan-BC	1
chr1	51466445	51466735	291	51466577	32	28.8269	11.5378	26.0876	panBC_1_959	pan-BC	1
chr1	51478181	51478748	568	51478496	499	530.722	28.3447	524.773	panBC_1_960	pan-BC	1
chr1	51505321	51505838	518	51505594	79	75.1649	17.094	71.9592	panBC_1_961	pan-BC	1
chr1	51580029	51580315	287	51580202	14	8.82784	5.24445	6.53825	panBC_1_962	pan-BC	1
chr1	51597014	51597350	337	51597175	61	58.9704	16.3158	55.8907	panBC_1_963	pan-BC	1
chr1	51600537	51600753	217	51600639	22	12.7425	5.77889	10.3292	panBC_1_964	pan-BC	1
chr1	51615553	51615843	291	51615698	40	36.5714	12.8931	33.725	panBC_1_965	pan-BC	1
chr1	51628143	51628513	371	51628335	42	40.1587	14.0523	37.2678	panBC_1_966	pan-BC	1
chr1	51644472	51644768	297	51644617	33	28.3999	10.9677	25.6685	panBC_1_967	pan-BC	1
chr1	51646363	51646620	258	51646502	20	13.5024	6.60377	11.075	panBC_1_968	pan-BC	1
chr1	51668968	51669205	238	51669078	14	8.82784	5.24445	6.53825	panBC_1_969	pan-BC	1
chr1	51697222	51697491	270	51697320	12	7.03671	4.54519	4.81795	panBC_1_970	pan-BC	1
chr1	51746726	51747282	557	51747072	74	66.5776	15.2439	63.4358	panBC_1_971	pan-BC	1
chr1	51753719	51753918	200	51753826	10	5.37186	3.84593	3.23379	panBC_1_972	pan-BC	1
chr1	51789309	51789564	256	51789444	20	14.8174	7.34223	12.3498	panBC_1_973	pan-BC	1
chr1	51795386	51795704	319	51795518	36	21.784	7.08812	19.1661	panBC_1_974	pan-BC	1
chr1	51795881	51796258	378	51796100	98	95.4896	18.8213	92.1531	panBC_1_975	pan-BC	1
chr1	51915597	51916136	540	51915745	18	10.788	5.55556	8.43314	panBC_1_976a	pan-BC	1
chr1	51915597	51916136	540	51915951	23	15.2823	6.85714	12.8066	panBC_1_976b	pan-BC	1
chr1	51925952	51926213	262	51926096	18	12.7293	6.64297	10.3166	panBC_1_977	pan-BC	1
chr1	51944902	51945182	281	51945040	25	19.0062	8.33333	16.4471	panBC_1_978	pan-BC	1
chr1	51948876	51949178	303	51949029	39	33.8563	11.8343	31.0455	panBC_1_979	pan-BC	1
chr1	52004101	52004410	310	52004247	36	33.9514	12.9363	31.1381	panBC_1_980	pan-BC	1
chr1	52046077	52046466	390	52046344	24	19.2276	8.74075	16.6597	panBC_1_981	pan-BC	1
chr1	52065695	52065894	200	52065792	13	7.91757	4.89482	5.66258	panBC_1_982	pan-BC	1
chr1	52098899	52099188	290	52099048	27	22.7158	9.78964	20.0799	panBC_1_983	pan-BC	1
chr1	52113604	52114106	503	52113874	215	226.471	25.4717	222.428	panBC_1_984	pan-BC	1
chr1	52119138	52119759	622	52119392	180	193.306	25.8571	189.442	panBC_1_985	pan-BC	1
chr1	52131974	52132173	200	52132082	15	9.76568	5.59408	7.44335	panBC_1_986	pan-BC	1
chr1	52146620	52146895	276	52146761	54	28.3366	6.51659	25.6061	panBC_1_987	pan-BC	1
chr1	52149855	52150386	532	52150179	92	64.6388	10.6164	61.5121	panBC_1_988	pan-BC	1
chr1	52158852	52159284	433	52159057	85	78.5874	16.5385	75.3577	panBC_1_989	pan-BC	1
chr1	52168440	52168762	323	52168597	70	35.9638	6.62313	33.1246	panBC_1_990	pan-BC	1
chr1	52171223	52171752	530	52171499	122	84.2801	10.7517	81.0127	panBC_1_991	pan-BC	1
chr1	52231923	52232321	399	52232078	113	58.613	7.09838	55.5366	panBC_1_992	pan-BC	1
chr1	52233073	52233625	553	52233331	315	289.861	19.8493	285.46	panBC_1_993	pan-BC	1
chr1	52243146	52243354	209	52243253	15	9.76568	5.59408	7.44335	panBC_1_994	pan-BC	1
chr1	52252548	52252851	304	52252676	17	11.7178	6.29334	9.33374	panBC_1_995	pan-BC	1
chr1	52267697	52267896	200	52267792	12	7.03671	4.54519	4.81795	panBC_1_996	pan-BC	1
chr1	52299703	52299917	215	52299807	24	13.8949	5.95238	11.4519	panBC_1_997	pan-BC	1
chr1	52302602	52302885	284	52302750	50	40.9013	11.7512	38.0015	panBC_1_998	pan-BC	1
chr1	52330616	52330900	285	52330767	28	23.9096	10.1393	21.2517	panBC_1_999	pan-BC	1
chr1	52354258	52354458	201	52354446	10	5.37186	3.84593	3.23379	panBC_1_1000	pan-BC	1
chr1	52366452	52366949	498	52366682	170	169.88	21.9794	166.138	panBC_1_1001	pan-BC	1
chr1	52387149	52387348	200	52387249	13	7.91757	4.89482	5.66258	panBC_1_1002	pan-BC	1
chr1	52388269	52388490	222	52388372	14	8.82784	5.24445	6.53825	panBC_1_1003	pan-BC	1
chr1	52397411	52397709	299	52397567	30	25.6789	10.473	22.9916	panBC_1_1004	pan-BC	1
chr1	52435830	52436043	214	52435925	12	7.03671	4.54519	4.81795	panBC_1_1005	pan-BC	1
chr1	52454709	52454908	200	52454815	13	7.91757	4.89482	5.66258	panBC_1_1006	pan-BC	1
chr1	52500059	52500915	857	52500536	206	189.246	18.9908	185.403	panBC_1_1007	pan-BC	1
chr1	52511908	52512369	462	52512160	31	27.5772	11.1882	24.8574	panBC_1_1008	pan-BC	1
chr1	52524193	52524422	230	52524308	14	8.82784	5.24445	6.53825	panBC_1_1009	pan-BC	1
chr1	52546840	52547154	315	52546997	20	14.8174	7.34223	12.3498	panBC_1_1010	pan-BC	1
chr1	52597338	52597577	240	52597459	21	15.706	7.58621	13.2224	panBC_1_1011	pan-BC	1
chr1	52597907	52598118	212	52598010	14	8.64577	5.13699	6.3734	panBC_1_1012	pan-BC	1
chr1	52630458	52631235	778	52630671	169	164.616	20.8333	160.902	panBC_1_1013a	pan-BC	1
chr1	52630458	52631235	778	52631178	21	5.15675	2.68293	3.04657	panBC_1_1013b	pan-BC	1
chr1	52648171	52648476	306	52648329	42	39.1522	13.522	36.2737	panBC_1_1014	pan-BC	1
chr1	52676680	52677053	374	52676842	30	25.051	10.1307	22.3758	panBC_1_1015	pan-BC	1
chr1	52718126	52718648	523	52718282	30	23.3465	9.22619	20.7007	panBC_1_1016	pan-BC	1
chr1	52726281	52727583	1303	52726439	26	10.2733	4.12844	7.94035	panBC_1_1017a	pan-BC	1
chr1	52726281	52727583	1303	52727105	47	27.7595	7.33945	25.0371	panBC_1_1017b	pan-BC	1
chr1	52726281	52727583	1303	52727379	45	26.0829	7.09877	23.3896	panBC_1_1017c	pan-BC	1
chr1	52748327	52748584	258	52748449	21	15.892	7.69186	13.3983	panBC_1_1018	pan-BC	1
chr1	52798754	52799070	317	52798913	39	27.8131	8.96861	25.0901	panBC_1_1019	pan-BC	1
chr1	52799884	52800115	232	52800007	17	7.55653	4.05405	5.3253	panBC_1_1020	pan-BC	1
chr1	52816934	52817953	1020	52817106	63	38.0788	8.02005	35.2127	panBC_1_1021a	pan-BC	1
chr1	52816934	52817953	1020	52817514	43	20.2998	5.52764	17.7144	panBC_1_1021b	pan-BC	1
chr1	52816934	52817953	1020	52817769	110	90.2343	14.0863	86.9297	panBC_1_1021c	pan-BC	1
chr1	52844689	52845296	608	52844940	451	484.032	28.7532	478.388	panBC_1_1022	pan-BC	1
chr1	52854077	52854381	305	52854217	38	36.5843	13.6356	33.7367	panBC_1_1023	pan-BC	1
chr1	52952569	52952826	258	52952720	13	5.95209	3.76344	3.79761	panBC_1_1024	pan-BC	1
chr1	52953093	52953426	334	52953245	26	17.5977	7.33696	15.0681	panBC_1_1025	pan-BC	1
chr1	52971974	52972194	221	52972084	19	13.7629	6.9926	11.3222	panBC_1_1026	pan-BC	1
chr1	53032631	53032900	270	53032763	20	14.8174	7.34223	12.3498	panBC_1_1027	pan-BC	1
chr1	53053094	53053392	299	53053250	30	26.3408	10.8385	23.6411	panBC_1_1028	pan-BC	1
chr1	53060555	53061057	503	53060872	20	14.3818	7.09459	11.9297	panBC_1_1029	pan-BC	1
chr1	53157771	53158002	232	53157885	19	13.7629	6.9926	11.3222	panBC_1_1030	pan-BC	1
chr1	53224975	53225221	247	53225078	19	9.5102	4.71698	7.20543	panBC_1_1031	pan-BC	1
chr1	53225624	53225943	320	53225781	44	34.1456	10.4651	31.3296	panBC_1_1032	pan-BC	1
chr1	53226131	53226381	251	53226255	25	14.2639	5.93607	11.8142	panBC_1_1033	pan-BC	1
chr1	53272695	53272980	286	53272826	26	21.5372	9.44001	18.9231	panBC_1_1034	pan-BC	1
chr1	53296768	53297341	574	53297061	298	309.323	25.6432	304.808	panBC_1_1035	pan-BC	1
chr1	53313338	53313996	659	53313640	71	66.4551	16.1435	63.3141	panBC_1_1036	pan-BC	1
chr1	53352383	53353022	640	53352746	213	224.275	25.4157	220.243	panBC_1_1037	pan-BC	1
chr1	53448175	53448412	238	53448295	22	16.9857	8.04149	14.4664	panBC_1_1038	pan-BC	1
chr1	53606482	53606681	200	53606576	14	8.82784	5.24445	6.53825	panBC_1_1039	pan-BC	1
chr1	53706460	53706959	500	53706803	31	25.8694	10.2564	23.1793	panBC_1_1040	pan-BC	1
chr1	53715511	53715751	241	53715631	15	9.76568	5.59408	7.44335	panBC_1_1041	pan-BC	1
chr1	53784989	53785463	475	53785262	121	127.326	22.9323	123.808	panBC_1_1042	pan-BC	1
chr1	53829184	53829436	253	53829310	23	18.0979	8.39112	15.554	panBC_1_1043	pan-BC	1
chr1	53909135	53909483	349	53909312	45	42.4117	14.1104	39.4947	panBC_1_1044	pan-BC	1
chr1	53927660	53927878	219	53927778	14	8.7059	5.17241	6.4321	panBC_1_1045	pan-BC	1
chr1	53940135	53940817	683	53940446	47	36.1377	10.5263	33.2963	panBC_1_1046	pan-BC	1
chr1	54039130	54039419	290	54039280	36	33.9514	12.9363	31.1381	panBC_1_1047	pan-BC	1
chr1	54119762	54119979	218	54119858	12	7.03671	4.54519	4.81795	panBC_1_1048	pan-BC	1
chr1	54130700	54130899	200	54130792	17	7.30167	3.93013	5.07665	panBC_1_1049	pan-BC	1
chr1	54131032	54131313	282	54131167	33	21.2953	7.48899	18.6896	panBC_1_1050	pan-BC	1
chr1	54133784	54134117	334	54133958	32	20.907	7.53425	18.3075	panBC_1_1051	pan-BC	1
chr1	54159405	54159628	224	54159511	11	6.18734	4.19556	4.00758	panBC_1_1052	pan-BC	1
chr1	54180717	54181013	297	54180862	18	12.7293	6.64297	10.3166	panBC_1_1053	pan-BC	1
chr1	54194139	54195282	1144	54194467	58	43.6286	10.7664	40.6982	panBC_1_1054a	pan-BC	1
chr1	54194139	54195282	1144	54194915	31	16.3551	5.7971	13.8533	panBC_1_1054b	pan-BC	1
chr1	54224689	54225064	376	54224870	14	8.76676	5.20833	6.49126	panBC_1_1055	pan-BC	1
chr1	54238312	54238626	315	54238469	48	50.3675	17.1319	47.3668	panBC_1_1056	pan-BC	1
chr1	54250440	54250941	502	54250690	335	372.072	30.3798	367.176	panBC_1_1057	pan-BC	1
chr1	54333052	54333355	304	54333210	33	30.0896	11.8874	27.3307	panBC_1_1058	pan-BC	1
chr1	54381327	54381602	276	54381463	26	21.5372	9.44001	18.9231	panBC_1_1059	pan-BC	1
chr1	54438817	54439180	364	54438995	81	84.84	20.5	81.5689	panBC_1_1060	pan-BC	1
chr1	54510662	54511029	368	54510828	39	37.9173	13.9852	35.053	panBC_1_1061	pan-BC	1
chr1	54557452	54558110	659	54557754	185	176.835	20.3057	173.056	panBC_1_1062	pan-BC	1
chr1	54578626	54578957	332	54578798	46	47.5344	16.4326	44.5622	panBC_1_1063	pan-BC	1
chr1	54626593	54626801	209	54626676	10	5.37186	3.84593	3.23379	panBC_1_1064	pan-BC	1
chr1	54639615	54640047	433	54639869	31	24.9254	9.7561	22.2524	panBC_1_1065	pan-BC	1
chr1	54647137	54647594	458	54647354	26	19.517	8.33333	16.9445	panBC_1_1066	pan-BC	1
chr1	54665964	54666321	358	54666160	48	48.0839	15.9091	45.1062	panBC_1_1067	pan-BC	1
chr1	54677192	54677436	245	54677321	13	7.91757	4.89482	5.66258	panBC_1_1068	pan-BC	1
chr1	54743085	54743502	418	54743278	62	59.5863	16.2371	56.5015	panBC_1_1069	pan-BC	1
chr1	54832779	54833069	291	54832920	35	30.8573	11.6129	28.0887	panBC_1_1070	pan-BC	1
chr1	54859916	54860218	303	54860061	33	29.6473	11.6438	26.8966	panBC_1_1071	pan-BC	1
chr1	54925910	54926814	905	54926102	23	8.67198	3.83387	6.39912	panBC_1_1072a	pan-BC	1
chr1	54925910	54926814	905	54926433	112	105.319	18.109	101.925	panBC_1_1072b	pan-BC	1
chr1	54979323	54979546	224	54979422	14	8.64577	5.13699	6.3734	panBC_1_1073	pan-BC	1
chr1	54983438	54983637	200	54983539	13	7.74912	4.79452	5.51248	panBC_1_1074	pan-BC	1
chr1	55002359	55002584	226	55002473	15	9.76568	5.59408	7.44335	panBC_1_1075	pan-BC	1
chr1	55027265	55027730	466	55027482	175	183.751	24.5125	179.937	panBC_1_1076	pan-BC	1
chr1	55052314	55052995	682	55052728	468	475.878	25.4063	470.291	panBC_1_1077	pan-BC	1
chr1	55087517	55088457	941	55087993	233	186.272	14.717	182.445	panBC_1_1078	pan-BC	1
chr1	55130900	55131511	612	55131170	209	207.556	22.3404	203.616	panBC_1_1079	pan-BC	1
chr1	55236922	55237374	453	55237143	281	299.266	27.0115	294.809	panBC_1_1080	pan-BC	1
chr1	55363335	55363545	211	55363438	14	8.82784	5.24445	6.53825	panBC_1_1081	pan-BC	1
chr1	55363723	55363989	267	55363859	17	11.7178	6.29334	9.33374	panBC_1_1082	pan-BC	1
chr1	55383180	55383466	287	55383310	39	37.9173	13.9852	35.053	panBC_1_1083	pan-BC	1
chr1	55399923	55400253	331	55400098	56	50.5357	14.1791	47.5332	panBC_1_1084	pan-BC	1
chr1	55405616	55406353	738	55405832	211	197.853	19.8502	193.965	panBC_1_1085	pan-BC	1
chr1	55435840	55436039	200	55435940	10	5.08049	3.66667	2.97253	panBC_1_1086	pan-BC	1
chr1	55437225	55437496	272	55437348	22	16.1385	7.56579	13.6404	panBC_1_1087	pan-BC	1
chr1	55448453	55448656	204	55448561	15	6.36517	3.72093	4.18078	panBC_1_1088	pan-BC	1
chr1	55449340	55449627	288	55449484	37	24.2145	7.88382	21.5523	panBC_1_1089	pan-BC	1
chr1	55454175	55454461	287	55454304	19	10.7058	5.31915	8.36315	panBC_1_1090	pan-BC	1
chr1	55485565	55485787	223	55485675	13	7.91757	4.89482	5.66258	panBC_1_1091	pan-BC	1
chr1	55485927	55486174	248	55486037	9	4.59305	3.4963	2.50092	panBC_1_1092	pan-BC	1
chr1	55500185	55500406	222	55500286	14	8.82784	5.24445	6.53825	panBC_1_1093	pan-BC	1
chr1	55501054	55501363	310	55501167	12	7.03671	4.54519	4.81795	panBC_1_1094	pan-BC	1
chr1	55523962	55524277	316	55524132	20	13.7322	6.73077	11.3001	panBC_1_1095	pan-BC	1
chr1	55529918	55530390	473	55530186	39	27.6303	8.88889	24.9095	panBC_1_1096	pan-BC	1
chr1	55568008	55568214	207	55568129	11	6.18734	4.19556	4.00758	panBC_1_1097	pan-BC	1
chr1	55631515	55631934	420	55631676	36	26.9513	9.34343	24.2428	panBC_1_1098	pan-BC	1
chr1	55666355	55666823	469	55666498	30	22.1433	8.61111	19.5199	panBC_1_1099	pan-BC	1
chr1	55675073	55675299	227	55675183	16	10.7295	5.94371	8.37579	panBC_1_1100	pan-BC	1
chr1	55686236	55686629	394	55686447	41	32.4937	10.5528	29.7018	panBC_1_1101	pan-BC	1
chr1	55692548	55692814	267	55692673	13	7.63982	4.72973	5.40621	panBC_1_1102	pan-BC	1
chr1	55700854	55701131	278	55700990	21	12.9987	6.11111	10.5809	panBC_1_1103	pan-BC	1
chr1	55701531	55701937	407	55701754	24	15.7508	6.86813	13.2663	panBC_1_1104	pan-BC	1
chr1	55729359	55729678	320	55729509	39	31.3268	10.582	28.5514	panBC_1_1105	pan-BC	1
chr1	55736445	55736708	264	55736568	27	18.2146	7.40741	15.6687	panBC_1_1106	pan-BC	1
chr1	55742910	55743272	363	55743135	15	8.46929	4.84848	6.20139	panBC_1_1107	pan-BC	1
chr1	55744192	55744454	263	55744333	13	7.53305	4.66667	5.30214	panBC_1_1108	pan-BC	1
chr1	55755801	55756071	271	55755948	22	16.9857	8.04149	14.4664	panBC_1_1109	pan-BC	1
chr1	55838242	55838525	284	55838378	32	28.8269	11.5378	26.0876	panBC_1_1110	pan-BC	1
chr1	55874208	55874514	307	55874343	32	28.8269	11.5378	26.0876	panBC_1_1111	pan-BC	1
chr1	55874806	55875005	200	55874902	10	5.37186	3.84593	3.23379	panBC_1_1112	pan-BC	1
chr1	55886443	55886687	245	55886555	30	16.8718	6.1753	14.3607	panBC_1_1113	pan-BC	1
chr1	55888636	55889017	382	55888855	49	36.0818	10	33.2412	panBC_1_1114	pan-BC	1
chr1	55890813	55891064	252	55890937	38	25.1446	8.05785	22.4654	panBC_1_1115	pan-BC	1
chr1	55960356	55960620	265	55960466	26	21.5372	9.44001	18.9231	panBC_1_1116	pan-BC	1
chr1	56009624	56009926	303	56009769	24	19.2276	8.74075	16.6597	panBC_1_1117	pan-BC	1
chr1	56130959	56131254	296	56131114	27	22.7158	9.78964	20.0799	panBC_1_1118	pan-BC	1
chr1	56256189	56256457	269	56256323	22	16.9857	8.04149	14.4664	panBC_1_1119	pan-BC	1
chr1	56541744	56542125	382	56541963	18	12.7293	6.64297	10.3166	panBC_1_1120	pan-BC	1
chr1	56833327	56833633	307	56833490	18	12.7293	6.64297	10.3166	panBC_1_1121	pan-BC	1
chr1	56852083	56852387	305	56852245	34	29.0879	11.0063	26.3449	panBC_1_1122	pan-BC	1
chr1	56857266	56857628	363	56857426	42	36.3126	12.0786	33.4693	panBC_1_1123	pan-BC	1
chr1	56973315	56973641	327	56973497	38	22.804	7.11679	20.1667	panBC_1_1124	pan-BC	1
chr1	56977168	56977438	271	56977308	22	10.2656	4.61847	7.93282	panBC_1_1125	pan-BC	1
chr1	57040209	57040440	232	57040335	17	11.7178	6.29334	9.33374	panBC_1_1126	pan-BC	1
chr1	57205645	57205972	328	57205802	34	25.9516	9.4086	23.2603	panBC_1_1127	pan-BC	1
chr1	57209352	57209593	242	57209462	20	12.0688	5.83333	9.67808	panBC_1_1128	pan-BC	1
chr1	57269771	57270069	299	57269911	29	24.7308	10.274	22.0606	panBC_1_1129	pan-BC	1
chr1	57294290	57294537	248	57294406	16	10.7295	5.94371	8.37579	panBC_1_1130	pan-BC	1
chr1	57377380	57378262	883	57377571	221	237.803	26.8116	233.697	panBC_1_1131a	pan-BC	1
chr1	57377380	57378262	883	57378153	22	5.68841	2.81174	3.54183	panBC_1_1131b	pan-BC	1
chr1	57394114	57394352	239	57394232	20	14.8174	7.34223	12.3498	panBC_1_1132	pan-BC	1
chr1	57406138	57407004	867	57406497	52	45.4772	13.1841	42.5269	panBC_1_1133a	pan-BC	1
chr1	57406138	57407004	867	57406793	26	16.27	6.68317	13.7697	panBC_1_1133b	pan-BC	1
chr1	57423714	57423999	286	57423860	37	33.2142	12.1795	30.4115	panBC_1_1134	pan-BC	1
chr1	57428898	57429241	344	57429094	48	42.7958	13.2432	39.8746	panBC_1_1135	pan-BC	1
chr1	57510729	57511162	434	57510910	49	43.4639	13.2275	40.5351	panBC_1_1136	pan-BC	1
chr1	57541680	57541896	217	57541793	16	10.7295	5.94371	8.37579	panBC_1_1137	pan-BC	1
chr1	57559665	57559940	276	57559791	15	8.57499	4.90798	6.30464	panBC_1_1138	pan-BC	1
chr1	57564177	57564513	337	57564387	15	8.52187	4.87805	6.25274	panBC_1_1139	pan-BC	1
chr1	57608573	57608965	393	57608762	34	27.7192	10.2941	24.9975	panBC_1_1140	pan-BC	1
chr1	57707921	57708210	290	57708058	23	18.0979	8.39112	15.554	panBC_1_1141	pan-BC	1
chr1	57738053	57738356	304	57738199	10	5.37186	3.84593	3.23379	panBC_1_1142	pan-BC	1
chr1	57773996	57774260	265	57774123	25	14.6833	6.13208	12.2254	panBC_1_1143	pan-BC	1
chr1	57774835	57775418	584	57774972	27	16.2169	6.45161	13.7176	panBC_1_1144	pan-BC	1
chr1	57800901	57801203	303	57801040	34	31.2119	12.1528	28.4382	panBC_1_1145	pan-BC	1
chr1	57890633	57890947	315	57890800	22	16.9857	8.04149	14.4664	panBC_1_1146	pan-BC	1
chr1	57904301	57904548	248	57904428	23	18.0979	8.39112	15.554	panBC_1_1147	pan-BC	1
chr1	57942062	57942450	389	57942295	17	11.1388	5.96027	8.77696	panBC_1_1148	pan-BC	1
chr1	57949316	57949559	244	57949426	18	12.7293	6.64297	10.3166	panBC_1_1149	pan-BC	1
chr1	57969892	57970370	479	57970111	208	223.62	26.5228	219.591	panBC_1_1150	pan-BC	1
chr1	57995736	57996169	434	57995949	235	264.984	30.102	260.728	panBC_1_1151	pan-BC	1
chr1	58031247	58031521	275	58031378	23	17.5944	8.10811	15.065	panBC_1_1152	pan-BC	1
chr1	58112855	58113243	389	58112994	37	33.3622	12.2581	30.5576	panBC_1_1153	pan-BC	1
chr1	58156854	58157077	224	58156964	12	7.03671	4.54519	4.81795	panBC_1_1154	pan-BC	1
chr1	58271185	58271443	259	58271310	22	16.9857	8.04149	14.4664	panBC_1_1155	pan-BC	1
chr1	58281012	58281212	201	58281161	17	11.2788	6.04027	8.91381	panBC_1_1156	pan-BC	1
chr1	58296356	58296661	306	58296498	43	39.4847	13.3333	36.6015	panBC_1_1157	pan-BC	1
chr1	58392724	58393347	624	58393087	128	120.258	18.5345	116.779	panBC_1_1158	pan-BC	1
chr1	58422969	58423226	258	58423091	32	19.2716	6.81818	16.7031	panBC_1_1159	pan-BC	1
chr1	58423588	58423787	200	58423744	20	8.94451	4.30328	6.65247	panBC_1_1160	pan-BC	1
chr1	58423926	58424291	366	58424086	62	51.9916	12.963	48.9753	panBC_1_1161	pan-BC	1
chr1	58445053	58445742	690	58445208	46	28.7582	7.85953	26.0221	panBC_1_1162a	pan-BC	1
chr1	58445053	58445742	690	58445525	104	96.6192	17.4419	93.2758	panBC_1_1162b	pan-BC	1
chr1	58504778	58505268	491	58505027	223	238.732	26.5403	234.621	panBC_1_1163	pan-BC	1
chr1	58584352	58584568	217	58584462	25	10.1558	4.19355	7.82549	panBC_1_1164	pan-BC	1
chr1	58586104	58586714	611	58586301	122	118.864	19.7115	115.392	panBC_1_1165a	pan-BC	1
chr1	58586104	58586714	611	58586603	28	12.2789	4.64744	9.88405	panBC_1_1165b	pan-BC	1
chr1	58614336	58614710	375	58614558	37	31.4149	11.2426	28.6368	panBC_1_1166	pan-BC	1
chr1	58617009	58617335	327	58617170	29	19.9329	7.77202	17.3535	panBC_1_1167	pan-BC	1
chr1	58621254	58621453	200	58621412	12	5.9324	3.89222	3.7784	panBC_1_1168	pan-BC	1
chr1	58652511	58652946	436	58652690	21	15.892	7.69186	13.3983	panBC_1_1169	pan-BC	1
chr1	58677662	58677868	207	58677773	16	10.7295	5.94371	8.37579	panBC_1_1170	pan-BC	1
chr1	58711534	58711853	320	58711680	35	18.9014	6.14334	16.3443	panBC_1_1171	pan-BC	1
chr1	58712306	58712985	680	58712735	32	16.4254	5.6701	13.9223	panBC_1_1172	pan-BC	1
chr1	58713168	58713507	340	58713299	29	13.6381	5.03356	11.208	panBC_1_1173	pan-BC	1
chr1	58723093	58723433	341	58723276	37	27.0662	9.13462	24.356	panBC_1_1174	pan-BC	1
chr1	58724256	58724649	394	58724409	26	16.0658	6.58537	13.5691	panBC_1_1175	pan-BC	1
chr1	58746920	58747221	302	58747068	42	37.0144	12.4277	34.1616	panBC_1_1176	pan-BC	1
chr1	58824406	58824774	369	58824546	22	16.9857	8.04149	14.4664	panBC_1_1177	pan-BC	1
chr1	58951371	58951614	244	58951489	17	10.6722	5.6962	8.32988	panBC_1_1178	pan-BC	1
chr1	58961619	58961932	314	58961760	13	7.48058	4.63576	5.251	panBC_1_1179	pan-BC	1
chr1	58967673	58967883	211	58967773	19	11.2177	5.58659	8.85403	panBC_1_1180	pan-BC	1
chr1	58972850	58974142	1293	58972988	60	27.1062	5.57587	24.3955	panBC_1_1181a	pan-BC	1
chr1	58972850	58974142	1293	58973516	175	149.193	16.1172	145.56	panBC_1_1181b	pan-BC	1
chr1	58972850	58974142	1293	58974055	33	9.01545	3.18352	6.72184	panBC_1_1181c	pan-BC	1
chr1	59007402	59007667	266	59007535	14	8.82784	5.24445	6.53825	panBC_1_1182	pan-BC	1
chr1	59068008	59068349	342	59068187	36	31.9601	11.859	29.175	panBC_1_1183	pan-BC	1
chr1	59070913	59071163	251	59071022	11	6.04605	4.10959	3.88843	panBC_1_1184	pan-BC	1
chr1	59119649	59120531	883	59119829	87	65.0887	11.6095	61.9585	panBC_1_1185a	pan-BC	1
chr1	59119649	59120531	883	59120127	107	89.1237	14.4	85.8259	panBC_1_1185b	pan-BC	1
chr1	59144587	59144791	205	59144687	15	9.44294	5.40541	7.13981	panBC_1_1186	pan-BC	1
chr1	59161486	59161837	352	59161679	54	40.6152	10.5769	37.7187	panBC_1_1187	pan-BC	1
chr1	59164011	59164287	277	59164147	34	20.5609	6.97211	17.9668	panBC_1_1188	pan-BC	1
chr1	59229617	59229865	249	59229742	19	13.6789	6.94444	11.2478	panBC_1_1189	pan-BC	1
chr1	59237033	59237499	467	59237264	186	174.844	19.6429	171.077	panBC_1_1190	pan-BC	1
chr1	59237994	59238265	272	59238132	51	23.5539	5.56745	20.9049	panBC_1_1191	pan-BC	1
chr1	59270069	59270268	200	59270198	9	4.59305	3.4963	2.50092	panBC_1_1192	pan-BC	1
chr1	59312549	59312827	279	59312689	25	15.7243	6.63265	13.2404	panBC_1_1193	pan-BC	1
chr1	59316750	59317054	305	59316913	34	23.6834	8.33333	21.0323	panBC_1_1194	pan-BC	1
chr1	59341332	59341531	200	59341435	14	8.82784	5.24445	6.53825	panBC_1_1195	pan-BC	1
chr1	59481854	59482207	354	59482025	57	46.867	12.2881	43.9021	panBC_1_1196	pan-BC	1
chr1	59483735	59484040	306	59483885	22	10.9706	4.93562	8.61221	panBC_1_1197	pan-BC	1
chr1	59550936	59551204	269	59551071	22	16.4118	7.71812	13.909	panBC_1_1198	pan-BC	1
chr1	59584755	59584965	211	59584856	19	13.7629	6.9926	11.3222	panBC_1_1199	pan-BC	1
chr1	59592852	59593268	417	59593029	47	42.2807	13.3333	39.3653	panBC_1_1200	pan-BC	1
chr1	59623369	59623663	295	59623523	44	44.7379	15.7333	41.7952	panBC_1_1201	pan-BC	1
chr1	59670254	59670996	743	59670821	59	52.3682	14.0187	49.3484	panBC_1_1202	pan-BC	1
chr1	59684774	59685239	466	59684938	119	127.057	23.5294	123.541	panBC_1_1203	pan-BC	1
chr1	59719935	59720210	276	59720074	25	20.3742	9.09038	17.783	panBC_1_1204	pan-BC	1
chr1	59763172	59763867	696	59763415	127	102.918	14.0969	99.5379	panBC_1_1205	pan-BC	1
chr1	59764476	59764922	447	59764794	44	18.5903	4.93421	16.0387	panBC_1_1206	pan-BC	1
chr1	59789083	59789329	247	59789210	21	15.892	7.69186	13.3983	panBC_1_1207	pan-BC	1
chr1	59883813	59884080	268	59883955	20	14.8174	7.34223	12.3498	panBC_1_1208	pan-BC	1
chr1	59912560	59913165	606	59912905	255	232.894	19.1904	228.815	panBC_1_1209	pan-BC	1
chr1	59913547	59913852	306	59913733	28	4.40928	2.16741	2.34797	panBC_1_1210	pan-BC	1
chr1	60000544	60000774	231	60000650	17	11.7178	6.29334	9.33374	panBC_1_1211	pan-BC	1
chr1	60033425	60033750	326	60033603	28	21.7285	8.95062	19.1116	panBC_1_1212	pan-BC	1
chr1	60042561	60043403	843	60042983	31	22.5646	8.55615	19.9345	panBC_1_1213a	pan-BC	1
chr1	60042561	60043403	843	60043240	28	19.2345	7.67196	16.6663	panBC_1_1213b	pan-BC	1
chr1	60097574	60098763	1190	60097688	31	10.5358	3.75587	8.19701	panBC_1_1214a	pan-BC	1
chr1	60097574	60098763	1190	60097935	36	14.0975	4.40476	11.6507	panBC_1_1214b	pan-BC	1
chr1	60097574	60098763	1190	60098235	90	63.8177	10.7311	60.6975	panBC_1_1214c	pan-BC	1
chr1	60097574	60098763	1190	60098503	96	70.2212	11.385	67.0517	panBC_1_1214d	pan-BC	1
chr1	60158529	60158793	265	60158662	25	20.3742	9.09038	17.783	panBC_1_1215	pan-BC	1
chr1	60180179	60180826	648	60180473	423	421.441	24.0909	416.218	panBC_1_1216	pan-BC	1
chr1	60272540	60272809	270	60272677	30	26.3408	10.8385	23.6411	panBC_1_1217	pan-BC	1
chr1	60343089	60343706	618	60343303	132	114.347	15.9856	110.901	panBC_1_1218a	pan-BC	1
chr1	60343089	60343706	618	60343496	137	120.538	16.5468	117.057	panBC_1_1218b	pan-BC	1
chr1	60388016	60388287	272	60388154	17	11.7178	6.29334	9.33374	panBC_1_1219	pan-BC	1
chr1	60409257	60410224	968	60409592	247	236.48	21.0884	232.381	panBC_1_1220a	pan-BC	1
chr1	60409257	60410224	968	60410137	27	5.11291	2.39316	3.00415	panBC_1_1220b	pan-BC	1
chr1	60428966	60429280	315	60429124	56	53.8824	15.7459	50.8482	panBC_1_1221	pan-BC	1
chr1	60566567	60567178	612	60566834	243	237.462	21.982	233.357	panBC_1_1222	pan-BC	1
chr1	60626052	60626364	313	60626240	18	12.7293	6.64297	10.3166	panBC_1_1223	pan-BC	1
chr1	60668329	60668556	228	60668438	11	6.18734	4.19556	4.00758	panBC_1_1224	pan-BC	1
chr1	60735075	60735312	238	60735181	11	6.18734	4.19556	4.00758	panBC_1_1225	pan-BC	1
chr1	60809671	60809952	282	60809812	23	18.0979	8.39112	15.554	panBC_1_1226	pan-BC	1
chr1	60860692	60860966	275	60860829	23	17.5944	8.10811	15.065	panBC_1_1227	pan-BC	1
chr1	60864057	60864256	200	60864176	14	6.73937	4.05405	4.54492	panBC_1_1228	pan-BC	1
chr1	60868483	60868777	295	60868631	37	30.6538	10.8571	27.8875	panBC_1_1229	pan-BC	1
chr1	60873377	60873603	227	60873488	14	8.35541	4.96689	6.09027	panBC_1_1230	pan-BC	1
chr1	60899065	60899541	477	60899316	25	20.3742	9.09038	17.783	panBC_1_1231	pan-BC	1
chr1	60936054	60936655	602	60936434	44	39.5303	13.0058	36.6465	panBC_1_1232	pan-BC	1
chr1	60954947	60955146	200	60955065	16	10.7295	5.94371	8.37579	panBC_1_1233	pan-BC	1
chr1	60961165	60961430	266	60961293	34	31.3648	12.237	28.5874	panBC_1_1234	pan-BC	1
chr1	61002123	61002359	237	61002240	13	7.91757	4.89482	5.66258	panBC_1_1235	pan-BC	1
chr1	61029767	61029966	200	61029861	14	8.82784	5.24445	6.53825	panBC_1_1236	pan-BC	1
chr1	61055177	61055479	303	61055322	26	21.5372	9.44001	18.9231	panBC_1_1237	pan-BC	1
chr1	61139246	61139565	320	61139410	47	41.2469	12.8342	38.3433	panBC_1_1238	pan-BC	1
chr1	61140282	61140481	200	61140380	15	7.4311	4.27807	5.20286	panBC_1_1239	pan-BC	1
chr1	61157236	61157648	413	61157449	66	62.0857	15.9524	58.9797	panBC_1_1240	pan-BC	1
chr1	61181133	61181513	381	61181307	74	75.1052	18.8442	71.8999	panBC_1_1241	pan-BC	1
chr1	61205570	61205837	268	61205710	21	13.9716	6.62651	11.527	panBC_1_1242	pan-BC	1
chr1	61208454	61208790	337	61208614	19	13.7629	6.9926	11.3222	panBC_1_1243	pan-BC	1
chr1	61221166	61221514	349	61221359	11	6.18734	4.19556	4.00758	panBC_1_1244	pan-BC	1
chr1	61228861	61229374	514	61229057	40	35.9635	12.5767	33.1243	panBC_1_1245	pan-BC	1
chr1	61289556	61289781	226	61289655	15	9.76568	5.59408	7.44335	panBC_1_1246	pan-BC	1
chr1	61298029	61298287	259	61298166	23	14.4265	6.41711	11.9738	panBC_1_1247	pan-BC	1
chr1	61298906	61299207	302	61299057	33	24.6423	9.04255	21.9737	panBC_1_1248	pan-BC	1
chr1	61332090	61332308	219	61332203	14	8.82784	5.24445	6.53825	panBC_1_1249	pan-BC	1
chr1	61377128	61377429	302	61377284	39	30.7551	10.3093	27.9876	panBC_1_1250	pan-BC	1
chr1	61415526	61415859	334	61415700	15	9.70003	5.55556	7.39057	panBC_1_1251	pan-BC	1
chr1	61472100	61472299	200	61472234	14	7.77075	4.62963	5.53373	panBC_1_1252	pan-BC	1
chr1	61472497	61473200	704	61472658	20	12.9925	6.3253	10.575	panBC_1_1253a	pan-BC	1
chr1	61472497	61473200	704	61472961	13	6.75904	4.21687	4.56416	panBC_1_1253b	pan-BC	1
chr1	61552776	61553158	383	61552973	40	37.0429	13.141	34.1898	panBC_1_1254	pan-BC	1
chr1	61638667	61639083	417	61638814	26	17.059	7.06806	14.5385	panBC_1_1255	pan-BC	1
chr1	61639383	61639582	200	61639484	19	10.3855	5.15464	8.04981	panBC_1_1256	pan-BC	1
chr1	61669134	61669333	200	61669289	12	7.03671	4.54519	4.81795	panBC_1_1257	pan-BC	1
chr1	61684149	61684473	325	61684319	25	16.1482	6.84211	13.6499	panBC_1_1258	pan-BC	1
chr1	61771265	61771514	250	61771391	30	26.3408	10.8385	23.6411	panBC_1_1259	pan-BC	1
chr1	61904045	61904244	200	61904133	10	5.37186	3.84593	3.23379	panBC_1_1260	pan-BC	1
chr1	61912976	61913253	278	61913119	34	30.4663	11.745	27.7026	panBC_1_1261	pan-BC	1
chr1	61925026	61925281	256	61925154	27	20.4167	8.53659	17.825	panBC_1_1262	pan-BC	1
chr1	61926361	61926599	239	61926491	16	9.28589	5.12048	6.98642	panBC_1_1263	pan-BC	1
chr1	61967844	61968293	450	61968082	18	12.4926	6.50685	10.0935	panBC_1_1264	pan-BC	1
chr1	61978328	61978711	384	61978495	40	33.3571	11.2637	30.5526	panBC_1_1265	pan-BC	1
chr1	62099262	62099630	369	62099431	54	59.0715	19.2296	55.9911	panBC_1_1266	pan-BC	1
chr1	62157369	62157654	286	62157507	13	7.91757	4.89482	5.66258	panBC_1_1267	pan-BC	1
chr1	62190754	62191090	337	62190916	28	22.3717	9.29487	19.7446	panBC_1_1268	pan-BC	1
chr1	62354064	62354263	200	62354162	17	8.81034	4.6875	6.53385	panBC_1_1269	pan-BC	1
chr1	62358127	62358489	363	62358308	47	40.4043	12.4352	37.5108	panBC_1_1270	pan-BC	1
chr1	62405172	62405486	315	62405325	40	36.2645	12.7329	33.4216	panBC_1_1271	pan-BC	1
chr1	62479252	62479466	215	62479350	13	7.91757	4.89482	5.66258	panBC_1_1272	pan-BC	1
chr1	62543165	62543402	238	62543287	14	8.82784	5.24445	6.53825	panBC_1_1273	pan-BC	1
chr1	62549034	62549334	301	62549186	22	16.888	7.98611	14.3765	panBC_1_1274	pan-BC	1
chr1	62595503	62595814	312	62595649	35	29.7768	11.0429	27.0244	panBC_1_1275	pan-BC	1
chr1	62648017	62648381	365	62648207	65	59.9252	15.3488	56.8374	panBC_1_1276	pan-BC	1
chr1	62697028	62697296	269	62697173	40	30.1687	9.76191	27.4088	panBC_1_1277	pan-BC	1
chr1	62701076	62701343	268	62701217	55	25.71	5.71429	23.0224	panBC_1_1278	pan-BC	1
chr1	62703111	62703666	556	62703310	155	122.314	13.8053	118.824	panBC_1_1279	pan-BC	1
chr1	62706765	62707066	302	62706917	35	10.2731	3.40265	7.94015	panBC_1_1280	pan-BC	1
chr1	62724723	62724956	234	62724839	18	12.0416	6.25	9.65136	panBC_1_1281	pan-BC	1
chr1	62750667	62751058	392	62750870	80	66.8239	13.6824	63.6801	panBC_1_1282	pan-BC	1
chr1	62754533	62754754	222	62754654	22	8.5355	3.88514	6.26595	panBC_1_1283	pan-BC	1
chr1	62765189	62765551	363	62765356	48	40.2853	12.069	37.3931	panBC_1_1284	pan-BC	1
chr1	62765634	62765853	220	62765741	18	8.97818	4.61165	6.6852	panBC_1_1285	pan-BC	1
chr1	62777384	62777841	458	62777565	42	28.6736	8.63454	25.9383	panBC_1_1286	pan-BC	1
chr1	62784088	62784349	262	62784210	20	10.2299	4.90654	7.898	panBC_1_1287	pan-BC	1
chr1	62795588	62795849	262	62795719	25	19.3054	8.49673	16.7361	panBC_1_1288	pan-BC	1
chr1	62825774	62826285	512	62825961	40	29.3676	9.40367	26.6207	panBC_1_1289	pan-BC	1
chr1	62860871	62861116	246	62860987	14	8.82784	5.24445	6.53825	panBC_1_1290	pan-BC	1
chr1	62929561	62929760	200	62929703	13	7.91757	4.89482	5.66258	panBC_1_1291	pan-BC	1
chr1	62964337	62964655	319	62964480	67	63.2379	16.1137	60.1225	panBC_1_1292	pan-BC	1
chr1	62966961	62967227	267	62967098	20	10.4222	5	8.08591	panBC_1_1293	pan-BC	1
chr1	62984510	62984890	381	62984684	43	39.1722	13.1737	36.2933	panBC_1_1294	pan-BC	1
chr1	62986365	62986564	200	62986465	15	8.01864	4.5977	5.76117	panBC_1_1295	pan-BC	1
chr1	63113915	63114850	936	63114071	32	13.0974	4.4837	10.6781	panBC_1_1296a	pan-BC	1
chr1	63113915	63114850	936	63114395	45	23.3186	6.19946	20.6734	panBC_1_1296b	pan-BC	1
chr1	63113915	63114850	936	63114695	85	63.5836	11.5591	60.4653	panBC_1_1296c	pan-BC	1
chr1	63128999	63129369	371	63129146	18	10.6105	5.45977	8.26973	panBC_1_1297	pan-BC	1
chr1	63176546	63177247	702	63176756	104	74.0016	11.0294	70.8043	panBC_1_1298a	pan-BC	1
chr1	63176546	63177247	702	63177100	53	24.7935	5.68421	22.1225	panBC_1_1298b	pan-BC	1
chr1	63181070	63181411	342	63181240	131	104.525	13.7787	101.136	panBC_1_1299	pan-BC	1
chr1	63294033	63294245	213	63294146	19	13.7629	6.9926	11.3222	panBC_1_1300	pan-BC	1
chr1	63395633	63395906	274	63395769	16	10.7295	5.94371	8.37579	panBC_1_1301	pan-BC	1
chr1	63422701	63422973	273	63422860	15	9.76568	5.59408	7.44335	panBC_1_1302	pan-BC	1
chr1	63445598	63446554	957	63445820	50	37.8117	10.4508	34.9496	panBC_1_1303a	pan-BC	1
chr1	63445598	63446554	957	63446384	24	12.0377	5.10204	9.64772	panBC_1_1303b	pan-BC	1
chr1	63481846	63482046	201	63481945	12	7.03671	4.54519	4.81795	panBC_1_1304	pan-BC	1
chr1	63508886	63509128	243	63509002	15	9.76568	5.59408	7.44335	panBC_1_1305	pan-BC	1
chr1	63539877	63540213	337	63540051	35	32.0288	12.2449	29.2428	panBC_1_1306	pan-BC	1
chr1	63573460	63573764	305	63573613	36	33.3099	12.585	30.5061	panBC_1_1307	pan-BC	1
chr1	63658095	63658319	225	63658201	17	11.5684	6.2069	9.19735	panBC_1_1308	pan-BC	1
chr1	63659614	63659889	276	63659771	29	24.8588	10.3448	22.1866	panBC_1_1309	pan-BC	1
chr1	63668031	63668374	344	63668187	49	38.1997	10.8696	35.3321	panBC_1_1310	pan-BC	1
chr1	63668852	63669177	326	63669031	36	24.3207	8.14978	21.6569	panBC_1_1311	pan-BC	1
chr1	63730214	63730780	567	63730356	35	25.6604	9	22.9735	panBC_1_1312a	pan-BC	1
chr1	63730214	63730780	567	63730630	61	57.1981	15.5	54.1339	panBC_1_1312b	pan-BC	1
chr1	63754298	63754552	255	63754421	16	10.7295	5.94371	8.37579	panBC_1_1313	pan-BC	1
chr1	63763144	63763454	311	63763286	21	15.892	7.69186	13.3983	panBC_1_1314	pan-BC	1
chr1	63805031	63805230	200	63805127	13	7.91757	4.89482	5.66258	panBC_1_1315	pan-BC	1
chr1	63854849	63855121	273	63854997	20	14.8174	7.34223	12.3498	panBC_1_1316	pan-BC	1
chr1	63916924	63917204	281	63917069	23	18.0979	8.39112	15.554	panBC_1_1317	pan-BC	1
chr1	63932524	63932751	228	63932639	15	9.76568	5.59408	7.44335	panBC_1_1318	pan-BC	1
chr1	63951181	63951389	209	63951279	13	6.58498	4.11765	4.39488	panBC_1_1319	pan-BC	1
chr1	63953542	63953839	298	63953685	29	21.4394	8.52273	18.831	panBC_1_1320	pan-BC	1
chr1	63987680	63988083	404	63987860	30	26.3408	10.8385	23.6411	panBC_1_1321	pan-BC	1
chr1	64015341	64015662	322	64015481	14	8.46955	5.03356	6.20139	panBC_1_1322	pan-BC	1
chr1	64048069	64048282	214	64048168	14	8.82784	5.24445	6.53825	panBC_1_1323	pan-BC	1
chr1	64066875	64067251	377	64067041	65	58.3241	14.6667	55.2502	panBC_1_1324	pan-BC	1
chr1	64078753	64079222	470	64078991	150	151.943	22.1408	148.295	panBC_1_1325	pan-BC	1
chr1	64121425	64121982	558	64121715	385	346.606	19.2423	341.874	panBC_1_1326	pan-BC	1
chr1	64122202	64122534	333	64122367	132	64.1792	6.63673	61.0559	panBC_1_1327	pan-BC	1
chr1	64173787	64174124	338	64173926	46	46.9136	16.0959	43.9482	panBC_1_1328	pan-BC	1
chr1	64201251	64201519	269	64201369	13	7.91757	4.89482	5.66258	panBC_1_1329	pan-BC	1
chr1	64226308	64226616	309	64226471	55	46.8097	12.844	43.8454	panBC_1_1330	pan-BC	1
chr1	64226669	64226868	200	64226809	19	9.24354	4.58716	6.94506	panBC_1_1331	pan-BC	1
chr1	64256475	64256803	329	64256608	12	7.03671	4.54519	4.81795	panBC_1_1332	pan-BC	1
chr1	64358361	64358560	200	64358455	10	5.37186	3.84593	3.23379	panBC_1_1333	pan-BC	1
chr1	64446066	64446365	300	64446220	58	57.7308	16.8571	54.662	panBC_1_1334	pan-BC	1
chr1	64532325	64533423	1099	64532443	37	7.02546	2.5266	4.81795	panBC_1_1335a	pan-BC	1
chr1	64532325	64533423	1099	64532774	262	228.154	17.4867	224.102	panBC_1_1335b	pan-BC	1
chr1	64568275	64568474	200	64568378	12	7.03671	4.54519	4.81795	panBC_1_1336	pan-BC	1
chr1	64580442	64580757	316	64580589	27	22.7158	9.78964	20.0799	panBC_1_1337	pan-BC	1
chr1	64617004	64617926	923	64617236	180	172.883	20.4289	169.126	panBC_1_1338a	pan-BC	1
chr1	64617004	64617926	923	64617561	23	5.55543	2.7088	3.41252	panBC_1_1338b	pan-BC	1
chr1	64617004	64617926	923	64617788	57	29.8998	6.57596	27.1456	panBC_1_1338c	pan-BC	1
chr1	64690516	64691200	685	64690798	387	390.442	24.6193	385.423	panBC_1_1339	pan-BC	1
chr1	64705329	64705581	253	64705451	24	19.2276	8.74075	16.6597	panBC_1_1340	pan-BC	1
chr1	64717581	64717888	308	64717730	49	44.8409	13.8889	41.897	panBC_1_1341	pan-BC	1
chr1	64720095	64720351	257	64720220	22	14.0166	6.42458	11.5714	panBC_1_1342	pan-BC	1
chr1	64731688	64731944	257	64731813	28	16.9582	6.59091	14.4454	panBC_1_1343	pan-BC	1
chr1	64737480	64738122	643	64737909	279	270.204	21.875	265.917	panBC_1_1344	pan-BC	1
chr1	64791984	64792280	297	64792117	25	16.1482	6.84211	13.6499	panBC_1_1345	pan-BC	1
chr1	64792684	64793014	331	64792868	23	14.4265	6.41711	11.9738	panBC_1_1346	pan-BC	1
chr1	64804201	64804463	263	64804300	10	5.37186	3.84593	3.23379	panBC_1_1347	pan-BC	1
chr1	64829614	64829919	306	64829763	22	16.9857	8.04149	14.4664	panBC_1_1348	pan-BC	1
chr1	64845011	64845298	288	64845136	16	9.68843	5.34591	7.37946	panBC_1_1349	pan-BC	1
chr1	64858711	64859000	290	64858814	13	7.91757	4.89482	5.66258	panBC_1_1350	pan-BC	1
chr1	64888244	64888697	454	64888456	45	39.7563	12.7778	36.87	panBC_1_1351	pan-BC	1
chr1	64918946	64919416	471	64919139	16	10.0576	5.55556	7.72913	panBC_1_1352	pan-BC	1
chr1	64946171	64946404	234	64946283	16	10.7295	5.94371	8.37579	panBC_1_1353	pan-BC	1
chr1	64956505	64956985	481	64956798	109	118.046	23.7069	114.579	panBC_1_1354	pan-BC	1
chr1	64986219	64986440	222	64986335	19	13.7629	6.9926	11.3222	panBC_1_1355	pan-BC	1
chr1	64993278	64993535	258	64993410	19	13.7629	6.9926	11.3222	panBC_1_1356	pan-BC	1
chr1	65010184	65010515	332	65010353	51	51.8402	16.6667	48.8253	panBC_1_1357	pan-BC	1
chr1	65035425	65035784	360	65035601	32	28.1197	11.1486	25.3923	panBC_1_1358	pan-BC	1
chr1	65046486	65046743	258	65046607	20	14.8174	7.34223	12.3498	panBC_1_1359	pan-BC	1
chr1	65112078	65112358	281	65112235	31	27.4382	11.1111	24.7228	panBC_1_1360	pan-BC	1
chr1	65122756	65123370	615	65122886	14	7.02986	4.21348	4.81795	panBC_1_1361a	pan-BC	1
chr1	65122756	65123370	615	65123191	44	39.0848	12.7841	36.2069	panBC_1_1361b	pan-BC	1
chr1	65178207	65178580	374	65178418	122	79.1513	9.76191	75.9179	panBC_1_1362	pan-BC	1
chr1	65178889	65179467	579	65179176	173	135.357	13.7658	131.797	panBC_1_1363	pan-BC	1
chr1	65186343	65186929	587	65186638	236	246.052	25.2128	241.901	panBC_1_1364	pan-BC	1
chr1	65281822	65282169	348	65282015	29	18.6851	7.17703	16.1317	panBC_1_1365	pan-BC	1
chr1	65282810	65283130	321	65282967	55	49.7219	14.1414	46.7275	panBC_1_1366	pan-BC	1
chr1	65312192	65312400	209	65312350	11	5.86499	4	3.71289	panBC_1_1367	pan-BC	1
chr1	65388354	65388614	261	65388476	19	13.7629	6.9926	11.3222	panBC_1_1368	pan-BC	1
chr1	65394514	65394921	408	65394792	15	9.76568	5.59408	7.44335	panBC_1_1369	pan-BC	1
chr1	65509005	65509534	530	65509169	54	49.8665	14.5503	46.871	panBC_1_1370	pan-BC	1
chr1	65731780	65732114	335	65731942	28	23.9096	10.1393	21.2517	panBC_1_1371	pan-BC	1
chr1	66099895	66100152	258	66100032	20	14.8174	7.34223	12.3498	panBC_1_1372	pan-BC	1
chr1	66104607	66104843	237	66104727	20	14.8174	7.34223	12.3498	panBC_1_1373	pan-BC	1
chr1	66174990	66175695	706	66175209	275	272.571	22.9617	268.271	panBC_1_1374a	pan-BC	1
chr1	66174990	66175695	706	66175576	39	10.8296	3.31675	8.47392	panBC_1_1374b	pan-BC	1
chr1	66195518	66195831	314	66195641	14	8.82784	5.24445	6.53825	panBC_1_1375	pan-BC	1
chr1	66228348	66228547	200	66228438	9	4.59305	3.4963	2.50092	panBC_1_1376	pan-BC	1
chr1	66251653	66251853	201	66251806	13	7.91757	4.89482	5.66258	panBC_1_1377	pan-BC	1
chr1	66308249	66308468	220	66308359	16	10.7295	5.94371	8.37579	panBC_1_1378	pan-BC	1
chr1	66321562	66322198	637	66321783	49	32.545	8.65052	29.752	panBC_1_1379a	pan-BC	1
chr1	66321562	66322198	637	66322027	36	19.959	6.37931	17.3791	panBC_1_1379b	pan-BC	1
chr1	66323547	66323777	231	66323659	31	15.8879	5.61404	13.3983	panBC_1_1380	pan-BC	1
chr1	66339701	66339997	297	66339879	18	11.2223	5.79268	8.85844	panBC_1_1381	pan-BC	1
chr1	66349519	66349785	267	66349659	22	15.8739	7.41935	13.3871	panBC_1_1382	pan-BC	1
chr1	66363457	66363670	214	66363540	14	7.0729	4.23729	4.85346	panBC_1_1383	pan-BC	1
chr1	66364423	66364738	316	66364575	32	25.5138	9.76331	22.8291	panBC_1_1384	pan-BC	1
chr1	66407636	66407899	264	66407770	36	30.211	10.9467	27.4503	panBC_1_1385	pan-BC	1
chr1	66457836	66458115	280	66457965	20	14.8174	7.34223	12.3498	panBC_1_1386	pan-BC	1
chr1	66467826	66468454	629	66468213	138	119.08	15.977	115.608	panBC_1_1387	pan-BC	1
chr1	66468672	66469021	350	66468859	78	50.3806	9.1224	47.3798	panBC_1_1388	pan-BC	1
chr1	66495374	66495573	200	66495495	13	7.91757	4.89482	5.66258	panBC_1_1389	pan-BC	1
chr1	66633478	66633745	268	66633616	23	18.0979	8.39112	15.554	panBC_1_1390	pan-BC	1
chr1	66655789	66656021	233	66655901	15	9.76568	5.59408	7.44335	panBC_1_1391	pan-BC	1
chr1	66687028	66687227	200	66687127	13	7.91757	4.89482	5.66258	panBC_1_1392	pan-BC	1
chr1	66700596	66701146	551	66700793	266	298.431	30.2721	293.979	panBC_1_1393	pan-BC	1
chr1	66816829	66817885	1057	66817048	71	26.0951	4.5977	23.4016	panBC_1_1394a	pan-BC	1
chr1	66816829	66817885	1057	66817664	261	221.067	16.5613	217.053	panBC_1_1394b	pan-BC	1
chr1	66831304	66831539	236	66831426	19	13.7629	6.9926	11.3222	panBC_1_1395	pan-BC	1
chr1	66838559	66838863	305	66838715	31	27.5772	11.1882	24.8574	panBC_1_1396	pan-BC	1
chr1	66863158	66863439	282	66863323	17	11.7178	6.29334	9.33374	panBC_1_1397	pan-BC	1
chr1	66895730	66895986	257	66895863	20	8.79124	4.23387	6.51546	panBC_1_1398	pan-BC	1
chr1	66896147	66896499	353	66896347	55	43.0695	11.2903	40.1455	panBC_1_1399	pan-BC	1
chr1	66896693	66896992	300	66896836	21	9.62049	4.47154	7.31329	panBC_1_1400	pan-BC	1
chr1	66992812	66993046	235	66992931	14	8.58634	5.10204	6.31541	panBC_1_1401	pan-BC	1
chr1	67038643	67039080	438	67038873	192	203.515	25.3947	199.597	panBC_1_1402	pan-BC	1
chr1	67061481	67061830	350	67061652	68	70.7129	19.1667	67.5396	panBC_1_1403	pan-BC	1
chr1	67144008	67144279	272	67144143	29	25.1181	10.4889	22.4391	panBC_1_1404	pan-BC	1
chr1	67159123	67159482	360	67159315	62	65.4914	19.0909	62.3579	panBC_1_1405	pan-BC	1
chr1	67181218	67181547	330	67181372	50	49.6638	15.9375	46.6703	panBC_1_1406	pan-BC	1
chr1	67218368	67218601	234	67218479	17	11.7178	6.29334	9.33374	panBC_1_1407	pan-BC	1
chr1	67253876	67254239	364	67254054	57	49.1363	13.242	46.1479	panBC_1_1408	pan-BC	1
chr1	67307320	67307710	391	67307515	14	8.82784	5.24445	6.53825	panBC_1_1409	pan-BC	1
chr1	67461653	67461852	200	67461764	13	7.91757	4.89482	5.66258	panBC_1_1410	pan-BC	1
chr1	67478045	67478244	200	67478157	14	8.82784	5.24445	6.53825	panBC_1_1411	pan-BC	1
chr1	67521728	67521927	200	67521826	11	6.18734	4.19556	4.00758	panBC_1_1412	pan-BC	1
chr1	67640417	67640702	286	67640570	31	27.5772	11.1882	24.8574	panBC_1_1413	pan-BC	1
chr1	67932389	67932591	203	67932539	11	6.18734	4.19556	4.00758	panBC_1_1414	pan-BC	1
chr1	68022164	68022543	380	68022355	35	29.0186	10.6509	26.2766	panBC_1_1415	pan-BC	1
chr1	68046471	68046959	489	68046628	54	47.2553	13.3495	44.2864	panBC_1_1416	pan-BC	1
chr1	68047121	68047480	360	68047293	42	33.6536	10.804	30.8455	panBC_1_1417	pan-BC	1
chr1	68106525	68106792	268	68106661	27	22.7158	9.78964	20.0799	panBC_1_1418	pan-BC	1
chr1	68319603	68319903	301	68319755	33	30.0896	11.8874	27.3307	panBC_1_1419	pan-BC	1
chr1	68452288	68452685	398	68452475	23	18.0979	8.39112	15.554	panBC_1_1420	pan-BC	1
chr1	68560056	68560258	203	68560155	11	6.18734	4.19556	4.00758	panBC_1_1421	pan-BC	1
chr1	68591915	68592249	335	68592079	29	25.1181	10.4889	22.4391	panBC_1_1422	pan-BC	1
chr1	68667066	68667273	208	68667161	16	10.7295	5.94371	8.37579	panBC_1_1423	pan-BC	1
chr1	68739990	68740350	361	68740139	15	9.76568	5.59408	7.44335	panBC_1_1424	pan-BC	1
chr1	68886841	68887219	379	68887011	82	87.4613	21.2821	84.1738	panBC_1_1425	pan-BC	1
chr1	68974842	68975351	510	68975105	35	27.5072	9.89011	24.7906	panBC_1_1426	pan-BC	1
chr1	69107621	69108049	429	69107811	12	3.93023	2.7897	1.88668	panBC_1_1427	pan-BC	1
chr1	69108463	69108744	282	69108605	35	23.1415	7.86026	20.499	panBC_1_1428	pan-BC	1
chr1	69118673	69118916	244	69118789	17	11.7178	6.29334	9.33374	panBC_1_1429	pan-BC	1
chr1	69139007	69139209	203	69139103	14	8.82784	5.24445	6.53825	panBC_1_1430	pan-BC	1
chr1	69165211	69165506	296	69165380	18	12.7293	6.64297	10.3166	panBC_1_1431	pan-BC	1
chr1	69241779	69242155	377	69241969	44	43.5687	15.1007	40.6388	panBC_1_1432	pan-BC	1
chr1	69326953	69327330	378	69327148	20	14.8174	7.34223	12.3498	panBC_1_1433	pan-BC	1
chr1	69331451	69331684	234	69331563	17	10.8679	5.80645	8.51145	panBC_1_1434	pan-BC	1
chr1	69488320	69488552	233	69488463	13	7.91757	4.89482	5.66258	panBC_1_1435	pan-BC	1
chr1	69489011	69489340	330	69489199	14	8.82784	5.24445	6.53825	panBC_1_1436	pan-BC	1
chr1	69507599	69507860	262	69507722	19	13.7629	6.9926	11.3222	panBC_1_1437	pan-BC	1
chr1	69591339	69591867	529	69591724	16	9.93187	5.48387	7.60615	panBC_1_1438	pan-BC	1
chr1	69649600	69649812	213	69649711	14	8.82784	5.24445	6.53825	panBC_1_1439	pan-BC	1
chr1	69676963	69677224	262	69677101	16	10.7295	5.94371	8.37579	panBC_1_1440	pan-BC	1
chr1	69687136	69687781	646	69687424	156	119.548	13.1271	116.072	panBC_1_1441	pan-BC	1
chr1	69689064	69689350	287	69689207	89	49.356	7.53769	46.3655	panBC_1_1442	pan-BC	1
chr1	69785180	69785457	278	69785315	21	15.892	7.69186	13.3983	panBC_1_1443	pan-BC	1
chr1	69790281	69790588	308	69790420	47	46.5204	15.4839	43.559	panBC_1_1444	pan-BC	1
chr1	70128105	70128366	262	70128227	28	23.9096	10.1393	21.2517	panBC_1_1445	pan-BC	1
chr1	70196333	70196721	389	70196549	33	30.0896	11.8874	27.3307	panBC_1_1446	pan-BC	1
chr1	70230980	70231507	528	70231296	41	37.6986	13.125	34.8377	panBC_1_1447	pan-BC	1
chr1	70266079	70266298	220	70266184	13	7.91757	4.89482	5.66258	panBC_1_1448	pan-BC	1
chr1	70311144	70311537	394	70311298	20	12.4503	6.03448	10.0519	panBC_1_1449	pan-BC	1
chr1	70316171	70316493	323	70316331	45	37.1924	11.5578	34.3376	panBC_1_1450	pan-BC	1
chr1	70527322	70527592	271	70527449	19	13.7629	6.9926	11.3222	panBC_1_1451	pan-BC	1
chr1	70567123	70567486	364	70567314	23	18.0979	8.39112	15.554	panBC_1_1452	pan-BC	1
chr1	70608173	70608537	365	70608374	18	12.7293	6.64297	10.3166	panBC_1_1453	pan-BC	1
chr1	70618418	70618686	269	70618550	15	9.76568	5.59408	7.44335	panBC_1_1454	pan-BC	1
chr1	70724768	70724967	200	70724886	14	6.00025	3.65854	3.84404	panBC_1_1455	pan-BC	1
chr1	70725598	70726036	439	70725772	47	39.0802	11.8227	36.2026	panBC_1_1456	pan-BC	1
chr1	70840587	70840844	258	70840717	28	21.1215	8.63095	18.5186	panBC_1_1457	pan-BC	1
chr1	70841639	70842050	412	70841802	17	10.2385	5.45455	7.90621	panBC_1_1458	pan-BC	1
chr1	70851753	70852346	594	70851994	83	77.4902	16.7331	74.2681	panBC_1_1459	pan-BC	1
chr1	70866207	70866481	275	70866342	18	12.4926	6.50685	10.0935	panBC_1_1460	pan-BC	1
chr1	70872391	70872845	455	70872633	36	32.2493	12.013	29.4605	panBC_1_1461	pan-BC	1
chr1	70882015	70882265	251	70882143	20	14.8174	7.34223	12.3498	panBC_1_1462	pan-BC	1
chr1	70885023	70885291	269	70885160	15	9.76568	5.59408	7.44335	panBC_1_1463	pan-BC	1
chr1	70915095	70915437	343	70915273	26	15.7352	6.42857	13.2511	panBC_1_1464	pan-BC	1
chr1	70918296	70918710	415	70918492	48	41.3601	12.5641	38.4553	panBC_1_1465	pan-BC	1
chr1	70960919	70961118	200	70961035	12	7.03671	4.54519	4.81795	panBC_1_1466	pan-BC	1
chr1	71037062	71037299	238	71037174	18	12.7293	6.64297	10.3166	panBC_1_1467	pan-BC	1
chr1	71068534	71068838	305	71068661	19	13.7629	6.9926	11.3222	panBC_1_1468	pan-BC	1
chr1	71099965	71100298	334	71100132	104	81.5856	12.931	78.3357	panBC_1_1469	pan-BC	1
chr1	71102379	71102679	301	71102516	41	19.1518	5.41237	16.5901	panBC_1_1470	pan-BC	1
chr1	71102814	71103174	361	71102983	75	51.0954	9.79381	48.0879	panBC_1_1471	pan-BC	1
chr1	71206077	71206995	919	71206615	34	23.6834	8.33333	21.0323	panBC_1_1472	pan-BC	1
chr1	71257079	71257355	277	71257213	19	13.7629	6.9926	11.3222	panBC_1_1473	pan-BC	1
chr1	71289572	71289858	287	71289718	31	27.5772	11.1882	24.8574	panBC_1_1474	pan-BC	1
chr1	71352054	71352311	258	71352189	23	18.0979	8.39112	15.554	panBC_1_1475	pan-BC	1
chr1	71531763	71532024	262	71531892	23	18.0979	8.39112	15.554	panBC_1_1476	pan-BC	1
chr1	71543633	71543842	210	71543731	14	8.82784	5.24445	6.53825	panBC_1_1477	pan-BC	1
chr1	71556816	71557478	663	71557127	186	189.924	23.3167	186.078	panBC_1_1478	pan-BC	1
chr1	71615002	71615368	367	71615164	18	12.7293	6.64297	10.3166	panBC_1_1479	pan-BC	1
chr1	71641271	71642047	777	71641420	20	10.3736	4.9763	8.03857	panBC_1_1480a	pan-BC	1
chr1	71641271	71642047	777	71641797	34	23.8578	8.41346	21.2041	panBC_1_1480b	pan-BC	1
chr1	71652720	71653017	298	71652875	19	10.4378	5.18135	8.10116	panBC_1_1481	pan-BC	1
chr1	71653137	71653423	287	71653287	22	13.3536	6.08466	10.9288	panBC_1_1482	pan-BC	1
chr1	71707233	71707462	230	71707351	14	8.82784	5.24445	6.53825	panBC_1_1483	pan-BC	1
chr1	71790589	71790992	404	71790798	52	49.6053	15.1429	46.6123	panBC_1_1484	pan-BC	1
chr1	71799422	71799711	290	71799566	20	14.8174	7.34223	12.3498	panBC_1_1485	pan-BC	1
chr1	71859408	71859651	244	71859564	12	7.03671	4.54519	4.81795	panBC_1_1486	pan-BC	1
chr1	71915071	71915452	382	71915257	37	32.6367	11.875	29.8426	panBC_1_1487	pan-BC	1
chr1	72002430	72002777	348	72002626	43	36.724	11.9565	33.8746	panBC_1_1488	pan-BC	1
chr1	72123697	72124012	316	72123850	37	35.2622	13.2859	32.4316	panBC_1_1489	pan-BC	1
chr1	72136103	72136507	405	72136306	39	36.0699	12.987	33.2294	panBC_1_1490	pan-BC	1
chr1	72141918	72142266	349	72142074	34	31.2119	12.1528	28.4382	panBC_1_1491	pan-BC	1
chr1	72167515	72167849	335	72167645	25	13.698	5.67686	11.2666	panBC_1_1492	pan-BC	1
chr1	72170952	72171418	467	72171242	53	40.1262	10.6299	37.2359	panBC_1_1493	pan-BC	1
chr1	72183070	72183530	461	72183360	24	14.7069	6.34518	12.2486	panBC_1_1494	pan-BC	1
chr1	72210961	72211171	211	72211057	21	5.82678	2.92553	3.67592	panBC_1_1495	pan-BC	1
chr1	72211904	72212497	594	72212285	112	96.5875	15.4372	93.2443	panBC_1_1496	pan-BC	1
chr1	72219999	72220378	380	72220184	99	105.068	22.2222	101.675	panBC_1_1497	pan-BC	1
chr1	72225802	72226143	342	72225977	93	96.6231	20.9821	93.2796	panBC_1_1498	pan-BC	1
chr1	72236318	72236786	469	72236495	55	50.3541	14.433	47.3539	panBC_1_1499	pan-BC	1
chr1	72243745	72244204	460	72243950	181	196.594	26.5306	192.713	panBC_1_1500	pan-BC	1
chr1	72254629	72255098	470	72254797	65	57.2598	14.2241	54.1952	panBC_1_1501	pan-BC	1
chr1	72284083	72284543	461	72284337	245	241.048	22.323	236.924	panBC_1_1502	pan-BC	1
chr1	72285659	72285979	321	72285816	43	14.4233	3.94265	11.9708	panBC_1_1503	pan-BC	1
chr1	72307247	72307658	412	72307448	71	66.1128	16	62.9745	panBC_1_1504	pan-BC	1
chr1	72325127	72325485	359	72325284	24	17.6381	7.86164	15.1077	panBC_1_1505	pan-BC	1
chr1	72351045	72351331	287	72351193	17	11.7178	6.29334	9.33374	panBC_1_1506	pan-BC	1
chr1	72456020	72456382	363	72456184	18	10.7282	5.52326	8.37579	panBC_1_1507	pan-BC	1
chr1	72467617	72467937	321	72467773	41	33.5539	11.0526	30.747	panBC_1_1508	pan-BC	1
chr1	72481641	72481993	353	72481822	29	24.1112	9.93377	21.4504	panBC_1_1509	pan-BC	1
chr1	72490028	72490325	298	72490175	36	25.1708	8.52534	22.491	panBC_1_1510	pan-BC	1
chr1	72493452	72493827	376	72493641	46	37.2702	11.2981	34.4144	panBC_1_1511	pan-BC	1
chr1	72536146	72537300	1155	72536314	40	23.6915	7.09343	21.0403	panBC_1_1512a	pan-BC	1
chr1	72536146	72537300	1155	72536717	33	17.5977	5.96491	15.0681	panBC_1_1512b	pan-BC	1
chr1	72536146	72537300	1155	72537143	23	9.68651	4.24028	7.37779	panBC_1_1512c	pan-BC	1
chr1	72572241	72572458	218	72572335	11	6.18734	4.19556	4.00758	panBC_1_1513	pan-BC	1
chr1	72577649	72577880	232	72577779	10	5.37186	3.84593	3.23379	panBC_1_1514	pan-BC	1
chr1	72582972	72583665	694	72583184	223	228.689	24.1379	224.633	panBC_1_1515a	pan-BC	1
chr1	72582972	72583665	694	72583520	45	19.0632	4.9676	16.5031	panBC_1_1515b	pan-BC	1
chr1	72590735	72591155	421	72590916	35	24.1252	8.29493	21.4642	panBC_1_1516	pan-BC	1
chr1	72593392	72593729	338	72593518	16	6.36834	3.60169	4.18388	panBC_1_1517	pan-BC	1
chr1	72596508	72596768	261	72596643	15	7.60463	4.37158	5.37203	panBC_1_1518	pan-BC	1
chr1	72608773	72609191	419	72608960	35	26.4499	9.375	23.7487	panBC_1_1519	pan-BC	1
chr1	72641001	72641375	375	72641147	36	31.537	11.6352	28.7575	panBC_1_1520	pan-BC	1
chr1	72675614	72675919	306	72675778	23	18.0979	8.39112	15.554	panBC_1_1521	pan-BC	1
chr1	72710903	72711556	654	72711246	94	98.9845	21.5909	95.6273	panBC_1_1522	pan-BC	1
chr1	72717002	72717296	295	72717138	27	21.4495	9.09091	18.8408	panBC_1_1523	pan-BC	1
chr1	72824519	72824894	376	72824755	16	9.74833	5.37975	7.43782	panBC_1_1524	pan-BC	1
chr1	72854952	72855204	253	72855079	26	20.3192	8.76623	17.7332	panBC_1_1525	pan-BC	1
chr1	72865887	72866141	255	72866012	24	13.3198	5.68182	10.896	panBC_1_1526	pan-BC	1
chr1	72871098	72871376	279	72871243	61	37.873	8.26667	35.0099	panBC_1_1527	pan-BC	1
chr1	72872547	72872788	242	72872665	49	25.86	6.4433	23.1701	panBC_1_1528	pan-BC	1
chr1	72877875	72878176	302	72878024	52	39.4255	10.6	36.543	panBC_1_1529	pan-BC	1
chr1	72907037	72907266	230	72907164	16	10.7295	5.94371	8.37579	panBC_1_1530	pan-BC	1
chr1	72909450	72909760	311	72909613	20	14.8174	7.34223	12.3498	panBC_1_1531	pan-BC	1
chr1	72960271	72960652	382	72960439	38	29.3949	9.94898	26.6475	panBC_1_1532	pan-BC	1
chr1	72963590	72963856	267	72963726	20	10.6706	5.12195	8.32856	panBC_1_1533	pan-BC	1
chr1	72969447	72969862	416	72969653	33	23.07	8.29268	20.4286	panBC_1_1534	pan-BC	1
chr1	73006048	73006420	373	73006158	14	8.82784	5.24445	6.53825	panBC_1_1535	pan-BC	1
chr1	73046024	73046245	222	73046145	13	7.91757	4.89482	5.66258	panBC_1_1536	pan-BC	1
chr1	73053768	73054026	259	73053842	14	5.61083	3.45622	3.46617	panBC_1_1537	pan-BC	1
chr1	73055199	73055562	364	73055363	70	65.9981	16.2844	62.8609	panBC_1_1538	pan-BC	1
chr1	73089527	73090284	758	73089853	31	23.2346	8.88889	20.5908	panBC_1_1539a	pan-BC	1
chr1	73089527	73090284	758	73090173	12	5.44099	3.61111	3.30125	panBC_1_1539b	pan-BC	1
chr1	73169498	73169792	295	73169649	20	14.8174	7.34223	12.3498	panBC_1_1540	pan-BC	1
chr1	73259460	73259671	212	73259539	9	4.59305	3.4963	2.50092	panBC_1_1541	pan-BC	1
chr1	73274566	73274827	262	73274698	21	15.892	7.69186	13.3983	panBC_1_1542	pan-BC	1
chr1	73363689	73364250	562	73363925	38	26.2223	8.51528	23.5269	panBC_1_1543	pan-BC	1
chr1	73367082	73367362	281	73367211	22	11.4	5.13393	9.03273	panBC_1_1544	pan-BC	1
chr1	73374787	73374996	210	73374902	18	12.7293	6.64297	10.3166	panBC_1_1545	pan-BC	1
chr1	73437435	73437710	276	73437566	18	12.2633	6.37584	9.86863	panBC_1_1546	pan-BC	1
chr1	73530929	73531450	522	73531143	79	73.2419	16.3265	70.05	panBC_1_1547	pan-BC	1
chr1	73538601	73538946	346	73538765	33	30.0896	11.8874	27.3307	panBC_1_1548	pan-BC	1
chr1	73576100	73576557	458	73576306	44	38.794	12.6404	35.9195	panBC_1_1549	pan-BC	1
chr1	73618575	73618900	326	73618732	59	61.8619	18.5185	58.7578	panBC_1_1550	pan-BC	1
chr1	73630391	73630733	343	73630550	34	26.5868	9.72222	23.8836	panBC_1_1551	pan-BC	1
chr1	73744629	73744828	200	73744725	11	6.18734	4.19556	4.00758	panBC_1_1552	pan-BC	1
chr1	73758185	73758578	394	73758329	9	4.59305	3.4963	2.50092	panBC_1_1553	pan-BC	1
chr1	73824378	73824732	355	73824544	71	48.304	9.67742	45.3242	panBC_1_1554	pan-BC	1
chr1	73826244	73826637	394	73826426	92	71.6029	12.5	68.4229	panBC_1_1555	pan-BC	1
chr1	73901551	73901886	336	73901715	31	25.6264	10.1266	22.9399	panBC_1_1556	pan-BC	1
chr1	73902456	73902662	207	73902554	12	6.22495	4.0625	4.04415	panBC_1_1557	pan-BC	1
chr1	73943713	73943932	220	73943817	16	10.7295	5.94371	8.37579	panBC_1_1558	pan-BC	1
chr1	73962932	73963421	490	73963209	134	132.444	20.6422	128.899	panBC_1_1559	pan-BC	1
chr1	73986736	73986997	262	73986860	27	20.2219	8.43373	17.6376	panBC_1_1560	pan-BC	1
chr1	73996343	73996603	261	73996469	28	20.4543	8.28571	17.8618	panBC_1_1561	pan-BC	1
chr1	74008551	74008842	292	74008627	10	4.96282	3.59477	2.8589	panBC_1_1562	pan-BC	1
chr1	74036899	74037165	267	74037037	22	12.6839	5.75	10.2806	panBC_1_1563	pan-BC	1
chr1	74041719	74041992	274	74041858	25	14.9323	6.25	12.4626	panBC_1_1564	pan-BC	1
chr1	74077420	74077650	231	74077542	12	6.6351	4.30464	4.44345	panBC_1_1565	pan-BC	1
chr1	74098602	74098992	391	74098790	24	14.1981	6.09756	11.7495	panBC_1_1566	pan-BC	1
chr1	74111400	74111743	344	74111586	56	45.181	11.875	42.2337	panBC_1_1567	pan-BC	1
chr1	74125175	74125466	292	74125314	30	21.3176	8.20106	18.7114	panBC_1_1568	pan-BC	1
chr1	74215989	74216352	364	74216221	21	15.892	7.69186	13.3983	panBC_1_1569	pan-BC	1
chr1	74236195	74236737	543	74236461	186	184.345	21.897	180.528	panBC_1_1570	pan-BC	1
chr1	74257256	74257563	308	74257392	11	6.18734	4.19556	4.00758	panBC_1_1571	pan-BC	1
chr1	74284565	74285154	590	74284878	364	342.825	21.0739	338.117	panBC_1_1572	pan-BC	1
chr1	74295321	74296095	775	74295600	76	55.5082	10.9065	52.4593	panBC_1_1573a	pan-BC	1
chr1	74295321	74296095	775	74295906	32	13.6254	4.66102	11.1954	panBC_1_1573b	pan-BC	1
chr1	74303747	74304321	575	74304187	18	10.0524	5.16304	7.72426	panBC_1_1574	pan-BC	1
chr1	74313362	74313682	321	74313513	33	27.5059	10.4938	24.7893	panBC_1_1575	pan-BC	1
chr1	74332273	74332755	483	74332501	207	214.843	24.5283	210.864	panBC_1_1576	pan-BC	1
chr1	74386640	74387280	641	74386983	68	39.3418	7.66667	36.4602	panBC_1_1577	pan-BC	1
chr1	74391333	74392341	1009	74391554	106	72.5523	10.4086	69.3653	panBC_1_1578a	pan-BC	1
chr1	74391333	74392341	1009	74392052	24	6.46759	2.95508	4.28053	panBC_1_1578b	pan-BC	1
chr1	74391333	74392341	1009	74392210	19	4.33591	2.49377	2.27734	panBC_1_1578c	pan-BC	1
chr1	74397270	74397764	495	74397498	213	217.307	23.7251	213.313	panBC_1_1579	pan-BC	1
chr1	74412938	74413205	268	74413081	26	13.452	5.4	11.0255	panBC_1_1580	pan-BC	1
chr1	74415175	74415545	371	74415363	90	79.4274	15.4237	76.192	panBC_1_1581	pan-BC	1
chr1	74418866	74419088	223	74418967	17	6.21852	3.42205	4.03804	panBC_1_1582	pan-BC	1
chr1	74437764	74438407	644	74437898	26	19.8103	8.49057	17.2331	panBC_1_1583a	pan-BC	1
chr1	74437764	74438407	644	74438230	31	25.7473	10.1911	23.059	panBC_1_1583b	pan-BC	1
chr1	74452808	74453037	230	74452921	15	9.76568	5.59408	7.44335	panBC_1_1584	pan-BC	1
chr1	74505685	74506353	669	74505926	290	309.04	27.1455	304.527	panBC_1_1585	pan-BC	1
chr1	74538730	74538934	205	74538832	11	6.18734	4.19556	4.00758	panBC_1_1586	pan-BC	1
chr1	74587723	74588475	753	74588214	280	278.741	23.2231	274.404	panBC_1_1587	pan-BC	1
chr1	74601245	74601586	342	74601427	64	65.0548	18.0556	61.9247	panBC_1_1588	pan-BC	1
chr1	74661406	74661955	550	74661711	174	185.451	25.289	181.628	panBC_1_1589	pan-BC	1
chr1	74759876	74760186	311	74760012	33	30.0896	11.8874	27.3307	panBC_1_1590	pan-BC	1
chr1	74773123	74773450	328	74773281	42	35.2483	11.5591	32.419	panBC_1_1591	pan-BC	1
chr1	74787928	74788154	227	74788039	25	15.7243	6.63265	13.2404	panBC_1_1592	pan-BC	1
chr1	74793329	74793590	262	74793453	47	23.1491	5.89681	20.5066	panBC_1_1593	pan-BC	1
chr1	74794546	74794824	279	74794685	57	31.9638	7.14286	29.1787	panBC_1_1594	pan-BC	1
chr1	74797482	74797879	398	74797658	83	60.3067	10.9948	57.2156	panBC_1_1595	pan-BC	1
chr1	74803028	74803566	539	74803222	50	36.1925	9.80769	33.3506	panBC_1_1596	pan-BC	1
chr1	74808117	74808477	361	74808315	73	65.1405	14.9798	62.0098	panBC_1_1597	pan-BC	1
chr1	74816695	74817232	538	74816992	65	62.712	16.5829	59.6006	panBC_1_1598	pan-BC	1
chr1	74848683	74848882	200	74848780	13	7.3267	4.54545	5.10103	panBC_1_1599	pan-BC	1
chr1	74854683	74855074	392	74854862	211	166.116	14.1901	162.394	panBC_1_1600	pan-BC	1
chr1	74858358	74858793	436	74858584	205	163.361	14.4663	159.652	panBC_1_1601	pan-BC	1
chr1	74880818	74881105	288	74880960	36	33.1535	12.5	30.3516	panBC_1_1602	pan-BC	1
chr1	74895069	74895278	210	74895170	23	14.8435	6.62983	12.3752	panBC_1_1603	pan-BC	1
chr1	74926771	74926995	225	74926891	13	7.91757	4.89482	5.66258	panBC_1_1604	pan-BC	1
chr1	74935491	74935709	219	74935603	19	13.7629	6.9926	11.3222	panBC_1_1605	pan-BC	1
chr1	74948840	74949164	325	74949023	50	44.4285	13.3508	41.4894	panBC_1_1606	pan-BC	1
chr1	74964502	74964801	300	74964635	29	25.1181	10.4889	22.4391	panBC_1_1607	pan-BC	1
chr1	75016869	75017195	327	75017076	15	9.76568	5.59408	7.44335	panBC_1_1608	pan-BC	1
chr1	75124544	75125394	851	75124713	78	58.4759	11.4162	55.4006	panBC_1_1609a	pan-BC	1
chr1	75124544	75125394	851	75124972	80	60.6336	11.6715	57.5398	panBC_1_1609b	pan-BC	1
chr1	75124544	75125394	851	75125222	69	48.3615	10.0575	45.3811	panBC_1_1609c	pan-BC	1
chr1	75141615	75141814	200	75141708	17	5.529	3.11419	3.38676	panBC_1_1610	pan-BC	1
chr1	75142346	75143331	986	75142761	66	51.198	11.6319	48.1894	panBC_1_1611a	pan-BC	1
chr1	75142346	75143331	986	75143165	33	17.2758	5.84192	14.7519	panBC_1_1611b	pan-BC	1
chr1	75168490	75169175	686	75168673	123	108.552	16.3588	105.139	panBC_1_1612a	pan-BC	1
chr1	75168490	75169175	686	75168990	107	88.7185	14.2857	85.4232	panBC_1_1612b	pan-BC	1
chr1	75180113	75180594	482	75180405	67	60.1061	14.7826	57.0167	panBC_1_1613	pan-BC	1
chr1	75191693	75192296	604	75192045	209	222.578	25.9901	218.555	panBC_1_1614	pan-BC	1
chr1	75210642	75210969	328	75210807	46	45.3478	15.2597	42.3987	panBC_1_1615	pan-BC	1
chr1	75218494	75218744	251	75218625	27	11.3073	4.40252	8.94181	panBC_1_1616	pan-BC	1
chr1	75219107	75219496	390	75219307	109	100.13	17.2414	96.7657	panBC_1_1617	pan-BC	1
chr1	75234687	75234935	249	75234810	44	23.5497	6.41026	20.9008	panBC_1_1618	pan-BC	1
chr1	75236128	75236648	521	75236446	102	83.9744	13.9946	80.709	panBC_1_1619	pan-BC	1
chr1	75244898	75245213	316	75245058	32	27.3186	10.7143	24.6047	panBC_1_1620	pan-BC	1
chr1	75251610	75251927	318	75251765	29	21.5348	8.57143	18.9231	panBC_1_1621	pan-BC	1
chr1	75263288	75263545	258	75263409	13	7.69414	4.7619	5.45906	panBC_1_1622	pan-BC	1
chr1	75264105	75264438	334	75264259	24	19.2276	8.74075	16.6597	panBC_1_1623	pan-BC	1
chr1	75289433	75289731	299	75289575	29	22.5373	9.09091	19.9077	panBC_1_1624	pan-BC	1
chr1	75290671	75290911	241	75290793	20	13.1346	6.40244	10.7141	panBC_1_1625	pan-BC	1
chr1	75317292	75318115	824	75317764	528	430.104	16.0109	424.824	panBC_1_1626	pan-BC	1
chr1	75342905	75343179	275	75343026	28	20.0022	8.05556	17.4219	panBC_1_1627	pan-BC	1
chr1	75344310	75344538	229	75344425	19	11.708	5.84795	9.33374	panBC_1_1628	pan-BC	1
chr1	75370349	75370707	359	75370545	60	48.1976	12.0079	45.2189	panBC_1_1629	pan-BC	1
chr1	75371487	75371732	246	75371607	27	13.6911	5.34351	11.2597	panBC_1_1630	pan-BC	1
chr1	75381962	75382213	252	75382090	24	15.1785	6.57895	12.7045	panBC_1_1631	pan-BC	1
chr1	75387682	75388108	427	75387874	14	7.29426	4.36047	5.06938	panBC_1_1632	pan-BC	1
chr1	75393230	75393535	306	75393383	21	14.6688	7.00637	12.2111	panBC_1_1633	pan-BC	1
chr1	75398747	75399067	321	75398902	51	34.5256	8.96552	31.7052	panBC_1_1634	pan-BC	1
chr1	75399978	75400210	233	75400100	24	9.93799	4.22297	7.61211	panBC_1_1635	pan-BC	1
chr1	75401528	75401834	307	75401669	41	19.9979	5.67568	17.4177	panBC_1_1636	pan-BC	1
chr1	75405641	75405954	314	75405791	64	42.8155	9.25926	39.8943	panBC_1_1637	pan-BC	1
chr1	75409826	75410193	368	75409958	25	10.8165	4.45205	8.46108	panBC_1_1638	pan-BC	1
chr1	75423004	75423405	402	75423229	10	4.24079	3.16092	2.18592	panBC_1_1639	pan-BC	1
chr1	75435833	75436119	287	75435975	42	33.3068	10.6436	30.5032	panBC_1_1640	pan-BC	1
chr1	75445123	75445510	388	75445331	62	27.0138	5.38462	24.3047	panBC_1_1641	pan-BC	1
chr1	75445841	75446054	214	75445943	50	17.347	4.15987	14.8219	panBC_1_1642	pan-BC	1
chr1	75447779	75448075	297	75447928	54	18.4849	4.15408	15.9349	panBC_1_1643	pan-BC	1
chr1	75449097	75449296	200	75449196	34	7.48811	2.74295	5.25842	panBC_1_1644	pan-BC	1
chr1	75457854	75458202	349	75458021	40	22.3095	6.59164	19.6837	panBC_1_1645	pan-BC	1
chr1	75458366	75458607	242	75458484	31	14.6026	5.12821	12.1463	panBC_1_1646	pan-BC	1
chr1	75463836	75464138	303	75463982	25	13.8639	5.75221	11.4216	panBC_1_1647	pan-BC	1
chr1	75467638	75467940	303	75467765	35	23.4611	8	20.8134	panBC_1_1648	pan-BC	1
chr1	75477167	75477390	224	75477271	48	11.2997	3.02096	8.93441	panBC_1_1649	pan-BC	1
chr1	75479035	75479707	673	75479467	287	251.533	17.8439	247.352	panBC_1_1650	pan-BC	1
chr1	75486577	75486847	271	75486691	19	6.90574	3.52113	4.70656	panBC_1_1651	pan-BC	1
chr1	75487424	75488206	783	75487574	48	31.932	8.62676	29.1472	panBC_1_1652a	pan-BC	1
chr1	75487424	75488206	783	75488078	34	18.8723	6.29496	16.3154	panBC_1_1652b	pan-BC	1
chr1	75495238	75495502	265	75495372	24	19.2276	8.74075	16.6597	panBC_1_1653	pan-BC	1
chr1	75505448	75505899	452	75505639	47	35.6027	10.3004	32.7679	panBC_1_1654	pan-BC	1
chr1	75506009	75506254	246	75506115	14	5.17077	3.23276	3.05995	panBC_1_1655	pan-BC	1
chr1	75521314	75521892	579	75521497	92	91.7758	19.375	88.4616	panBC_1_1656a	pan-BC	1
chr1	75521314	75521892	579	75521768	33	20.289	7.05394	17.7037	panBC_1_1656b	pan-BC	1
chr1	75545906	75546877	972	75546009	22	10.059	4.52756	7.73054	panBC_1_1657a	pan-BC	1
chr1	75545906	75546877	972	75546504	42	28.3358	8.49802	25.6053	panBC_1_1657b	pan-BC	1
chr1	75559402	75559955	554	75559683	139	140.276	21.6718	136.69	panBC_1_1658	pan-BC	1
chr1	75652628	75652853	226	75652728	19	13.7629	6.9926	11.3222	panBC_1_1659	pan-BC	1
chr1	75685047	75685451	405	75685349	14	8.82784	5.24445	6.53825	panBC_1_1660	pan-BC	1
chr1	75720545	75721044	500	75720817	34	31.0595	12.069	28.2878	panBC_1_1661	pan-BC	1
chr1	75909450	75909744	295	75909603	18	12.7293	6.64297	10.3166	panBC_1_1662	pan-BC	1
chr1	75925772	75926102	331	75925940	44	43.9506	15.3061	41.0168	panBC_1_1663	pan-BC	1
chr1	75936624	75936976	353	75936798	39	34.1338	11.9761	31.3181	panBC_1_1664	pan-BC	1
chr1	75946593	75946940	348	75946780	21	15.892	7.69186	13.3983	panBC_1_1665	pan-BC	1
chr1	76018609	76018934	326	76018757	39	37.9173	13.9852	35.053	panBC_1_1666	pan-BC	1
chr1	76027146	76027399	254	76027268	13	7.91757	4.89482	5.66258	panBC_1_1667	pan-BC	1
chr1	76039027	76039272	246	76039149	21	15.892	7.69186	13.3983	panBC_1_1668	pan-BC	1
chr1	76112965	76113508	544	76113302	24	18.4988	8.33333	15.9485	panBC_1_1669	pan-BC	1
chr1	76118826	76119247	422	76119015	52	46.2096	13.5204	43.2515	panBC_1_1670	pan-BC	1
chr1	76122581	76122863	283	76122722	20	11.4753	5.52632	9.10636	panBC_1_1671	pan-BC	1
chr1	76166612	76166863	252	76166745	15	9.76568	5.59408	7.44335	panBC_1_1672	pan-BC	1
chr1	76201871	76202175	305	76202025	21	15.892	7.69186	13.3983	panBC_1_1673	pan-BC	1
chr1	76220125	76220551	427	76220311	23	17.8936	8.27586	15.3588	panBC_1_1674	pan-BC	1
chr1	76343500	76343699	200	76343598	13	7.91757	4.89482	5.66258	panBC_1_1675	pan-BC	1
chr1	76399782	76400239	458	76399986	49	39.237	11.3122	36.3573	panBC_1_1676	pan-BC	1
chr1	76490683	76490952	270	76490865	11	6.0927	4.13793	3.93377	panBC_1_1677	pan-BC	1
chr1	76625711	76626110	400	76625858	28	23.9096	10.1393	21.2517	panBC_1_1678	pan-BC	1
chr1	76837010	76837408	399	76837174	34	28.324	10.6061	25.5937	panBC_1_1679	pan-BC	1
chr1	76849410	76849730	321	76849580	59	62.5437	18.8679	59.4337	panBC_1_1680	pan-BC	1
chr1	76897419	76897689	271	76897549	25	20.3742	9.09038	17.783	panBC_1_1681	pan-BC	1
chr1	76933523	76933888	366	76933721	24	19.2276	8.74075	16.6597	panBC_1_1682	pan-BC	1
chr1	77082921	77083365	445	77083168	52	38.2868	10.1533	35.4182	panBC_1_1683	pan-BC	1
chr1	77103148	77103463	316	77103293	27	21.024	8.86076	18.4224	panBC_1_1684	pan-BC	1
chr1	77180498	77180758	261	77180605	17	11.7178	6.29334	9.33374	panBC_1_1685	pan-BC	1
chr1	77257378	77257577	200	77257480	12	7.03671	4.54519	4.81795	panBC_1_1686	pan-BC	1
chr1	77307745	77308197	453	77307966	49	42.739	12.8866	39.8185	panBC_1_1687	pan-BC	1
chr1	77381067	77381358	292	77381197	26	21.5372	9.44001	18.9231	panBC_1_1688	pan-BC	1
chr1	77456760	77457062	303	77456910	41	36.7807	12.6506	33.9307	panBC_1_1689	pan-BC	1
chr1	77465468	77465721	254	77465586	9	4.59305	3.4963	2.50092	panBC_1_1690	pan-BC	1
chr1	77505946	77506145	200	77506036	8	3.47198	2.90323	1.47785	panBC_1_1691	pan-BC	1
chr1	77513520	77513815	296	77513690	24	8.63323	3.72024	6.36137	panBC_1_1692	pan-BC	1
chr1	77515044	77515322	279	77515181	66	45.8925	9.85294	42.9379	panBC_1_1693	pan-BC	1
chr1	77516288	77516585	298	77516434	45	25.2061	6.80473	22.5256	panBC_1_1694	pan-BC	1
chr1	77619872	77620072	201	77619965	13	7.91757	4.89482	5.66258	panBC_1_1695	pan-BC	1
chr1	77660546	77660754	209	77660651	15	9.76568	5.59408	7.44335	panBC_1_1696	pan-BC	1
chr1	77708194	77708691	498	77708406	43	41.1382	14.1936	38.2358	panBC_1_1697	pan-BC	1
chr1	77847289	77847488	200	77847436	11	6.18734	4.19556	4.00758	panBC_1_1698	pan-BC	1
chr1	77896298	77896583	286	77896440	25	20.3742	9.09038	17.783	panBC_1_1699	pan-BC	1
chr1	77972280	77972663	384	77972480	19	13.7629	6.9926	11.3222	panBC_1_1700	pan-BC	1
chr1	77978770	77978983	214	77978883	15	9.76568	5.59408	7.44335	panBC_1_1701	pan-BC	1
chr1	78215750	78216107	358	78215981	15	7.64898	4.3956	5.41519	panBC_1_1702	pan-BC	1
chr1	78217245	78217540	296	78217387	20	11.5901	5.58511	9.21845	panBC_1_1703	pan-BC	1
chr1	78234304	78234596	293	78234429	10	5.37186	3.84593	3.23379	panBC_1_1704	pan-BC	1
chr1	78284612	78284988	377	78284805	61	57.1981	15.5	54.1339	panBC_1_1705	pan-BC	1
chr1	78293153	78293490	338	78293324	68	64.9267	16.5072	61.7977	panBC_1_1706	pan-BC	1
chr1	78293722	78293921	200	78293825	13	5.1557	3.33333	3.04557	panBC_1_1707	pan-BC	1
chr1	78309166	78309533	368	78309352	35	18.6798	6.06061	16.1266	panBC_1_1708	pan-BC	1
chr1	78310058	78310465	408	78310296	32	16.1233	5.55556	13.6258	panBC_1_1709	pan-BC	1
chr1	78310965	78311396	432	78311208	36	19.6128	6.25	17.0389	panBC_1_1710	pan-BC	1
chr1	78338138	78338568	431	78338332	25	19.7192	8.72483	17.1433	panBC_1_1711	pan-BC	1
chr1	78400044	78400287	244	78400182	15	9.63462	5.51724	7.32678	panBC_1_1712	pan-BC	1
chr1	78419605	78419911	307	78419768	20	14.4671	7.14286	12.0134	panBC_1_1713	pan-BC	1
chr1	78425738	78426412	675	78425824	16	7.91724	4.38144	5.66258	panBC_1_1714a	pan-BC	1
chr1	78425738	78426412	675	78426189	32	23.9386	8.96739	21.2804	panBC_1_1714b	pan-BC	1
chr1	78446069	78446472	404	78446234	16	10.7295	5.94371	8.37579	panBC_1_1715	pan-BC	1
chr1	78488559	78489296	738	78488856	33	23.6025	8.54271	20.9528	panBC_1_1716a	pan-BC	1
chr1	78488559	78489296	738	78489155	44	35.881	11.25	33.043	panBC_1_1716b	pan-BC	1
chr1	78525268	78525514	247	78525385	19	13.7629	6.9926	11.3222	panBC_1_1717	pan-BC	1
chr1	78536853	78537094	242	78536980	32	17.7851	6.20301	15.2523	panBC_1_1718	pan-BC	1
chr1	78537560	78538007	448	78537861	37	22.1931	7.0632	19.5692	panBC_1_1719	pan-BC	1
chr1	78538479	78538821	343	78538626	37	22.2602	7.08955	19.6351	panBC_1_1720	pan-BC	1
chr1	78567520	78567719	200	78567625	13	7.91757	4.89482	5.66258	panBC_1_1721	pan-BC	1
chr1	78568075	78568341	267	78568203	9	4.59305	3.4963	2.50092	panBC_1_1722	pan-BC	1
chr1	78609604	78610034	431	78609801	39	32.9225	11.3636	30.1234	panBC_1_1723	pan-BC	1
chr1	78657575	78658070	496	78657792	274	283.488	25.2294	279.124	panBC_1_1724	pan-BC	1
chr1	78686950	78687180	231	78687062	18	12.7293	6.64297	10.3166	panBC_1_1725	pan-BC	1
chr1	78724479	78724799	321	78724664	36	27.4614	9.58549	24.7454	panBC_1_1726	pan-BC	1
chr1	78725795	78726161	367	78726015	33	23.6935	8.58586	21.0422	panBC_1_1727	pan-BC	1
chr1	78781971	78782253	283	78782092	22	16.9857	8.04149	14.4664	panBC_1_1728	pan-BC	1
chr1	78812045	78812537	493	78812279	69	62.3593	15.0862	59.2509	panBC_1_1729	pan-BC	1
chr1	78823958	78824293	336	78824111	34	31.3648	12.237	28.5874	panBC_1_1730	pan-BC	1
chr1	78908069	78908326	258	78908199	18	12.7293	6.64297	10.3166	panBC_1_1731	pan-BC	1
chr1	78965443	78965713	271	78965565	16	10.7295	5.94371	8.37579	panBC_1_1732	pan-BC	1
chr1	79091014	79091412	399	79091210	35	31.1411	11.7647	28.3682	panBC_1_1733	pan-BC	1
chr1	79169531	79169732	202	79169640	12	7.03671	4.54519	4.81795	panBC_1_1734	pan-BC	1
chr1	79335422	79335840	419	79335620	79	80.2349	19.2308	76.994	panBC_1_1735	pan-BC	1
chr1	79350478	79350872	395	79350661	24	15.3181	6.64894	12.8417	panBC_1_1736	pan-BC	1
chr1	79357252	79357608	357	79357417	39	35.1463	12.5	32.3182	panBC_1_1737	pan-BC	1
chr1	79374845	79375187	343	79375029	21	15.5235	7.48299	13.0434	panBC_1_1738	pan-BC	1
chr1	79419693	79419899	207	79419798	13	7.91757	4.89482	5.66258	panBC_1_1739	pan-BC	1
chr1	79437493	79437785	293	79437636	43	23.8192	6.64653	21.1662	panBC_1_1740	pan-BC	1
chr1	79439889	79440323	435	79440105	107	96.6913	16.6667	93.3475	panBC_1_1741	pan-BC	1
chr1	79581158	79581725	568	79581355	20	14.6406	7.24138	12.1835	panBC_1_1742a	pan-BC	1
chr1	79581158	79581725	568	79581534	22	16.9857	8.04149	14.4664	panBC_1_1742b	pan-BC	1
chr1	79640221	79640467	247	79640348	17	11.7178	6.29334	9.33374	panBC_1_1743	pan-BC	1
chr1	79671694	79672333	640	79671979	49	39.9615	11.6279	37.0731	panBC_1_1744	pan-BC	1
chr1	79761550	79761941	392	79761759	179	189.107	24.9307	185.265	panBC_1_1745	pan-BC	1
chr1	79775894	79776589	696	79776067	105	102.754	19.2727	99.3747	panBC_1_1746a	pan-BC	1
chr1	79775894	79776589	696	79776480	19	7.14251	3.62319	4.92129	panBC_1_1746b	pan-BC	1
chr1	79786605	79786804	200	79786701	14	8.82784	5.24445	6.53825	panBC_1_1747	pan-BC	1
chr1	79797052	79797393	342	79797238	51	51.4351	16.4557	48.4243	panBC_1_1748	pan-BC	1
chr1	79832742	79832969	228	79832855	17	11.7178	6.29334	9.33374	panBC_1_1749	pan-BC	1
chr1	79856730	79857034	305	79856868	31	18.0828	6.50407	15.5446	panBC_1_1750	pan-BC	1
chr1	79858164	79858881	718	79858264	15	5.41866	3.25203	3.27948	panBC_1_1751a	pan-BC	1
chr1	79858164	79858881	718	79858615	30	17.4751	6.43154	14.9477	panBC_1_1751b	pan-BC	1
chr1	79887741	79887940	200	79887843	14	8.82784	5.24445	6.53825	panBC_1_1752	pan-BC	1
chr1	80106356	80106652	297	80106511	24	19.2276	8.74075	16.6597	panBC_1_1753	pan-BC	1
chr1	80221156	80221557	402	80221352	53	51.8548	15.8824	48.8398	panBC_1_1754	pan-BC	1
chr1	80272813	80273078	266	80272958	11	6.18734	4.19556	4.00758	panBC_1_1755	pan-BC	1
chr1	80300652	80300966	315	80300861	9	4.44156	3.40136	2.37899	panBC_1_1756	pan-BC	1
chr1	80340426	80341224	799	80340842	313	273.076	17.8005	268.772	panBC_1_1757	pan-BC	1
chr1	80408587	80408884	298	80408733	19	13.7629	6.9926	11.3222	panBC_1_1758	pan-BC	1
chr1	80424725	80425071	347	80424888	29	17.3089	6.55022	14.784	panBC_1_1759	pan-BC	1
chr1	80427481	80427901	421	80427664	48	39.023	11.5023	36.1458	panBC_1_1760	pan-BC	1
chr1	80451259	80451529	271	80451378	16	10.7295	5.94371	8.37579	panBC_1_1761	pan-BC	1
chr1	80472663	80472946	284	80472818	22	16.9857	8.04149	14.4664	panBC_1_1762	pan-BC	1
chr1	80491699	80492105	407	80491912	25	20.3742	9.09038	17.783	panBC_1_1763	pan-BC	1
chr1	80510235	80510434	200	80510320	10	5.37186	3.84593	3.23379	panBC_1_1764	pan-BC	1
chr1	80512623	80512887	265	80512743	23	17.693	8.16327	15.1617	panBC_1_1765	pan-BC	1
chr1	80564866	80565103	238	80564961	11	6.18734	4.19556	4.00758	panBC_1_1766	pan-BC	1
chr1	80589319	80589530	212	80589459	11	6.18734	4.19556	4.00758	panBC_1_1767	pan-BC	1
chr1	80758252	80758777	526	80758427	26	20.1125	8.65385	17.5302	panBC_1_1768	pan-BC	1
chr1	80807040	80807314	275	80807192	20	14.8174	7.34223	12.3498	panBC_1_1769	pan-BC	1
chr1	80852909	80853170	262	80853034	24	18.2029	8.16994	15.6572	panBC_1_1770	pan-BC	1
chr1	80854320	80854736	417	80854595	27	21.4495	9.09091	18.8408	panBC_1_1771	pan-BC	1
chr1	80929349	80929611	263	80929484	16	10.7295	5.94371	8.37579	panBC_1_1772	pan-BC	1
chr1	80977996	80978330	335	80978170	28	23.9096	10.1393	21.2517	panBC_1_1773	pan-BC	1
chr1	81076393	81076634	242	81076519	31	18.3999	6.639	15.8511	panBC_1_1774	pan-BC	1
chr1	81076913	81077417	505	81077203	42	29.7334	9.07173	26.9815	panBC_1_1775	pan-BC	1
chr1	81091038	81091300	263	81091177	35	18.2488	5.90164	15.7026	panBC_1_1776	pan-BC	1
chr1	81092953	81093247	295	81093082	35	17.3338	5.57276	14.8088	panBC_1_1777	pan-BC	1
chr1	81093808	81094071	264	81093948	39	17.3167	5.07614	14.7918	panBC_1_1778	pan-BC	1
chr1	81098397	81098790	394	81098590	48	29.1925	7.65625	26.4482	panBC_1_1779	pan-BC	1
chr1	81132344	81132716	373	81132529	35	30.1722	11.25	27.4121	panBC_1_1780	pan-BC	1
chr1	81146303	81146537	235	81146421	17	11.2788	6.04027	8.91381	panBC_1_1781	pan-BC	1
chr1	81159060	81159344	285	81159181	28	22.5949	9.41558	19.9645	panBC_1_1782	pan-BC	1
chr1	81163644	81163944	301	81163817	14	7.67158	4.57317	5.43715	panBC_1_1783	pan-BC	1
chr1	81169261	81169784	524	81169492	49	41.4991	12.3153	38.5926	panBC_1_1784	pan-BC	1
chr1	81174562	81174900	339	81174708	20	13.8894	6.81818	11.4465	panBC_1_1785	pan-BC	1
chr1	81209630	81209829	200	81209726	13	7.91757	4.89482	5.66258	panBC_1_1786	pan-BC	1
chr1	81224917	81225305	389	81225174	21	15.892	7.69186	13.3983	panBC_1_1787	pan-BC	1
chr1	81248248	81248491	244	81248353	10	5.37186	3.84593	3.23379	panBC_1_1788	pan-BC	1
chr1	81285764	81286109	346	81285903	15	8.36569	4.79042	6.10019	panBC_1_1789	pan-BC	1
chr1	81287217	81287535	319	81287373	34	27.9579	10.4167	25.2329	panBC_1_1790	pan-BC	1
chr1	81293404	81293655	252	81293537	16	10.7295	5.94371	8.37579	panBC_1_1791	pan-BC	1
chr1	81299682	81299905	224	81299793	22	10.9706	4.93562	8.61221	panBC_1_1792	pan-BC	1
chr1	81300823	81301072	250	81300942	28	16.0187	6.17021	13.5228	panBC_1_1793	pan-BC	1
chr1	81301757	81302022	266	81301893	29	16.9918	6.41026	14.4724	panBC_1_1794	pan-BC	1
chr1	81310134	81310431	298	81310275	30	20.7149	7.90816	18.1184	panBC_1_1795	pan-BC	1
chr1	81316714	81316948	235	81316829	19	12.9588	6.53595	10.5418	panBC_1_1796	pan-BC	1
chr1	81516607	81516913	307	81516770	45	46.1315	16.083	43.1742	panBC_1_1797	pan-BC	1
chr1	81577646	81578053	408	81577805	32	26.8113	10.443	24.1048	panBC_1_1798	pan-BC	1
chr1	81593634	81593875	242	81593744	12	7.03671	4.54519	4.81795	panBC_1_1799	pan-BC	1
chr1	81593960	81594216	257	81594091	18	12.7293	6.64297	10.3166	panBC_1_1800	pan-BC	1
chr1	81855606	81855850	245	81855743	13	7.91757	4.89482	5.66258	panBC_1_1801	pan-BC	1
chr1	81945311	81945572	262	81945447	18	12.7293	6.64297	10.3166	panBC_1_1802	pan-BC	1
chr1	82066284	82066694	411	82066484	24	19.2276	8.74075	16.6597	panBC_1_1803	pan-BC	1
chr1	82100549	82100995	447	82100741	41	38.3404	13.4615	35.4712	panBC_1_1804	pan-BC	1
chr1	82129799	82130067	269	82129929	32	21.1385	7.63889	18.5352	panBC_1_1805	pan-BC	1
chr1	82132560	82132904	345	82132752	65	60.7645	15.7143	57.6695	panBC_1_1806	pan-BC	1
chr1	82191645	82192026	382	82191812	56	57.8128	17.7019	54.7434	panBC_1_1807	pan-BC	1
chr1	82199896	82200281	386	82200090	48	47.5042	15.6051	44.5327	panBC_1_1808	pan-BC	1
chr1	82283163	82283651	489	82283408	175	173.334	21.6749	169.574	panBC_1_1809	pan-BC	1
chr1	82291012	82291352	341	82291155	42	14.2762	3.97412	11.8263	panBC_1_1810	pan-BC	1
chr1	82291461	82291903	443	82291667	86	50.2236	8.04067	47.2245	panBC_1_1811	pan-BC	1
chr1	82292828	82293184	357	82293010	75	41.4054	7.32177	38.5001	panBC_1_1812	pan-BC	1
chr1	82316171	82316850	680	82316572	164	148.994	18.0525	145.362	panBC_1_1813	pan-BC	1
chr1	82320502	82320750	249	82320616	42	17.5286	4.83146	15.0004	panBC_1_1814	pan-BC	1
chr1	82354422	82354756	335	82354557	19	13.7629	6.9926	11.3222	panBC_1_1815	pan-BC	1
chr1	82360523	82360722	200	82360606	12	7.03671	4.54519	4.81795	panBC_1_1816	pan-BC	1
chr1	82412220	82412428	209	82412319	14	8.82784	5.24445	6.53825	panBC_1_1817	pan-BC	1
chr1	82433290	82433708	419	82433496	75	71.7883	17.0404	68.6069	panBC_1_1818	pan-BC	1
chr1	82634478	82634797	320	82634661	23	18.0979	8.39112	15.554	panBC_1_1819	pan-BC	1
chr1	82641741	82641940	200	82641866	12	7.03671	4.54519	4.81795	panBC_1_1820	pan-BC	1
chr1	82724686	82725212	527	82724858	134	143.435	24.2806	139.832	panBC_1_1821	pan-BC	1
chr1	82746472	82746721	250	82746595	19	13.7629	6.9926	11.3222	panBC_1_1822	pan-BC	1
chr1	82787372	82787702	331	82787536	82	86.2821	20.75	83.002	panBC_1_1823	pan-BC	1
chr1	82815944	82816258	315	82816105	21	15.892	7.69186	13.3983	panBC_1_1824	pan-BC	1
chr1	82839220	82839815	596	82839437	102	96.2491	17.8819	92.908	panBC_1_1825	pan-BC	1
chr1	82853090	82853305	216	82853189	17	11.7178	6.29334	9.33374	panBC_1_1826	pan-BC	1
chr1	82858674	82858960	287	82858813	20	14.8174	7.34223	12.3498	panBC_1_1827	pan-BC	1
chr1	82889383	82889669	287	82889512	19	13.7629	6.9926	11.3222	panBC_1_1828	pan-BC	1
chr1	82966303	82966693	391	82966510	29	22.7491	9.20245	20.1125	panBC_1_1829	pan-BC	1
chr1	82987830	82988143	314	82987984	35	30.8573	11.6129	28.0887	panBC_1_1830	pan-BC	1
chr1	83037972	83038374	403	83038163	72	66.7501	15.9389	63.6069	panBC_1_1831	pan-BC	1
chr1	83064827	83065065	239	83064958	17	11.7178	6.29334	9.33374	panBC_1_1832	pan-BC	1
chr1	83076203	83076472	270	83076340	22	16.9857	8.04149	14.4664	panBC_1_1833	pan-BC	1
chr1	83090174	83090373	200	83090296	14	8.82784	5.24445	6.53825	panBC_1_1834	pan-BC	1
chr1	83159584	83159836	253	83159698	22	16.9857	8.04149	14.4664	panBC_1_1835	pan-BC	1
chr1	83181538	83181749	212	83181632	19	13.7629	6.9926	11.3222	panBC_1_1836	pan-BC	1
chr1	83187252	83187479	228	83187357	17	11.7178	6.29334	9.33374	panBC_1_1837	pan-BC	1
chr1	83218268	83218504	237	83218399	19	12.168	6.09756	9.77544	panBC_1_1838	pan-BC	1
chr1	83223091	83223401	311	83223239	35	30.5792	11.465	27.8141	panBC_1_1839	pan-BC	1
chr1	83260262	83260618	357	83260437	44	41.1026	13.8037	38.2006	panBC_1_1840	pan-BC	1
chr1	83270135	83270635	501	83270398	51	44.0919	12.8713	41.1565	panBC_1_1841	pan-BC	1
chr1	83342818	83343126	309	83342981	32	18.3195	6.42023	15.7721	panBC_1_1842	pan-BC	1
chr1	83345103	83345391	289	83345257	52	37.1157	9.70696	34.2619	panBC_1_1843	pan-BC	1
chr1	83348030	83348290	261	83348160	24	13.4316	5.73395	11.0053	panBC_1_1844	pan-BC	1
chr1	83362465	83362789	325	83362631	29	20.269	7.93651	17.684	panBC_1_1845	pan-BC	1
chr1	83367536	83367829	294	83367698	14	8.35541	4.96689	6.09027	panBC_1_1846	pan-BC	1
chr1	83392830	83393073	244	83392969	11	5.86499	4	3.71289	panBC_1_1847	pan-BC	1
chr1	83407209	83407431	223	83407320	18	6.7231	3.54478	4.52934	panBC_1_1848	pan-BC	1
chr1	83407962	83408411	450	83408190	58	44.825	11.2167	41.8814	panBC_1_1849	pan-BC	1
chr1	83505404	83505751	348	83505561	33	30.0896	11.8874	27.3307	panBC_1_1850	pan-BC	1
chr1	83646003	83646275	273	83646156	18	12.7293	6.64297	10.3166	panBC_1_1851	pan-BC	1
chr1	83661806	83662541	736	83661977	23	10.416	4.54545	8.08	panBC_1_1852a	pan-BC	1
chr1	83661806	83662541	736	83662359	99	96.4717	18.8679	93.1293	panBC_1_1852b	pan-BC	1
chr1	83713959	83714271	313	83714099	21	11.9649	5.58376	9.57651	panBC_1_1853	pan-BC	1
chr1	83717090	83717411	322	83717258	42	36.04	11.9444	33.2	panBC_1_1854	pan-BC	1
chr1	83723184	83723558	375	83723341	33	27.5059	10.4938	24.7893	panBC_1_1855	pan-BC	1
chr1	83727168	83727490	323	83727341	19	12.3749	6.21118	9.97816	panBC_1_1856	pan-BC	1
chr1	83736507	83736757	251	83736636	27	22.7158	9.78964	20.0799	panBC_1_1857	pan-BC	1
chr1	83746081	83746370	290	83746227	36	32.8458	12.3333	30.0477	panBC_1_1858	pan-BC	1
chr1	83752832	83753289	458	83753095	31	25.9927	10.3226	23.3007	panBC_1_1859	pan-BC	1
chr1	83896770	83897014	245	83896900	16	10.7295	5.94371	8.37579	panBC_1_1860	pan-BC	1
chr1	83959831	83960054	224	83959949	13	7.91757	4.89482	5.66258	panBC_1_1861	pan-BC	1
chr1	84093402	84093793	392	84093589	83	80.0039	17.7215	76.7646	panBC_1_1862	pan-BC	1
chr1	84128560	84128848	289	84128706	32	28.8269	11.5378	26.0876	panBC_1_1863	pan-BC	1
chr1	84141543	84141820	278	84141692	18	12.7293	6.64297	10.3166	panBC_1_1864	pan-BC	1
chr1	84154001	84154279	279	84154147	18	12.7293	6.64297	10.3166	panBC_1_1865	pan-BC	1
chr1	84172909	84173325	417	84173131	55	49.8783	14.2132	46.8826	panBC_1_1866	pan-BC	1
chr1	84221804	84222360	557	84221959	29	19.4476	7.53769	16.8763	panBC_1_1867	pan-BC	1
chr1	84237534	84237743	210	84237639	11	6.18734	4.19556	4.00758	panBC_1_1868	pan-BC	1
chr1	84284382	84284773	392	84284612	76	59.6639	12.2222	56.5784	panBC_1_1869	pan-BC	1
chr1	84286864	84287172	309	84287021	55	37.0577	9.06149	34.2044	panBC_1_1870	pan-BC	1
chr1	84417909	84418230	322	84417976	13	5.24685	3.38164	3.13336	panBC_1_1871	pan-BC	1
chr1	84419643	84419924	282	84419779	32	22.3697	8.20895	19.7428	panBC_1_1872	pan-BC	1
chr1	84476704	84477068	365	84476893	27	22.7158	9.78964	20.0799	panBC_1_1873	pan-BC	1
chr1	84486292	84486554	263	84486425	17	11.7178	6.29334	9.33374	panBC_1_1874	pan-BC	1
chr1	84491808	84492010	203	84491908	15	9.76568	5.59408	7.44335	panBC_1_1875	pan-BC	1
chr1	84581839	84582149	311	84581993	65	64.0315	17.1875	60.9094	panBC_1_1876	pan-BC	1
chr1	84598489	84598750	262	84598614	10	5.37186	3.84593	3.23379	panBC_1_1877	pan-BC	1
chr1	84650085	84650373	289	84650217	21	14.7503	7.05128	12.291	panBC_1_1878	pan-BC	1
chr1	84661751	84662193	443	84662039	29	23.5236	9.61539	20.8753	panBC_1_1879	pan-BC	1
chr1	84677947	84678234	288	84678085	23	17.4005	8	14.8742	panBC_1_1880	pan-BC	1
chr1	84695499	84696348	850	84695855	53	37.6279	9.67742	34.768	panBC_1_1881a	pan-BC	1
chr1	84695499	84696348	850	84696220	21	8.40543	3.94265	6.13929	panBC_1_1881b	pan-BC	1
[truncated: 164,168 more rows]

## Sheet: onBC_Replicate_peaks
Supplementary Table S4. Annotated ATAC-seq peaks from photoreceptor and bipolar cell populations
Chr	Start	End	Length	Summit	Pileup	-LOG(p-value)	Fold Enrichment	-LOG(adjusted p-value)	Peak	Cell Type	Replicate
chr1	3007314	3007675	362	3007500	41	43.2531	16.1538	40.1136	onBC_1_1	ON-BC	1
chr1	3221120	3221377	258	3221264	11	9.63317	6.34282	7.20217	onBC_1_2	ON-BC	1
chr1	3322445	3322813	369	3322640	32	30.2111	12.3134	27.2687	onBC_1_3	ON-BC	1
chr1	3360902	3361208	307	3361059	19	17.5761	9.25926	14.8993	onBC_1_4	ON-BC	1
chr1	3361737	3361936	200	3361842	10	7.35212	5.09259	5.0376	onBC_1_5	ON-BC	1
chr1	3400041	3400340	300	3400192	30	32.6303	14.486	29.647	onBC_1_6	ON-BC	1
chr1	3512947	3513163	217	3513057	14	8.58634	5.10204	6.19981	onBC_1_7	ON-BC	1
chr1	3514709	3514998	290	3514907	11	6.04605	4.10959	3.79798	onBC_1_8	ON-BC	1
chr1	3552533	3552886	354	3552724	16	15.3929	8.76289	12.7766	onBC_1_9	ON-BC	1
chr1	3588182	3588381	200	3588337	7	5.34551	4.22854	3.12154	onBC_1_10	ON-BC	1
chr1	3663466	3663759	294	3663606	16	15.2456	8.67347	12.6338	onBC_1_11	ON-BC	1
chr1	3670993	3671249	257	3671125	33	10.4947	3.59408	8.04055	onBC_1_12	ON-BC	1
chr1	3671404	3672102	699	3671795	104	74.2981	11.0994	70.8188	onBC_1_13	ON-BC	1
chr1	3814395	3814594	200	3814489	5	3.48467	3.17141	1.39928	onBC_1_14	ON-BC	1
chr1	3841433	3841664	232	3841560	10	8.50167	5.81425	6.11745	onBC_1_15	ON-BC	1
chr1	4230231	4230509	279	4230364	12	9.99117	6.37255	7.5507	onBC_1_16	ON-BC	1
chr1	4332475	4332750	276	4332628	18	17.983	9.79381	15.2972	onBC_1_17	ON-BC	1
chr1	4357655	4357893	239	4357782	14	13.2243	7.92852	10.6689	onBC_1_18	ON-BC	1
chr1	4383590	4384041	452	4383843	97	109.06	24.7475	105.267	onBC_1_19	ON-BC	1
chr1	4416768	4416967	200	4416870	10	8.17713	5.61224	5.81863	onBC_1_20	ON-BC	1
chr1	4430389	4430629	241	4430508	13	11.9968	7.39995	9.48067	onBC_1_21	ON-BC	1
chr1	4491928	4492127	200	4492005	7	4.75242	3.84615	2.57927	onBC_1_22	ON-BC	1
chr1	4516627	4516868	242	4516745	9	7.40748	5.28568	5.073	onBC_1_23	ON-BC	1
chr1	4571548	4572200	653	4571804	55	54.3904	16.3743	51.1153	onBC_1_24	ON-BC	1
chr1	4768416	4768617	202	4768527	9	7.40748	5.28568	5.073	onBC_1_25	ON-BC	1
chr1	4780133	4780413	281	4780267	29	32.1097	14.5631	29.1354	onBC_1_26	ON-BC	1
chr1	4785371	4785925	555	4785723	60	62.1829	18.2635	58.8236	onBC_1_27	ON-BC	1
chr1	4807566	4808222	657	4807790	146	148.45	22.2054	144.321	onBC_1_28	ON-BC	1
chr1	4815115	4815314	200	4815238	8	6.35404	4.75711	4.0725	onBC_1_29	ON-BC	1
chr1	4857400	4857927	528	4857676	213	215.979	23.4136	211.265	onBC_1_30	ON-BC	1
chr1	4970585	4970959	375	4970760	59	65.4806	20.4082	62.0875	onBC_1_31	ON-BC	1
chr1	5017988	5018214	227	5018096	18	11.4842	5.9375	8.99194	onBC_1_32	ON-BC	1
chr1	5018662	5018886	225	5018834	11	5.14476	3.57143	2.95623	onBC_1_33	ON-BC	1
chr1	5019457	5019668	212	5019543	12	5.73594	3.77907	3.49972	onBC_1_34	ON-BC	1
chr1	5070250	5070549	300	5070401	17	16.3669	9.09091	13.7228	onBC_1_35	ON-BC	1
chr1	5082918	5083625	708	5083094	61	64.7396	19.1358	61.3543	onBC_1_36	ON-BC	1
chr1	5103243	5103483	241	5103349	9	7.40748	5.28568	5.073	onBC_1_37	ON-BC	1
chr1	5117261	5117526	266	5117406	11	8.2892	5.50459	5.92696	onBC_1_38	ON-BC	1
chr1	5121103	5121399	297	5121248	17	15.3805	8.49057	12.765	onBC_1_39	ON-BC	1
chr1	5183585	5183824	240	5183718	9	7.40748	5.28568	5.073	onBC_1_40	ON-BC	1
chr1	5230655	5231019	365	5230837	48	52.2154	18.1482	48.9654	onBC_1_41	ON-BC	1
chr1	5457743	5457942	200	5457834	8	6.35404	4.75711	4.0725	onBC_1_42	ON-BC	1
chr1	5541477	5541777	301	5541642	15	14.4795	8.45709	11.8855	onBC_1_43	ON-BC	1
chr1	5588209	5588564	356	5588381	54	56.2771	17.7419	52.9807	onBC_1_44	ON-BC	1
chr1	5853418	5853718	301	5853579	12	10.7513	6.84211	8.28896	onBC_1_45	ON-BC	1
chr1	5857181	5857603	423	5857469	9	5.99044	4.38596	3.74432	onBC_1_46	ON-BC	1
chr1	5904870	5905143	274	5905002	20	20.1225	10.5	17.3827	onBC_1_47	ON-BC	1
chr1	5915347	5915638	292	5915491	24	22.2694	10.5042	19.4822	onBC_1_48	ON-BC	1
chr1	6049014	6049510	497	6049250	33	32.5617	13.2812	29.5792	onBC_1_49	ON-BC	1
chr1	6054294	6054529	236	6054402	14	13.2243	7.92852	10.6689	onBC_1_50	ON-BC	1
chr1	6094639	6094838	200	6094740	7	5.34551	4.22854	3.12154	onBC_1_51	ON-BC	1
chr1	6135097	6135405	309	6135251	35	42.6143	18.3673	39.4835	onBC_1_52	ON-BC	1
chr1	6214222	6215064	843	6214318	18	6.16165	3.29861	3.90975	onBC_1_53a	ON-BC	1
chr1	6214222	6215064	843	6214636	100	93.5825	17.5347	89.9243	onBC_1_53b	ON-BC	1
chr1	6214222	6215064	843	6214934	36	20.0177	6.40138	17.2804	onBC_1_53c	ON-BC	1
chr1	6272274	6272595	322	6272431	33	38.8919	17	35.8129	onBC_1_54	ON-BC	1
chr1	6330713	6330924	212	6330821	9	7.40748	5.28568	5.073	onBC_1_55	ON-BC	1
chr1	6359198	6359571	374	6359395	22	22.4532	11.2745	19.662	onBC_1_56	ON-BC	1
chr1	6370285	6370630	346	6370449	20	19.9502	10.396	17.2138	onBC_1_57	ON-BC	1
chr1	6382712	6383068	357	6382891	67	79.1742	23.9437	75.6489	onBC_1_58	ON-BC	1
chr1	6406412	6406649	238	6406526	23	20.0614	9.52381	17.323	onBC_1_59	ON-BC	1
chr1	6410143	6410396	254	6410270	24	22.727	10.7759	19.9286	onBC_1_60	ON-BC	1
chr1	6428700	6429027	328	6428854	26	28.2317	13.3663	25.3256	onBC_1_61	ON-BC	1
chr1	6441150	6441640	491	6441402	24	21.2786	9.92064	18.5121	onBC_1_62	ON-BC	1
chr1	6489071	6489295	225	6489184	11	9.63317	6.34282	7.20217	onBC_1_63	ON-BC	1
chr1	6526875	6527219	345	6527057	26	25.3338	11.6379	22.4833	onBC_1_64	ON-BC	1
chr1	6729701	6730207	507	6729878	58	43.8413	10.8456	40.6944	onBC_1_65	ON-BC	1
chr1	6733988	6734275	288	6734134	25	10.191	4.20712	7.74546	onBC_1_66	ON-BC	1
chr1	6734842	6735045	204	6734937	20	9.02258	4.33884	6.62317	onBC_1_67	ON-BC	1
chr1	6751430	6751629	200	6751587	9	5.00964	3.7594	2.82608	onBC_1_68	ON-BC	1
chr1	6752211	6752504	294	6752348	34	31.522	12.3239	28.5574	onBC_1_69	ON-BC	1
chr1	6760686	6760934	249	6760813	15	9.70003	5.55556	7.26747	onBC_1_70	ON-BC	1
chr1	6767171	6767508	338	6767345	25	22.1006	10.0775	19.3169	onBC_1_71	ON-BC	1
chr1	6791705	6791904	200	6791864	8	6.35404	4.75711	4.0725	onBC_1_72	ON-BC	1
chr1	6819874	6820179	306	6820031	13	9.70251	5.98291	7.26951	onBC_1_73	ON-BC	1
chr1	6825973	6826349	377	6826161	28	22.5949	9.41558	19.7991	onBC_1_74	ON-BC	1
chr1	6832601	6832936	336	6832766	26	25.3338	11.6379	22.4833	onBC_1_75	ON-BC	1
chr1	6859071	6859338	268	6859190	19	17.7189	9.34579	15.0389	onBC_1_76	ON-BC	1
chr1	7010236	7010493	258	7010359	12	10.799	6.87139	8.32482	onBC_1_77	ON-BC	1
chr1	7088548	7089273	726	7088903	377	350.966	20.6107	345.024	onBC_1_78	ON-BC	1
chr1	7141754	7142032	279	7141856	6	3.51537	3.125	1.4286	onBC_1_79	ON-BC	1
chr1	7204819	7205127	309	7204972	32	29.2728	11.7857	26.3475	onBC_1_80	ON-BC	1
chr1	7206175	7206498	324	7206321	11	6.43609	4.34783	4.15186	onBC_1_81	ON-BC	1
chr1	7218941	7219254	314	7219121	30	34.0773	15.3465	31.071	onBC_1_82	ON-BC	1
chr1	7308903	7309269	367	7309091	21	22.514	11.6285	19.7199	onBC_1_83	ON-BC	1
chr1	7397570	7398510	941	7397693	69	19.6496	3.64583	16.9235	onBC_1_84a	ON-BC	1
chr1	7397570	7398510	941	7398077	380	347.525	19.8644	341.619	onBC_1_84b	ON-BC	1
chr1	7515195	7515457	263	7515327	11	9.63317	6.34282	7.20217	onBC_1_85	ON-BC	1
chr1	7543548	7543832	285	7543698	22	23.9261	12.1571	21.1021	onBC_1_86	ON-BC	1
chr1	7870063	7870310	248	7870183	11	9.63317	6.34282	7.20217	onBC_1_87	ON-BC	1
chr1	8287635	8287834	200	8287750	9	7.40748	5.28568	5.073	onBC_1_88	ON-BC	1
chr1	8468779	8469003	225	8468883	9	7.40748	5.28568	5.073	onBC_1_89	ON-BC	1
chr1	8490367	8490738	372	8490561	52	57.1172	19.0648	53.8118	onBC_1_90	ON-BC	1
chr1	8496379	8496706	328	8496549	40	46.5007	18.4685	43.3195	onBC_1_91	ON-BC	1
chr1	8564875	8565402	528	8565066	12	10.0928	6.43564	7.64944	onBC_1_92	ON-BC	1
chr1	8678784	8679070	287	8678923	25	28.2701	13.7428	25.3626	onBC_1_93	ON-BC	1
chr1	9208710	9209004	295	9208866	16	14.5549	8.25243	11.9592	onBC_1_94	ON-BC	1
chr1	9298866	9299065	200	9298964	11	4.70267	3.31492	2.5315	onBC_1_95	ON-BC	1
chr1	9299140	9299433	294	9299291	22	13.8795	6.35359	11.3076	onBC_1_96	ON-BC	1
chr1	9299621	9300037	417	9299857	31	23.1365	8.83978	20.3303	onBC_1_97	ON-BC	1
chr1	9545082	9545577	496	9545309	277	292.145	26.3757	286.792	onBC_1_98	ON-BC	1
chr1	9565152	9565367	216	9565260	10	8.50167	5.81425	6.11745	onBC_1_99	ON-BC	1
chr1	9573247	9573555	309	9573401	33	38.0568	16.5049	34.9896	onBC_1_100	ON-BC	1
chr1	9583820	9584389	570	9584181	34	33.1867	13.2576	30.194	onBC_1_101	ON-BC	1
chr1	9601352	9601977	626	9601504	12	10.411	6.63265	7.95844	onBC_1_102	ON-BC	1
chr1	9629981	9630335	355	9630149	41	42.397	15.6716	39.2697	onBC_1_103	ON-BC	1
chr1	9649277	9649567	291	9649421	12	9.99117	6.37255	7.5507	onBC_1_104	ON-BC	1
chr1	9700148	9700829	682	9700459	157	151.089	20.1018	146.938	onBC_1_105	ON-BC	1
chr1	9748289	9748749	461	9748521	324	359.807	30.2607	353.753	onBC_1_106	ON-BC	1
chr1	9772815	9773099	285	9772947	25	26.1879	12.5	23.3205	onBC_1_107	ON-BC	1
chr1	9780289	9780719	431	9780549	36	38.3237	15.4167	35.253	onBC_1_108	ON-BC	1
chr1	9797798	9798509	712	9798185	19	13.9359	7.0922	11.3629	onBC_1_109	ON-BC	1
chr1	9848114	9848482	369	9848330	17	13.2526	7.2	10.6957	onBC_1_110	ON-BC	1
chr1	9854782	9855101	320	9854948	30	24.9293	10.0649	22.0866	onBC_1_111	ON-BC	1
chr1	9859873	9860293	421	9860078	17	12.9706	7.03125	10.4296	onBC_1_112	ON-BC	1
chr1	9908492	9908785	294	9908633	17	17.0671	9.51423	14.4017	onBC_1_113	ON-BC	1
chr1	9943954	9944365	412	9944172	213	246.156	31.3783	241.197	onBC_1_114	ON-BC	1
chr1	9968016	9968358	343	9968228	9	7.40748	5.28568	5.073	onBC_1_115	ON-BC	1
chr1	10007323	10007522	200	10007419	22	10.1822	4.58167	7.73685	onBC_1_116	ON-BC	1
chr1	10008998	10009353	356	10009172	127	140.516	25.7028	136.455	onBC_1_117	ON-BC	1
chr1	10037814	10038288	475	10037946	46	22.4669	5.81683	19.6756	onBC_1_118a	ON-BC	1
chr1	10037814	10038288	475	10038161	43	19.9785	5.4321	17.2416	onBC_1_118b	ON-BC	1
chr1	10039522	10039922	401	10039721	129	111.906	15.9705	108.09	onBC_1_119	ON-BC	1
chr1	10040022	10040299	278	10040159	53	28.4766	6.68317	25.5653	onBC_1_120	ON-BC	1
chr1	10058912	10059199	288	10059047	18	17.983	9.79381	15.2972	onBC_1_121	ON-BC	1
chr1	10071145	10071474	330	10071326	21	22.0321	11.3402	19.2498	onBC_1_122	ON-BC	1
chr1	10089596	10089868	273	10089717	23	24.8292	12.3711	21.9886	onBC_1_123	ON-BC	1
chr1	10155875	10156238	364	10156050	34	34.6796	14.1129	31.6635	onBC_1_124	ON-BC	1
chr1	10229049	10229306	258	10229176	52	27.9356	6.65829	25.0354	onBC_1_125	ON-BC	1
chr1	10232829	10233346	518	10233085	136	123.411	17.5192	119.498	onBC_1_126	ON-BC	1
chr1	10377538	10378077	540	10377950	12	10.5218	6.70103	8.06605	onBC_1_127	ON-BC	1
chr1	10429958	10430245	288	10430089	21	22.514	11.6285	19.7199	onBC_1_128	ON-BC	1
chr1	10467405	10467757	353	10467574	24	25.4013	12.3762	22.5482	onBC_1_129	ON-BC	1
chr1	10488268	10488597	330	10488440	37	42.7598	17.5926	39.6273	onBC_1_130	ON-BC	1
chr1	10588818	10589131	314	10588969	33	36.284	15.4545	33.2432	onBC_1_131	ON-BC	1
chr1	10596486	10596715	230	10596594	10	8.26979	5.6701	5.90847	onBC_1_132	ON-BC	1
chr1	10613735	10614094	360	10613910	29	31.1954	14.0187	28.2363	onBC_1_133	ON-BC	1
chr1	10633646	10633998	353	10633808	37	39.9868	15.9664	36.8925	onBC_1_134	ON-BC	1
chr1	10644809	10645146	338	10644982	14	13.2243	7.92852	10.6689	onBC_1_135	ON-BC	1
chr1	10681897	10682147	251	10682013	10	6.79799	4.74138	4.5024	onBC_1_136	ON-BC	1
chr1	10685204	10685584	381	10685330	17	14.753	8.10811	12.1526	onBC_1_137	ON-BC	1
chr1	10706826	10707047	222	10706933	11	9.63317	6.34282	7.20217	onBC_1_138	ON-BC	1
chr1	10759563	10759935	373	10759746	27	29.9032	14	26.9665	onBC_1_139	ON-BC	1
chr1	10771865	10772120	256	10771981	10	8.50167	5.81425	6.11745	onBC_1_140	ON-BC	1
chr1	10780609	10780815	207	10780707	7	5.34551	4.22854	3.12154	onBC_1_141	ON-BC	1
chr1	10783392	10783662	271	10783530	13	11.9968	7.39995	9.48067	onBC_1_142	ON-BC	1
chr1	10794758	10795049	292	10794908	19	19.7483	10.5714	17.0168	onBC_1_143	ON-BC	1
chr1	10835702	10835993	292	10835857	39	42.901	16.8067	39.7665	onBC_1_144	ON-BC	1
chr1	10943014	10943224	211	10943109	10	8.50167	5.81425	6.11745	onBC_1_145	ON-BC	1
chr1	10993452	10994072	621	10993850	18	15.9468	8.55856	13.3122	onBC_1_146	ON-BC	1
chr1	11065214	11065512	299	11065363	28	29.7746	13.5514	26.8401	onBC_1_147	ON-BC	1
chr1	11117255	11117482	228	11117379	7	5.34551	4.22854	3.12154	onBC_1_148	ON-BC	1
chr1	11144463	11145071	609	11144615	17	12.2728	6.61765	9.74993	onBC_1_149a	ON-BC	1
chr1	11144463	11145071	609	11144911	27	23.6098	10.2941	20.7944	onBC_1_149b	ON-BC	1
chr1	11177694	11178126	433	11177876	23	23.078	11.3208	20.2725	onBC_1_150	ON-BC	1
[truncated: 135,427 more rows]

## Sheet: offBC_Replicate_peaks
Supplementary File 4. Annotated ATAC-seq peaks from photoreceptor and bipolar cell populations
[truncated: 115,367 more rows]
