# Supplementary material for: Cis-regulatory basis of sister cell type divergence in the vertebrate retina
Source: eLife. 2019 Oct 21;8:e48216. doi: 10.7554/eLife.48216 (PMC6802965; doi:10.7554/eLife.48216)
Supplement: Supplementary file 5. — Genes identified as differentially expressed between aggregate bipolar cells and either rod or blue cone, and between ON and OFF bipolar cell populations are shown on separate sheets. ‘Specificity’ indicates which cell type expressed the gene more highly. For pan BC vs rod and cone, genes identified as putative transcription factors are identified by their TF family. Genes absent from the Drop-seq data shown in Figure 2—source data 1 are indicated among those that are differentially expressed between ON and OFF bipolar cells. [file elife-48216-supp5.xlsx]

## Sheet: Bipolar cells vs photoreceptors
Supplementary Table S5. Differentially expressed genes
Gene	panBC_mean	rod_mean	Log2FC_BCvRod	pAdj_BCvRod	sCone_mean	Log2FC_BCvCone	pAdj_BCvCone	Specificity	TF_Family
Aff1	537.369	2085.45	-1.95404	4.8067e-09	921.009	-0.777392	1	rod_vs_BC	AF-4
Arid3a	134.087	98.1658	0.451042	1	41.3415	1.69331	0.0104467	BC_vs_blue cone	ARID
Arid3b	853.811	6132.16	-2.84059	8.32822e-38	7813.04	-3.18956	4.90045e-53	rod & blue cone_vs_BC	ARID
Arid3c	3.84358	17.4669	-2.05487	0.240332	252.098	-5.84103	2.32238e-14	blue cone_vs_BC	ARID
Arid5a	39.4995	25.6806	0.619331	1	1213.36	-4.91014	2.51367e-41	blue cone_vs_BC	ARID
Arid5b	2491.86	32.6857	6.23347	8.03888e-110	359.416	2.78532	1.10298e-20	BC_vs_rod & blue cone	ARID
Jarid2	1501.34	4738.09	-1.65554	3.74214e-07	1791.28	-0.254116	1	rod_vs_BC	ARID
Ahr	74.765	712.051	-3.25177	8.20689e-34	397.747	-2.41319	1.25107e-13	rod & blue cone_vs_BC	bHLH
Ahrr	5.37019	3955.02	-9.15054	7.05202e-29	2376.58	-8.43931	4.87415e-24	rod & blue cone_vs_BC	bHLH
Arnt	683.464	1849.52	-1.43579	6.99513e-05	1554.47	-1.18548	0.193251	rod_vs_BC	bHLH
Arnt2	116.448	0.970238	6.27308	1.26397e-11	3.21128	5.00328	1.97564e-12	BC_vs_rod & blue cone	bHLH
Arntl	771.117	4146.6	-2.42426	5.02442e-32	1890.02	-1.29211	0.0474415	rod & blue cone_vs_BC	bHLH
Ascl4	28.4218	165.076	-2.51803	6.07639e-06	55.063	-0.945381	1	rod_vs_BC	bHLH
Bhlhe22	134.968	1.36726	6.23147	2.44378e-13	0.49343	7.28188	2.06021e-14	BC_vs_rod & blue cone	bHLH
Bhlhe23	2026.6	7.62748	7.98515	2.85838e-105	5.74766	8.36741	3.74622e-121	BC_vs_rod & blue cone	bHLH
Bhlhe40	7152.4	25.3478	7.94011	3.77262e-41	89.494	6.18168	7.1905e-25	BC_vs_rod & blue cone	bHLH
Hes6	527.759	100.36	2.38374	3.73062e-08	347.119	0.602038	1	BC_vs_rod	bHLH
Hey1	256.317	45.8083	2.47582	3.49671e-08	72.7272	1.80905	0.00281722	BC_vs_rod & blue cone	bHLH
Hey2	12.8092	108.108	-3.00039	0.000410531	81.3217	-2.59787	0.0077908	rod & blue cone_vs_BC	bHLH
Id2	382.935	27.6802	3.74478	8.44996e-13	24.221	3.93454	9.40502e-15	BC_vs_rod & blue cone	bHLH
Max	1411.79	1375.59	0.0374391	1	410.473	1.76991	0.0230636	BC_vs_blue cone	bHLH
Mlxip	209.216	51.3757	2.01054	0.000151838	95.8391	1.11891	1	BC_vs_rod	bHLH
Mnt	654.195	151.821	2.09889	1.85821e-09	172.623	1.91662	4.45083e-07	BC_vs_rod & blue cone	bHLH
Mxi1	1164.92	488.383	1.251	0.251504	359.523	1.69273	3.66094e-05	BC_vs_blue cone	bHLH
Mycn	305.557	61.0816	2.31	2.12302e-10	23.5403	3.6794	3.36371e-32	BC_vs_rod & blue cone	bHLH
Ncoa1	4953.61	3286.12	0.59142	1	1946.98	1.34547	0.0211353	BC_vs_blue cone	bHLH
Neurod1	11527.4	41947.2	-1.86104	2.95114e-11	43482	-1.91281	2.08361e-12	rod & blue cone_vs_BC	bHLH
Neurod2	453.301	2.42916	7.33914	1.24881e-34	0.993084	8.37851	5.04561e-33	BC_vs_rod & blue cone	bHLH
Neurod4	17832.1	175.336	6.64506	6.44175e-163	614.162	4.84259	1.19852e-81	BC_vs_rod & blue cone	bHLH
Npas2	120.242	9.7795	3.56101	1.23956e-14	32.0074	1.89964	0.000345639	BC_vs_rod & blue cone	bHLH
Npas3	192.561	4.71036	5.2267	2.706e-23	2.99645	5.86005	1.24082e-27	BC_vs_rod & blue cone	bHLH
Tcf4	8739.07	906.742	3.26563	6.14888e-96	878.79	3.31065	4.45506e-101	BC_vs_rod & blue cone	bHLH
Tfap4	129.18	28.4728	2.1649	0.000587782	37.7209	1.76119	0.0310524	BC_vs_rod & blue cone	bHLH
Usf2	561.761	162.601	1.78515	6.37725e-06	216.739	1.37115	0.0590127	BC_vs_rod	bHLH
Camta2	739.651	2589.99	-1.80602	1.1164e-11	977.893	-0.402334	1	rod_vs_BC	CG-1
Ebf1	299.756	3.43476	6.27257	7.88022e-25	6.21669	5.49996	8.57349e-29	BC_vs_rod & blue cone	COE
Ebf2	4.48449	0	3.24462	0.277491	128.951	-4.25302	0.0326274	blue cone_vs_BC	COE
Ebf4	107.756	0.341455	7.02712	4.0557e-11	5.26122	4.2731	1.74547e-12	BC_vs_rod & blue cone	COE
Grhl1	54.4947	159.325	-1.54944	0.0484737	104.547	-0.943392	1	rod_vs_BC	CP2
Csdc2	1886.59	13.7794	7.03323	1.04379e-81	37.8284	5.60504	4.63022e-74	BC_vs_rod & blue cone	CSD
Lin28a	45.8003	246.741	-2.39235	0.00319589	44.7956	0.0336813	1	rod_vs_BC	CSD
Ybx3	322.481	4455.17	-3.78115	3.56051e-62	727.23	-1.17196	0.711232	rod_vs_BC	CSD
Csrnp3	1466.49	116.618	3.63874	4.26921e-50	330.231	2.14561	1.21544e-11	BC_vs_rod & blue cone	CSRNP_N
Nfia	6908.17	335.495	4.35092	2.85733e-71	308.851	4.46987	4.82308e-77	BC_vs_rod & blue cone	CTF/NFI
Nfib	1293.16	30.7455	5.35797	2.83208e-92	135.857	3.24305	7.78854e-42	BC_vs_rod & blue cone	CTF/NFI
Nfix	1190.62	40.0679	4.87469	1.30558e-71	27.4987	5.41041	3.98271e-90	BC_vs_rod & blue cone	CTF/NFI
Cux2	118.56	19.8868	2.53696	7.93363e-06	14.7452	2.9716	6.42637e-09	BC_vs_rod & blue cone	CUT
Dach1	333.141	84.5081	1.97226	4.7895e-05	102.991	1.6866	0.00543411	BC_vs_rod & blue cone	DACH
E2f3	359.701	147.439	1.28259	0.36205	19.7916	4.15726	2.25904e-36	BC_vs_blue cone	E2F
E2f6	209.819	174.769	0.264462	1	963.351	-2.19495	3.32871e-15	blue cone_vs_BC	E2F
Esrra	104.031	53.7419	0.947504	1	31.7591	1.69856	0.0382692	BC_vs_blue cone	ESR-like
Esrrb	50.478	4864.28	-6.58036	7.78054e-131	278.788	-2.46797	1.65648e-09	rod & blue cone_vs_BC	ESR-like
Nr3c1	658.687	1865.44	-1.50086	3.20552e-05	1082.47	-0.716489	1	rod_vs_BC	ESR-like
Elk3	9.87275	9.78095	0.000684874	1	331.433	-5.01761	5.99679e-22	blue cone_vs_BC	ETS
Ets2	125.101	6.58435	4.17996	2.20989e-14	92.3964	0.436363	1	BC_vs_rod	ETS
Etv4	591.668	2.41039	7.68506	1.03599e-31	2.75994	7.55818	5.16138e-39	BC_vs_rod & blue cone	ETS
Etv5	456.297	66.3909	2.76653	1.34191e-11	656.426	-0.521545	1	BC_vs_rod	ETS
Gabpa	218.674	903.35	-2.04176	1.99253e-11	569.98	-1.37868	0.0390568	rod & blue cone_vs_BC	ETS
Foxn2	75.226	1084.22	-3.83023	1.87208e-26	961.935	-3.65845	2.56409e-23	rod & blue cone_vs_BC	Fork_head
Foxn3	6480.58	132.155	5.61187	1.04837e-300	699.928	3.20767	9.01082e-99	BC_vs_rod & blue cone	Fork_head
Foxp4	388.01	4.08158	6.39527	1.27582e-37	419.739	-0.112809	1	BC_vs_rod	Fork_head
Paxbp1	910.797	3941.41	-2.10624	1.82989e-07	1976.47	-1.1139	1	rod_vs_BC	GCFC
Nr6a1	133.343	326.083	-1.2843	0.434363	2527.1	-4.22878	4.74285e-50	blue cone_vs_BC	GCNF-like
Hmgb1	566.226	629.16	-0.150958	1	1462.18	-1.36557	0.0185869	blue cone_vs_BC	HMG
Hmgb2	12.5795	624.59	-5.543	3.63509e-26	143.888	-3.44706	4.97166e-08	rod & blue cone_vs_BC	HMG
Pms1	259.342	898.583	-1.79138	2.65099e-06	514.363	-0.988236	1	rod_vs_BC	HMG
Sox4	112.572	4.13715	4.64095	1.14422e-12	3.75352	4.78358	4.88699e-15	BC_vs_rod & blue cone	HMG
Sox5	449.046	6.2032	6.07892	2.33662e-35	25.0271	4.13627	1.75585e-27	BC_vs_rod & blue cone	HMG
Sox6	899.845	11.6079	6.25497	1.0917e-73	16.5133	5.73654	3.01962e-91	BC_vs_rod & blue cone	HMG
Sox9	330.027	21.4986	3.91746	5.52737e-21	37.0485	3.13438	3.56348e-14	BC_vs_rod & blue cone	HMG
Tcf7l2	8.16819	577.458	-5.90318	8.94391e-13	120.942	-3.71728	0.000204886	rod & blue cone_vs_BC	HMG
Tox	5591.94	284.368	4.28672	1.47077e-78	2158.14	1.37023	0.0838425	BC_vs_rod	HMG
Tox2	381.963	22.9699	4.02221	2.20913e-22	96.4141	1.97464	0.000803861	BC_vs_rod & blue cone	HMG
Tox4	885.833	2210.36	-1.31959	0.00244372	1655.2	-0.902526	1	rod_vs_BC	HMG
Wdhd1	52.0463	357.412	-2.77537	2.18419e-12	81.3673	-0.648812	1	rod_vs_BC	HMG
Crx	9552.28	64906.4	-2.76101	8.9998e-49	41407.7	-2.11334	6.75434e-20	rod & blue cone_vs_BC	Homeobox
Crxos	81.2817	632.597	-2.94164	1.03047e-11	2368.82	-4.83618	2.64861e-43	rod & blue cone_vs_BC	Homeobox
Hdx	184.776	48.2621	1.92092	0.00267299	49.866	1.87744	0.00412998	BC_vs_rod & blue cone	Homeobox
Irx6	1084	12.218	6.36917	1.47051e-36	88.4686	3.57336	6.22954e-12	BC_vs_rod & blue cone	Homeobox
Isl1	22119.1	90.0549	7.61673	9.86486e-23	155.146	6.86956	4.57041e-18	BC_vs_rod & blue cone	Homeobox
Lhx3	764.261	1.40407	8.38769	2.93553e-21	10.9312	5.9183	1.45417e-15	BC_vs_rod & blue cone	Homeobox
Lhx4	5672.81	19.5697	8.1218	2.14424e-159	537.09	3.39017	3.54362e-35	BC_vs_rod & blue cone	Homeobox
Meis1	385.333	5391.34	-3.80092	4.18282e-95	5478.5	-3.82408	1.46813e-96	rod & blue cone_vs_BC	Homeobox
Meis3	398.224	34.3151	3.5205	2.16918e-28	238.458	0.73559	1	BC_vs_rod	Homeobox
Mkx	420.814	1.02509	8.10618	2.90817e-25	1.97994	7.48328	5.13322e-37	BC_vs_rod & blue cone	Homeobox
Pbx2	270.268	49.6019	2.43831	5.94174e-12	119.051	1.17964	0.717602	BC_vs_rod	Homeobox
Pbx3	111.267	1092.23	-3.16599	0.00336495	2165.52	-4.11724	1.22312e-05	rod & blue cone_vs_BC	Homeobox
Pbx4	182.882	2.46524	6.01291	1.03578e-20	15.2463	3.55613	2.58906e-19	BC_vs_rod & blue cone	Homeobox
Pknox2	491.561	17.0034	4.74974	4.07792e-14	37.983	3.62244	5.23989e-08	BC_vs_rod & blue cone	Homeobox
Rax	19.7906	288.341	-3.81324	7.97635e-13	323.719	-3.97906	3.32291e-14	rod & blue cone_vs_BC	Homeobox
Sebox	23167.1	189.849	6.83712	1.82619e-49	190.945	6.82923	2.01835e-49	BC_vs_rod & blue cone	Homeobox
Six3	669.525	14.5179	5.47761	1.89395e-46	204.206	1.70471	0.00741502	BC_vs_rod & blue cone	Homeobox
Six6	754.493	31.5625	4.56518	4.60904e-79	4401.02	-2.54039	1.50603e-39	blue cone_vs_BC	Homeobox
Vsx1	794.311	1.7448	8.45368	3.4795e-36	4.27906	7.40981	5.83768e-55	BC_vs_rod & blue cone	Homeobox
Vsx2	11214.7	67.8085	7.28242	5.50575e-66	261.767	5.36076	4.74946e-34	BC_vs_rod & blue cone	Homeobox
Zfhx3	2441.7	30.3953	6.2933	4.18558e-120	419.291	2.53492	4.8303e-18	BC_vs_rod & blue cone	Homeobox
Zfhx4	2723.4	51.1166	5.65646	2.44471e-33	46.0276	5.80808	7.4475e-36	BC_vs_rod & blue cone	Homeobox
Zhx1	590.743	2398.98	-2.01916	3.42238e-11	1472.26	-1.31618	0.101642	rod_vs_BC	Homeobox
Zhx2	183.054	40.8923	2.14478	0.00038399	155.154	0.237688	1	BC_vs_rod	Homeobox
Prox1	3720.61	23.0254	7.30603	6.59662e-171	33.1724	6.78331	3.46087e-201	BC_vs_rod & blue cone	HPD
Hsf2	1277.9	3498.35	-1.44889	0.0467741	1860.63	-0.540774	1	rod_vs_BC	HSF
Lcor	124.121	611.225	-2.28482	1.09622e-05	251.448	-1.01118	1	rod_vs_BC	HTH
Lcorl	289.105	840.537	-1.53854	0.000369577	1118.55	-1.95064	3.48458e-11	rod & blue cone_vs_BC	HTH
Irf1	116.254	3.43476	4.9046	4.23286e-13	26.4157	2.11063	0.00544584	BC_vs_rod & blue cone	IRF
Irf5	19.6856	3.09475	2.57005	0.0194717	561.59	-4.78019	1.75074e-22	blue cone_vs_BC	IRF
Irf7	41.4456	846.725	-4.29827	4.90258e-22	180.788	-2.089	0.00486234	rod & blue cone_vs_BC	IRF
Irf9	122.214	250.059	-1.02584	1	631.14	-2.35921	1.70336e-14	blue cone_vs_BC	IRF
Lrrfip1	394.927	10.7201	5.15444	5.63499e-38	93.5538	2.06772	1.95023e-06	BC_vs_rod & blue cone	LRRFIP
Baz2b	3977.46	10020.5	-1.33096	0.0369437	5845.13	-0.554538	1	rod_vs_BC	MBD
Mbd4	184.683	716.504	-1.95363	2.62326e-09	425.632	-1.20335	0.472767	rod_vs_BC	MBD
Setdb2	117.522	606.671	-2.35253	4.75982e-08	862.236	-2.858	2.29687e-14	rod & blue cone_vs_BC	MBD
Smad2	767.341	1921.77	-1.32419	0.00606275	1669.36	-1.1209	0.597571	rod_vs_BC	MH1
Smad3	1257.99	16.2266	6.2431	3.4904e-91	42.7127	4.86241	6.67191e-91	BC_vs_rod & blue cone	MH1
Smad5	400.395	1335.47	-1.73014	0.00309513	536.894	-0.420906	1	rod_vs_BC	MH1
Dnajc2	150.878	458.666	-1.60235	0.0011999	408.413	-1.4351	0.0324485	rod & blue cone_vs_BC	MYB
Mier2	469.432	1462.27	-1.63602	8.04839e-05	775.331	-0.722549	1	rod_vs_BC	MYB
Mier3	1416.39	4141.75	-1.54529	0.000435913	3798.53	-1.42071	0.011146	rod & blue cone_vs_BC	MYB
Ncor2	723.187	129.206	2.4778	4.0431e-25	249.846	1.53085	0.000141604	BC_vs_rod & blue cone	MYB
Rcor1	494.982	141.444	1.79885	1.71639e-05	80.0979	2.61806	1.03374e-18	BC_vs_rod & blue cone	MYB
Rcor2	132.615	0.323413	7.31951	5.26956e-12	2.00784	5.82785	3.18719e-16	BC_vs_rod & blue cone	MYB
Smarca1	796.168	64.7941	3.60464	7.97731e-33	596.117	0.415733	1	BC_vs_rod	MYB
Tada2a	832.064	1976.29	-1.24688	0.0375384	1487.84	-0.837835	1	rod_vs_BC	MYB
March1	128.423	3293.42	-4.67092	2.42853e-78	1391.16	-3.43103	1.4942e-34	rod & blue cone_vs_BC	NA
March4	102.802	0.323413	7.07954	2.48013e-11	0.25294	7.46178	6.23027e-13	BC_vs_rod & blue cone	NA
March9	104.895	21.6964	2.25247	0.00105585	37.7324	1.46087	0.391236	BC_vs_rod	NA
Sept3	2542.06	4.45984	8.97544	1.82703e-90	41.4448	5.91986	4.47829e-168	BC_vs_rod & blue cone	NA
Sept4	3732.38	1255.74	1.56963	5.47046e-05	2171.38	0.780361	1	BC_vs_rod	NA
Sept5	936.53	3.85055	7.76775	4.34603e-57	59	3.97835	3.06945e-69	BC_vs_rod & blue cone	NA
Sept6	201.466	28.0252	2.83804	1.26955e-12	226.947	-0.171131	1	BC_vs_rod	NA
Sept8	519.307	130.195	1.99165	1.31188e-11	191.692	1.4358	0.00360892	BC_vs_rod & blue cone	NA
0610009B22Rik	1524.38	3782.36	-1.30909	0.0388223	1761.45	-0.208085	1	rod_vs_BC	NA
0610011F06Rik	3246.45	657.568	2.30074	4.21382e-28	787.32	2.04153	9.39586e-19	BC_vs_rod & blue cone	NA
0610038B21Rik	13.5601	163.523	-3.55944	7.53555e-08	43.4499	-1.67242	0.377698	rod_vs_BC	NA
0610040B10Rik	108.545	33.337	1.69352	0.0241782	30.7267	1.81238	0.00557756	BC_vs_rod & blue cone	NA
1110001J03Rik	2976.17	517.652	2.51768	2.16175e-18	537.479	2.46299	3.11493e-17	BC_vs_rod & blue cone	NA
1110002L01Rik	103.917	461.463	-2.14134	2.89026e-08	396.196	-1.92241	1.25544e-05	rod & blue cone_vs_BC	NA
1110007C09Rik	60.2106	1239.71	-4.34072	2.70891e-47	141.707	-1.22259	0.791011	rod_vs_BC	NA
1110037F02Rik	527.369	1654.94	-1.64776	1.34722e-05	1009.01	-0.934979	1	rod_vs_BC	NA
1110038B12Rik	367.896	205.387	0.840535	1	102.248	1.84362	2.29557e-06	BC_vs_blue cone	NA
1110058L19Rik	3458.9	1703.57	1.02022	1	1248.05	1.46803	0.00506819	BC_vs_blue cone	NA
1110065P20Rik	188.243	51.4131	1.86338	0.00415113	91.6023	1.03412	1	BC_vs_rod	NA
1190005I06Rik	3709.42	561.44	2.70841	1.55429e-10	1065.18	1.78987	0.00744887	BC_vs_rod & blue cone	NA
1200014J11Rik	626.374	1427.88	-1.18884	0.288581	1829.55	-1.54613	3.31337e-05	blue cone_vs_BC	NA
1500004A13Rik	160.004	21.9889	2.81889	1.46406e-05	16.8054	3.20619	1.04786e-07	BC_vs_rod & blue cone	NA
1500009C09Rik	809.073	1.65387	8.49622	3.77798e-39	3.24863	7.80155	1.22222e-60	BC_vs_rod & blue cone	NA
1500009L16Rik	388.489	2.39163	6.86323	3.43966e-14	6.17186	5.71164	1.07337e-11	BC_vs_rod & blue cone	NA
1500011B03Rik	3100.97	1066.18	1.53883	1.22883e-06	3094.2	0.00368293	1	BC_vs_rod	NA
1500011K16Rik	1436.34	673.753	1.09119	1	553.507	1.37374	0.0278811	BC_vs_blue cone	NA
1500012F01Rik	764.788	353.155	1.11387	0.879717	127.847	2.57535	4.25913e-24	BC_vs_blue cone	NA
1500017E21Rik	125.805	1.06189	6.46159	3.24792e-13	30.0374	2.04866	0.00857547	BC_vs_rod & blue cone	NA
1600012H06Rik	521.198	2007.32	-1.94255	7.89804e-16	1462.27	-1.48595	9.23693e-05	rod & blue cone_vs_BC	NA
1600014C10Rik	565.637	136.298	2.04817	2.77755e-11	1222.55	-1.11117	0.916834	BC_vs_rod	NA
1700003E16Rik	6.15247	432.629	-5.91797	4.16273e-12	314.183	-5.47088	4.90253e-10	rod & blue cone_vs_BC	NA
1700003M02Rik	3.61392	264.911	-6.08588	1.86472e-24	165.047	-5.40653	2.10934e-18	rod & blue cone_vs_BC	NA
1700007K13Rik	1.17024	116.179	-6.39064	5.45208e-09	9.78749	-2.9053	0.108534	rod_vs_BC	NA
1700020I14Rik	200.042	1844.25	-3.19587	1.77665e-45	1110.77	-2.46589	1.47434e-20	rod & blue cone_vs_BC	NA
1700025G04Rik	550.184	15.883	5.08663	1.63594e-54	53.0477	3.36289	2.55735e-36	BC_vs_rod & blue cone	NA
1700028K03Rik	69.5396	313.307	-2.15667	0.00102143	130.082	-0.898254	1	rod_vs_BC	NA
1700029J07Rik	77.0438	2782.99	-5.14044	2.2201e-47	1267.59	-4.01281	2.60043e-25	rod & blue cone_vs_BC	NA
1700030J22Rik	15.0282	834.206	-5.74978	1.77405e-41	309.349	-4.3273	1.53716e-20	rod & blue cone_vs_BC	NA
1700030K09Rik	349.079	990.668	-1.50201	0.00487899	835.44	-1.25648	0.286244	rod_vs_BC	NA
1700037H04Rik	946.95	408.741	1.2109	0.230675	165.046	2.51666	1.73458e-29	BC_vs_blue cone	NA
1700048O20Rik	541.359	164.27	1.7153	0.007079	275.184	0.972867	1	BC_vs_rod	NA
1700066M21Rik	23.4947	167.502	-2.81317	2.80625e-07	70.9278	-1.58283	0.23974	rod_vs_BC	NA
1700067K01Rik	107.743	10.3974	3.28176	0.00022511	10.7437	3.23385	0.000256861	BC_vs_rod & blue cone	NA
1700071M16Rik	78.2843	659.771	-3.06325	1.4575e-14	107.073	-0.453099	1	rod_vs_BC	NA
1700101I11Rik	67.289	148.763	-1.14174	1	225.328	-1.73809	0.019075	blue cone_vs_BC	NA
1700119H24Rik	17.0091	188.823	-3.42919	1.01332e-07	5.00255	1.72147	0.439312	rod_vs_BC	NA
1810037I17Rik	1671.63	255.013	2.70677	3.79322e-24	478.802	1.79979	3.04426e-06	BC_vs_rod & blue cone	NA
1810041L15Rik	5433.98	33.775	7.31039	2.08143e-190	3509.63	0.62922	1	BC_vs_rod	NA
1810043G02Rik	328.629	940.147	-1.51428	0.000822125	932.711	-1.50299	0.00128347	rod & blue cone_vs_BC	NA
2010107E04Rik	8029.29	1393.22	2.52006	8.43803e-17	1092.66	2.8694	8.81979e-25	BC_vs_rod & blue cone	NA
2010111I01Rik	276.896	1386.19	-2.31491	1.41768e-09	690.406	-1.31285	0.354516	rod_vs_BC	NA
2210013O21Rik	1470.45	70.1456	4.37693	9.13103e-99	592.722	1.30943	0.0487789	BC_vs_rod & blue cone	NA
2210016F16Rik	85.9307	196.09	-1.18469	0.809954	573.411	-2.72902	1.44179e-15	blue cone_vs_BC	NA
2210016L21Rik	1865.55	703.626	1.40492	0.00581889	1101.24	0.759546	1	BC_vs_rod	NA
2210018M11Rik	878.924	2195.2	-1.31937	0.00479266	1065.75	-0.277986	1	rod_vs_BC	NA
2310003H01Rik	473.934	1562.28	-1.71718	4.32452e-05	941.173	-0.987633	1	rod_vs_BC	NA
2310009B15Rik	222.724	68.3315	1.69805	0.00118439	78.016	1.51017	0.0211396	BC_vs_rod & blue cone	NA
2310022B05Rik	225.737	23.1973	3.25619	4.88752e-13	41.0358	2.44523	6.35041e-07	BC_vs_rod & blue cone	NA
2310030G06Rik	223.559	5.01501	5.32579	6.95259e-23	167.171	0.418733	1	BC_vs_rod	NA
2310069G16Rik	108.674	0.341455	7.14623	4.40254e-11	0.75882	6.69007	3.55993e-14	BC_vs_rod & blue cone	NA
2410004B18Rik	125.075	395.835	-1.65478	0.00508304	531.961	-2.07972	8.72548e-07	rod & blue cone_vs_BC	NA
2410004N09Rik	117.381	93.1992	0.331491	1	34.7279	1.74684	0.0125724	BC_vs_blue cone	NA
2410006H16Rik	3505.79	489.59	2.83397	1.1817e-31	214.495	4.02151	8.7849e-81	BC_vs_rod & blue cone	NA
2410015M20Rik	1778.45	542.433	1.70905	0.000166446	608.769	1.54272	0.00637583	BC_vs_rod & blue cone	NA
2410021H03Rik	245.499	22.11	3.43891	1.06955e-10	7.23368	4.99585	1.50983e-21	BC_vs_rod & blue cone	NA
2410131K14Rik	360.286	2032.37	-2.49169	5.56164e-28	871.845	-1.27234	0.12853	rod_vs_BC	NA
2500004C02Rik	209.889	297.828	-0.505308	1	660.618	-1.65086	0.00188577	blue cone_vs_BC	NA
2510039O18Rik	235.977	113.401	1.05308	1	61.4918	1.93085	0.000133365	BC_vs_blue cone	NA
2510049J12Rik	54.8342	306.675	-2.47534	3.17561e-08	535.089	-3.27508	1.7293e-18	rod & blue cone_vs_BC	NA
2610001J05Rik	2599.82	993.852	1.38551	0.00915908	754.842	1.78175	1.13193e-08	BC_vs_rod & blue cone	NA
2610002M06Rik	559.543	190.933	1.5483	0.000362378	335.582	0.736641	1	BC_vs_rod	NA
2610005L07Rik	225.171	111.341	1.01455	1	79.5399	1.49733	0.0434514	BC_vs_blue cone	NA
2610020C07Rik	76.9558	307.652	-1.99679	3.26662e-06	462.271	-2.58284	1.53256e-14	rod & blue cone_vs_BC	NA
2610034M16Rik	103.04	15900.2	-6.91832	3.2085e-14	2457.13	-4.34504	4.75705e-05	rod & blue cone_vs_BC	NA
2610100L16Rik	6276.85	4317.86	0.539256	1	1411.54	2.15008	1.19865e-19	BC_vs_blue cone	NA
2610301B20Rik	400.463	1334.15	-1.73108	9.37233e-06	1351.79	-1.75023	6.1423e-06	rod & blue cone_vs_BC	NA
2610316D01Rik	186.314	0	8.46634	2.47788e-13	1.99414	6.35106	1.16394e-24	BC_vs_rod & blue cone	NA
2610507I01Rik	85.1673	448.544	-2.30241	0.125025	667.584	-2.85475	0.0177841	blue cone_vs_BC	NA
2610528A11Rik	21.6883	131.328	-2.55833	0.0009447	22.7472	-0.0642428	1	rod_vs_BC	NA
2700094K13Rik	1564.83	409.358	1.92861	3.64368e-06	365.806	2.09028	4.19733e-08	BC_vs_rod & blue cone	NA
2810002D19Rik	224.407	729.439	-1.69644	0.00023454	495.908	-1.14144	0.929775	rod_vs_BC	NA
2810029C07Rik	658.454	1751.94	-1.40897	0.0286156	987.792	-0.584112	1	rod_vs_BC	NA
2810032G03Rik	1.68128	34.8788	-4.03779	8.92618e-05	116.158	-5.75159	1.51315e-10	rod & blue cone_vs_BC	NA
2810055G20Rik	179.13	1.72604	6.38406	5.84913e-18	2.75695	5.86484	5.5237e-23	BC_vs_rod & blue cone	NA
2810410L24Rik	207.201	1.69068	6.56292	1.33027e-18	13.7992	3.86639	5.0756e-15	BC_vs_rod & blue cone	NA
2810428I15Rik	1713.55	605.634	1.49842	0.00177213	714.296	1.26042	0.192477	BC_vs_rod	NA
2810454H06Rik	145.952	539.213	-1.87973	2.47901e-05	154.297	-0.0791105	1	rod_vs_BC	NA
2810468N07Rik	1340.61	5.57803	7.68715	3.23553e-34	17.1673	6.16203	1.44392e-27	BC_vs_rod & blue cone	NA
2900008C10Rik	166.389	27.8585	2.56642	2.02407e-09	180.579	-0.119742	1	BC_vs_rod	NA
2900011O08Rik	2583.95	12.0888	7.69407	3.76619e-147	60.835	5.39982	4.78837e-223	BC_vs_rod & blue cone	NA
2900026A02Rik	240.624	5.37451	5.36032	1.02255e-25	17.5079	3.75238	1.28018e-21	BC_vs_rod & blue cone	NA
2900055J20Rik	307.32	2.78938	6.57123	1.45224e-25	6.28144	5.53066	2.04767e-31	BC_vs_rod & blue cone	NA
3000002C10Rik	33.5072	216.543	-2.67004	7.76589e-07	226.073	-2.73188	3.13425e-07	rod & blue cone_vs_BC	NA
3110001I22Rik	109.963	409.832	-1.8914	5.52699e-06	109.87	0.00289703	1	rod_vs_BC	NA
3110009E18Rik	250.437	169.163	0.562459	1	87.0554	1.51883	0.0260728	BC_vs_blue cone	NA
3110021N24Rik	339.981	66.6494	2.341	1.61848e-08	33.0194	3.34589	5.88783e-22	BC_vs_rod & blue cone	NA
3110040N11Rik	497.165	130.123	1.93008	8.14191e-09	194.154	1.35494	0.0474538	BC_vs_rod & blue cone	NA
3110070M22Rik	5.3302	108.226	-4.19695	2.76982e-07	85.4476	-3.86333	6.46403e-06	rod & blue cone_vs_BC	NA
3830406C13Rik	1255.06	384.74	1.70137	9.88124e-06	567.387	1.1434	0.752684	BC_vs_rod	NA
4632415L05Rik	315.979	1603.3	-2.33159	6.60721e-07	952.295	-1.58414	0.0680943	rod_vs_BC	NA
4732471J01Rik	471.337	20.2268	4.49443	1.47312e-34	54.2076	3.10554	2.45914e-18	BC_vs_rod & blue cone	NA
4833417C18Rik	426.033	37.5117	3.48681	1.81209e-29	753.53	-0.820652	1	BC_vs_rod	NA
4833420G17Rik	828.965	5750.82	-2.78759	1.36323e-28	4078.24	-2.29283	2.98675e-15	rod & blue cone_vs_BC	NA
4833424O15Rik	388.834	2.77061	6.94083	2.95836e-33	1.48029	7.70468	4.98351e-35	BC_vs_rod & blue cone	NA
4833439L19Rik	4329.95	6007.03	-0.471615	1	12354.3	-1.51058	0.000176622	blue cone_vs_BC	NA
4921511H03Rik	445.324	0.701674	8.47926	1.7595e-21	0	9.85709	1.47823e-19	BC_vs_rod & blue cone	NA
4921531C22Rik	209.297	752.517	-1.84117	0.00018972	371.879	-0.827771	1	rod_vs_BC	NA
4930404N11Rik	150.316	35.1417	2.08188	0.000139209	53.4343	1.48219	0.138689	BC_vs_rod	NA
4930405J17Rik	24.0656	126.559	-2.37287	0.00239901	38.6889	-0.683701	1	rod_vs_BC	NA
4930419G24Rik	3.98676	104.503	-4.56581	6.99288e-07	11.276	-1.43255	1	rod_vs_BC	NA
4930432K21Rik	188.283	42.2351	2.13793	0.000356326	40.3135	2.21031	0.000110644	BC_vs_rod & blue cone	NA
4930447C04Rik	2699.64	61.3838	5.44297	1.08172e-130	5846.69	-1.11282	0.976521	BC_vs_rod	NA
4930451G09Rik	249.428	960.524	-1.94058	1.92157e-06	850.148	-1.76491	0.000181582	rod & blue cone_vs_BC	NA
4930453N24Rik	181.136	611.143	-1.74886	1.90969e-07	482.364	-1.40855	0.0100528	rod & blue cone_vs_BC	NA
4930465K10Rik	5.68634	226.125	-5.21428	1.21162e-14	17.5263	-1.56955	0.710351	rod_vs_BC	NA
4930506M07Rik	904.68	18.8985	5.53434	2.01257e-89	127.987	2.81629	1.2513e-39	BC_vs_rod & blue cone	NA
4930529M08Rik	0.744101	104.204	-6.72869	8.44444e-10	35.9545	-5.21467	1.44115e-05	rod & blue cone_vs_BC	NA
4930562C15Rik	302.407	160.218	0.905529	1	57.6386	2.36195	0.000959934	BC_vs_blue cone	NA
4930563F08Rik	415.608	0	9.54982	3.29033e-17	0.25294	9.31686	6.6667e-22	BC_vs_rod & blue cone	NA
4930570G19Rik	312.794	117.313	1.41147	0.0487806	412.8	-0.401617	1	BC_vs_rod	NA
4930579K19Rik	31.7493	138.977	-2.10946	0.000296585	117.863	-1.87388	0.0070057	rod & blue cone_vs_BC	NA
4930581F22Rik	21.3938	104.889	-2.26985	0.0123572	39.8563	-0.89411	1	rod_vs_BC	NA
4931406H21Rik	634.736	2.52153	7.77239	3.93249e-33	0	10.3913	2.96181e-22	BC_vs_rod & blue cone	NA
4931406P16Rik	743.857	2480.33	-1.7342	4.81703e-06	1827.87	-1.29464	0.149583	rod_vs_BC	NA
4931414P19Rik	110.946	342.709	-1.6239	0.0337236	283.845	-1.35405	0.39779	rod_vs_BC	NA
4932416H05Rik	30.2478	616.074	-4.31591	2.47423e-25	155.51	-2.34202	0.000103412	rod & blue cone_vs_BC	NA
4933400F21Rik	270.144	27.7141	3.25422	1.19714e-11	20.5686	3.67955	5.49664e-16	BC_vs_rod & blue cone	NA
4933406J10Rik	13.1504	237.337	-4.12711	1.69448e-12	5.99039	1.10056	1	rod_vs_BC	NA
4933411K20Rik	703.559	2187.81	-1.63374	6.20405e-05	1431.38	-1.02284	1	rod_vs_BC	NA
4933412E12Rik	166.051	17.3161	3.22373	2.63369e-11	30.1865	2.4395	2.35723e-06	BC_vs_rod & blue cone	NA
4933413L06Rik	69.7657	497.858	-2.7524	0.00674679	190.473	-1.40521	1	rod_vs_BC	NA
4933428G20Rik	109.578	0	7.86647	5.68035e-11	0.50588	7.08539	7.0205e-14	BC_vs_rod & blue cone	NA
4933429O19Rik	412.635	10.2689	5.26403	1.71806e-31	6.02774	6.00903	1.11232e-38	BC_vs_rod & blue cone	NA
4933431E20Rik	521.22	11.4037	5.47269	2.67412e-54	230.852	1.17231	0.639761	BC_vs_rod	NA
4933439C10Rik	200.621	38.3252	2.36883	3.3349e-05	42.2405	2.22957	0.000168012	BC_vs_rod & blue cone	NA
5031425E22Rik	281.64	788.474	-1.47872	0.0370099	758.23	-1.42256	0.0883	rod_vs_BC	NA
5330413P13Rik	161.289	410.081	-1.34227	0.190099	794.251	-2.29259	9.04482e-11	blue cone_vs_BC	NA
5330417C22Rik	133.188	13.1991	3.28026	3.33233e-08	7.73258	4.03502	8.66217e-13	BC_vs_rod & blue cone	NA
5330426P16Rik	35.1365	213.366	-2.57199	5.47086e-06	41.4336	-0.227662	1	rod_vs_BC	NA
5330434G04Rik	1249.99	5.27338	7.75452	7.61418e-55	18.569	6.02209	1.20801e-59	BC_vs_rod & blue cone	NA
5430416N02Rik	337.231	245.743	0.457015	1	114.398	1.55529	0.0152704	BC_vs_blue cone	NA
5430417L22Rik	509.635	5136.17	-3.32008	2.13391e-27	13056.9	-4.66114	1.03627e-66	rod & blue cone_vs_BC	NA
5430419D17Rik	7.08805	242.134	-5.05168	2.27993e-17	167.289	-4.5235	3.22377e-13	rod & blue cone_vs_BC	NA
5730408K05Rik	160.118	105.516	0.600265	1	16.7712	3.22739	3.88328e-13	BC_vs_blue cone	NA
5730409E04Rik	315.818	84.8426	1.88952	3.1692e-05	167.278	0.914585	1	BC_vs_rod	NA
6030458C11Rik	750.46	3024	-2.00651	2.69485e-10	2519.58	-1.74374	6.30342e-06	rod & blue cone_vs_BC	NA
6330403K07Rik	142.906	2.01409	5.85666	1.17289e-14	2.74499	5.53339	2.88699e-17	BC_vs_rod & blue cone	NA
6330415B21Rik	257.832	1.38458	7.15667	1.63411e-21	0.501401	8.18981	2.86189e-21	BC_vs_rod & blue cone	NA
6430548M08Rik	5877.98	279.281	4.38402	4.5372e-90	754.255	2.9553	1.32868e-32	BC_vs_rod & blue cone	NA
6430562O15Rik	1.91434	1459.02	-9.41449	9.29101e-44	148.608	-6.12819	1.45194e-16	rod & blue cone_vs_BC	NA
6430573F11Rik	116.896	0	7.78743	4.5977e-11	6.20822	4.16976	5.25387e-16	BC_vs_rod & blue cone	NA
6530402F18Rik	63.3438	619.83	-3.2714	2.52595e-18	226.127	-1.82382	0.00500473	rod & blue cone_vs_BC	NA
6820431F20Rik	19.9171	149.644	-2.87003	7.39922e-06	62.7359	-1.62959	0.302057	rod_vs_BC	NA
8030423F21Rik	18.1263	1.36654	3.42577	0.0041965	191.692	-3.36143	2.27906e-06	blue cone_vs_BC	NA
8030462N17Rik	73.3886	429.754	-2.53722	2.42385e-06	48.7873	0.576792	1	rod_vs_BC	NA
8430419L09Rik	2720.19	294.732	3.20137	4.21009e-58	611.472	2.15014	7.88927e-18	BC_vs_rod & blue cone	NA
8430427H17Rik	711.997	3017.2	-2.08101	1.3203e-14	3431.33	-2.26629	1.2662e-19	rod & blue cone_vs_BC	NA
9330159F19Rik	629.013	88.5206	2.81345	1.07087e-13	265.664	1.23803	0.679126	BC_vs_rod	NA
9330159M07Rik	47.9344	67.6579	-0.49685	1	247.22	-2.36008	1.45021e-07	blue cone_vs_BC	NA
9330162B11Rik	169.76	14.261	3.5186	3.55485e-10	20.4986	3.01382	9.35861e-08	BC_vs_rod & blue cone	NA
9330182L06Rik	77.2724	3.75889	4.20269	2.14697e-10	345.774	-2.15947	0.000143322	blue cone_vs_BC	NA
9430020K01Rik	19.7757	373.656	-4.21391	4.0369e-24	337.224	-4.06705	5.83261e-22	rod & blue cone_vs_BC	NA
9430041J12Rik	709.372	41.4584	4.07089	1.62527e-52	35.5854	4.30324	4.37033e-64	BC_vs_rod & blue cone	NA
9530077C05Rik	176.186	727.973	-2.04549	6.68659e-10	514.418	-1.5453	0.00320786	rod & blue cone_vs_BC	NA
9530091C08Rik	1474.98	5.29287	7.92555	1.84561e-43	34.8378	5.33185	3.04639e-28	BC_vs_rod & blue cone	NA
9630001P10Rik	163.401	0.98828	6.83763	1.53975e-15	1.48029	6.50581	5.6395e-20	BC_vs_rod & blue cone	NA
9630033F20Rik	201.143	1317.69	-2.70589	8.08052e-30	624.538	-1.63054	0.000107349	rod & blue cone_vs_BC	NA
A130010J15Rik	172.879	1531.35	-3.13536	1.23921e-35	702.757	-2.01421	1.46132e-08	rod & blue cone_vs_BC	NA
A1bg	26.6906	11.3792	1.18171	1	123.22	-2.19058	0.00811143	blue cone_vs_BC	NA
A230050P20Rik	390.446	3.85127	6.5074	5.36634e-33	103.95	1.90086	0.00045118	BC_vs_rod & blue cone	NA
A230057D06Rik	786.915	1.3485	8.66931	6.73879e-36	7.79958	6.59561	2.4443e-70	BC_vs_rod & blue cone	NA
A230073K19Rik	138.169	35.655	1.93651	0.00204257	8.27733	4.00967	6.23897e-18	BC_vs_rod & blue cone	NA
A230077H06Rik	929.615	3.11134	7.64049	8.31462e-15	3.97234	7.37014	1.42841e-14	BC_vs_rod & blue cone	NA
A2m	135.065	14.7656	3.14965	1.27059e-08	200.101	-0.563048	1	BC_vs_rod	NA
A330021E22Rik	42.3465	442.892	-3.37562	3.38115e-24	306.393	-2.84548	8.36514e-15	rod & blue cone_vs_BC	NA
A330023F24Rik	2341.44	927.907	1.33192	0.142622	332.518	2.80809	1.22214e-23	BC_vs_blue cone	NA
A330050F15Rik	482.525	80.953	2.56438	1.00426e-11	358.866	0.425594	1	BC_vs_rod	NA
A330076H08Rik	7685.3	13.5657	9.0634	6.39725e-141	126.372	5.89679	4.61498e-93	BC_vs_rod & blue cone	NA
A330102I10Rik	556.458	2.0877	7.78875	1.01835e-34	1.25798	8.41334	3.28739e-37	BC_vs_rod & blue cone	NA
A430035B10Rik	211.573	4703.75	-4.4544	5.08891e-50	2637.7	-3.62347	4.90581e-29	rod & blue cone_vs_BC	NA
A430105I19Rik	267.02	12.0448	4.40556	3.467e-26	3.2815	6.21416	4.92971e-33	BC_vs_rod & blue cone	NA
A530058N18Rik	3039.94	1001.58	1.59943	0.000104337	1048.6	1.53282	0.000784749	BC_vs_rod & blue cone	NA
A630072M18Rik	151.506	706.699	-2.21455	7.82961e-08	286.572	-0.917395	1	rod_vs_BC	NA
A730006G06Rik	22.6487	349.154	-3.82108	1.21258e-05	379.817	-3.93937	5.94413e-06	rod & blue cone_vs_BC	NA
A730017C20Rik	1238.33	57.3204	4.41885	2.63794e-82	1382.42	-0.157945	1	BC_vs_rod	NA
A730046J19Rik	3072.81	20.3082	7.09336	1.67903e-38	110.221	4.71943	1.05722e-16	BC_vs_rod & blue cone	NA
A830010M20Rik	3583.05	236.295	3.91347	5.15169e-73	278.241	3.67851	1.92885e-64	BC_vs_rod & blue cone	NA
A830080D01Rik	252.039	717.745	-1.50493	0.00532715	379.352	-0.587184	1	rod_vs_BC	NA
A830082K12Rik	150.679	0.360219	7.55489	1.70711e-13	0.49343	7.48984	8.77405e-17	BC_vs_rod & blue cone	NA
A830082N09Rik	388.305	141.843	1.44563	0.157514	80.6775	2.25546	1.22493e-06	BC_vs_blue cone	NA
A930003A15Rik	1147.4	6104.32	-2.40327	3.86896e-12	5298.36	-2.19972	5.31202e-09	rod & blue cone_vs_BC	NA
A930003O13Rik	62.3034	256.755	-2.03234	0.000523208	79.585	-0.351477	1	rod_vs_BC	NA
A930004D18Rik	128.659	2367.09	-4.14673	1.97656e-14	686.415	-2.38445	0.00215533	rod & blue cone_vs_BC	NA
A930005H10Rik	1164.59	136.187	3.08339	2.9403e-22	167.143	2.79013	2.70666e-17	BC_vs_rod & blue cone	NA
A930006I01Rik	636.687	7305.62	-3.51481	1.1696e-68	535.266	0.249553	1	rod_vs_BC	NA
A930009A15Rik	490.913	11.4427	5.38436	7.67137e-50	1659.23	-1.75284	1.78395e-05	BC_vs_rod	NA
A930009A15Rik	490.913	11.4427	5.38436	7.67137e-50	1659.23	-1.75284	1.78395e-05	blue cone_vs_BC	NA
A930011O12Rik	6532.78	36029.2	-2.45848	7.40974e-21	15756.7	-1.2677	0.221203	rod_vs_BC	NA
A930013F10Rik	1846.16	894.097	1.04111	1	425.477	2.10738	7.58702e-06	BC_vs_blue cone	NA
A930015D03Rik	311.255	67.3055	2.18021	0.00852168	35.6961	3.07862	1.08258e-06	BC_vs_rod & blue cone	NA
A930016O22Rik	648.469	73.47	3.12686	7.52385e-34	84.2536	2.93609	1.5294e-31	BC_vs_rod & blue cone	NA
A930017M01Rik	450.986	2.40895	7.3067	1.10116e-32	5.24801	6.33751	6.7533e-48	BC_vs_rod & blue cone	NA
A930041C12Rik	16.2716	477.772	-4.80686	1.07167e-16	228.58	-3.7575	4.80752e-09	rod & blue cone_vs_BC	NA
AA414768	188.748	41.903	2.1527	0.000377825	66.0025	1.50401	0.210572	BC_vs_rod	NA
AA465934	1055.09	612.717	0.783236	1	314.467	1.74356	2.51214e-06	BC_vs_blue cone	NA
Aacs	339.39	1357.51	-1.99374	3.10655e-06	755.694	-1.15147	0.990035	rod_vs_BC	NA
Aagab	1450.41	3114.97	-1.10085	0.860916	3669.86	-1.33726	0.0246148	blue cone_vs_BC	NA
Aars	2290.56	5567.85	-1.28099	0.00737369	7598.65	-1.72923	2.37247e-14	rod & blue cone_vs_BC	NA
Aars2	211.503	569.105	-1.42352	0.044147	627.192	-1.56325	0.00489758	rod & blue cone_vs_BC	NA
Aasdh	240.733	842.598	-1.80481	6.32097e-07	522.443	-1.11647	0.983893	rod_vs_BC	NA
Aasdhppt	1213.93	3072.02	-1.33722	0.00962955	2700.03	-1.15127	0.467873	rod_vs_BC	NA
Aatk	842.249	2.39235	8.17245	9.49801e-46	12.2267	6.06426	5.7873e-89	BC_vs_rod & blue cone	NA
AB041803	147.398	0.341455	7.43545	1.11262e-12	13.0568	3.45275	3.37843e-09	BC_vs_rod & blue cone	NA
Abat	219.975	24.0997	3.15368	4.63466e-11	115.861	0.917877	1	BC_vs_rod	NA
Abca13	1.36332	1362.37	-9.7255	2.88649e-37	1.24553	0.222396	1	rod_vs_BC	NA
Abca2	1032.98	437.501	1.23585	0.419552	314.239	1.71205	0.000298119	BC_vs_blue cone	NA
Abca4	1354.56	21990.2	-4.01413	1.96844e-96	11174.4	-3.03919	2.03449e-44	rod & blue cone_vs_BC	NA
Abcb1b	5.74122	3.20517	0.834889	1	126.793	-4.3498	2.15833e-07	blue cone_vs_BC	NA
Abcb4	36.9614	5.01501	2.77166	9.46338e-05	1318.34	-5.14622	1.875e-72	blue cone_vs_BC	NA
Abcb7	363.998	1092.5	-1.58259	7.42925e-05	1257.85	-1.78572	4.37811e-08	rod & blue cone_vs_BC	NA
Abcc8	655.26	0.683632	9.03819	1.04663e-28	11.0233	5.85848	1.61149e-80	BC_vs_rod & blue cone	NA
Abcd2	3813.05	558.13	2.76741	3.79283e-32	996.618	1.9323	8.53178e-10	BC_vs_rod & blue cone	NA
Abcg1	10669.7	32756.9	-1.61552	3.68509e-05	37373.9	-1.80543	4.31097e-08	rod & blue cone_vs_BC	NA
Abcg2	165.172	11.6889	3.75938	6.75928e-10	7.25433	4.4225	5.80042e-14	BC_vs_rod & blue cone	NA
Abcg4	825.484	3772.31	-2.18962	6.46951e-26	3624.53	-2.13215	1.80889e-23	rod & blue cone_vs_BC	NA
Abhd14a	233.703	2338.8	-3.3191	3.65956e-54	1137.32	-2.28048	6.76642e-17	rod & blue cone_vs_BC	NA
Abhd14b	8399.43	1801.42	2.21555	2.97732e-12	3592.31	1.22234	0.466667	BC_vs_rod	NA
Abhd17a	689.4	95.276	2.8427	1.02249e-15	172.426	1.99108	1.70529e-05	BC_vs_rod & blue cone	NA
Abhd4	545.632	2896.16	-2.40449	9.32639e-27	1135.13	-1.05506	1	rod_vs_BC	NA
Abhd5	224.092	689.697	-1.61912	0.00169237	545.584	-1.28218	0.304035	rod_vs_BC	NA
Abhd6	1992.38	728.094	1.45081	0.00243093	887.652	1.16489	0.525162	BC_vs_rod	NA
Abi3	94.2554	11.7827	2.79029	0.0841626	2259.17	-4.33402	0.000175117	blue cone_vs_BC	NA
Ablim1	8984.5	7082.88	0.341664	1	1098.89	3.0184	5.72603e-19	BC_vs_blue cone	NA
Ablim3	300.104	1.68995	7.07993	9.44733e-24	13.406	4.4356	1.19487e-26	BC_vs_rod & blue cone	NA
Abr	2490.28	31.9748	6.2427	2.49011e-98	79.436	4.94792	8.36316e-74	BC_vs_rod & blue cone	NA
Abtb2	459.842	18.0733	4.63013	1.43084e-34	16.6574	4.74619	4.32114e-40	BC_vs_rod & blue cone	NA
Acaa1a	354.937	900.473	-1.34051	0.163496	1098.76	-1.62707	0.00261423	blue cone_vs_BC	NA
Acaa2	103.69	244.889	-1.23192	0.85571	545.937	-2.38095	5.79251e-06	blue cone_vs_BC	NA
Acaca	138.347	414.433	-1.57991	0.00993138	199.65	-0.529329	1	rod_vs_BC	NA
Acad11	264.717	711.939	-1.42805	0.0176265	1072.78	-2.01871	2.81422e-10	rod & blue cone_vs_BC	NA
Acad8	900.046	2943.7	-1.70742	4.79341e-10	2195.81	-1.28501	0.0307187	rod & blue cone_vs_BC	NA
Acadl	15.4026	104.273	-2.70476	0.00157768	36.3828	-1.21282	1	rod_vs_BC	NA
Acadm	855.427	4433.13	-2.36904	2.99465e-20	7530.85	-3.13221	9.12836e-48	rod & blue cone_vs_BC	NA
Acads	45.7888	5.46761	2.98519	1.40942e-05	168.815	-1.8773	0.00338528	blue cone_vs_BC	NA
Acadvl	1364.75	15284.4	-3.4814	3.07633e-106	6083.08	-2.15362	1.84763e-23	rod & blue cone_vs_BC	NA
Acap3	752.248	177.635	2.07519	2.06412e-08	400.489	0.906128	1	BC_vs_rod	NA
Acbd3	274.423	847.651	-1.62416	7.54658e-05	547.073	-0.993532	1	rod_vs_BC	NA
Acbd5	865.371	3351.88	-1.95142	1.5767e-17	2876.81	-1.73116	1.25345e-10	rod & blue cone_vs_BC	NA
Acbd6	563.68	13.835	5.3087	3.26654e-51	2226.76	-1.97546	2.18816e-07	BC_vs_rod	NA
Acbd6	563.68	13.835	5.3087	3.26654e-51	2226.76	-1.97546	2.18816e-07	blue cone_vs_BC	NA
Acbd7	15.471	349.249	-4.46004	1.42846e-20	593.813	-5.22123	3.2187e-30	rod & blue cone_vs_BC	NA
Accs	122.799	10.2343	3.53672	5.43936e-14	114.985	0.0942454	1	BC_vs_rod	NA
Ace	151.786	0.341455	7.48673	2.65306e-13	5.19919	4.77413	9.22439e-19	BC_vs_rod & blue cone	NA
Ache	650.61	75.7584	3.08442	1.17975e-20	784.221	-0.268193	1	BC_vs_rod	NA
Ackr1	2912.92	55.3727	5.69231	4.15049e-111	1126.55	1.36667	0.115452	BC_vs_rod	NA
Acly	2985.56	5369.44	-0.846211	1	14217.4	-2.24974	4.98872e-32	blue cone_vs_BC	NA
Aco1	639.02	1575.67	-1.30204	0.00808348	907.645	-0.506751	1	rod_vs_BC	NA
Acot13	2745.02	572.775	2.25406	6.95823e-11	587.723	2.21695	2.87124e-10	BC_vs_rod & blue cone	NA
Acot7	6958.71	394.653	4.13282	6.95654e-140	1468.03	2.24221	7.09005e-25	BC_vs_rod & blue cone	NA
Acot9	268.495	56.4916	2.2391	8.08578e-07	131.683	1.02376	1	BC_vs_rod	NA
Acox1	1476.17	3285.47	-1.1536	0.233665	4923.2	-1.73673	8.95763e-15	blue cone_vs_BC	NA
Acox3	154.995	493.857	-1.67001	0.00311011	321.888	-1.0542	1	rod_vs_BC	NA
Acoxl	1.52479	176.022	-6.64732	3.16804e-12	8.27957	-2.31556	0.28938	rod_vs_BC	NA
Acsl1	468.363	4674.74	-3.31631	2.13382e-95	4839.39	-3.36631	1.41281e-99	rod & blue cone_vs_BC	NA
Acsl3	906.671	2200.86	-1.27432	0.443787	7935.68	-3.11749	2.7372e-22	blue cone_vs_BC	NA
Acsl4	1155.92	769.341	0.585779	1	321.407	1.84086	5.46241e-05	BC_vs_blue cone	NA
Acsl6	1445.82	3555.33	-1.29633	0.0461136	5308.3	-1.87404	1.121e-11	rod & blue cone_vs_BC	NA
Acta1	668.817	4.13643	7.17948	4.47123e-45	20.7324	4.97993	2.38227e-53	BC_vs_rod & blue cone	NA
Actb	23102	45901.4	-0.986983	1	74473.7	-1.6827	0.00281722	blue cone_vs_BC	NA
Actc1	213.916	15.2883	3.75142	2.19787e-12	9.26145	4.46052	6.85488e-18	BC_vs_rod & blue cone	NA
Actl6b	554.092	16.6699	5.01134	5.51004e-57	1063.31	-0.937193	1	BC_vs_rod	NA
Acvr1	252.357	13.5766	4.16953	1.70352e-29	102.639	1.29248	0.272411	BC_vs_rod	NA
Acyp1	1056.94	212.15	2.3128	1.73771e-16	394.593	1.41894	0.0170293	BC_vs_rod & blue cone	NA
Acyp2	490.25	27.3468	4.13323	1.57106e-44	104.682	2.22321	3.80965e-12	BC_vs_rod & blue cone	NA
Adal	1006.19	3730.1	-1.88745	1.33653e-11	3339.52	-1.72813	5.28538e-08	rod & blue cone_vs_BC	NA
Adam11	428.358	8.4237	5.6141	8.42039e-36	13.0142	4.99333	1.84021e-38	BC_vs_rod & blue cone	NA
Adam15	237.272	64.0852	1.87645	0.00458673	166.713	0.505562	1	BC_vs_rod	NA
Adam17	261.863	802.834	-1.61701	0.00119272	535.285	-1.03332	1	rod_vs_BC	NA
Adam22	516.013	60.8086	3.07253	4.94976e-26	1874.84	-1.85778	5.66159e-07	BC_vs_rod	NA
Adam22	516.013	60.8086	3.07253	4.94976e-26	1874.84	-1.85778	5.66159e-07	blue cone_vs_BC	NA
Adam8	128.566	439.221	-1.76497	0.0141599	213.742	-0.73186	1	rod_vs_BC	NA
Adamts1	110.112	10.5662	3.32895	2.8882e-06	5.50368	4.21239	4.339e-10	BC_vs_rod & blue cone	NA
Adamts10	1005.7	6.28042	7.23911	4.68851e-67	16.2096	5.91856	1.55693e-95	BC_vs_rod & blue cone	NA
Adamts3	79.8941	5127.97	-5.90815	4.47438e-28	7670.89	-6.48017	1.40062e-34	rod & blue cone_vs_BC	NA
Adamts5	1890.33	25.9252	6.11083	1.08504e-39	8.9567	7.58517	2.03767e-55	BC_vs_rod & blue cone	NA
Adamtsl1	504.238	3.45497	6.99797	1.54515e-33	7.49236	5.98888	4.75668e-41	BC_vs_rod & blue cone	NA
Adamtsl2	842.559	2.35482	8.14158	3.89714e-43	14.7315	5.79124	2.23926e-67	BC_vs_rod & blue cone	NA
Adamtsl4	57.9605	147.672	-1.33887	0.567796	226.708	-1.95384	0.00527736	blue cone_vs_BC	NA
Adarb1	414.837	109.298	1.91455	2.18917e-05	102.207	2.01293	1.69683e-06	BC_vs_rod & blue cone	NA
Adarb2	533.032	1.74552	7.69429	5.32274e-18	33.7363	3.85924	5.94622e-06	BC_vs_rod & blue cone	NA
Adat2	291.653	6.09639	5.34365	4.59979e-11	8.72069	4.8839	8.22993e-10	BC_vs_rod & blue cone	NA
Adc	761.543	89.2685	3.08376	5.06359e-36	77.2624	3.29243	3.38426e-45	BC_vs_rod & blue cone	NA
Adcy2	1432.85	6.79734	7.59606	1.73793e-90	1387.87	0.0457828	1	BC_vs_rod	NA
Adcy5	244.459	20.3581	3.55732	4.25365e-21	4.26787	5.73873	4.77009e-34	BC_vs_rod & blue cone	NA
Adcy6	103.45	1361.09	-3.7073	1.46759e-38	573.194	-2.46333	1.05994e-11	rod & blue cone_vs_BC	NA
Adcy8	175.619	0	8.38407	4.78158e-13	1.75988	6.42707	2.55342e-23	BC_vs_rod & blue cone	NA
Add1	3357.19	7564.36	-1.17093	0.224344	8043.63	-1.25947	0.0352771	blue cone_vs_BC	NA
Add2	1579.37	46.5497	5.06078	5.66932e-74	1770.02	-0.164075	1	BC_vs_rod	NA
Add3	274.847	4617.59	-4.0616	2.06622e-69	5751.19	-4.37759	3.43702e-84	rod & blue cone_vs_BC	NA
Adi1	622.26	190.748	1.70417	2.28834e-07	452.678	0.459176	1	BC_vs_rod	NA
Adipor1	980.752	12020.7	-3.6124	6.37886e-137	5686.75	-2.53355	1.90326e-47	rod & blue cone_vs_BC	NA
Adk	781.644	243.441	1.67983	4.09318e-06	305.598	1.35355	0.0293159	BC_vs_rod & blue cone	NA
Ado	7395.85	14436.3	-0.962697	1	22440.6	-1.59769	0.000788745	blue cone_vs_BC	NA
Adora1	351.734	12.4865	4.77497	5.77786e-28	42.9514	3.01345	5.71267e-13	BC_vs_rod & blue cone	NA
Adprh	4052.88	1297.11	1.64096	1.81595e-05	3066.18	0.401927	1	BC_vs_rod	NA
Adprhl1	226.381	19.8571	3.4852	1.0658e-17	93.6229	1.2694	0.568128	BC_vs_rod	NA
Adprhl2	179.722	612.682	-1.76265	0.00263716	446.532	-1.30813	0.44919	rod_vs_BC	NA
Adra2b	472.05	2.73308	7.23065	3.40798e-35	4.98884	6.47899	7.50873e-51	BC_vs_rod & blue cone	NA
Adrb1	950.267	12.6807	6.17342	1.54275e-71	1034.49	-0.121928	1	BC_vs_rod	NA
Adrb2	63.8767	109.892	-0.781539	1	689.575	-3.42463	2.47728e-30	blue cone_vs_BC	NA
Adrbk1	899.596	184.34	2.2795	5.08469e-11	170.463	2.39196	5.1752e-13	BC_vs_rod & blue cone	NA
Adrbk2	235.893	4.83955	5.50565	3.17219e-23	3.52024	5.94192	1.04322e-27	BC_vs_rod & blue cone	NA
Aen	145.028	231.742	-0.672592	1	557.759	-1.93613	2.52328e-05	blue cone_vs_BC	NA
Aes	2199.89	382.882	2.51557	1.23928e-15	540.274	2.01959	1.21947e-07	BC_vs_rod & blue cone	NA
Afap1	2629.93	183.328	3.83277	1.6068e-79	356.862	2.87649	2.09329e-39	BC_vs_rod & blue cone	NA
Afap1l1	524.752	14.398	5.13631	1.18805e-26	161.583	1.68512	0.0966895	BC_vs_rod	NA
Aga	404.118	27.0984	3.85901	1.60432e-23	765.748	-0.917741	1	BC_vs_rod	NA
Agap1	8607.2	954.552	3.16545	3.57805e-41	2238.81	1.93855	1.59731e-08	BC_vs_rod & blue cone	NA
Agap3	789.355	264.908	1.56964	0.0109556	249.037	1.65821	0.00283776	BC_vs_rod & blue cone	NA
Aggf1	870.385	4253.29	-2.28685	5.72291e-26	382.6	1.18341	0.369884	rod_vs_BC	NA
Agl	878.852	368.473	1.2509	0.150195	234.675	1.9023	1.27942e-10	BC_vs_blue cone	NA
Ago1	489.791	267.499	0.867726	1	160.262	1.60559	0.00194642	BC_vs_blue cone	NA
Agpat3	2258.33	41387.1	-4.19165	5.31131e-190	12677.3	-2.48643	1.20665e-41	rod & blue cone_vs_BC	NA
Agpat4	740.287	3.77766	7.45555	4.31655e-50	7.79532	6.51725	8.50453e-77	BC_vs_rod & blue cone	NA
Agpat5	665.926	4891.16	-2.87217	1.71408e-42	5404.12	-3.01591	4.90592e-49	rod & blue cone_vs_BC	NA
Agpat9	25.4337	13.612	0.87345	1	2467.87	-6.49861	2.51427e-31	blue cone_vs_BC	NA
Agrn	1064.66	93.9909	3.49193	3.22231e-34	169.12	2.64539	4.53889e-17	BC_vs_rod & blue cone	NA
Agtpbp1	1149.64	2790.5	-1.27822	0.0291372	4709.31	-2.03268	1.0698e-20	rod & blue cone_vs_BC	NA
Agtrap	155.819	1565.82	-3.32223	1.30798e-30	1806.79	-3.52816	4.73049e-36	rod & blue cone_vs_BC	NA
Ahcy	16.3233	77.6171	-2.23406	0.00293147	120.93	-2.87005	1.72715e-06	rod & blue cone_vs_BC	NA
Ahcyl1	1684.87	6013.98	-1.83479	1.79004e-13	4503.89	-1.41799	0.000609285	rod & blue cone_vs_BC	NA
Ahcyl2	810.442	76.7855	3.38995	1.95142e-45	806.304	0.00715686	1	BC_vs_rod	NA
Ahdc1	412.059	212.881	0.950834	1	152.391	1.43152	0.0214271	BC_vs_blue cone	NA
AI118078	60.2459	857.393	-3.8136	3.34427e-33	259.287	-2.09387	1.3975e-05	rod & blue cone_vs_BC	NA
AI413582	805.251	181.25	2.14091	1.65046e-05	218.879	1.86961	0.00157958	BC_vs_rod & blue cone	NA
AI414108	363.52	8.1812	5.38046	1.70362e-31	97.032	1.89435	0.00149568	BC_vs_rod & blue cone	NA
AI427809	23.2049	10.5389	1.11335	1	126.526	-2.40104	0.00695472	blue cone_vs_BC	NA
AI450353	369.115	1635.67	-2.13898	2.74955e-07	1078.35	-1.54014	0.0346152	rod & blue cone_vs_BC	NA
AI504432	294.332	2.16131	6.85674	7.50502e-25	1.727	7.11234	1.53008e-29	BC_vs_rod & blue cone	NA
AI597479	673.219	1770.32	-1.39307	0.0137153	1891.66	-1.4887	0.00168274	rod & blue cone_vs_BC	NA
AI837181	587.078	148.988	1.97251	3.84016e-07	265.102	1.14393	0.910819	BC_vs_rod	NA
AI846148	207.234	67.6082	1.60559	0.0263612	68.3279	1.5932	0.0300706	BC_vs_rod & blue cone	NA
AI847159	600.329	12866.9	-4.35751	1.28602e-15	11435.2	-4.18975	4.73484e-14	rod & blue cone_vs_BC	NA
Aifm2	195.06	620.278	-1.66246	0.00389687	382.579	-0.967384	1	rod_vs_BC	NA
Aimp1	1969.02	1006.62	0.967101	1	786.627	1.32204	0.028295	BC_vs_blue cone	NA
Aip	5497.6	2064.39	1.41102	0.00745238	4463.58	0.300209	1	BC_vs_rod	NA
Aipl1	686.577	24242.7	-5.04807	4.83926e-18	52181.4	-6.13465	2.81765e-28	rod & blue cone_vs_BC	NA
Ak1	1646.46	473.857	1.79487	1.1189e-11	753.592	1.12659	0.597571	BC_vs_rod	NA
AK129341	51.7392	232.976	-2.15127	0.00275227	103.492	-0.991269	1	rod_vs_BC	NA
Ak3	150.593	650.061	-2.10574	6.08611e-13	377.315	-1.32257	0.0958161	rod_vs_BC	NA
Ak4	681.408	314.513	1.1084	1	100.567	2.74389	1.75417e-10	BC_vs_blue cone	NA
Ak6	749.964	282.08	1.40641	0.0330487	292.686	1.35467	0.0808223	BC_vs_rod	NA
Akap1	592.553	2270.8	-1.93381	2.46541e-07	877.765	-0.565919	1	rod_vs_BC	NA
Akap10	205.527	657.727	-1.67418	0.000579939	372.059	-0.854084	1	rod_vs_BC	NA
Akap12	39.7958	316.993	-2.9631	2.27406e-09	41.0582	-0.0365913	1	rod_vs_BC	NA
Akap13	1480.26	407.302	1.85555	3.01876e-05	322.138	2.19283	2.8565e-09	BC_vs_rod & blue cone	NA
Akap6	1571.02	841.455	0.896869	1	172.218	3.17733	5.71388e-26	BC_vs_blue cone	NA
Akap8	2091.63	7878.05	-1.9103	1.73111e-10	3627.81	-0.793335	1	rod_vs_BC	NA
Akr1b10	6.81999	3.11062	1.0899	1	307.991	-5.42166	2.41415e-23	blue cone_vs_BC	NA
Akr1b8	4.23313	35.2622	-2.85254	0.0526685	910.344	-7.35942	3.65294e-15	blue cone_vs_BC	NA
Akt1	750.872	125.209	2.57538	3.52526e-19	232.409	1.68729	0.000100427	BC_vs_rod & blue cone	NA
Aktip	2619.89	4150.14	-0.662525	1	7188.4	-1.4542	0.000538479	blue cone_vs_BC	NA
Alcam	195.397	1.04313	7.09904	1.20033e-16	0.246715	8.32518	3.03729e-16	BC_vs_rod & blue cone	NA
Aldh16a1	160.198	221.191	-0.463022	1	506.93	-1.65512	0.00134173	blue cone_vs_BC	NA
Aldh18a1	423.13	837.223	-0.983305	1	1562.68	-1.88254	3.81363e-14	blue cone_vs_BC	NA
Aldh1l2	264.9	63.0854	2.06233	5.55143e-07	37.0019	2.82758	1.41218e-17	BC_vs_rod & blue cone	NA
Aldh2	294.714	14.0083	4.3193	1.87664e-14	19.4651	3.86213	3.1056e-12	BC_vs_rod & blue cone	NA
Aldh3a2	771.988	1107.14	-0.518438	1	2216.15	-1.51818	0.000155764	blue cone_vs_BC	NA
Aldh5a1	304.657	30.8949	3.275	1.1536e-17	128.771	1.2363	0.674927	BC_vs_rod	NA
Aldh6a1	232.566	767.77	-1.7203	4.31173e-06	499.503	-1.10087	1	rod_vs_BC	NA
Aldoart1	60.9005	196.036	-1.67902	0.0493833	89.9918	-0.562909	1	rod_vs_BC	NA
Aldoart2	15.396	107.833	-2.76471	3.25349e-05	61.3399	-1.95801	0.0526335	rod_vs_BC	NA
Alg10b	81.4849	351.275	-2.09533	2.15407e-05	341.993	-2.05744	5.08064e-05	rod & blue cone_vs_BC	NA
Alg11	2800.97	11387.5	-2.01923	1.11885e-10	12840.1	-2.19211	3.85683e-14	rod & blue cone_vs_BC	NA
Alkbh5	4453.72	14683.7	-1.71064	0.0205472	7468.1	-0.741186	1	rod_vs_BC	NA
Alkbh6	4880.72	1582.91	1.62241	2.54189e-06	1922.41	1.34245	0.0202613	BC_vs_rod & blue cone	NA
Alox5ap	17.8781	215.31	-3.55212	3.94419e-11	128.097	-2.80908	6.62985e-06	rod & blue cone_vs_BC	NA
Alox8	212.155	1.32973	6.85241	5.25145e-16	4.49492	5.42861	1.90216e-17	BC_vs_rod & blue cone	NA
Aloxe3	134.656	113.354	0.249322	1	18.4708	2.8438	8.17172e-11	BC_vs_blue cone	NA
Alpk2	8.36467	155.06	-4.16952	8.23697e-12	70.6212	-3.04604	2.79326e-05	rod & blue cone_vs_BC	NA
Alpl	303.036	11342.5	-5.20689	5.07554e-84	3252.62	-3.41168	5.18706e-28	rod & blue cone_vs_BC	NA
Als2	262.402	2356.38	-3.16314	2.32783e-58	1774.82	-2.75492	1.50623e-38	rod & blue cone_vs_BC	NA
Amacr	338.64	1112.08	-1.71085	0.000279479	701.665	-1.04839	1	rod_vs_BC	NA
Amigo1	473.631	57.7614	3.02404	1.65649e-22	226.251	1.06233	1	BC_vs_rod	NA
Amigo2	2202.01	3.72064	8.98097	4.06216e-76	41.2038	5.71819	6.0773e-119	BC_vs_rod & blue cone	NA
Ammecr1	68.4527	334.11	-2.27295	5.37881e-05	128.74	-0.906101	1	rod_vs_BC	NA
Amotl1	2224.7	10.9345	7.58588	8.44818e-100	75.8578	4.85497	9.07497e-78	BC_vs_rod & blue cone	NA
Ampd2	3313.26	123.572	4.73829	4.88179e-130	11293.6	-1.76647	5.82066e-08	BC_vs_rod	NA
Ampd2	3313.26	123.572	4.73829	4.88179e-130	11293.6	-1.76647	5.82066e-08	blue cone_vs_BC	NA
Ampd3	497.618	20.4325	4.57722	1.70337e-45	9.97245	5.59051	3.72853e-59	BC_vs_rod & blue cone	NA
Amt	102.842	34.0525	1.5751	0.0884739	28.523	1.83737	0.00630993	BC_vs_blue cone	NA
Anapc11	6867.35	1104.13	2.63253	1.71639e-30	1443.65	2.24623	2.94254e-18	BC_vs_rod & blue cone	NA
Angel1	301.843	926.097	-1.61729	1.37622e-05	1945.4	-2.687	1.13292e-36	rod & blue cone_vs_BC	NA
Ank	1269.69	312.554	2.02125	1.66955e-16	993.659	0.353045	1	BC_vs_rod	NA
Ank3	4995.83	958.786	2.37664	2.1946e-22	858.797	2.53593	1.20363e-27	BC_vs_rod & blue cone	NA
Ankfy1	360.276	1099.82	-1.60769	0.000884583	729.559	-1.01676	1	rod_vs_BC	NA
Ankrd13a	316.577	112.399	1.48726	0.0356754	130.815	1.26998	0.400851	BC_vs_rod	NA
Ankrd13c	127.32	384.716	-1.59153	0.00487802	210.262	-0.722407	1	rod_vs_BC	NA
Ankrd13d	246.052	7.8246	4.90295	3.43408e-29	23.9912	3.34052	1.11047e-22	BC_vs_rod & blue cone	NA
Ankrd24	354.2	140.3	1.33134	0.120941	120.183	1.55534	0.00298745	BC_vs_blue cone	NA
Ankrd27	582.902	2700.07	-2.20833	8.37249e-13	1923.64	-1.72036	5.06577e-05	rod & blue cone_vs_BC	NA
Ankrd29	72.9952	55.9574	0.386279	1	507.172	-2.77374	6.15517e-09	blue cone_vs_BC	NA
Ankrd33	523.03	9127.59	-3.98483	6.54545e-06	19894.8	-5.07288	4.16788e-10	rod & blue cone_vs_BC	NA
Ankrd33b	336.887	6847.98	-4.32734	2.09487e-46	4885.33	-3.84229	6.34094e-34	rod & blue cone_vs_BC	NA
Ankrd34a	253.206	76.9609	1.70708	0.0321896	561.096	-1.14045	1	BC_vs_rod	NA
Ankrd37	1884.24	414.429	2.1806	7.80661e-16	373.695	2.33028	5.36675e-20	BC_vs_rod & blue cone	NA
Ankrd42	13.282	209.981	-3.90818	1.22754e-15	108.048	-2.95504	2.21115e-07	rod & blue cone_vs_BC	NA
Ankrd49	314.147	869.553	-1.46603	0.00711482	429.298	-0.449872	1	rod_vs_BC	NA
Ankrd50	360.289	75.7351	2.23843	1.15766e-06	43.1536	3.04295	9.4539e-16	BC_vs_rod & blue cone	NA
Ankrd6	1043.01	13.6697	6.20508	2.70364e-84	37.1871	4.79204	2.2905e-90	BC_vs_rod & blue cone	NA
Anks1	931.615	392.186	1.24567	0.259046	245.533	1.91971	1.45283e-08	BC_vs_blue cone	NA
Anks1b	348.286	3.90612	6.33362	3.56514e-26	17.5592	4.26519	2.52769e-20	BC_vs_rod & blue cone	NA
Ankzf1	507.445	2016.62	-1.98512	4.21451e-07	877.495	-0.787907	1	rod_vs_BC	NA
Ano10	235.77	70.5168	1.72711	0.00347892	170.515	0.465295	1	BC_vs_rod	NA
Ano2	237.928	3284.82	-3.77345	1.57057e-38	5321.36	-4.46707	1.27131e-59	rod & blue cone_vs_BC	NA
Ano3	527.567	1.04385	7.8866	3.59658e-11	3.95541	6.483	1.12477e-08	BC_vs_rod & blue cone	NA
Ano6	179.729	19.4413	3.17708	9.3541e-13	28.0104	2.66152	2.31078e-09	BC_vs_rod & blue cone	NA
Anp32a	2234.6	1794.24	0.316408	1	593.651	1.90933	3.9608e-10	BC_vs_blue cone	NA
Anp32e	7456.92	32816.5	-2.1348	9.60469e-19	33890.3	-2.18119	4.47927e-20	rod & blue cone_vs_BC	NA
Antxr2	364.248	366.399	-0.00737952	1	2229.75	-2.60399	7.14121e-14	blue cone_vs_BC	NA
Anxa5	640.985	59.4947	3.40739	1.4091e-17	438.671	0.544977	1	BC_vs_rod	NA
Anxa6	489.891	159.59	1.61296	0.00110173	545.35	-0.155205	1	BC_vs_rod	NA
Aoc2	824.523	32.8332	4.59853	5.57597e-25	37.5566	4.41346	7.98407e-24	BC_vs_rod & blue cone	NA
Ap1b1	3194.14	9111.06	-1.51064	2.08134e-05	12994.5	-2.02234	7.24796e-19	rod & blue cone_vs_BC	NA
Ap1g1	669.731	2214.28	-1.72467	1.146e-08	1279.06	-0.933923	1	rod_vs_BC	NA
Ap1g2	144.821	9.87044	3.81783	1.35662e-14	12.7697	3.46788	2.68941e-14	BC_vs_rod & blue cone	NA
Ap1s1	1878.39	12.9572	7.11988	1.33265e-78	197.642	3.23251	3.697e-20	BC_vs_rod & blue cone	NA
Ap1s2	151.761	545.03	-1.83903	5.57029e-05	1544.06	-3.3375	3.2765e-33	rod & blue cone_vs_BC	NA
Ap2a2	3799.8	11311.4	-1.5728	1.82348e-08	3616.19	0.0710718	1	rod_vs_BC	NA
Ap2s1	1886.18	360.78	2.38129	2.76205e-15	674.84	1.47952	0.0142496	BC_vs_rod & blue cone	NA
Ap4e1	333.337	1147.5	-1.77786	0.0010233	515.441	-0.627604	1	rod_vs_BC	NA
Ap5m1	407.615	1557.02	-1.93044	4.15159e-10	871.901	-1.09524	1	rod_vs_BC	NA
Apba1	456.075	51.8975	3.12109	3.23191e-22	106.638	2.0889	1.0249e-07	BC_vs_rod & blue cone	NA
Apba2	1175.6	9.39321	6.89181	2.44892e-65	54.0379	4.41837	1.37985e-45	BC_vs_rod & blue cone	NA
Apbb1	11723.4	3715.63	1.65478	2.33201e-05	21995.7	-0.90614	1	BC_vs_rod	NA
Apc	1188.54	1164.99	0.0284688	1	381.974	1.63354	0.00031782	BC_vs_blue cone	NA
Apc2	936.436	73.8005	3.64876	1.15266e-35	33.2696	4.79074	1.61651e-63	BC_vs_rod & blue cone	NA
Apcdd1	396.138	2.0877	7.29785	1.75034e-29	9.23929	5.37103	3.89142e-44	BC_vs_rod & blue cone	NA
Apeh	738.973	2349.62	-1.6679	9.44576e-09	2041.63	-1.46555	0.000129499	rod & blue cone_vs_BC	NA
Apela	115.462	433.281	-1.88973	0.0144573	332.595	-1.51164	0.286425	rod_vs_BC	NA
Apex1	401.279	150.437	1.41235	0.030763	230.227	0.80103	1	BC_vs_rod	NA
Apex2	206.621	637.284	-1.61889	0.000366385	553.204	-1.41588	0.0302069	rod & blue cone_vs_BC	NA
Api5	1086.97	3197.68	-1.55512	1.28593e-07	3258.28	-1.58231	3.25158e-08	rod & blue cone_vs_BC	NA
Aplf	49.246	172.984	-1.80343	0.00751901	186.693	-1.91322	0.00208128	rod & blue cone_vs_BC	NA
Aplp1	3556.87	46.3585	6.22771	4.45119e-122	7822.24	-1.13368	1	BC_vs_rod	NA
Aplp2	29862.4	10463.9	1.51116	4.9057e-05	23029.8	0.374382	1	BC_vs_rod	NA
Apoa1bp	2145.43	720.778	1.5701	0.00136569	1070.57	1.00072	1	BC_vs_rod	NA
Apobec2	31.9241	191.92	-2.5598	3.26232e-07	211.223	-2.69763	2.29668e-08	rod & blue cone_vs_BC	NA
App	3706.96	31.8772	6.8406	3.66572e-166	1581.66	1.22624	0.364051	BC_vs_rod	NA
Appl2	3404.62	1835.98	0.889568	1	1293.01	1.39497	0.00326954	BC_vs_blue cone	NA
Aprt	968.012	225.261	2.09856	2.87751e-09	220.994	2.12599	8.81608e-10	BC_vs_rod & blue cone	NA
Aqp1	7.33941	1670.57	-7.85636	1.96387e-68	9.53903	-0.433605	1	rod_vs_BC	NA
Aqp11	1438.36	9.86971	7.09697	7.8122e-75	43.2485	5.03052	6.22539e-65	BC_vs_rod & blue cone	NA
Aqr	858.364	2327.07	-1.43836	0.000185742	1419.33	-0.725698	1	rod_vs_BC	NA
Arap1	289.286	317.701	-0.135048	1	831.062	-1.51947	0.00751365	blue cone_vs_BC	NA
Arcn1	1024.41	2753.14	-1.42426	0.00302462	4165.03	-2.02082	1.18317e-14	rod & blue cone_vs_BC	NA
Arf2	762.077	2281.43	-1.58121	4.52397e-09	1692.73	-1.15095	0.301546	rod_vs_BC	NA
Arfgap3	660.123	53.8589	3.60317	1.44148e-44	411.856	0.68019	1	BC_vs_rod	NA
Arg1	15.5591	20.8793	-0.410128	1	136.757	-3.09711	3.23151e-07	blue cone_vs_BC	NA
Arg2	51.3885	1458.82	-4.81375	7.70166e-74	307.912	-2.5752	6.60225e-13	rod & blue cone_vs_BC	NA
Arhgap10	61.1901	1334.76	-4.42915	3.07904e-39	380.471	-2.62697	2.51669e-09	rod & blue cone_vs_BC	NA
Arhgap15	206.468	2.26389	6.23834	4.28544e-21	1.48029	6.8421	7.30423e-24	BC_vs_rod & blue cone	NA
Arhgap18	140.77	5.31966	4.59608	1.42964e-15	4.9841	4.72585	1.43e-18	BC_vs_rod & blue cone	NA
Arhgap19	35.5963	221.051	-2.61276	1.51554e-06	89.1095	-1.31176	0.764686	rod_vs_BC	NA
Arhgap20	195.913	0	8.45943	1.09075e-13	5.73472	5.02599	1.07095e-27	BC_vs_rod & blue cone	NA
Arhgap21	685.133	379.039	0.850475	1	96.9674	2.81302	9.38097e-26	BC_vs_blue cone	NA
Arhgap23	595.834	1.76429	8.0815	1.37068e-34	2.23064	7.8361	2.54893e-47	BC_vs_rod & blue cone	NA
Arhgap24	1118.21	3997.51	-1.83641	2.03522e-12	2463.24	-1.13861	0.558941	rod_vs_BC	NA
Arhgap26	404.592	5747.49	-3.81695	2.1116e-47	3883.59	-3.25317	1.81449e-30	rod & blue cone_vs_BC	NA
Arhgap27	99.6095	12.5421	2.96647	1.34734e-08	313.256	-1.64946	0.0225094	blue cone_vs_BC	NA
Arhgap28	4.28961	163.197	-5.09915	1.00082e-11	39.5896	-3.08731	0.00159813	rod & blue cone_vs_BC	NA
Arhgap29	24.8977	244.124	-3.27021	1.04771e-11	81.4081	-1.69582	0.102771	rod_vs_BC	NA
Arhgap31	759.643	236.296	1.67814	0.000106834	467.1	0.699419	1	BC_vs_rod	NA
Arhgap32	649.489	440.795	0.557067	1	227.513	1.50864	0.00830467	BC_vs_blue cone	NA
Arhgap33	791.047	220.141	1.84189	8.25681e-06	341.263	1.21005	0.547632	BC_vs_rod	NA
Arhgap44	944.213	147.673	2.67049	1.24358e-20	639.539	0.560649	1	BC_vs_rod	NA
Arhgap5	794.085	2930.65	-1.8786	4.07384e-06	1284.87	-0.692325	1	rod_vs_BC	NA
Arhgdib	6.87487	20.1408	-1.44211	1	2270.66	-7.98065	5.45044e-20	blue cone_vs_BC	NA
Arhgdig	149.917	0.646825	7.03039	8.722e-15	8.21754	4.14239	9.16945e-20	BC_vs_rod & blue cone	NA
Arhgef1	196.307	568.024	-1.52749	0.0341702	360.765	-0.875049	1	rod_vs_BC	NA
Arhgef17	2062.32	8.16244	7.86181	7.41354e-85	64.5522	4.97286	5.89941e-67	BC_vs_rod & blue cone	NA
Arhgef2	355.116	1584.21	-2.15502	6.96405e-18	2411.62	-2.76049	1.20895e-40	rod & blue cone_vs_BC	NA
Arhgef25	480.934	89.0282	2.42167	5.82373e-11	45.4707	3.38622	5.49229e-27	BC_vs_rod & blue cone	NA
Arhgef26	82.1841	5018.84	-5.73455	1.57596e-13	4571.33	-5.60401	1.03253e-12	rod & blue cone_vs_BC	NA
Arhgef4	323.38	8.82875	5.11765	1.88331e-35	231.259	0.482577	1	BC_vs_rod	NA
Arhgef9	2374.74	45.2764	5.69377	2.08143e-190	620.851	1.93365	1.33425e-18	BC_vs_rod & blue cone	NA
Arih2	912.381	2145.26	-1.23384	0.0315879	1615.68	-0.825054	1	rod_vs_BC	NA
Arl13b	176.212	2536.2	-3.84138	1.27336e-64	427.028	-1.27657	0.275996	rod_vs_BC	NA
Arl14ep	1829.97	4127.2	-1.17183	0.348274	5298.35	-1.53182	4.02776e-05	blue cone_vs_BC	NA
Arl2	3949.07	611.161	2.68874	1.0723e-41	1399.32	1.49496	0.000169821	BC_vs_rod & blue cone	NA
Arl2bp	1125.84	383.641	1.55191	8.40684e-05	483.696	1.21711	0.244359	BC_vs_rod	NA
Arl4a	155.35	976.152	-2.63978	1.38812e-16	326.192	-1.06325	1	rod_vs_BC	NA
Arl4d	314.667	1708.61	-2.43124	4.65881e-13	320.617	-0.02473	1	rod_vs_BC	NA
Arl5b	81.4367	274.827	-1.74776	0.0305824	226.337	-1.46903	0.296151	rod_vs_BC	NA
Arl6	1074.85	6789.95	-2.65528	2.53934e-36	11225.1	-3.37953	4.57303e-74	rod & blue cone_vs_BC	NA
Armc1	854.748	3406.02	-1.99236	2.49793e-20	1352.32	-0.660877	1	rod_vs_BC	NA
Armc7	126.382	310.996	-1.29307	0.445424	383.861	-1.5955	0.0290388	blue cone_vs_BC	NA
Armc9	449.253	2357.99	-2.38797	4.2793e-20	1355.38	-1.59071	0.000294922	rod & blue cone_vs_BC	NA
Armcx2	1486.33	502.085	1.56537	1.75841e-06	993.696	0.58084	1	BC_vs_rod	NA
Armcx4	410.264	80.4658	2.34152	3.62831e-13	103.604	1.98214	3.11919e-08	BC_vs_rod & blue cone	NA
Arpc3	1672.82	583.047	1.51747	0.00400926	587.564	1.5065	0.00573732	BC_vs_rod & blue cone	NA
Arpc5	533.822	1907.9	-1.83286	4.55701e-07	1438.59	-1.42643	0.0225054	rod & blue cone_vs_BC	NA
Arr3	2937.59	991.087	1.50855	0.865682	84858.7	-4.68383	4.4383e-08	blue cone_vs_BC	NA
Arrb1	333.962	7.22973	5.44876	3.24079e-35	78.2354	2.08357	6.35194e-07	BC_vs_rod & blue cone	NA
Arrdc1	418.519	131.871	1.65863	0.0120669	135.133	1.62342	0.0201873	BC_vs_rod & blue cone	NA
Arrdc3	377.737	4422.51	-3.53689	8.13862e-34	1485.87	-1.96897	1.38717e-05	rod & blue cone_vs_BC	NA
Arsa	173.825	33.6251	2.34913	1.82275e-06	92.392	0.906297	1	BC_vs_rod	NA
Arsb	288.98	30.3209	3.23031	9.90121e-20	364	-0.332608	1	BC_vs_rod	NA
Arsg	148.243	997.328	-2.73983	5.29213e-18	716.048	-2.26287	8.6375e-10	rod & blue cone_vs_BC	NA
Arvcf	233.547	78.3225	1.56925	0.012878	186.698	0.321853	1	BC_vs_rod	NA
Asap1	480.43	501.42	-0.0623589	1	140.785	1.76544	0.000147942	BC_vs_blue cone	NA
Asap2	1011.96	51.2667	4.28397	1.79351e-71	44.1042	4.50669	3.63371e-86	BC_vs_rod & blue cone	NA
Asap3	99.1561	1000.87	-3.31477	4.79243e-25	292.282	-1.54502	0.0464012	rod & blue cone_vs_BC	NA
Asb2	184.413	0.646825	7.3328	1.16994e-16	3.02856	5.81776	5.52512e-28	BC_vs_rod & blue cone	NA
Ascc2	183.953	658.827	-1.83643	8.56433e-05	433.81	-1.23573	0.569723	rod_vs_BC	NA
Asf1b	145.123	285.946	-0.974266	1	1460.74	-3.31837	1.66917e-24	blue cone_vs_BC	NA
Asic2	440.481	2.75257	6.82341	6.73917e-12	0.740144	8.25301	6.49024e-15	BC_vs_rod & blue cone	NA
Asic3	6789.95	136.357	5.6142	6.00147e-125	269	4.64358	3.04928e-85	BC_vs_rod & blue cone	NA
Asic4	1525.05	23.2529	5.99263	1.77886e-85	3566.49	-1.22168	0.572764	BC_vs_rod	NA
Asna1	3010.65	941.397	1.67302	0.000349265	1216.6	1.30386	0.217319	BC_vs_rod	NA
Asns	2668.31	325.414	3.02735	1.00853e-35	3747.88	-0.489043	1	BC_vs_rod	NA
Asnsd1	250.858	701.53	-1.47836	0.0262571	601.316	-1.25669	0.415475	rod_vs_BC	NA
Asph	1190.54	439.765	1.43541	0.000156963	4084.88	-1.77779	3.91223e-14	BC_vs_rod	NA
Asph	1190.54	439.765	1.43541	0.000156963	4084.88	-1.77779	3.91223e-14	blue cone_vs_BC	NA
Asphd2	174.991	32.5335	2.41412	1.22102e-07	21.464	3.00418	7.71517e-14	BC_vs_rod & blue cone	NA
Asrgl1	458.322	2694.43	-2.54885	4.71638e-20	1312.89	-1.51398	0.00713946	rod & blue cone_vs_BC	NA
Aste1	51.7699	439.91	-3.07665	2.54579e-12	240.031	-2.20801	0.000125048	rod & blue cone_vs_BC	NA
Astn1	462.195	5.2741	6.35345	5.05752e-39	64.3597	2.82993	3.98802e-15	BC_vs_rod & blue cone	NA
Asun	563.849	2656.18	-2.23394	5.52123e-31	1009.72	-0.839972	1	rod_vs_BC	NA
Atad2b	348.502	1342.93	-1.93961	5.23879e-05	407.824	-0.227094	1	rod_vs_BC	NA
Atad3aos	73.5047	311.07	-2.07155	8.84138e-05	271.417	-1.87623	0.00215351	rod & blue cone_vs_BC	NA
Atcay	2888.57	10.3454	7.94796	5.6707e-48	32.2913	6.37529	9.78507e-36	BC_vs_rod & blue cone	NA
Atg16l1	425.773	1723.59	-2.01459	2.34081e-11	1577.79	-1.88726	8.22773e-09	rod & blue cone_vs_BC	NA
Atg3	640.375	222.373	1.52105	0.0186691	374.797	0.771186	1	BC_vs_rod	NA
Atg4c	480.462	3021.5	-2.65093	1.99985e-37	4336.89	-3.17175	2.64079e-64	rod & blue cone_vs_BC	NA
Atg9b	150.26	1.38531	6.39698	4.62048e-15	5.24801	4.75856	4.08318e-17	BC_vs_rod & blue cone	NA
Atic	689.06	75.3744	3.17536	2.19163e-25	248.355	1.46816	0.0403507	BC_vs_rod & blue cone	NA
Atl1	334.621	46.269	2.83904	2.2337e-16	179.89	0.892665	1	BC_vs_rod	NA
Atl2	508.003	1305.99	-1.36045	0.0279257	825.098	-0.698787	1	rod_vs_BC	NA
Atox1	2177.73	347.287	2.64261	1.75321e-21	374.761	2.53243	4.44613e-19	BC_vs_rod & blue cone	NA
Atp11b	516.599	5264.74	-3.34442	3.43276e-61	1785.65	-1.78704	1.50661e-07	rod & blue cone_vs_BC	NA
Atp13a1	477.952	1297.78	-1.43867	0.016613	1161.21	-1.27853	0.220055	rod_vs_BC	NA
Atp13a2	865.282	335.374	1.36427	0.0214729	311.657	1.47018	0.00191113	BC_vs_rod & blue cone	NA
Atp1b2	39748.1	52322.2	-0.395058	1	263670	-2.71963	6.25415e-16	blue cone_vs_BC	NA
Atp2a2	2180.75	815.28	1.41814	0.0019201	1405.82	0.63255	1	BC_vs_rod	NA
Atp2b1	25123.6	6037.4	2.05469	8.58505e-19	6032.18	2.05586	1.02104e-18	BC_vs_rod & blue cone	NA
Atp2b2	2178.89	9.32032	7.79288	1.26086e-100	31.9792	6.06353	1.19527e-122	BC_vs_rod & blue cone	NA
Atp2b3	197.796	0.360219	7.85404	3.03904e-15	3.21925	5.80155	3.8119e-26	BC_vs_rod & blue cone	NA
Atp2c1	1342.56	5502.31	-2.03336	1.33423e-19	2327.2	-0.793259	1	rod_vs_BC	NA
Atp5c1	13026.1	4888.77	1.4106	0.0340097	6644.22	0.968978	1	BC_vs_rod	NA
Atp5d	6266.91	1957.19	1.67555	4.91533e-05	2480.01	1.33465	0.0932216	BC_vs_rod	NA
Atp5e	3699.07	580.352	2.66645	4.16044e-24	509.57	2.85313	1.2752e-29	BC_vs_rod & blue cone	NA
Atp5f1	8479.88	2902.14	1.54327	0.0034336	4257.33	0.991714	1	BC_vs_rod	NA
Atp5g1	448.859	142.294	1.65333	0.000813878	165.992	1.43171	0.0410391	BC_vs_rod & blue cone	NA
Atp5g3	11084.2	2278.37	2.27761	1.44951e-15	2555.52	2.11234	6.07676e-12	BC_vs_rod & blue cone	NA
Atp5h	2613.61	649.399	2.00536	2.92039e-11	868.909	1.58598	0.000215588	BC_vs_rod & blue cone	NA
Atp5j	6922.75	1832.65	1.91283	2.11149e-07	2635.14	1.39012	0.0614866	BC_vs_rod	NA
Atp5j2	4317.87	1490.81	1.53067	0.00458805	1519.82	1.5028	0.00924977	BC_vs_rod & blue cone	NA
Atp5k	3841.91	1120.55	1.77334	2.18833e-05	1264.11	1.59973	0.00167522	BC_vs_rod & blue cone	NA
Atp5l	130.115	82.8748	0.645405	1	27.3098	2.23915	3.47363e-06	BC_vs_blue cone	NA
Atp5o	8146.65	2141.85	1.92164	2.54433e-06	2759.18	1.55731	0.00925394	BC_vs_rod & blue cone	NA
Atp6ap1	12314.3	4049.68	1.60156	0.000151167	12425.7	-0.0129137	1	BC_vs_rod	NA
Atp6v0a1	9060.08	3243.85	1.48016	0.000148768	10143.5	-0.162791	1	BC_vs_rod	NA
Atp6v0a2	341.005	883.645	-1.37367	0.014802	971.387	-1.51042	0.000488292	rod & blue cone_vs_BC	NA
Atp6v0b	13319.5	5050.87	1.39569	0.0445396	8940.73	0.573741	1	BC_vs_rod	NA
Atp6v0d1	6085.74	1580.37	1.94259	3.76067e-12	3862.86	0.654901	1	BC_vs_rod	NA
Atp6v0e	953.357	478.745	0.991803	1	236.261	2.00777	3.64881e-08	BC_vs_blue cone	NA
Atp6v1e1	7593.26	2957.88	1.35839	0.0139842	4900.16	0.6311	1	BC_vs_rod	NA
Atp6v1f	4479.65	663.841	2.75043	1.08136e-35	1304.4	1.77724	6.54482e-08	BC_vs_rod & blue cone	NA
Atp6v1g2	2920.95	161.426	4.1692	2.46551e-99	347.755	3.06498	9.15978e-49	BC_vs_rod & blue cone	NA
Atp7a	214.729	676.764	-1.65418	0.000279848	308.712	-0.52478	1	rod_vs_BC	NA
Atp7b	12.528	249.518	-4.28363	4.04703e-18	58.5297	-2.20553	0.00533322	rod & blue cone_vs_BC	NA
Atp8a1	1146.85	957.819	0.260077	1	307.957	1.89499	1.28537e-14	BC_vs_blue cone	NA
Atp8a2	323.416	2696.19	-3.0568	1.19211e-54	845.193	-1.38536	0.012814	rod & blue cone_vs_BC	NA
Atp8b2	310.196	91.4105	1.74997	0.00613314	377.66	-0.283182	1	BC_vs_rod	NA
Atp9a	1904.05	263.519	2.84742	7.801e-32	751.201	1.33878	0.0708447	BC_vs_rod	NA
Atpif1	4782	648.924	2.87602	1.24937e-34	836.063	2.51101	4.32423e-23	BC_vs_rod & blue cone	NA
Atrip	649.938	1682.9	-1.37081	0.00138034	1089.59	-0.74418	1	rod_vs_BC	NA
Atrn	1640.34	457.602	1.83821	7.47954e-09	858.571	0.932231	1	BC_vs_rod	NA
Atrnl1	1127.24	176.123	2.66998	1.27897e-13	175.562	2.67159	8.49283e-14	BC_vs_rod & blue cone	NA
Atxn10	7850.4	1929.78	2.02137	2.06232e-15	4097.98	0.936655	1	BC_vs_rod	NA
Atxn2	1006.22	572.857	0.811687	1	291.812	1.78281	1.78143e-09	BC_vs_blue cone	NA
Atxn3	205.353	706.069	-1.77637	1.06864e-07	462.206	-1.16615	0.569477	rod_vs_BC	NA
Atxn7l2	359.265	110.734	1.69071	0.001105	113.56	1.65666	0.00189381	BC_vs_rod & blue cone	NA
Atxn7l3	254.831	61.9917	2.03003	7.38064e-05	84.0901	1.59178	0.0343759	BC_vs_rod & blue cone	NA
Auh	282.366	614.147	-1.11779	0.952925	1159.49	-2.0326	1.88551e-09	blue cone_vs_BC	NA
Aurkaip1	3334.95	1141.97	1.54295	0.00201297	1647.14	1.01551	1	BC_vs_rod	NA
Auts2	1815.81	7.00086	7.95046	1.06901e-94	8.71173	7.63624	3.8562e-130	BC_vs_rod & blue cone	NA
Avpi1	1204	248.057	2.27096	4.49118e-09	525.288	1.19233	0.790413	BC_vs_rod	NA
AW011738	8.9457	128.882	-3.74295	6.23632e-06	29.7491	-1.6732	0.595156	rod_vs_BC	NA
AW046200	3.06629	107.815	-5.03922	2.32115e-11	71.7448	-4.45873	1.93548e-08	rod & blue cone_vs_BC	NA
AW549877	669.142	11050.3	-4.03932	1.1201e-97	4251.92	-2.66377	1.15525e-29	rod & blue cone_vs_BC	NA
Awat2	8.45636	97.6022	-3.47004	6.24302e-05	110.974	-3.65199	1.74036e-05	rod & blue cone_vs_BC	NA
Azi2	553.83	3924.89	-2.82079	1.03352e-35	1470.07	-1.40638	0.0174446	rod & blue cone_vs_BC	NA
Azin1	3661.3	7975.52	-1.12173	0.698402	10355.1	-1.49791	0.000305618	blue cone_vs_BC	NA
B130006D01Rik	132.968	64.4281	1.03736	1	18.023	2.84955	7.8465e-07	BC_vs_blue cone	NA
B230216N24Rik	105.042	0.720438	6.51869	7.11782e-12	4.22528	4.53237	2.94391e-14	BC_vs_rod & blue cone	NA
B230217C12Rik	1577.79	5.17956	8.1206	1.77998e-83	40.4467	5.2715	1.72883e-159	BC_vs_rod & blue cone	NA
B3galnt1	1276.97	8.2909	7.17469	6.50832e-71	166.888	2.92434	2.15053e-19	BC_vs_rod & blue cone	NA
B3galt1	533.609	125.333	2.07647	9.23601e-05	392.252	0.441238	1	BC_vs_rod	NA
B3galt2	7663.62	44.4027	7.41432	1.69297e-213	63.6066	6.88934	6.82324e-220	BC_vs_rod & blue cone	NA
B3gat1	979.601	9.37445	6.6474	2.43101e-60	5.98018	7.25386	7.99654e-69	BC_vs_rod & blue cone	NA
B3gat3	952.977	91.0059	3.38356	2.5843e-45	638.402	0.577064	1	BC_vs_rod	NA
B3gnt1	1439.25	2470.2	-0.777194	1	3678.47	-1.35077	0.0480906	blue cone_vs_BC	NA
B3gnt2	473.453	2.5873	7.18982	3.64129e-31	34.5372	3.74937	8.35234e-20	BC_vs_rod & blue cone	NA
B3gnt5	17.7731	155.058	-3.07871	1.17788e-05	48.1533	-1.41354	0.821074	rod_vs_BC	NA
B3gnt9	148.393	3.36042	5.29556	3.95589e-18	2.5187	5.72349	9.11266e-22	BC_vs_rod & blue cone	NA
B430319G15Rik	128.745	1.40407	6.14201	5.6261e-13	6.54706	4.21987	1.40964e-11	BC_vs_rod & blue cone	NA
B4galnt4	245.672	38.2191	2.66116	3.31563e-07	50.6315	2.26015	9.58849e-05	BC_vs_rod & blue cone	NA
B4galt1	162.998	5113.57	-4.96808	3.45813e-165	640.234	-1.9746	2.12292e-10	rod & blue cone_vs_BC	NA
B4galt4	605.545	8.43173	6.06949	3.63819e-55	211.268	1.51622	0.00826695	BC_vs_rod & blue cone	NA
B4galt5	220.65	3.11207	5.9607	3.90107e-21	18.482	3.54337	3.3478e-14	BC_vs_rod & blue cone	NA
B4galt6	171.761	3.99065	5.26549	1.41262e-22	8.48419	4.29279	3.36651e-27	BC_vs_rod & blue cone	NA
B630019K06Rik	178.94	0.360219	7.68803	1.02992e-14	5.73844	4.88787	4.06896e-24	BC_vs_rod & blue cone	NA
B930003M22Rik	26.1678	70.4684	-1.40253	0.729274	110.689	-2.04536	0.0439108	blue cone_vs_BC	NA
B930041F14Rik	321.226	21.0937	3.90037	1.6635e-28	55.0084	2.53696	9.96e-13	BC_vs_rod & blue cone	NA
Bag2	364.824	111.72	1.70499	0.000446019	324.034	0.172915	1	BC_vs_rod	NA
Bahcc1	204.857	6.87096	4.82303	7.18275e-25	115.157	0.828987	1	BC_vs_rod	NA
Bai3	963.99	54.8848	4.12143	9.76222e-75	140.922	2.76853	1.70905e-35	BC_vs_rod & blue cone	NA
Baiap2	994.067	43.1431	4.51411	5.18123e-82	278.61	1.83229	7.15918e-09	BC_vs_rod & blue cone	NA
Bak1	130.668	14.5555	3.1506	1.53453e-10	12.5014	3.35466	3.53743e-13	BC_vs_rod & blue cone	NA
Bambi	1.57809	39.1785	-4.38137	0.000180106	142.641	-6.19518	2.16373e-09	rod & blue cone_vs_BC	NA
Bambi-ps1	148.996	16.2952	3.14616	6.19647e-06	15.4184	3.21662	1.99699e-06	BC_vs_rod & blue cone	NA
BB283400	947.798	9505.89	-3.32133	1.52148e-59	4009.74	-2.07808	2.08371e-13	rod & blue cone_vs_BC	NA
Bbs1	206.848	652.753	-1.65535	6.05937e-05	526.821	-1.34658	0.0705827	rod_vs_BC	NA
Bbs12	135.259	3451.73	-4.67117	2.3282e-120	1708.37	-3.65824	4.44225e-63	rod & blue cone_vs_BC	NA
Bbs2	772.097	4144.44	-2.42254	5.96296e-48	1569.89	-1.02298	1	rod_vs_BC	NA
Bbs5	493.938	6445.14	-3.702	2.37496e-106	4312.34	-3.12297	9.86941e-66	rod & blue cone_vs_BC	NA
Bbs7	511.223	15550.4	-4.91485	4.49569e-116	4674.76	-3.18503	1.59889e-36	rod & blue cone_vs_BC	NA
Bbs9	304.523	6571.5	-4.42625	1.02015e-158	2684.53	-3.13621	1.05438e-61	rod & blue cone_vs_BC	NA
BC005561	726.818	606.732	0.259701	1	146.928	2.29894	2.80329e-11	BC_vs_blue cone	NA
BC005764	140.891	36.3235	1.93473	0.00409464	17.002	3.01874	3.93042e-10	BC_vs_rod & blue cone	NA
BC017158	128.002	344.156	-1.41592	0.0854011	420.782	-1.70549	0.0010279	blue cone_vs_BC	NA
BC018242	642.869	140.487	2.18812	3.59837e-11	586.949	0.131174	1	BC_vs_rod	NA
BC018473	137.19	0.646825	6.37944	1.39033e-05	0	7.77069	3.14013e-07	BC_vs_rod & blue cone	NA
BC022687	37.5039	682.385	-4.18205	1.33523e-39	774.589	-4.36446	3.07882e-44	rod & blue cone_vs_BC	NA
BC024978	88.6015	261.692	-1.56141	0.0242462	302.502	-1.77014	0.00109375	rod & blue cone_vs_BC	NA
BC027072	173.292	21339.4	-6.64255	1.08127e-14	17832.1	-6.39371	2.25002e-13	rod & blue cone_vs_BC	NA
BC029214	2053.96	965.081	1.08857	0.932262	701.288	1.5487	2.87923e-05	BC_vs_blue cone	NA
BC030307	138.989	321.066	-1.20243	0.847854	620.945	-2.14905	1.3975e-05	blue cone_vs_BC	NA
BC030499	30151.9	192.846	7.26581	3.31917e-214	246.799	6.90888	9.26735e-198	BC_vs_rod & blue cone	NA
BC030500	192.848	0.360219	7.99224	1.73566e-14	0	9.03519	1.02668e-14	BC_vs_rod & blue cone	NA
BC031181	6752.08	2488.47	1.43734	0.0105974	3836.54	0.814034	1	BC_vs_rod	NA
BC037034	137.737	40.6939	1.74522	0.0184301	47.0762	1.54143	0.115668	BC_vs_rod	NA
BC055324	19.864	189.848	-3.23479	1.63616e-10	86.5734	-2.10971	0.00426241	rod & blue cone_vs_BC	NA
Bcap29	537.6	935.444	-0.796498	1	1905.13	-1.82037	1.23106e-06	blue cone_vs_BC	NA
Bcar3	15.9669	491.061	-4.90841	4.95545e-36	513.911	-4.97406	3.42733e-37	rod & blue cone_vs_BC	NA
Bcat1	555.578	4214.23	-2.91708	7.03487e-31	12568.9	-4.49023	2.57473e-100	rod & blue cone_vs_BC	NA
Bckdhb	70.3435	33.773	1.0526	1	363.503	-2.3588	8.87272e-09	blue cone_vs_BC	NA
Bcl2	75.1244	649.56	-3.08541	4.09262e-13	82.6743	-0.129299	1	rod_vs_BC	NA
Bcl2l1	2075.69	2012.58	0.0449192	1	5396.23	-1.37671	0.00187028	blue cone_vs_BC	NA
Bcl2l10	18.2358	100.504	-2.43288	0.00228351	38.5716	-1.06669	1	rod_vs_BC	NA
Bcl2l11	48.487	527.531	-3.42668	3.00977e-17	106.278	-1.12747	1	rod_vs_BC	NA
Bcl2l2	744.703	283.331	1.39115	0.0277435	450.447	0.723747	1	BC_vs_rod	NA
Bcl7a	903.664	385.816	1.22482	0.264116	256.795	1.81184	5.93365e-08	BC_vs_blue cone	NA
Bcl9	710.997	246.842	1.5229	0.000459692	313.511	1.179	0.448688	BC_vs_rod	NA
Bcr	1610.1	175.283	3.19265	3.46074e-62	734.978	1.12969	0.639824	BC_vs_rod	NA
Bdnf	2355.31	8.37616	8.01829	5.97678e-98	20.5369	6.80551	4.99091e-126	BC_vs_rod & blue cone	NA
Bend4	626.35	57.46	3.37818	1.57849e-06	989.947	-0.648164	1	BC_vs_rod	NA
Bend5	61.641	0.682909	5.75121	2.21005e-09	300.258	-2.27277	4.82542e-06	blue cone_vs_BC	NA
Bend6	458.474	3.03918	7.0144	4.73721e-34	3.47891	6.88939	4.77155e-43	BC_vs_rod & blue cone	NA
Bend7	80.097	267.302	-1.73849	0.00377596	81.668	-0.0340478	1	rod_vs_BC	NA
Best3	101.439	1.06189	6.19221	1.75552e-11	0.2507	7.45003	5.50474e-12	BC_vs_rod & blue cone	NA
Bex1	2321.66	51.798	5.46117	5.549e-129	210.895	3.45368	4.03551e-58	BC_vs_rod & blue cone	NA
Bex2	5635.96	820.068	2.77674	8.53491e-40	2632.73	1.09657	1	BC_vs_rod	NA
Bex4	240.388	31.1287	2.93867	2.2417e-16	87.1928	1.46103	0.050874	BC_vs_rod	NA
Bicd1	1543.42	222.003	2.78899	5.51861e-21	521.486	1.56088	0.00700984	BC_vs_rod & blue cone	NA
Birc2	1008.55	2771.47	-1.45721	0.000107926	1571.52	-0.639501	1	rod_vs_BC	NA
Bloc1s1	2633.22	501.054	2.38943	2.66241e-19	695.246	1.91768	4.66258e-09	BC_vs_rod & blue cone	NA
Blvrb	256.775	12.8916	4.26872	1.18953e-27	51.5014	2.30898	3.64429e-09	BC_vs_rod & blue cone	NA
Bmf	2.2156	124.971	-5.58681	2.51933e-11	101.835	-5.29599	6.27582e-10	rod & blue cone_vs_BC	NA
Bmp15	13.9679	122.398	-2.99136	0.0206382	768.696	-5.53471	5.0077e-09	rod & blue cone_vs_BC	NA
Bmp7	975.051	2.77133	8.23155	1.19806e-44	6.75096	7.08998	1.13636e-64	BC_vs_rod & blue cone	NA
Bmpr1a	340.233	3554.14	-3.37833	4.63946e-49	1449.72	-2.08724	8.43627e-11	rod & blue cone_vs_BC	NA
Bmyc	1623.09	444.112	1.86649	7.55371e-08	687.759	1.2366	0.312354	BC_vs_rod	NA
Bnip3	3226.82	747.991	2.10068	3.51155e-07	495.982	2.69155	1.58228e-15	BC_vs_rod & blue cone	NA
Bok	223.89	27.8376	2.97835	4.0978e-10	161.006	0.473402	1	BC_vs_rod	NA
Bphl	1179.94	305.784	1.9432	1.88528e-09	635.006	0.892202	1	BC_vs_rod	NA
Bpnt1	1023.02	2006.54	-0.967352	1	4109.65	-1.99725	3.74392e-05	blue cone_vs_BC	NA
Braf	3291.41	10088.5	-1.61202	0.000970314	11137.8	-1.75444	3.78477e-05	rod & blue cone_vs_BC	NA
Brca1	4.96234	371.433	-6.18585	2.90815e-26	55.0087	-3.44989	2.73447e-06	rod & blue cone_vs_BC	NA
Brd4	847.799	612.79	0.467485	1	294.94	1.52046	0.00126272	BC_vs_blue cone	NA
Brd8	2839.02	10385.6	-1.86697	2.02783e-07	10344.8	-1.86129	3.17972e-07	rod & blue cone_vs_BC	NA
Brdt	153.274	29.4293	2.3747	1.01224e-06	71.2554	1.0988	1	BC_vs_rod	NA
Bre	3043.59	942.078	1.68843	2.30808e-05	2017.81	0.592002	1	BC_vs_rod	NA
Bri3bp	749.337	130.046	2.51651	1.14275e-17	477.856	0.646506	1	BC_vs_rod	NA
Brinp2	103.698	2.80742	5.02169	2.2797e-12	56.9035	0.855546	1	BC_vs_rod	NA
Brk1	3929.97	763.951	2.35973	9.68063e-25	869.999	2.17238	7.91486e-19	BC_vs_rod & blue cone	NA
Brsk2	1760.11	740.718	1.24697	0.101873	404.455	2.11858	2.63939e-19	BC_vs_blue cone	NA
Bscl2	8673.37	619.486	3.80065	4.31596e-87	1327.42	2.7035	6.90316e-34	BC_vs_rod & blue cone	NA
Bsn	863.118	366.265	1.23329	0.316128	204.343	2.07274	8.54069e-11	BC_vs_blue cone	NA
Bspry	39.0633	22.7742	0.772843	1	227.8	-2.52172	5.82245e-05	blue cone_vs_BC	NA
Bst1	3.29755	468.253	-6.76328	1.23603e-10	2.26302	0.494439	1	rod_vs_BC	NA
Btbd10	324.798	2233.03	-2.7822	4.84464e-57	1863.47	-2.52149	9.4895e-42	rod & blue cone_vs_BC	NA
Btbd2	999.155	262.188	1.92587	1.51677e-07	219.147	2.18283	9.76324e-12	BC_vs_rod & blue cone	NA
Btbd9	5379.47	1600.1	1.7479	2.43794e-11	2192.15	1.29398	0.0211396	BC_vs_rod & blue cone	NA
Btc	200.042	781.29	-1.95743	7.57804e-05	1993.14	-3.30299	7.30186e-24	rod & blue cone_vs_BC	NA
Btf3	1001.23	316.549	1.65736	0.000214386	337.837	1.5638	0.00198225	BC_vs_rod & blue cone	NA
Bub1b	29.6885	1774.24	-5.78004	7.32218e-22	7075.68	-7.73953	2.27208e-42	rod & blue cone_vs_BC	NA
Bysl	427.62	1006	-1.23326	0.248259	1583.71	-1.88688	2.69364e-09	blue cone_vs_BC	NA
C030016D13Rik	52.4139	321.462	-2.59789	2.16999e-07	175.566	-1.73117	0.0427126	rod & blue cone_vs_BC	NA
C030039L03Rik	167.657	754.915	-2.16905	1.41687e-10	344.834	-1.04082	1	rod_vs_BC	NA
C030046E11Rik	78.6996	310.843	-1.96339	0.0113003	94.1284	-0.255578	1	rod_vs_BC	NA
C130046K22Rik	12.3697	104.264	-3.03029	2.64626e-07	127.619	-3.32165	2.6184e-09	rod & blue cone_vs_BC	NA
C130071C03Rik	354.743	98.1541	1.84976	8.74403e-05	52.5204	2.74453	3.74944e-16	BC_vs_rod & blue cone	NA
C1qb	6.61021	8.57823	-0.353761	1	228.621	-4.96835	3.57569e-11	blue cone_vs_BC	NA
C1ql3	16.34	213.532	-3.70075	7.42348e-17	271.825	-4.04803	2.4533e-21	rod & blue cone_vs_BC	NA
C230024C17Rik	284.572	0.341455	8.48808	1.56682e-16	0	9.51191	2.47206e-16	BC_vs_rod & blue cone	NA
C2cd2l	839.689	4484.95	-2.41122	8.88646e-16	7470.25	-3.1455	3.77427e-35	rod & blue cone_vs_BC	NA
C330027C09Rik	21.2624	133.196	-2.61526	0.000193053	102.343	-2.23904	0.00726287	rod & blue cone_vs_BC	NA
C4bp-ps1	21.8649	170.446	-2.93803	2.51999e-07	23.9927	-0.13343	1	rod_vs_BC	NA
C630043F03Rik	225.512	20.5905	3.43097	1.89083e-20	175.837	0.357798	1	BC_vs_rod	NA
Cab39l	867.613	2153.64	-1.31011	0.0255248	2833.34	-1.70555	1.42981e-08	rod & blue cone_vs_BC	NA
Cables1	239.879	3.41744	5.9785	5.9754e-21	0.993084	7.47906	1.24513e-21	BC_vs_rod & blue cone	NA
Cabp1	1679.42	11.0406	7.17446	6.05925e-84	305.06	2.45194	8.43875e-12	BC_vs_rod & blue cone	NA
Cabp2	1894.13	5.05254	8.28808	2.38452e-44	23.8659	6.20758	2.08172e-34	BC_vs_rod & blue cone	NA
Cabp4	107.106	5911.41	-5.65918	2.06081e-19	2529.68	-4.46035	5.43345e-11	rod & blue cone_vs_BC	NA
Cabp5	38234.1	274.648	7.10756	0	27233.8	0.488586	1	BC_vs_rod	NA
Cacfd1	344.077	896.644	-1.37864	0.009963	1088.49	-1.65834	1.37601e-06	rod & blue cone_vs_BC	NA
Cacna1a	158.314	20.3011	2.9271	2.8615e-09	8.76776	4.11917	1.52107e-18	BC_vs_rod & blue cone	NA
Cacna1b	531.63	3.83178	6.96613	1.34181e-40	11.0418	5.54617	4.74438e-56	BC_vs_rod & blue cone	NA
Cacna1d	921.859	7.14024	6.91484	2.80109e-66	7.23418	6.91773	1.09667e-82	BC_vs_rod & blue cone	NA
Cacna1f	4388.22	11884.9	-1.43492	0.00956906	6951.33	-0.662592	1	rod_vs_BC	NA
Cacna1g	745.888	2.4472	8.01315	4.36882e-43	8.69055	6.36264	2.64741e-78	BC_vs_rod & blue cone	NA
Cacna1h	2772.88	16.5847	7.34055	2.38811e-142	1465.03	0.918622	1	BC_vs_rod	NA
Cacna1i	456.102	2.16131	7.53853	8.53266e-32	0	10.0381	1.93592e-20	BC_vs_rod & blue cone	NA
Cacna1s	773.248	69.6503	3.46093	5.18335e-35	246.831	1.64298	0.00100255	BC_vs_rod & blue cone	NA
Cacna2d1	1171.17	5.44812	7.5975	2.20428e-63	35.2032	5.02991	8.89542e-68	BC_vs_rod & blue cone	NA
Cacna2d2	550.672	47.6275	3.50158	5.65932e-15	47.147	3.51646	1.46252e-15	BC_vs_rod & blue cone	NA
Cacna2d3	9519.24	38.7085	7.90536	8.78221e-195	34.4835	8.06997	1.53975e-216	BC_vs_rod & blue cone	NA
Cacnb1	120.672	4.47716	4.64734	1.13364e-15	31.7113	1.91381	0.00259023	BC_vs_rod & blue cone	NA
Cacnb4	428.14	99.0682	2.10086	1.5947e-06	215.392	0.986524	1	BC_vs_rod	NA
Cacng3	139.413	2.04945	5.81678	1.3691e-13	1.25847	6.44353	8.75131e-16	BC_vs_rod & blue cone	NA
Cacul1	358.881	985.848	-1.45875	0.000765441	442.08	-0.303074	1	rod_vs_BC	NA
Cadm1	6728.81	9123.84	-0.438281	1	2313.62	1.53637	0.00498497	BC_vs_blue cone	NA
Cadm2	715.838	2481.28	-1.79055	1.09337e-06	1947.22	-1.44146	0.0143881	rod & blue cone_vs_BC	NA
Cadm3	1312.95	52.2563	4.6348	2.11136e-88	976.372	0.426331	1	BC_vs_rod	NA
Cadm4	641.475	20.9306	4.89125	4.32523e-46	67.3025	3.23891	1.94129e-23	BC_vs_rod & blue cone	NA
Cadps	9628.15	38.3179	7.93752	3.24515e-192	134.643	6.13676	3.53101e-142	BC_vs_rod & blue cone	NA
Calb2	130.652	5.82566	4.37211	1.30623e-10	3.52248	5.06066	6.8937e-14	BC_vs_rod & blue cone	NA
Calcoco1	737.564	2499.26	-1.75908	5.93912e-11	3922.66	-2.40885	1.15196e-35	rod & blue cone_vs_BC	NA
Cald1	663.595	665.313	-0.00354702	1	158.697	2.05639	9.00239e-07	BC_vs_blue cone	NA
Calm1	143675	5799.35	4.62003	3.02578e-108	17695.6	3.01434	4.32128e-34	BC_vs_rod & blue cone	NA
Calm2	13165.3	4584.75	1.51933	0.000551393	6966.16	0.916829	1	BC_vs_rod	NA
Calm3	6187.48	759.258	3.01971	1.19373e-33	1114.98	2.46661	2.4714e-18	BC_vs_rod & blue cone	NA
Calml4	112.667	0.341455	7.26039	6.93754e-11	0	8.32422	6.94217e-12	BC_vs_rod & blue cone	NA
Calu	2905.08	1759.89	0.721048	1	46896	-4.00212	4.12519e-64	blue cone_vs_BC	NA
Caly	9256.88	21.197	8.62796	9.23427e-80	48.7949	7.4698	2.07979e-65	BC_vs_rod & blue cone	NA
Camk1	308.025	19.5127	3.9367	7.88626e-18	126.274	1.2767	0.76077	BC_vs_rod	NA
Camk1g	84.6267	871.151	-3.34392	1.96986e-15	688.331	-3.00626	1.9558e-11	rod & blue cone_vs_BC	NA
Camk2b	7478.22	153.281	5.59935	4.80696e-245	24413.3	-1.70489	2.17357e-08	BC_vs_rod	NA
Camk2b	7478.22	153.281	5.59935	4.80696e-245	24413.3	-1.70489	2.17357e-08	blue cone_vs_BC	NA
Camk2d	3917.03	8368.28	-1.09393	0.818204	9700.77	-1.30684	0.0197613	blue cone_vs_BC	NA
Camk2n2	138.29	0.323413	7.33675	4.18999e-13	30.7509	2.15579	0.000203738	BC_vs_rod & blue cone	NA
Camk4	1489.52	48.9025	4.89442	2.42716e-49	85.3709	4.10174	1.39469e-35	BC_vs_rod & blue cone	NA
Camkk1	917.584	1583.55	-0.784596	1	3113.63	-1.75775	4.28766e-05	blue cone_vs_BC	NA
Camkv	1672.59	8.25482	7.58011	1.88108e-92	19.9307	6.35564	9.90417e-129	BC_vs_rod & blue cone	NA
Camsap1	1366.22	3858.6	-1.49636	0.00020975	1289.23	0.0832053	1	rod_vs_BC	NA
Camsap2	1722.79	378.455	2.18127	2.66663e-15	533.899	1.68689	6.97845e-06	BC_vs_rod & blue cone	NA
Camsap3	377.109	90.316	2.05713	1.05345e-10	138.978	1.43767	0.00879662	BC_vs_rod & blue cone	NA
Cand2	372.019	46.111	2.99262	7.08888e-16	292.137	0.348363	1	BC_vs_rod	NA
Cant1	548.837	152.573	1.84048	4.76305e-05	184.594	1.56678	0.0092917	BC_vs_rod & blue cone	NA
Cap1	2932.18	2072.17	0.499164	1	361.736	3.01033	9.26205e-28	BC_vs_blue cone	NA
Cap2	1068.72	13.6386	6.2646	6.50018e-87	1495.49	-0.48345	1	BC_vs_rod	NA
Capn10	99.4695	666.616	-2.74132	8.12244e-20	547.351	-2.45761	4.53104e-14	rod & blue cone_vs_BC	NA
Capn2	150.958	8.34864	4.1174	8.80018e-15	80.5686	0.89896	1	BC_vs_rod	NA
Capn7	463.313	1580.01	-1.7674	2.47557e-07	1527.49	-1.71905	1.81717e-06	rod & blue cone_vs_BC	NA
Capns1	960.72	255.116	1.91041	1.60908e-09	332.591	1.52844	0.000724291	BC_vs_rod & blue cone	NA
Capza1	83.7785	556.672	-2.72165	8.50582e-20	769.719	-3.18854	9.24684e-32	rod & blue cone_vs_BC	NA
Car10	11835.5	67.9327	7.37361	1.96654e-81	111.405	6.66795	1.2018e-67	BC_vs_rod & blue cone	NA
Car11	989.411	12.6627	6.24102	2.83884e-83	46.5317	4.39889	2.60033e-84	BC_vs_rod & blue cone	NA
Car2	39780.7	7039.13	2.48956	1.29551e-12	21596.5	0.878082	1	BC_vs_rod	NA
Car8	10830.1	64.5651	7.22919	1.48419e-36	4480.52	1.24806	1	BC_vs_rod	NA
Casc4	481.171	155.046	1.62638	0.00452875	283.303	0.76113	1	BC_vs_rod	NA
Cask	7727.53	2871.28	1.42547	0.0146158	5239.14	0.559531	1	BC_vs_rod	NA
Caskin1	679.058	19.6217	5.08633	6.42378e-59	77.4678	3.12132	1.86004e-29	BC_vs_rod & blue cone	NA
Caskin2	36.3951	271.526	-2.86148	1.95271e-06	187.213	-2.33076	0.00131692	rod & blue cone_vs_BC	NA
Casp2	241.096	1120.16	-2.21035	2.21528e-11	565.108	-1.22552	0.495712	rod_vs_BC	NA
Casp7	3384.31	66.1144	5.5944	1.08315e-29	12890.8	-1.90437	0.0620575	BC_vs_rod	NA
Cat	394.922	803.73	-1.02152	1	1363.75	-1.78202	0.000230626	blue cone_vs_BC	NA
Catsper4	7.63568	166.903	-4.35098	3.76861e-14	560.118	-6.08253	1.11539e-31	rod & blue cone_vs_BC	NA
Cbfa2t2	728.572	6361.87	-3.11749	7.06436e-31	8831	-3.58935	1.46926e-45	rod & blue cone_vs_BC	NA
Cbfa2t3	1687.04	6.94457	7.843	1.28467e-92	8.24146	7.60911	2.45591e-125	BC_vs_rod & blue cone	NA
Cbll1	759.739	2067	-1.4402	0.0295976	1172.97	-0.624866	1	rod_vs_BC	NA
Cbr1	1565.02	444.11	1.81235	1.19858e-05	1081.02	0.532502	1	BC_vs_rod	NA
Cbx4	266.294	52.9132	2.32326	3.00924e-10	130.51	1.02667	1	BC_vs_rod	NA
Cbx6	1910.4	720.796	1.40473	0.00275298	1484.84	0.362925	1	BC_vs_rod	NA
Cc2d1b	373.032	978.779	-1.39044	0.0151911	396.269	-0.0877866	1	rod_vs_BC	NA
Cc2d2a	810.44	2875.93	-1.82226	3.69444e-05	1213.59	-0.581122	1	rod_vs_BC	NA
Ccar2	978.178	2019.8	-1.04531	1	2960.62	-1.59665	3.95495e-07	blue cone_vs_BC	NA
Ccbl2	16.646	385.645	-4.48489	4.97449e-17	122.914	-2.85212	2.7301e-05	rod & blue cone_vs_BC	NA
Ccdc103	7.97352	227.998	-4.55861	5.54324e-05	124.551	-3.72983	0.00352974	rod & blue cone_vs_BC	NA
Ccdc106	840.934	15.1467	5.75867	1.22447e-72	100.677	3.05387	8.3745e-33	BC_vs_rod & blue cone	NA
Ccdc113	34.0781	818.161	-4.57031	1.65896e-44	759.752	-4.46379	7.49492e-42	rod & blue cone_vs_BC	NA
Ccdc117	135.082	454.889	-1.74926	0.000213813	153.83	-0.189796	1	rod_vs_BC	NA
Ccdc126	705.466	15808.4	-4.47858	1.04755e-131	4726.62	-2.73966	2.39218e-33	rod & blue cone_vs_BC	NA
Ccdc136	3405.96	81.5715	5.35596	4.44102e-70	19100.2	-2.47649	4.67929e-10	blue cone_vs_BC	NA
Ccdc137	266.336	845.752	-1.66118	0.00010574	646.868	-1.27574	0.22647	rod_vs_BC	NA
Ccdc14	180.806	1028.25	-2.50159	1.43485e-15	1002.64	-2.46551	8.35984e-15	rod & blue cone_vs_BC	NA
Ccdc141	266.925	86.3274	1.6124	0.151581	958.283	-1.82848	0.0286894	blue cone_vs_BC	NA
Ccdc149	122.791	3.02113	5.13027	1.58221e-16	148.325	-0.273305	1	BC_vs_rod	NA
Ccdc151	1.08036	93.0152	-5.932	7.1461e-08	100.12	-6.03608	4.57207e-08	rod & blue cone_vs_BC	NA
Ccdc155	186.124	42.8452	2.09609	0.000308023	321.97	-0.787979	1	BC_vs_rod	NA
Ccdc157	98.8388	651.977	-2.7208	6.7788e-17	479.628	-2.27916	1.2698e-09	rod & blue cone_vs_BC	NA
Ccdc171	298.604	87.0168	1.76484	0.0354428	190.841	0.640862	1	BC_vs_rod	NA
Ccdc173	146.342	1297.77	-3.13784	9.16625e-22	314.098	-1.09864	1	rod_vs_BC	NA
Ccdc175	79.6553	2.12451	4.99281	1.93266e-11	279.111	-1.80046	0.0114218	blue cone_vs_BC	NA
Ccdc176	111.991	665.285	-2.55824	5.57237e-12	170.083	-0.59754	1	rod_vs_BC	NA
Ccdc177	1462.79	326.034	2.1605	4.30938e-13	136.923	3.40854	8.31514e-50	BC_vs_rod & blue cone	NA
Ccdc181	434.1	1376.37	-1.66228	4.65779e-06	1289.04	-1.56817	0.000130705	rod & blue cone_vs_BC	NA
Ccdc24	190.012	7572.01	-5.29956	1.28831e-103	2296.11	-3.58332	1.10057e-37	rod & blue cone_vs_BC	NA
Ccdc28a	312.53	95.3239	1.70218	0.0108756	127.913	1.28271	0.557131	BC_vs_rod	NA
Ccdc28b	2244.71	857.01	1.38773	0.00396678	625.362	1.84159	1.87311e-11	BC_vs_rod & blue cone	NA
Ccdc30	129.269	4.51614	4.71942	9.91089e-14	184.564	-0.505647	1	BC_vs_rod	NA
Ccdc53	882.396	335.142	1.39349	0.0211838	379.757	1.21434	0.360382	BC_vs_rod	NA
Ccdc57	94.5588	665.219	-2.80499	3.04001e-14	316.135	-1.73593	0.005743	rod & blue cone_vs_BC	NA
Ccdc6	490.957	2648.84	-2.42734	1.97861e-19	3445.61	-2.80603	1.71181e-30	rod & blue cone_vs_BC	NA
Ccdc64	96.1742	562.407	-2.54372	3.77916e-10	318.861	-1.72855	0.00810938	rod & blue cone_vs_BC	NA
Ccdc65	21.4135	296.007	-3.70662	9.20125e-07	139.909	-2.64796	0.00620867	rod & blue cone_vs_BC	NA
Ccdc79	17.7401	122.63	-2.76825	0.000162662	40.0452	-1.17376	1	rod_vs_BC	NA
Ccdc85a	110.323	3.74085	4.71577	1.09741e-14	338.159	-1.60883	0.0435633	BC_vs_rod	NA
Ccdc85a	110.323	3.74085	4.71577	1.09741e-14	338.159	-1.60883	0.0435633	blue cone_vs_BC	NA
Ccdc87	2.42538	257.04	-6.49562	2.30922e-15	35.4215	-3.68267	0.000371006	rod & blue cone_vs_BC	NA
Ccdc88a	1880.78	395.559	2.24427	6.89066e-13	438.783	2.09435	2.98085e-10	BC_vs_rod & blue cone	NA
Ccdc88c	504.623	9.06196	5.71881	5.11571e-52	8.25341	5.88077	6.52207e-64	BC_vs_rod & blue cone	NA
Ccdc89	54.1716	814.335	-3.87927	7.92708e-20	216.448	-1.98115	0.0061476	rod & blue cone_vs_BC	NA
Ccdc91	431.557	140.929	1.60752	0.00187149	708.325	-0.71382	1	BC_vs_rod	NA
Ccdc96	5.08541	492.631	-6.51693	3.01133e-33	101.151	-4.2449	8.66365e-12	rod & blue cone_vs_BC	NA
Cck	278.495	0	8.92486	1.71422e-14	4.23723	5.89527	6.06179e-22	BC_vs_rod & blue cone	NA
Cckbr	69.0613	30.9302	1.10227	1	5286.73	-6.0047	6.52366e-12	blue cone_vs_BC	NA
Ccl25	466.582	107.984	2.10202	1.37364e-06	153.508	1.59843	0.0146465	BC_vs_rod & blue cone	NA
Ccl27a	4.51949	97.8351	-4.3386	4.15842e-11	138.156	-4.83376	2.1194e-14	rod & blue cone_vs_BC	NA
Ccl9	17.545	32.1386	-0.858581	1	686.419	-5.22668	1.22387e-23	blue cone_vs_BC	NA
Ccm2	386.272	356.916	0.11395	1	1444.8	-1.89638	4.64458e-05	blue cone_vs_BC	NA
Ccna2	27.9791	225.826	-2.98267	1.02988e-06	37.3368	-0.414396	1	rod_vs_BC	NA
Ccnd1	496.116	99.2747	2.30791	1.83903e-07	126.891	1.95748	0.000169224	BC_vs_rod & blue cone	NA
Ccnf	462.368	93.9413	2.29149	2.51522e-12	55.8315	3.04099	9.83037e-28	BC_vs_rod & blue cone	NA
Ccni	1784.98	498.11	1.83858	1.44689e-09	537.041	1.73007	1.58334e-07	BC_vs_rod & blue cone	NA
Ccnj	392.342	1535.77	-1.96358	2.90787e-10	658.921	-0.744818	1	rod_vs_BC	NA
Ccnjl	671.22	3.43476	7.39314	1.73395e-39	484.084	0.468797	1	BC_vs_rod	NA
Ccnk	210.154	156.787	0.420144	1	58.1351	1.84612	0.000355821	BC_vs_blue cone	NA
Ccnl2	782.927	3197.63	-2.02857	3.51346e-14	1465.66	-0.904753	1	rod_vs_BC	NA
Ccp110	551.648	3345.09	-2.59145	2.55548e-14	789.246	-0.515167	1	rod_vs_BC	NA
Ccpg1os	335.332	1072.97	-1.67321	0.0005874	940.27	-1.48329	0.0238346	rod & blue cone_vs_BC	NA
Ccr9	147.415	81.1003	0.852154	1	24.0981	2.57869	0.000162718	BC_vs_blue cone	NA
Ccrn4l	464.488	58.9245	2.96664	8.33802e-24	69.5172	2.73145	5.77561e-21	BC_vs_rod & blue cone	NA
Ccsap	308.227	66.2994	2.20609	1.93163e-08	89.177	1.78279	0.000227092	BC_vs_rod & blue cone	NA
Ccz1	338.875	1072.05	-1.65921	1.47002e-07	1329.58	-1.96962	2.04543e-15	rod & blue cone_vs_BC	NA
Cd14	151.17	45.4611	1.72341	0.00680274	148.307	0.0253798	1	BC_vs_rod	NA
Cd151	153.341	5.5405	4.71183	2.1149e-17	23.5252	2.68826	7.03699e-08	BC_vs_rod & blue cone	NA
Cd164	1025.56	5598.66	-2.44504	4.25614e-29	2447.1	-1.25265	0.139126	rod_vs_BC	NA
Cd200	1756.35	13.1297	6.85186	2.21172e-25	50.6448	4.9886	1.30401e-13	BC_vs_rod & blue cone	NA
Cd300lg	128.507	1.04385	6.42328	1.42589e-12	1.5042	6.10614	4.46369e-15	BC_vs_rod & blue cone	NA
Cd302	242.142	39.7834	2.59978	1.06092e-13	25.2218	3.2466	1.5979e-24	BC_vs_rod & blue cone	NA
Cd320	215.828	365.741	-0.7589	1	657.852	-1.60277	0.0152126	blue cone_vs_BC	NA
Cd37	37.3542	2.71504	3.59819	8.36456e-06	345.999	-3.19542	1.7089e-12	blue cone_vs_BC	NA
Cd47	2222.16	861.814	1.364	0.0465465	2438.13	-0.133792	1	BC_vs_rod	NA
Cd59a	328.935	1682.51	-2.34731	6.71668e-13	1594.26	-2.26995	1.82582e-11	rod & blue cone_vs_BC	NA
Cd63	3812.85	104.19	5.17131	7.14944e-74	565.877	2.74116	4.3208e-15	BC_vs_rod & blue cone	NA
Cd83	122.844	2.76989	5.25712	3.25041e-13	47.3619	1.36	0.735802	BC_vs_rod	NA
Cd8a	3.26096	0.646825	1.70092	1	138.894	-4.79239	0.00647965	blue cone_vs_BC	NA
Cd99l2	959.688	145.861	2.71147	4.12544e-27	262.9	1.8646	2.21032e-08	BC_vs_rod & blue cone	NA
Cdan1	280.233	1245.65	-2.14887	3.23104e-11	203.244	0.460868	1	rod_vs_BC	NA
Cdc14a	22.291	359.7	-3.98268	7.0288e-19	175.355	-2.95262	1.98682e-08	rod & blue cone_vs_BC	NA
Cdc25b	450.431	19.4637	4.4974	8.35742e-36	25.0799	4.14342	9.48954e-36	BC_vs_rod & blue cone	NA
Cdc25c	805.708	0	10.467	8.84068e-21	2.01107	8.40257	4.63379e-40	BC_vs_rod & blue cone	NA
Cdc42	10967.7	3501.8	1.64457	5.05221e-06	4467.23	1.29386	0.0832714	BC_vs_rod	NA
Cdc42ep3	228.333	725.502	-1.66691	0.000259293	556.385	-1.28517	0.248248	rod_vs_BC	NA
Cdc7	709.247	2717.84	-1.93419	1.73193e-07	688.03	0.0429466	1	rod_vs_BC	NA
Cdh10	225.856	1.02436	7.26387	6.93523e-18	0	9.0667	1.71174e-15	BC_vs_rod & blue cone	NA
Cdh11	991.379	51.4615	4.25919	3.32519e-72	29.3042	5.06198	1.01335e-99	BC_vs_rod & blue cone	NA
Cdh12	853.122	2.69772	8.02844	3.32329e-47	116.251	2.86759	2.36918e-24	BC_vs_rod & blue cone	NA
Cdh18	333.382	2.03213	6.99334	1.5183e-23	67.3321	2.28681	0.000346922	BC_vs_rod & blue cone	NA
Cdh20	181.8	6.85075	4.65131	1.50622e-22	224.762	-0.305549	1	BC_vs_rod	NA
Cdh8	1291.52	5.59607	7.46824	1.62617e-20	25.952	5.42905	1.21247e-11	BC_vs_rod & blue cone	NA
Cdh9	1140.64	5.19832	7.66793	8.32599e-63	1.727	9.04039	4.50963e-55	BC_vs_rod & blue cone	NA
Cdhr1	3847.37	22755.6	-2.55878	1.37243e-22	60655.1	-3.97022	2.37877e-79	rod & blue cone_vs_BC	NA
Cdk10	1254.06	500.509	1.32368	0.0355962	863.486	0.537949	1	BC_vs_rod	NA
Cdk16	1143.55	459.158	1.31442	0.027048	363.596	1.65052	4.1184e-07	BC_vs_rod & blue cone	NA
Cdk17	54.382	61.361	-0.182613	1	400.53	-2.86511	7.26156e-09	blue cone_vs_BC	NA
Cdk19	306.773	1588.7	-2.36483	5.04987e-12	787.994	-1.35638	0.180082	rod_vs_BC	NA
Cdk20	452.847	2236.42	-2.29998	8.5303e-24	1115.51	-1.29781	0.0618137	rod_vs_BC	NA
Cdk2ap2	736.68	3151.51	-2.08965	2.32636e-07	4755.01	-2.68112	3.84226e-16	rod & blue cone_vs_BC	NA
Cdk5r1	517.915	79.7043	2.6844	9.93513e-14	34.0792	3.90684	1.66055e-34	BC_vs_rod & blue cone	NA
Cdk5r2	65.1	219.735	-1.74399	0.0152051	126.06	-0.947149	1	rod_vs_BC	NA
Cdk5rap2	105.207	352.872	-1.73349	0.0393955	137.157	-0.380474	1	rod_vs_BC	NA
Cdkl1	21.8863	3.00165	2.70803	0.0109485	598.753	-4.7253	2.46138e-20	blue cone_vs_BC	NA
Cdkl4	111.463	23.7221	2.19804	0.00705071	48.2792	1.19378	1	BC_vs_rod	NA
Cdkn1b	647.745	3578.65	-2.45824	3.48794e-14	3590.31	-2.46291	3.75569e-14	rod & blue cone_vs_BC	NA
Cdkn1c	27.4947	161.832	-2.5351	3.26435e-06	110.794	-1.99181	0.00555403	rod & blue cone_vs_BC	NA
Cdkn2aip	266.832	1233.7	-2.20414	1.68015e-14	1377.31	-2.36247	2.65971e-18	rod & blue cone_vs_BC	NA
Cdkn2c	686.31	799.441	-0.218423	1	196.899	1.79581	0.000275445	BC_vs_blue cone	NA
Cdkn2d	1499.06	364.067	2.03818	1.07704e-09	711.126	1.0739	1	BC_vs_rod	NA
Cdnf	9.95946	157.584	-3.94507	8.96057e-12	30.5943	-1.59976	0.421272	rod_vs_BC	NA
Cdo1	33.9918	173.36	-2.33625	0.000940401	71.4486	-1.06989	1	rod_vs_BC	NA
Cdon	385.457	204.555	0.911167	1	3.99576	6.46059	1.65951e-45	BC_vs_blue cone	NA
Cdpf1	313.197	98.4453	1.66121	0.0140756	293.886	0.0929335	1	BC_vs_rod	NA
Cdr1	732.458	71.5938	3.33442	4.6598e-23	198.487	1.87523	0.000217889	BC_vs_rod & blue cone	NA
Cdr2	52.9103	2153.93	-5.32369	6.47377e-58	312.609	-2.55267	5.06149e-08	rod & blue cone_vs_BC	NA
Cdr2l	719.967	46.6891	3.92918	2.49057e-43	84.7361	3.07669	1.87135e-27	BC_vs_rod & blue cone	NA
Cds1	112.171	1914.51	-3.99933	2.70258e-08	1879.75	-3.97354	4.79024e-08	rod & blue cone_vs_BC	NA
Cecr2	474.57	1483.56	-1.64314	7.45e-07	2359.44	-2.3116	7.43565e-26	rod & blue cone_vs_BC	NA
Celf3	2338.92	27.5474	6.34828	5.08626e-72	779.816	1.57598	0.071256	BC_vs_rod	NA
Celf4	6446.58	639.828	3.32903	4.1829e-81	1251.75	2.36162	1.62096e-29	BC_vs_rod & blue cone	NA
Celf5	832.464	29.1087	4.83219	3.44493e-75	54.5432	3.92164	2.48629e-66	BC_vs_rod & blue cone	NA
Celf6	121.627	29.5254	2.02337	0.000724744	57.9232	1.06266	1	BC_vs_rod	NA
Celsr2	484.645	99.3149	2.28153	5.74757e-12	112.304	2.10318	1.15431e-09	BC_vs_rod & blue cone	NA
Cend1	4668.5	38.6667	6.8821	8.20913e-144	64.8703	6.14388	1.92637e-135	BC_vs_rod & blue cone	NA
Cenpl	71.4772	470.372	-2.70869	1.41786e-19	294.45	-2.03457	1.36507e-07	rod & blue cone_vs_BC	NA
Cenpv	198.811	1.74552	6.49902	2.46603e-20	90.0673	1.13764	1	BC_vs_rod	NA
Cep112	1023.94	5.90144	7.30811	8.35521e-49	188.125	2.42826	1.64539e-06	BC_vs_rod & blue cone	NA
Cep120	691.193	4386.14	-2.663	1.18634e-39	2636.28	-1.9296	7.10917e-13	rod & blue cone_vs_BC	NA
Cep135	90.6057	388.572	-2.09365	6.10853e-05	176.955	-0.964427	1	rod_vs_BC	NA
Cep152	388.671	216.117	0.841912	1	97.2136	1.98966	1.46234e-06	BC_vs_blue cone	NA
Cep162	109.985	515.574	-2.21906	1.92075e-05	341.715	-1.62897	0.0594527	rod_vs_BC	NA
Cep164	313.457	3823.35	-3.60014	4.6501e-53	487.428	-0.635244	1	rod_vs_BC	NA
Cep170	1253.23	258.648	2.26826	8.32665e-13	322.652	1.95227	9.15822e-08	BC_vs_rod & blue cone	NA
Cep170b	564.707	190.464	1.56247	0.000631765	2567.44	-2.18209	1.14772e-16	BC_vs_rod	NA
Cep170b	564.707	190.464	1.56247	0.000631765	2567.44	-2.18209	1.14772e-16	blue cone_vs_BC	NA
Cep250	266.391	3239.71	-3.59914	1.69428e-55	1934.67	-2.85702	1.48615e-28	rod & blue cone_vs_BC	NA
Cep290	1455.24	5553.92	-1.92714	6.83368e-07	3650.65	-1.32346	0.192236	rod_vs_BC	NA
Cep41	181.682	928.395	-2.34748	2.10831e-14	828.933	-2.18465	2.89874e-11	rod & blue cone_vs_BC	NA
Cep57l1	170.787	586.826	-1.77512	1.93537e-06	347.617	-1.0215	1	rod_vs_BC	NA
Cep63	319.788	1165.73	-1.86358	3.84914e-07	1025.37	-1.67866	0.000117896	rod & blue cone_vs_BC	NA
Cep85	761.673	3886.92	-2.34757	3.66734e-17	2035.1	-1.41592	0.0266119	rod & blue cone_vs_BC	NA
Cep89	347.045	2409.37	-2.78975	1.0215e-21	1252.85	-1.84895	1.81349e-05	rod & blue cone_vs_BC	NA
Cep97	279.714	941.373	-1.74676	7.28672e-05	536.171	-0.936722	1	rod_vs_BC	NA
Cerkl	82.9298	688.754	-3.04068	1.65239e-16	1477.31	-4.1372	5.76793e-38	rod & blue cone_vs_BC	NA
Cers2	864.972	2233.51	-1.36707	0.00659075	1656.96	-0.936807	1	rod_vs_BC	NA
Cers5	691.905	241.747	1.51375	0.0014668	559.835	0.304254	1	BC_vs_rod	NA
Cetn4	10.1342	93.6626	-3.15916	1.28735e-06	101.975	-3.28212	2.91495e-07	rod & blue cone_vs_BC	NA
Cfl1	8418.93	1536.17	2.44952	5.75554e-21	3344.13	1.32944	0.086964	BC_vs_rod	NA
Cfl2	921.757	3291.08	-1.83406	5.92818e-13	1963.45	-1.08966	0.941926	rod_vs_BC	NA
Cflar	759.113	644.811	0.234111	1	2367.67	-1.63869	0.000126636	blue cone_vs_BC	NA
Cggbp1	575.806	2145.03	-1.89572	4.98354e-19	2695.32	-2.22495	4.58284e-35	rod & blue cone_vs_BC	NA
Cgn	600.321	30.4009	4.27489	1.95849e-27	19.4457	4.90167	3.96895e-37	BC_vs_rod & blue cone	NA
Cgref1	213.084	5.10667	5.27396	1.10294e-24	18.5149	3.50334	5.49774e-20	BC_vs_rod & blue cone	NA
Chac1	10.7702	3.05722	1.7078	0.56809	195.147	-4.10472	1.27116e-10	blue cone_vs_BC	NA
Champ1	611.435	1595.04	-1.38168	0.00726271	1002.49	-0.712587	1	rod_vs_BC	NA
Chchd1	1893.18	762.136	1.31075	0.0919907	616.402	1.61601	0.000132166	BC_vs_blue cone	NA
Chchd10	454.641	922.665	-1.01733	1	1359.72	-1.57526	0.00746922	blue cone_vs_BC	NA
Chd1l	75.9565	1044.16	-3.76353	6.59912e-53	1178.72	-3.93853	6.56216e-60	rod & blue cone_vs_BC	NA
Chd3	531.567	102.699	2.36513	2.67299e-13	139.505	1.92321	4.50197e-07	BC_vs_rod & blue cone	NA
Chd3os	1130.22	415.974	1.44039	0.0126702	300.727	1.90656	2.53389e-08	BC_vs_rod & blue cone	NA
Chd5	901.831	40.039	4.47752	1.39135e-68	233.293	1.94679	4.60141e-09	BC_vs_rod & blue cone	NA
Chd7	673.801	6438.7	-3.25168	2.93917e-52	7838.72	-3.53508	7.13645e-66	rod & blue cone_vs_BC	NA
Chdh	110.194	0.682909	6.69572	5.13594e-12	0	8.23219	6.96126e-12	BC_vs_rod & blue cone	NA
Chfr	537.774	1821.51	-1.75947	5.50708e-12	1259.07	-1.22739	0.100624	rod_vs_BC	NA
Chga	5220.4	801.811	2.69788	1.1386e-29	2580.24	1.01491	1	BC_vs_rod	NA
Chgb	22605.5	1780.97	3.65201	5.07046e-36	22718.1	-0.00713729	1	BC_vs_rod	NA
Chka	659.365	154.08	2.08898	4.80148e-07	304.793	1.10936	1	BC_vs_rod	NA
Chmp1b	475.495	1484.74	-1.63826	3.31306e-06	1084.74	-1.1858	0.391668	rod_vs_BC	NA
Chmp4b	309.618	101.221	1.60699	0.0185614	95.3763	1.6921	0.00601651	BC_vs_rod & blue cone	NA
Chn1	4665.75	337.15	3.7872	7.41333e-126	1471.93	1.66272	6.33545e-09	BC_vs_rod & blue cone	NA
Chn2	130.691	4.4252	4.76815	4.3231e-15	7.99474	3.97907	1.09034e-14	BC_vs_rod & blue cone	NA
Chodl	253.132	2.3541	6.29426	6.85603e-11	4.53948	5.52258	1.41951e-09	BC_vs_rod & blue cone	NA
Chp1	295.752	1597.34	-2.43073	3.28377e-25	1550.07	-2.38708	1.03041e-23	rod & blue cone_vs_BC	NA
Chpf	644.983	124.098	2.36611	2.1333e-08	324.86	0.985077	1	BC_vs_rod	NA
Chpf2	84.2735	370.873	-2.13025	1.09801e-05	301.33	-1.83241	0.00219372	rod & blue cone_vs_BC	NA
Chpt1	148.932	82.4611	0.845417	1	40.3553	1.86713	0.0138705	BC_vs_blue cone	NA
Chrm2	438.736	0	9.62474	3.51087e-17	0.25294	9.38605	1.04995e-21	BC_vs_rod & blue cone	NA
Chrm3	181.848	0	8.38144	3.80146e-13	2.01506	6.2998	1.41518e-23	BC_vs_rod & blue cone	NA
Chrna3	3.47414	5.8834	-0.75214	1	329.773	-6.45148	1.00597e-16	blue cone_vs_BC	NA
Chrna4	1297.31	2.77133	8.61863	4.62073e-57	22.3088	5.83889	8.69901e-114	BC_vs_rod & blue cone	NA
Chrna6	3415.16	17.2561	7.56835	6.70219e-117	1447.99	1.23332	0.616843	BC_vs_rod	NA
Chrnb1	336.16	359.368	-0.0974362	1	55.2213	2.59134	3.68236e-11	BC_vs_blue cone	NA
Chrnb2	530.953	100.556	2.39472	2.44481e-15	475.498	0.158064	1	BC_vs_rod	NA
Chrnb3	633.529	7.93429	6.2163	2.76627e-37	103.113	2.59928	3.50218e-07	BC_vs_rod & blue cone	NA
Chrnb4	24.3232	15.3922	0.683689	1	3393.55	-7.07027	1.47141e-122	blue cone_vs_BC	NA
Chst1	167.511	0.720438	7.15861	2.95518e-15	11.2616	3.85645	2.22069e-16	BC_vs_rod & blue cone	NA
Chst10	490.571	1.40335	7.99239	5.754e-31	65.2057	2.90289	1.44291e-27	BC_vs_rod & blue cone	NA
Chst2	3058.87	75.7646	5.31418	1.69361e-84	8512.77	-1.47169	0.0556517	BC_vs_rod	NA
Chst3	7.06976	1333.2	-7.53966	2.8747e-66	82.325	-3.53327	3.13947e-10	rod & blue cone_vs_BC	NA
Chst9	438.93	1.00704	8.21153	1.04108e-24	2.47113	7.28448	1.3324e-37	BC_vs_rod & blue cone	NA
Chsy1	509.669	2123.68	-2.0553	6.57706e-13	1021.57	-1.00114	1	rod_vs_BC	NA
Chtf18	638.083	108.227	2.55155	4.70067e-18	326.689	0.963695	1	BC_vs_rod	NA
Chuk	559.063	2124.92	-1.92252	1.41739e-07	755.692	-0.43443	1	rod_vs_BC	NA
Churc1	1788.1	104.574	4.08403	1.27433e-63	331.066	2.42705	1.06449e-16	BC_vs_rod & blue cone	NA
Ciart	2063.21	66.7918	4.91715	2.8452e-57	103.071	4.3025	8.9611e-45	BC_vs_rod & blue cone	NA
Cib2	302.407	2.77061	6.53934	4.33649e-25	39.6381	2.90839	5.36882e-10	BC_vs_rod & blue cone	NA
Cipc	1037.61	3507.17	-1.75546	3.11731e-14	4046.47	-1.96187	1.67859e-22	rod & blue cone_vs_BC	NA
Cisd1	9661.6	1612.47	2.57806	1.50733e-25	3307.22	1.54373	0.000940492	BC_vs_rod & blue cone	NA
Cisd3	838.512	215.166	1.95873	2.47408e-11	471.48	0.829281	1	BC_vs_rod	NA
Cited1	127.482	3.79642	4.93469	5.43383e-17	211.564	-0.727808	1	BC_vs_rod	NA
Ckap4	943.239	57.8075	4.02241	2.65165e-60	206.915	2.185	1.18929e-13	BC_vs_rod & blue cone	NA
Ckb	72044.8	11260.3	2.67177	2.94347e-25	62013.2	0.215847	1	BC_vs_rod	NA
Ckm	131.415	5.16224	4.57122	3.25201e-13	9.98539	3.66626	6.50876e-11	BC_vs_rod & blue cone	NA
Ckmt1	1678.12	5785.54	-1.78024	6.50717e-05	5430.82	-1.68925	0.000629659	rod & blue cone_vs_BC	NA
Cks1b	111.12	13.2691	3.02822	1.47448e-08	37.641	1.55153	0.149591	BC_vs_rod	NA
Clca3	173.26	65.254	1.34015	1	13806.6	-6.0519	6.55941e-12	blue cone_vs_BC	NA
Clcn3	3184.11	5316	-0.739175	1	11198	-1.81361	4.14637e-28	blue cone_vs_BC	NA
Clcn7	1238.22	1890.45	-0.609926	1	2936.11	-1.24502	0.0325917	blue cone_vs_BC	NA
Cldn23	17.9831	475.799	-4.69979	6.81833e-29	63.7301	-1.81553	0.0495436	rod & blue cone_vs_BC	NA
Clec2l	153.215	0	8.17096	2.71879e-12	1.50246	6.40463	2.70427e-20	BC_vs_rod & blue cone	NA
Clic4	25.0558	164.158	-2.68573	4.69619e-07	2117.77	-6.35478	4.20096e-65	rod & blue cone_vs_BC	NA
Clip2	150.858	38.897	1.9466	0.000249197	27.4903	2.44318	1.05118e-08	BC_vs_rod & blue cone	NA
Clip3	4721.19	60.026	6.27969	3.83233e-180	661.22	2.83016	1.70645e-32	BC_vs_rod & blue cone	NA
Cln5	298.086	743.062	-1.31746	0.0994932	946.826	-1.6669	5.377e-05	blue cone_vs_BC	NA
Cln6	1567.77	55.245	4.81091	2.99802e-108	294.576	2.40726	4.48044e-24	BC_vs_rod & blue cone	NA
Clpb	639.983	520.909	0.296465	1	2805.26	-2.12789	1.09236e-11	blue cone_vs_BC	NA
Clpp	5748.02	1469.14	1.96449	4.37429e-10	1806.54	1.6667	3.22749e-05	BC_vs_rod & blue cone	NA
Clpx	834.694	2764.87	-1.72596	6.00537e-16	2343.92	-1.48785	1.27237e-07	rod & blue cone_vs_BC	NA
Clstn1	2956.83	3449.72	-0.222016	1	12541	-2.08125	2.2285e-14	blue cone_vs_BC	NA
Clstn2	321.259	0	9.10888	1.10849e-16	5.01025	5.92863	9.11181e-43	BC_vs_rod & blue cone	NA
Clstn3	9416.41	838.312	3.48339	9.90526e-61	4178.14	1.17008	0.599297	BC_vs_rod	NA
Cltb	5618.3	90.4938	5.93784	1.73333e-123	16700.8	-1.56682	0.00969015	BC_vs_rod	NA
Cltb	5618.3	90.4938	5.93784	1.73333e-123	16700.8	-1.56682	0.00969015	blue cone_vs_BC	NA
Clu	6016.61	1146.8	2.37824	1.70215e-07	13087.6	-1.11501	1	BC_vs_rod	NA
Clvs1	391.875	1.38458	7.69142	8.82109e-28	37.5576	3.37263	8.5681e-32	BC_vs_rod & blue cone	NA
Cmas	499.663	130.118	1.93921	9.96903e-11	141.761	1.81509	6.33545e-09	BC_vs_rod & blue cone	NA
Cmc1	260.287	90.8012	1.51145	0.0281339	99.5598	1.3829	0.13627	BC_vs_rod	NA
Cmip	1622.71	194.966	3.05177	6.44432e-46	145.876	3.4684	4.70499e-66	BC_vs_rod & blue cone	NA
Cmpk2	142.814	4.44036	4.85218	4.11579e-14	68.8716	1.0395	1	BC_vs_rod	NA
Cmss1	388.207	106.385	1.85845	6.5531e-06	165.159	1.22955	0.445105	BC_vs_rod	NA
Cmtm6	56.2873	668.421	-3.54606	1.4051e-27	391.282	-2.77624	1.06439e-13	rod & blue cone_vs_BC	NA
Cmtr1	1930.22	3031.52	-0.650905	1	5202.62	-1.4295	0.000116434	blue cone_vs_BC	NA
Cmtr2	113.684	825.367	-2.84746	7.10243e-12	482.92	-2.07838	0.000161175	rod & blue cone_vs_BC	NA
Cndp2	1894.83	669.358	1.49884	0.00131701	1450.51	0.385256	1	BC_vs_rod	NA
Cnga1	356.749	46482.1	-7.01062	2.14371e-272	79.9433	2.15115	6.00307e-09	rod_vs_BC	NA
Cnga3	64.2229	34.1353	0.851255	1	4845.68	-5.89118	2.0905e-08	blue cone_vs_BC	NA
Cngb1	484.521	21040.4	-5.41372	7.72146e-74	253.945	0.926534	1	rod_vs_BC	NA
Cngb3	1126.11	122.147	3.19807	1.08136e-35	25581.2	-4.49686	2.98148e-109	blue cone_vs_BC	NA
Cnksr1	9.30025	77.2052	-2.98473	5.77303e-06	1045.81	-6.71429	8.98203e-45	rod & blue cone_vs_BC	NA
Cnksr3	6.87147	169.035	-4.42985	5.99726e-07	47.682	-2.65573	0.0385401	rod & blue cone_vs_BC	NA
Cnn3	1389.73	84.2699	4.03412	6.54229e-59	729.3	0.927568	1	BC_vs_rod	NA
Cnnm1	1014.68	4.02818	7.70579	5.13404e-35	7.76644	6.88653	6.80883e-37	BC_vs_rod & blue cone	NA
Cnnm3	336.001	275.536	0.283203	1	107.075	1.64188	0.0088063	BC_vs_blue cone	NA
Cnnm4	6559.17	25399.9	-1.93306	0.0186207	43092.9	-2.68789	4.29172e-06	rod & blue cone_vs_BC	NA
Cnot1	676.376	2752.91	-2.02367	3.25712e-19	1106.84	-0.710618	1	rod_vs_BC	NA
Cnot10	1057.15	2627.2	-1.31183	0.00543645	2373.11	-1.16549	0.263196	rod_vs_BC	NA
Cnot7	870.789	2089.83	-1.26185	0.0532065	3112.15	-1.83587	5.00143e-13	blue cone_vs_BC	NA
Cnrip1	6107.97	1448.83	2.07396	2.9515e-23	2093.92	1.54313	1.19978e-06	BC_vs_rod & blue cone	NA
Cntfr	118.844	1.29365	6.05553	1.47689e-13	6.99817	4.0238	2.67357e-13	BC_vs_rod & blue cone	NA
Cntln	213.173	809.184	-1.91663	0.000257162	281.395	-0.399418	1	rod_vs_BC	NA
Cntn1	2085.51	45.2257	5.5144	6.33282e-119	1061.56	0.972419	1	BC_vs_rod	NA
Cntn4	7285.3	50.1172	7.16052	1.68186e-179	63.59	6.81498	1.04489e-182	BC_vs_rod & blue cone	NA
Cntn5	1369.41	1.36726	9.27242	7.13881e-27	3.48415	8.27241	2.32806e-29	BC_vs_rod & blue cone	NA
Cntn6	215.612	6.48981	4.96383	1.08518e-21	3.01288	6.00362	2.29382e-26	BC_vs_rod & blue cone	NA
Cntnap1	670.327	11.1553	5.88253	1.45495e-64	9.25895	6.12748	1.95405e-78	BC_vs_rod & blue cone	NA
Cntnap2	4568.45	22.7561	7.54279	5.26916e-61	45.7738	6.55807	1.08013e-49	BC_vs_rod & blue cone	NA
Cntnap5a	102.829	1.08066	6.20631	4.2169e-12	1.00553	6.32141	1.53931e-14	BC_vs_rod & blue cone	NA
Coa3	5574.59	1652.23	1.7499	6.62638e-05	2532.84	1.13508	0.964889	BC_vs_rod	NA
Cog1	186.801	653.87	-1.80518	7.37008e-06	545.944	-1.54535	0.00464637	rod & blue cone_vs_BC	NA
Cog5	213.407	732.968	-1.77488	3.30995e-08	576.632	-1.42972	0.00502586	rod & blue cone_vs_BC	NA
Cog6	671.416	1178.28	-0.810238	1	1770.3	-1.39704	0.0101955	blue cone_vs_BC	NA
Cog7	763.997	1374.64	-0.846663	1	1836.6	-1.2643	0.0259764	blue cone_vs_BC	NA
Cog8	57.7871	279.909	-2.2599	4.02514e-05	424.925	-2.85849	4.02462e-10	rod & blue cone_vs_BC	NA
Col11a1	100.892	0.646825	6.49427	5.65022e-11	2.01729	5.44305	2.16142e-13	BC_vs_rod & blue cone	NA
Col17a1	167.455	1.06189	6.76307	8.87196e-17	84.9338	0.97239	1	BC_vs_rod	NA
Col19a1	12.1766	996.566	-6.30836	1.24607e-43	125.452	-3.33856	6.63145e-09	rod & blue cone_vs_BC	NA
Col1a2	298.262	2.52153	6.31079	6.57841e-09	19.9003	3.67634	0.00306733	BC_vs_rod & blue cone	NA
Col23a1	203.762	20.402	3.30126	2.7151e-12	15.4983	3.68308	1.8542e-16	BC_vs_rod & blue cone	NA
Col27a1	195.848	4.85687	5.25066	5.90739e-20	3.99849	5.51146	6.42796e-24	BC_vs_rod & blue cone	NA
Col4a1	1408.15	19.774	6.039	1.89951e-26	34.3142	5.26476	1.00371e-20	BC_vs_rod & blue cone	NA
Col4a2	870.415	1.00704	9.11793	1.18394e-32	6.74025	6.9304	1.0366e-61	BC_vs_rod & blue cone	NA
Col4a3	11.5475	6249.43	-8.88298	1.98035e-51	21.9938	-0.879364	1	rod_vs_BC	NA
Col4a4	9.23365	202.446	-4.41062	4.6936e-12	2.00659	2.08091	0.278024	rod_vs_BC	NA
Col4a5	20.7646	9.44022	1.09596	1	489.376	-4.50207	1.14718e-16	blue cone_vs_BC	NA
Col4a6	5.79293	3.4528	0.721835	1	191.491	-4.97129	1.05999e-14	blue cone_vs_BC	NA
Col8a1	548.411	2.03141	7.76755	1.34626e-35	3.72289	7.07347	3.88e-54	BC_vs_rod & blue cone	NA
Comt	3341.96	390.567	3.09141	5.13906e-68	950.896	1.81131	6.8048e-12	BC_vs_rod & blue cone	NA
Copa	1873.71	5632.93	-1.58628	2.0601e-06	7831.14	-2.0611	7.52491e-19	rod & blue cone_vs_BC	NA
Cope	11103.1	4255.41	1.38173	0.00737644	5752.77	0.947358	1	BC_vs_rod	NA
Coprs	926.383	145.163	2.66765	1.14176e-21	407.591	1.18216	0.612222	BC_vs_rod	NA
Cops2	1983.52	4670.33	-1.23383	0.0457854	3127.63	-0.655849	1	rod_vs_BC	NA
Cops6	5382.08	2129.6	1.33563	0.0355518	4437.38	0.278143	1	BC_vs_rod	NA
Coq10a	672.918	252.045	1.41223	0.00943425	282.071	1.25204	0.18265	BC_vs_rod	NA
Coq10b	680.596	204.333	1.72981	8.15664e-05	431.995	0.653669	1	BC_vs_rod	NA
Coq2	363.456	201.594	0.846901	1	104.145	1.79659	3.96916e-05	BC_vs_blue cone	NA
Coq9	1594.78	823.846	0.952132	1	611.686	1.38153	0.00484223	BC_vs_blue cone	NA
Coro2b	698.649	692.522	0.0122788	1	228.636	1.60806	0.000115736	BC_vs_blue cone	NA
Cotl1	110.421	443.75	-2.00016	8.34475e-08	289.954	-1.38825	0.0910264	rod_vs_BC	NA
Cox11	82.0874	631.325	-2.92798	1.24301e-17	433.05	-2.38585	2.03848e-09	rod & blue cone_vs_BC	NA
Cox15	273.994	1131.39	-2.043	3.91099e-13	1053.13	-1.93977	8.91285e-11	rod & blue cone_vs_BC	NA
Cox16	1263.75	513.953	1.29697	0.0818957	472.913	1.41594	0.00865336	BC_vs_blue cone	NA
Cox17	3259.24	587.513	2.4675	5.59836e-22	714.998	2.18448	8.40584e-15	BC_vs_rod & blue cone	NA
Cox4i1	19761	3246.9	2.59758	7.97216e-17	4330.48	2.18336	1.52045e-09	BC_vs_rod & blue cone	NA
Cox4i2	256.908	12.1617	4.35174	2.42653e-17	14.7009	4.07607	6.52995e-17	BC_vs_rod & blue cone	NA
Cox5b	1607.11	374.481	2.09398	1.2482e-06	528.401	1.59867	0.0164123	BC_vs_rod & blue cone	NA
Cox6a1	9553.63	1724.68	2.4653	2.64495e-23	2081.57	2.19444	9.12674e-16	BC_vs_rod & blue cone	NA
Cox6b1	6998.13	1296.58	2.42599	9.5645e-16	1628.33	2.0981	1.18452e-09	BC_vs_rod & blue cone	NA
Cox6b2	176.424	21.5449	3.01156	1.62985e-12	54.5457	1.68515	0.0109624	BC_vs_rod & blue cone	NA
Cox7a2	7374.33	1588.14	2.21121	1.11528e-15	1423.36	2.3687	1.1219e-19	BC_vs_rod & blue cone	NA
Cox7b	3297.34	826.578	1.99458	1.22321e-19	778.267	2.08106	3.09249e-23	BC_vs_rod & blue cone	NA
Cox8a	7892.45	1048.8	2.90601	1.34625e-34	4023.04	0.970285	1	BC_vs_rod	NA
Cpa2	1307.29	6.5858	7.52479	1.93833e-71	48.4948	4.73304	2.37421e-68	BC_vs_rod & blue cone	NA
Cplx1	362.641	19.4038	4.16584	3.81136e-17	30.5252	3.52877	9.77739e-13	BC_vs_rod & blue cone	NA
Cplx2	970.836	16.1357	5.86931	7.70118e-81	2009.44	-1.04776	1	BC_vs_rod	NA
Cplx3	48310.4	1089.27	5.45762	1.90633e-155	25520.3	0.91849	1	BC_vs_rod	NA
Cplx4	9879.36	69751.5	-2.81493	2.28759e-38	57546.8	-2.53791	1.2163e-27	rod & blue cone_vs_BC	NA
Cpm	70.2304	971.365	-3.77582	7.09276e-27	32.4921	1.09876	1	rod_vs_BC	NA
Cpne6	92.866	23.2572	1.97422	0.012294	353.676	-1.91555	0.00743384	blue cone_vs_BC	NA
Cpne7	1334.77	15.4701	6.39061	1.32893e-100	71.8162	4.20567	2.68477e-85	BC_vs_rod & blue cone	NA
Cpne9	543.109	32.5176	3.94624	3.13498e-07	348.663	0.623231	1	BC_vs_rod	NA
Cpq	1060.93	13.1406	6.25828	1.68817e-74	322.28	1.71419	0.000359051	BC_vs_rod & blue cone	NA
Cpt1a	297.5	8831.49	-4.87774	2.16586e-87	7149.64	-4.57391	3.85927e-74	rod & blue cone_vs_BC	NA
Cpt1c	3501.63	36.5862	6.54955	1.82502e-135	122.816	4.81827	4.77922e-91	BC_vs_rod & blue cone	NA
Cpt2	435.24	1449.66	-1.7309	4.43011e-05	1521.62	-1.80073	7.59072e-06	rod & blue cone_vs_BC	NA
Cramp1l	2170.53	460.019	2.18533	0.0572183	262.746	2.97365	0.000540294	BC_vs_blue cone	NA
Crat	186.411	34.3225	2.4153	2.92388e-09	175.797	0.0833153	1	BC_vs_rod	NA
Crb1	122.322	9432.13	-6.09334	2.29556e-18	7024.06	-5.67926	1.69015e-15	rod & blue cone_vs_BC	NA
Crb2	76.5149	957.006	-3.61895	8.33259e-16	320.298	-2.05218	0.00367207	rod & blue cone_vs_BC	NA
Crb3	13.6084	44.8194	-1.69497	0.291863	222.534	-3.98144	6.61391e-11	blue cone_vs_BC	NA
Creg2	146.633	1.34778	6.39044	2.03436e-16	0.50588	7.44164	9.45619e-17	BC_vs_rod & blue cone	NA
Creld2	282.109	576.854	-1.03101	1	994.553	-1.81561	6.33091e-06	blue cone_vs_BC	NA
Crip2	119.917	28.0836	2.07078	0.020003	27.086	2.11808	0.0145764	BC_vs_rod & blue cone	NA
Crispld2	11.3228	237.11	-4.27463	5.14565e-08	19.9863	-0.791998	1	rod_vs_BC	NA
Crlf3	592.979	2371.61	-1.99542	2.38059e-09	1759.53	-1.56558	0.00166015	rod & blue cone_vs_BC	NA
Crmp1	3193.06	28.3783	6.78626	3.79578e-190	329.288	3.27254	9.71909e-73	BC_vs_rod & blue cone	NA
Crnkl1	496.597	2016.72	-2.01752	3.71593e-09	1253.36	-1.33279	0.132349	rod_vs_BC	NA
Crot	375.288	97.0013	1.94436	2.44563e-06	8040.15	-4.41146	4.1154e-89	blue cone_vs_BC	NA
Crp	0	2.29997	-2.86619	0.233747	449.527	-10.3803	2.52817e-19	blue cone_vs_BC	NA
Crtac1	193.216	0	8.40655	1.0538e-13	14.5254	3.70937	2.44045e-20	BC_vs_rod & blue cone	NA
Crtc1	1267.02	475.091	1.41197	0.0176964	904.347	0.485116	1	BC_vs_rod	NA
Crtc3	281.25	372.842	-0.405724	1	78.2471	1.84076	3.92581e-06	BC_vs_blue cone	NA
Cry2	3460.25	801.106	2.10765	3.18706e-19	1685.31	1.03649	1	BC_vs_rod	NA
Cryab	4089.1	26.6435	7.11608	2.08259e-38	44.3745	6.40382	7.98832e-32	BC_vs_rod & blue cone	NA
Crybg3	1220.52	1202.84	0.0205872	1	3569.48	-1.54261	0.0327469	blue cone_vs_BC	NA
Cryl1	152.554	12.8208	3.52183	3.40488e-13	65.2368	1.22069	0.89524	BC_vs_rod	NA
Cse1l	1311.01	3674.5	-1.48608	1.30468e-06	3043	-1.21423	0.0753019	rod_vs_BC	NA
Csf1r	4.64098	24.7493	-2.31153	0.0525844	100.908	-4.31689	5.59136e-09	blue cone_vs_BC	NA
Csf2ra	537.249	144.647	1.88492	1.6159e-06	459.967	0.22347	1	BC_vs_rod	NA
Csgalnact2	141.248	1723.76	-3.59614	4.91007e-44	845.594	-2.57133	1.75462e-16	rod & blue cone_vs_BC	NA
Csmd1	116.34	0	7.758	1.02935e-10	15.0091	2.91949	2.28342e-06	BC_vs_rod & blue cone	NA
Csmd2	230.481	10.2141	4.44441	7.87481e-27	7.76124	4.83939	1.10532e-33	BC_vs_rod & blue cone	NA
Csmd3	502.834	2.88175	7.25931	1.19373e-33	7.49459	5.98836	6.40184e-45	BC_vs_rod & blue cone	NA
Csnk1e	843.368	188.418	2.15667	2.01756e-11	480.089	0.811465	1	BC_vs_rod	NA
Csnk1g3	479.287	171.537	1.47768	0.00420214	199.461	1.26066	0.197746	BC_vs_rod	NA
Csnk2b	3973.54	1389.41	1.51423	2.52526e-05	1506.48	1.39775	0.00183011	BC_vs_rod & blue cone	NA
Cspp1	793.414	2410.79	-1.60146	9.77653e-05	939.238	-0.243871	1	rod_vs_BC	NA
Cst3	7160.06	25578.5	-1.83226	3.2578e-06	11741.7	-0.711774	1	rod_vs_BC	NA
Cstad	120.593	0.683632	6.70882	7.5621e-13	25.9838	2.19689	0.000827841	BC_vs_rod & blue cone	NA
Cstb	3042.63	346.377	3.12525	2.56458e-29	676.507	2.16283	1.26898e-09	BC_vs_rod & blue cone	NA
Cstf2t	1219.18	3772.55	-1.62748	1.41215e-07	3069.02	-1.33005	0.0129742	rod & blue cone_vs_BC	NA
Ctbp1	807.217	230.815	1.80082	6.35521e-05	373.72	1.10772	1	BC_vs_rod	NA
Ctdnep1	414.693	141.234	1.54988	0.0203756	153.303	1.4307	0.0961812	BC_vs_rod	NA
Ctdspl	254.214	5.88268	5.3539	2.17314e-28	14.8114	4.07512	1.51003e-28	BC_vs_rod & blue cone	NA
Ctdspl2	876.733	3632.06	-2.04836	1.38682e-20	2223.49	-1.341	0.00751801	rod & blue cone_vs_BC	NA
Ctnna1	1182.59	4125.57	-1.79846	1.72399e-06	9529.36	-3.00379	5.61036e-36	rod & blue cone_vs_BC	NA
Ctnna2	1048.16	24.6779	5.38177	2.33082e-78	71.1838	3.86762	9.78499e-55	BC_vs_rod & blue cone	NA
Ctnnal1	180.151	280.686	-0.637273	1	653.039	-1.85135	0.000501022	blue cone_vs_BC	NA
Ctnnbip1	148.343	775.281	-2.38155	9.67437e-11	754.702	-2.34242	4.12508e-10	rod & blue cone_vs_BC	NA
Ctnnd2	1005.85	5.43008	7.4039	8.08734e-68	5.26767	7.48275	2.33391e-85	BC_vs_rod & blue cone	NA
Ctps2	928.637	316.607	1.55052	4.21551e-05	792.073	0.229335	1	BC_vs_rod	NA
Ctr9	1263.68	5189.94	-2.03589	1.03757e-23	3026.22	-1.25828	0.0361627	rod & blue cone_vs_BC	NA
Ctsb	10808.8	14779.8	-0.45029	1	39249.5	-1.856	1.21649e-06	blue cone_vs_BC	NA
Ctsl	3391.32	1065.43	1.6674	4.12143e-05	1364.2	1.31136	0.11715	BC_vs_rod	NA
Ctso	173.678	155.461	0.157734	1	520.597	-1.57626	0.0337977	blue cone_vs_BC	NA
Ctss	19.972	37.8883	-0.895379	1	329.944	-3.97294	3.66142e-10	blue cone_vs_BC	NA
Ctsz	2430.2	529.678	2.19456	4.4256e-15	2882.32	-0.245411	1	BC_vs_rod	NA
Cttnbp2	3766.81	127.584	4.8767	9.72305e-160	94.9199	5.29985	9.34305e-197	BC_vs_rod & blue cone	NA
Ctxn1	18.7037	181.45	-3.21758	3.48813e-07	33.8093	-0.822279	1	rod_vs_BC	NA
Cul3	697.12	1973	-1.49932	0.00130326	1368.54	-0.972351	1	rod_vs_BC	NA
Cul4a	541.846	2044.78	-1.91484	7.81048e-12	2247.98	-2.05153	2.71673e-15	rod & blue cone_vs_BC	NA
Cul5	1209.96	8586.41	-2.82492	2.1845e-63	5743.8	-2.24544	8.14462e-30	rod & blue cone_vs_BC	NA
Cul7	224.188	31.3258	2.8216	4.01018e-15	83.0525	1.42719	0.0698323	BC_vs_rod	NA
Cuta	1933.95	660.373	1.54722	0.00230427	937.533	1.04253	1	BC_vs_rod	NA
Cutal	27.3281	255.103	-3.19856	2.08528e-09	322.832	-3.53535	3.55759e-12	rod & blue cone_vs_BC	NA
Cwc22	215.431	650.157	-1.59201	1.34586e-05	518.72	-1.2671	0.107975	rod_vs_BC	NA
Cwc25	665.242	1711.69	-1.36182	0.0232244	1121.82	-0.753113	1	rod_vs_BC	NA
Cx3cl1	1887.06	4.21076	8.66665	1.5157e-77	12.4657	7.19515	1.84245e-139	BC_vs_rod & blue cone	NA
Cxcl12	253.823	12.5017	4.13727	5.0167e-05	13.7969	4.00583	0.000108307	BC_vs_rod & blue cone	NA
Cxcl17	112.282	13.4012	3.03114	1.65661e-07	21.8144	2.34227	0.000217596	BC_vs_rod & blue cone	NA
Cxx1a	147.689	27.3359	2.41867	8.36354e-07	93.0756	0.66505	1	BC_vs_rod	NA
Cxx1b	279.821	39.0045	2.82905	2.5269e-13	149.825	0.89892	1	BC_vs_rod	NA
Cxx1c	3719.32	33.181	6.77585	2.11272e-165	5829.04	-0.646819	1	BC_vs_rod	NA
Cyb5	1188.62	401.989	1.56176	0.000448108	367.771	1.68983	1.08908e-05	BC_vs_rod & blue cone	NA
Cyb561	3.52562	21.0569	-2.42622	0.0174165	763.294	-7.57291	3.23852e-40	rod & blue cone_vs_BC	NA
Cyb561a3	163.687	1046.7	-2.66676	4.82927e-19	647.973	-1.97675	5.23713e-07	rod & blue cone_vs_BC	NA
Cyb561d2	752.232	193.509	1.95196	3.91666e-07	505.569	0.571532	1	BC_vs_rod	NA
Cyb5b	994.708	1391.52	-0.483943	1	2946.61	-1.56536	4.82542e-06	blue cone_vs_BC	NA
Cyb5d1	13.2719	143.197	-3.38575	4.60942e-11	108.84	-2.99239	6.97945e-08	rod & blue cone_vs_BC	NA
Cyb5r1	774.787	3668.35	-2.24055	3.80505e-36	1450.3	-0.902731	1	rod_vs_BC	NA
Cyb5r3	1303.81	382.292	1.76696	2.68678e-07	892.481	0.546332	1	BC_vs_rod	NA
Cyb5r4	140.021	394.737	-1.49361	0.0474017	493.082	-1.81408	0.000331908	rod & blue cone_vs_BC	NA
Cyb5rl	62.0252	101.985	-0.714149	1	198.806	-1.67278	0.0296501	blue cone_vs_BC	NA
Cygb	2388.52	220.258	3.43334	1.65708e-86	341.7	2.80212	1.21159e-53	BC_vs_rod & blue cone	NA
Cyp2j6	116.573	1.65387	5.75024	3.3352e-12	7.93473	3.79704	4.15496e-09	BC_vs_rod & blue cone	NA
Cyp2j9	224.056	4.08158	5.6646	1.60918e-24	0	9.07692	7.12845e-16	BC_vs_rod & blue cone	NA
Cyp2u1	60.1811	219.941	-1.85849	0.0151649	119.934	-0.989937	1	rod_vs_BC	NA
Cyp39a1	47.5648	300.026	-2.63277	6.11312e-06	233.679	-2.27578	0.000722624	rod & blue cone_vs_BC	NA
Cyp46a1	14.955	105.337	-2.78637	7.36989e-06	120.309	-2.97679	5.68057e-07	rod & blue cone_vs_BC	NA
Cyp4f16	482.768	32.9904	3.861	1.68566e-40	28.4634	4.06552	9.78449e-50	BC_vs_rod & blue cone	NA
Cyp4f41-ps	57.2118	338.588	-2.55842	1.79428e-09	7.48488	2.88114	5.7483e-07	rod_vs_BC	NA
Cyp4v3	7.87033	244.129	-4.89604	6.33291e-15	54.7396	-2.76521	0.00137391	rod & blue cone_vs_BC	NA
Cyp51	491.093	1501.63	-1.60945	6.631e-05	1455.66	-1.56474	0.000296266	rod & blue cone_vs_BC	NA
Cyp7b1	113.201	0.323413	7.15405	5.82922e-12	1.01176	6.44375	1.30188e-16	BC_vs_rod & blue cone	NA
Cys1	205.545	2.7136	6.02252	2.75357e-22	6.25278	4.9699	2.72862e-28	BC_vs_rod & blue cone	NA
Cystm1	2173.7	203.065	3.41171	3.26208e-48	393.272	2.46125	1.16296e-19	BC_vs_rod & blue cone	NA
Cyth1	2022.48	588.986	1.77679	1.83467e-06	302.778	2.73413	8.47439e-28	BC_vs_rod & blue cone	NA
Cyth2	237.58	2188.55	-3.19748	1.89368e-47	549.367	-1.2069	0.444388	rod_vs_BC	NA
Cyth3	820.374	39.4406	4.34741	2.59528e-36	80.9863	3.32297	4.24585e-21	BC_vs_rod & blue cone	NA
D10Bwg1379e	585.535	85.7133	2.7571	9.19028e-15	66.229	3.13003	2.84437e-21	BC_vs_rod & blue cone	NA
D10Jhu81e	797.251	233.825	1.76529	9.41908e-05	169.073	2.23142	9.33666e-11	BC_vs_rod & blue cone	NA
D10Wsu102e	172.43	654.84	-1.922	7.46694e-08	378.616	-1.13299	0.929552	rod_vs_BC	NA
D130020L05Rik	246.735	75.5136	1.69988	0.00912333	162.651	0.600231	1	BC_vs_rod	NA
D16Ertd472e	1413.17	4805.16	-1.76326	1.39891e-08	6452.12	-2.18791	2.23192e-19	rod & blue cone_vs_BC	NA
D17Wsu104e	2057.45	781.454	1.3946	0.011061	1305.53	0.655368	1	BC_vs_rod	NA
D17Wsu92e	1240.01	310.007	1.99554	5.02444e-10	460.751	1.42532	0.0163866	BC_vs_rod & blue cone	NA
D1Ertd622e	134.715	2257.32	-4.066	1.94e-99	187.74	-0.483405	1	rod_vs_BC	NA
D3Bwg0562e	1605.62	67.9155	4.50929	3.49751e-21	33.2849	5.5183	3.6249e-33	BC_vs_rod & blue cone	NA
D3Ertd751e	323.991	1039.86	-1.67765	9.07864e-05	891.841	-1.45659	0.0157738	rod & blue cone_vs_BC	NA
D430042O09Rik	120.598	3678.87	-4.91402	5.78011e-82	969.489	-2.99577	1.13706e-21	rod & blue cone_vs_BC	NA
D630023F18Rik	483.53	5.82783	6.2768	1.34551e-46	11.2381	5.38708	2.25997e-63	BC_vs_rod & blue cone	NA
D7Ertd715e	710.197	73.1257	3.25851	2.73978e-20	112.254	2.64836	4.43168e-12	BC_vs_rod & blue cone	NA
D830031N03Rik	395.092	51.4967	2.90253	6.81581e-06	8.28803	5.46798	2.21014e-22	BC_vs_rod & blue cone	NA
D930007P13Rik	14.4954	1.70872	2.84891	0.0286688	134.185	-3.15849	2.21058e-05	blue cone_vs_BC	NA
D930048N14Rik	10.3124	200.614	-4.24599	1.1917e-13	139.938	-3.73161	8.48829e-10	rod & blue cone_vs_BC	NA
Dab1	1078.8	13.4843	6.20016	2.48697e-31	20.3096	5.64379	2.63736e-28	BC_vs_rod & blue cone	NA
Dab2ip	1140.51	13.8633	6.30125	1.03995e-93	134.038	3.08323	2.71629e-45	BC_vs_rod & blue cone	NA
Dact3	209.674	30.6617	2.75727	1.38217e-12	44.4955	2.2272	7.50177e-08	BC_vs_rod & blue cone	NA
Dagla	311.928	2.42843	6.75681	1.14279e-27	43.9777	2.8123	1.9797e-14	BC_vs_rod & blue cone	NA
Dalrd3	467.847	1771.37	-1.91749	3.12144e-13	1313.95	-1.48716	0.000287291	rod & blue cone_vs_BC	NA
Dancr	613.818	53.9238	3.49747	1.90794e-29	119.617	2.35195	5.0555e-11	BC_vs_rod & blue cone	NA
Dapk1	631.668	7.17633	6.36942	5.55297e-56	38.7068	4.0128	7.67354e-55	BC_vs_rod & blue cone	NA
Dapl1	215.03	21.2575	3.31298	2.16522e-12	7.24985	4.82187	3.75163e-24	BC_vs_rod & blue cone	NA
Dbhos	723.297	2.78865	7.45651	5.94631e-15	7.02185	6.33057	4.85223e-12	BC_vs_rod & blue cone	NA
Dbi	1101.66	325.556	1.75081	0.00669152	442.126	1.3105	0.501826	BC_vs_rod	NA
Dbn1	248.333	2.03141	6.59054	6.43105e-21	35.6321	2.77465	2.04774e-07	BC_vs_rod & blue cone	NA
Dbndd1	230.748	33.6048	2.76188	4.52108e-14	25.2596	3.17554	5.40325e-21	BC_vs_rod & blue cone	NA
Dcaf12l1	122.087	3.7394	4.88883	7.56041e-16	7.72761	3.93099	3.41247e-16	BC_vs_rod & blue cone	NA
Dcaf6	244.648	1525.16	-2.63642	4.49758e-21	586.333	-1.26044	0.339454	rod_vs_BC	NA
Dcaf8	1785.89	4668.57	-1.38548	0.000145358	6166.65	-1.78673	3.67351e-16	rod & blue cone_vs_BC	NA
Dcakd	3825.55	1007.08	1.92265	6.57727e-13	2054.29	0.89583	1	BC_vs_rod	NA
Dcbld1	107.509	336.887	-1.64167	0.00526406	411.558	-1.93068	2.09839e-05	rod & blue cone_vs_BC	NA
Dcbld2	462.717	140.088	1.71724	0.00212239	14.2974	4.97716	4.81206e-47	BC_vs_rod & blue cone	NA
Dcc	996.759	232.491	2.09569	4.75598e-09	12.7406	6.23839	3.15433e-88	BC_vs_rod & blue cone	NA
Dclk1	99.8972	1465.43	-3.80884	1.32742e-09	1417.03	-3.76123	3.44129e-09	rod & blue cone_vs_BC	NA
Dclk2	460.198	1.95852	7.23514	1.63538e-14	21.5401	4.23381	6.49503e-06	BC_vs_rod & blue cone	NA
Dcp1a	308.619	1386.61	-2.16293	5.26758e-11	717.236	-1.21406	0.523319	rod_vs_BC	NA
Dctn1	1848.9	4941.65	-1.41656	0.00164632	8781.84	-2.24516	2.03757e-24	rod & blue cone_vs_BC	NA
Dcun1d1	304.118	838.674	-1.46045	0.00124019	694.978	-1.19002	0.368426	rod_vs_BC	NA
Dcun1d2	686.855	1941.9	-1.49776	7.2555e-05	1713.54	-1.31722	0.0222112	rod & blue cone_vs_BC	NA
Dcun1d3	356.665	1052.14	-1.55784	5.29877e-05	917.953	-1.36143	0.0169088	rod & blue cone_vs_BC	NA
Ddah1	343.928	17.6668	4.23748	2.07727e-19	105.671	1.68836	0.0696009	BC_vs_rod	NA
Ddb1	4673.53	20993.4	-2.16598	2.77928e-37	19939	-2.09171	1.21101e-32	rod & blue cone_vs_BC	NA
Ddhd1	471.364	2288.04	-2.27148	5.46001e-09	1092.32	-1.20869	0.73939	rod_vs_BC	NA
Ddhd2	4224.66	137.735	4.91778	5.52242e-82	2960.75	0.51119	1	BC_vs_rod	NA
Ddit4	302.919	1388.96	-2.18955	1.86042e-10	384.039	-0.339711	1	rod_vs_BC	NA
Ddit4l	671.088	8.29162	6.25934	8.90889e-46	121.894	2.44859	1.81463e-08	BC_vs_rod & blue cone	NA
Ddr1	717.891	19.4867	5.18865	2.4787e-62	113.099	2.6591	4.25652e-20	BC_vs_rod & blue cone	NA
Ddt	1573.06	448.819	1.80604	1.77614e-06	464.462	1.75626	8.6227e-06	BC_vs_rod & blue cone	NA
Ddx20	160.069	970.947	-2.59674	3.1171e-19	642.07	-2.00161	5.47933e-08	rod & blue cone_vs_BC	NA
Ddx25	940.5	72.6664	3.68416	3.0774e-55	360.572	1.38107	0.027109	BC_vs_rod & blue cone	NA
Ddx31	156.678	504.917	-1.68295	0.000386127	398.864	-1.34336	0.150525	rod_vs_BC	NA
Ddx41	804.228	2621.05	-1.70175	1.71517e-07	1485.07	-0.883165	1	rod_vs_BC	NA
Ddx42	1527.45	4069.78	-1.41295	0.000189118	3832.5	-1.32638	0.00526443	rod & blue cone_vs_BC	NA
Ddx5	4902.38	12236.7	-1.31845	0.00618645	8069.2	-0.718282	1	rod_vs_BC	NA
Ddx54	287.157	456.537	-0.664558	1	848.005	-1.55627	0.00199041	blue cone_vs_BC	NA
Ddx58	50.5179	47.6924	0.089281	1	448.058	-3.12958	8.46499e-14	blue cone_vs_BC	NA
Decr1	106.123	118.936	-0.166715	1	376.433	-1.81993	0.000247573	blue cone_vs_BC	NA
Decr2	813.271	1972.59	-1.27678	0.0693996	3209.43	-1.97831	2.00873e-14	blue cone_vs_BC	NA
Dek	336.557	3089.88	-3.19315	2.2934e-53	2681.52	-2.98907	6.29736e-44	rod & blue cone_vs_BC	NA
Dennd2a	173.269	59.2695	1.54083	0.034432	204.561	-0.237393	1	BC_vs_rod	NA
Dennd5a	2209.57	772.318	1.51436	2.4139e-05	871.766	1.33966	0.00925476	BC_vs_rod & blue cone	NA
Dennd5b	3039.4	210.599	3.83962	2.21174e-65	1093.07	1.47217	0.00905494	BC_vs_rod & blue cone	NA
Deptor	42.1934	367.932	-3.11559	6.13343e-14	124.831	-1.56373	0.126044	rod_vs_BC	NA
Derl2	496.595	1854.63	-1.89756	1.73464e-12	1555.06	-1.64387	8.91294e-07	rod & blue cone_vs_BC	NA
Dexi	114.017	27.1582	2.0607	0.000570459	24.2195	2.21869	3.97665e-05	BC_vs_rod & blue cone	NA
Dfna5	564.185	27.4399	4.32948	3.02683e-47	585.894	-0.053854	1	BC_vs_rod	NA
Dgat1	701.79	2452.76	-1.79963	0.000227824	1170.67	-0.73615	1	rod_vs_BC	NA
Dgat2	391.639	6.2797	5.87904	2.28581e-35	78.0954	2.31724	8.68337e-08	BC_vs_rod & blue cone	NA
Dgka	103.658	24.4722	2.05736	0.00533982	16.2965	2.63963	7.98059e-06	BC_vs_rod & blue cone	NA
Dgkb	108.485	5.12615	4.29329	6.47851e-11	10.4876	3.31876	4.77557e-08	BC_vs_rod & blue cone	NA
Dgke	346.21	6997.87	-4.32903	5.41834e-96	3049.24	-3.13295	1.16209e-39	rod & blue cone_vs_BC	NA
Dgkg	1008.09	3.74157	7.88744	1.22548e-51	7.2404	7.04263	5.18602e-72	BC_vs_rod & blue cone	NA
Dgkh	500.853	1.36726	8.04504	6.57668e-31	10.0106	5.60258	3.62625e-64	BC_vs_rod & blue cone	NA
Dgki	193.627	0.646825	7.41846	8.54965e-17	1.26022	6.95275	2.5107e-23	BC_vs_rod & blue cone	NA
Dgkq	167.544	4.00941	5.23428	1.2442e-18	1.00106	6.95436	1.66745e-19	BC_vs_rod & blue cone	NA
Dgkz	1059.37	44.4708	4.55358	7.11842e-86	105.213	3.32432	2.71894e-55	BC_vs_rod & blue cone	NA
Dhcr24	100.653	19.764	2.31231	0.0035357	20.4909	2.26426	0.0046436	BC_vs_rod & blue cone	NA
Dhdh	219.993	273.717	-0.313348	1	657.306	-1.57244	0.00896473	blue cone_vs_BC	NA
Dhh	3.79369	522.385	-7.05002	1.11975e-31	101.656	-4.70256	3.71106e-12	rod & blue cone_vs_BC	NA
Dhrs1	1135.37	277.074	2.03168	1.90578e-10	576.911	0.975337	1	BC_vs_rod	NA
Dhrs13	111.078	188.664	-0.758606	1	360.631	-1.69019	0.00638837	blue cone_vs_BC	NA
Dhrs3	2460.12	32873.4	-3.72774	9.07773e-44	4519.31	-0.874386	1	rod_vs_BC	NA
Dhx29	368.784	791.975	-1.1007	1	1050.86	-1.50796	0.0081643	blue cone_vs_BC	NA
Dhx30	1948.08	5372.28	-1.46223	0.000141735	5725.94	-1.55419	4.15932e-06	rod & blue cone_vs_BC	NA
Dhx32	264.395	332.391	-0.329782	1	2802.32	-3.40058	4.13039e-57	blue cone_vs_BC	NA
Dhx38	528.657	1554.18	-1.55376	0.00020726	1459.38	-1.46318	0.00295918	rod & blue cone_vs_BC	NA
Diap3	13.2737	412.258	-4.94361	2.15294e-31	109.025	-3.0327	1.09468e-08	rod & blue cone_vs_BC	NA
Dip2a	365.051	111.821	1.70059	0.00371598	71.541	2.34199	4.82237e-09	BC_vs_rod & blue cone	NA
Diras1	417.584	1.08066	8.04783	5.56464e-25	14.2779	4.83111	4.2744e-36	BC_vs_rod & blue cone	NA
Diras2	1804	18.2025	6.5948	5.62178e-135	818.529	1.13862	0.572147	BC_vs_rod	NA
Dirc2	333.972	3.25217	6.41027	1.16454e-29	151.282	1.13585	1	BC_vs_rod	NA
Dis3l	254.447	377.523	-0.570127	1	700.999	-1.46005	0.0129903	blue cone_vs_BC	NA
Dis3l2	368.484	707.616	-0.941546	1	962.167	-1.38394	0.030402	blue cone_vs_BC	NA
Disp1	350.173	31.115	3.47815	2.76891e-26	242.925	0.52722	1	BC_vs_rod	NA
Disp2	1427.85	103.998	3.76766	3.2282e-71	477.88	1.57611	8.19814e-05	BC_vs_rod & blue cone	NA
Dixdc1	804.008	5210.37	-2.6925	2.3031e-44	6432.04	-2.9961	2.37033e-61	rod & blue cone_vs_BC	NA
Dld	2572.1	6928.16	-1.42776	0.000551173	5540.4	-1.10566	0.804444	rod_vs_BC	NA
Dleu7	3.77539	398.374	-6.6772	2.5294e-26	18.9336	-2.31324	0.0535447	rod_vs_BC	NA
Dlg2	1098.48	51.6984	4.38305	2.23969e-43	69.758	3.95888	6.00565e-37	BC_vs_rod & blue cone	NA
Dlg3	255.316	126.82	1.00756	1	50.4279	2.3285	4.3425e-09	BC_vs_blue cone	NA
Dlg4	889.438	2575.9	-1.53152	0.000610996	2038.73	-1.19483	0.43324	rod_vs_BC	NA
Dlgap1	313.59	4.81934	5.86157	8.20944e-21	14.7006	4.34576	2.60171e-15	BC_vs_rod & blue cone	NA
Dlgap2	251.937	0	8.85964	1.37414e-14	2.26974	6.61654	4.96446e-27	BC_vs_rod & blue cone	NA
Dlk2	166.134	2.73308	5.731	1.39527e-16	1.25847	6.70663	1.06664e-18	BC_vs_rod & blue cone	NA
Dll1	95.2602	150.371	-0.659618	1	614.038	-2.68137	1.4249e-12	blue cone_vs_BC	NA
Dmd	2495.44	10135.1	-2.01352	1.75469e-05	5119.31	-1.03238	1	rod_vs_BC	NA
Dmtn	597.286	3.75817	7.11639	4.5073e-41	55.0131	3.42208	7.85768e-24	BC_vs_rod & blue cone	NA
Dmwd	678.21	234.045	1.53272	0.000771839	260.374	1.37871	0.024856	BC_vs_rod & blue cone	NA
Dna2	40.9862	117.723	-1.5078	0.222789	138.405	-1.74101	0.0419485	blue cone_vs_BC	NA
Dnah6	229.521	1.40407	7.10274	1.20606e-19	1.0028	7.51848	1.76942e-22	BC_vs_rod & blue cone	NA
Dnah7b	51.7001	307.843	-2.54569	6.80173e-05	141.347	-1.43406	0.564063	rod_vs_BC	NA
Dnah8	165.467	0.683632	7.25857	2.75748e-13	1.727	6.33823	7.51753e-17	BC_vs_rod & blue cone	NA
Dnah9	5.99099	272.331	-5.43339	1.78301e-19	158.291	-4.65795	2.19981e-13	rod & blue cone_vs_BC	NA
Dnaic1	379.591	34.8221	3.40509	7.97573e-14	258.048	0.552966	1	BC_vs_rod	NA
Dnaic2	48.7485	242.28	-2.30252	1.13883e-05	295.486	-2.58759	5.53445e-08	rod & blue cone_vs_BC	NA
Dnaja1	3857.48	1140.19	1.75642	1.18105e-09	2299.91	0.745342	1	BC_vs_rod	NA
Dnaja4	106.431	447.075	-2.05564	0.00103977	621.288	-2.5271	8.90985e-07	rod & blue cone_vs_BC	NA
Dnajb11	647.538	948.535	-0.549304	1	2329.36	-1.84407	7.73362e-09	blue cone_vs_BC	NA
Dnajb2	1359.37	1451.63	-0.0942588	1	3489.55	-1.35793	0.029228	blue cone_vs_BC	NA
Dnajb5	411.617	120.617	1.76378	0.000787282	201.207	1.0295	1	BC_vs_rod	NA
Dnajc12	5308.43	1503.11	1.81719	5.44377e-08	2887.68	0.876905	1	BC_vs_rod	NA
Dnajc14	669.903	1284.31	-0.93703	1	1724.87	-1.36242	0.0067039	blue cone_vs_BC	NA
Dnajc15	728.818	148.277	2.29324	1.09507e-14	238.638	1.60768	0.000361128	BC_vs_rod & blue cone	NA
Dnajc16	259.534	546.433	-1.06915	1	862.751	-1.72715	0.000182834	blue cone_vs_BC	NA
Dnajc18	6163.26	11519.8	-0.899618	1	18305.5	-1.5658	0.00804769	blue cone_vs_BC	NA
Dnajc28	310.227	2862.1	-3.20075	1.22913e-39	414.343	-0.418558	1	rod_vs_BC	NA
Dnajc30	987.102	445.246	1.14692	0.589382	244.419	2.01086	8.6554e-13	BC_vs_blue cone	NA
Dnase2a	57.8555	191.234	-1.7175	0.00637817	110.478	-0.929006	1	rod_vs_BC	NA
Dner	388.061	4.99697	6.01065	1.11046e-15	22.5651	3.99588	1.04403e-07	BC_vs_rod & blue cone	NA
Dnm1	1683	978.624	0.780422	1	500.445	1.74633	1.173e-06	BC_vs_blue cone	NA
Dnm1l	1690.81	4071.12	-1.26579	0.0913662	5399.76	-1.67279	4.88209e-07	blue cone_vs_BC	NA
Dnmbp	368.261	1117.09	-1.59806	0.00105276	384.726	-0.0635567	1	rod_vs_BC	NA
Dnttip2	1558.74	6221.48	-1.99392	6.68716e-14	7377.61	-2.2395	5.43671e-21	rod & blue cone_vs_BC	NA
Doc2b	42.7675	815.763	-4.01262	0.000630181	1804.07	-5.09937	1.92235e-06	rod & blue cone_vs_BC	NA
Dock1	734.414	8.52699	6.34182	3.47883e-50	110.423	2.72107	1.10976e-12	BC_vs_rod & blue cone	NA
Dock3	662.938	75.689	3.11706	1.21839e-24	192.812	1.77525	0.000138223	BC_vs_rod & blue cone	NA
Dock6	303.638	17.8546	4.0407	4.14144e-22	70.0136	2.10655	6.21785e-05	BC_vs_rod & blue cone	NA
Dock8	18.947	349.56	-4.16214	1.35222e-11	38.1477	-1.01007	1	rod_vs_BC	NA
Dolpp1	562.826	204.269	1.46017	0.00112657	1876.39	-1.73405	1.28718e-09	BC_vs_rod	NA
Dolpp1	562.826	204.269	1.46017	0.00112657	1876.39	-1.73405	1.28718e-09	blue cone_vs_BC	NA
Dopey2	474.272	35.0125	3.72808	9.18781e-21	69.6736	2.75021	2.10874e-10	BC_vs_rod & blue cone	NA
Dos	977.854	101.856	3.25448	2.71753e-35	66.8578	3.85903	1.19045e-54	BC_vs_rod & blue cone	NA
Dpf1	279.477	7.32211	5.19729	6.86834e-29	23.5416	3.54882	1.85816e-21	BC_vs_rod & blue cone	NA
Dpf3	195.173	5437.79	-4.782	1.92799e-68	808.948	-2.04308	6.87507e-06	rod & blue cone_vs_BC	NA
Dph1	391.467	238.836	0.709092	1	1055.53	-1.42819	0.0190853	blue cone_vs_BC	NA
Dph2	343.467	888.153	-1.36925	0.0324018	618.404	-0.84739	1	rod_vs_BC	NA
Dpm3	1893.46	531.374	1.82912	4.15309e-06	571.513	1.72403	8.03729e-05	BC_vs_rod & blue cone	NA
Dpp3	642.213	1155.43	-0.845481	1	1969.91	-1.61406	0.000155793	blue cone_vs_BC	NA
Dpp4	200.509	0.646825	7.41726	4.44197e-17	25.4673	2.95969	1.42859e-13	BC_vs_rod & blue cone	NA
Dpp6	2268.76	17.0373	7.02585	1.05999e-118	56.9204	5.29828	3.47634e-113	BC_vs_rod & blue cone	NA
Dpp8	167.113	633.084	-1.91836	2.3029e-05	558.521	-1.73814	0.00110441	rod & blue cone_vs_BC	NA
Dpp9	593.971	559.455	0.085602	1	1727.58	-1.53904	0.000336498	blue cone_vs_BC	NA
Dpy19l3	156.218	7.47809	4.2913	3.03576e-13	13.2086	3.51369	2.16659e-10	BC_vs_rod & blue cone	NA
Dpy19l4	95.6879	287.985	-1.58639	0.0355544	208.702	-1.1242	1	rod_vs_BC	NA
Dpysl2	62887.3	10306.1	2.60286	6.92855e-21	15138.5	2.0495	2.2857e-09	BC_vs_rod & blue cone	NA
Dpysl3	662.586	8226.25	-3.61517	1.35214e-25	6043.79	-3.17268	8.3821e-18	rod & blue cone_vs_BC	NA
Dpysl4	367.602	1037.96	-1.49179	0.00817407	644.786	-0.806274	1	rod_vs_BC	NA
Dpysl5	1259.11	29.7102	5.37874	8.85881e-93	294.419	2.09184	1.07337e-11	BC_vs_rod & blue cone	NA
Dr1	323.133	651.266	-1.01061	1	1154.7	-1.8346	1.6709e-05	blue cone_vs_BC	NA
Drap1	686.082	160.052	2.08983	5.96053e-06	355.138	0.946439	1	BC_vs_rod	NA
Drd1a	4084.73	30.0948	7.04725	5.12981e-120	59.0916	6.0819	1.96678e-107	BC_vs_rod & blue cone	NA
Drd2	677.886	0.323413	9.45503	8.60771e-20	1.2647	8.56948	2.24489e-25	BC_vs_rod & blue cone	NA
Drd4	41.5162	3950.46	-6.56047	1.226e-128	1084.47	-4.70097	5.7763e-57	rod & blue cone_vs_BC	NA
Dscam	1667.95	20.0094	6.34057	1.08579e-136	166.248	3.32292	1.25816e-81	BC_vs_rod & blue cone	NA
Dsel	224.541	4.33283	5.53382	2.24297e-23	24.9686	3.14486	2.51324e-13	BC_vs_rod & blue cone	NA
Dstyk	643.911	1238.24	-0.942683	1	1919.48	-1.57394	0.000773291	blue cone_vs_BC	NA
Dtd1	3527.33	354.959	3.30522	8.71135e-50	764.354	2.20204	7.42165e-15	BC_vs_rod & blue cone	NA
Dtna	372.776	13.7044	4.72801	1.84561e-43	162.745	1.19332	0.532162	BC_vs_rod	NA
Dtnbp1	324.999	102.341	1.65765	0.00451985	131.723	1.2981	0.354319	BC_vs_rod	NA
Dtwd2	56.7602	214.85	-1.91379	0.00103786	205.574	-1.85018	0.00291584	rod & blue cone_vs_BC	NA
Dtx1	230.68	0.683632	7.61053	3.7328e-18	2.50002	6.3557	4.16403e-29	BC_vs_rod & blue cone	NA
Dtx3l	7.17613	8.68937	-0.241662	1	105.523	-3.78172	1.43564e-06	blue cone_vs_BC	NA
Dtx4	234.738	20.4685	3.48706	5.85073e-16	124.876	0.90648	1	BC_vs_rod	NA
Dusp1	486.354	109.923	2.12801	0.000628936	55.6026	3.10104	4.83951e-11	BC_vs_rod & blue cone	NA
Dusp10	1165.79	79.6189	3.85898	3.1454e-45	36.7395	4.96579	2.49531e-76	BC_vs_rod & blue cone	NA
Dusp11	1069.45	3459.45	-1.69143	1.37676e-05	2217.48	-1.05102	1	rod_vs_BC	NA
Dusp14	33.8884	1641.53	-5.58398	1.17753e-63	419.562	-3.62433	4.14061e-21	rod & blue cone_vs_BC	NA
Dusp15	333.397	3.09186	6.58928	3.18561e-29	1.25001	7.70729	3.45338e-29	BC_vs_rod & blue cone	NA
Dusp16	511.917	18.6926	4.76029	4.75814e-58	633.157	-0.306367	1	BC_vs_rod	NA
Dusp23	82.3889	42.7209	0.937221	1	2611.34	-4.96144	5.90954e-56	blue cone_vs_BC	NA
Dusp26	1672.15	359.487	2.21303	3.15355e-14	2639.18	-0.657713	1	BC_vs_rod	NA
Dusp3	15856.1	199.699	6.28697	2.12566e-136	7078.57	1.15931	0.957817	BC_vs_rod	NA
Dusp4	306.83	6.56559	5.47102	4.26692e-33	278.769	0.138301	1	BC_vs_rod	NA
Dusp5	162.281	29.0771	2.45835	2.31047e-05	46.0838	1.79982	0.0276758	BC_vs_rod & blue cone	NA
Dusp6	208.764	21.6848	3.24067	1.46567e-09	476.937	-1.18165	1	BC_vs_rod	NA
Dusp7	270.206	784.023	-1.533	0.00107359	455.921	-0.752326	1	rod_vs_BC	NA
Dync1i1	527.911	5.77226	6.32454	5.03612e-24	10.0118	5.60379	1.51121e-22	BC_vs_rod & blue cone	NA
Dync1i2	1493.17	5416.3	-1.85564	1.92362e-10	4371.2	-1.54679	0.000109376	rod & blue cone_vs_BC	NA
Dync1li1	718.815	3366.05	-2.22325	9.81379e-16	4983.74	-2.78852	1.54859e-32	rod & blue cone_vs_BC	NA
Dync1li2	1029.92	3994.8	-1.95465	1.2421e-18	2882.9	-1.48458	2.29227e-05	rod & blue cone_vs_BC	NA
Dync2li1	207.034	890.752	-2.10005	3.7687e-10	874.02	-2.07285	1.24312e-09	rod & blue cone_vs_BC	NA
Dynll2	893.602	235.358	1.91909	1.79246e-06	277.001	1.68523	0.000540294	BC_vs_rod & blue cone	NA
Dynlrb1	9609.59	2123.76	2.17424	6.81461e-16	3041.75	1.65675	1.58235e-05	BC_vs_rod & blue cone	NA
Dynlt1b	238.146	55.7823	2.06331	0.0190087	20.7949	3.46556	7.41349e-09	BC_vs_rod & blue cone	NA
Dyrk1b	41.7535	149.196	-1.8238	0.0274952	213.409	-2.3368	0.000102494	rod & blue cone_vs_BC	NA
Dyrk2	56.2277	473.856	-3.06986	3.20149e-20	212.778	-1.91832	0.000158856	rod & blue cone_vs_BC	NA
Dyx1c1	56.1047	422.885	-2.91179	2.8066e-16	290.152	-2.36958	1.14754e-08	rod & blue cone_vs_BC	NA
Dzank1	248.916	224.522	0.145826	1	14.0285	4.10927	1.44736e-25	BC_vs_blue cone	NA
Dzip1	330.325	12.0693	4.73471	1.6626e-36	21.7788	3.89997	1.06756e-35	BC_vs_rod & blue cone	NA
Dzip1l	105.23	1.33046	5.88519	6.14048e-13	8.26461	3.62586	1.72403e-11	BC_vs_rod & blue cone	NA
Dzip3	713.987	171.937	2.04471	1.40338e-09	273.807	1.37905	0.0547722	BC_vs_rod	NA
E030024N20Rik	454.388	186.11	1.25836	1	85.7021	2.35023	0.02704	BC_vs_blue cone	NA
E130114P18Rik	378.754	13.1694	4.80729	4.53368e-30	8.76104	5.36958	1.08211e-37	BC_vs_rod & blue cone	NA
E130307A14Rik	677.656	166.287	2.01505	4.69756e-05	571.721	0.243854	1	BC_vs_rod	NA
E130309D14Rik	169.082	40.5813	2.04137	6.07432e-05	68.4922	1.29803	0.450628	BC_vs_rod	NA
E130310I04Rik	329.411	4145.18	-3.64427	2.86208e-46	139.458	1.23507	0.544706	rod_vs_BC	NA
E130311K13Rik	121.837	31.4131	1.93667	0.0128116	129.866	-0.0903524	1	BC_vs_rod	NA
E230008N13Rik	3.40414	350.673	-6.6443	3.02673e-22	5.77704	-0.773459	1	rod_vs_BC	NA
E430025E21Rik	313.293	808.027	-1.36739	0.0370278	597.117	-0.932133	1	rod_vs_BC	NA
Ebpl	873.841	2878.87	-1.71192	0.00857817	123.88	2.80201	2.01271e-12	BC_vs_blue cone	NA
Ebpl	873.841	2878.87	-1.71192	0.00857817	123.88	2.80201	2.01271e-12	rod_vs_BC	NA
Ece1	699.701	64.1191	3.43908	1.10736e-41	15929.9	-4.50168	7.89638e-129	blue cone_vs_BC	NA
Ece2	694.169	14.4075	5.5517	2.1706e-66	116.591	2.56763	1.83956e-21	BC_vs_rod & blue cone	NA
Echdc1	99.043	247.354	-1.30995	0.282411	304.634	-1.61059	0.00695698	blue cone_vs_BC	NA
Echdc2	129.792	1.76357	5.87521	1.84396e-13	23.9997	2.40299	0.00109794	BC_vs_rod & blue cone	NA
Edc4	1195.79	3543.59	-1.56561	4.64923e-05	2720.56	-1.18491	0.395741	rod_vs_BC	NA
Edf1	2928.91	828.153	1.81678	7.38397e-05	1423.09	1.03806	1	BC_vs_rod	NA
Edil3	3866.8	590.78	2.70566	3.34847e-26	2489.96	0.633776	1	BC_vs_rod	NA
Edn2	1.78946	193.576	-6.5813	3.47572e-16	40.729	-4.34939	3.37661e-06	rod & blue cone_vs_BC	NA
Ednrb	912.432	13.9924	5.89343	4.85627e-24	806.539	0.175094	1	BC_vs_rod	NA
Edrf1	322.623	910.11	-1.49408	0.00365193	613.149	-0.924949	1	rod_vs_BC	NA
Eef1a2	1239.78	4.53273	7.96053	6.02048e-67	21.7603	5.80683	2.0527e-110	BC_vs_rod & blue cone	NA
Eef2k	132.444	36.9529	1.83375	0.00395768	42.2791	1.64023	0.0304281	BC_vs_rod & blue cone	NA
Eepd1	80.0331	1574.9	-4.27316	1.98601e-36	546.022	-2.75234	6.66403e-11	rod & blue cone_vs_BC	NA
Efcab12	63.1127	98.9331	-0.645958	1	479.533	-2.91925	7.21608e-21	blue cone_vs_BC	NA
Efcab2	139.758	553.429	-1.97896	3.57258e-07	424.1	-1.59581	0.00425054	rod & blue cone_vs_BC	NA
Efcab7	31.045	299.803	-3.2464	7.96637e-16	155.64	-2.30449	9.1109e-06	rod & blue cone_vs_BC	NA
Efemp2	305.251	21.2034	3.81683	4.56033e-22	80.3166	1.91557	0.000455245	BC_vs_rod & blue cone	NA
Efna5	917.919	32.4482	4.80196	1.30725e-54	96.5105	3.23701	2.27099e-26	BC_vs_rod & blue cone	NA
Efnb1	224.097	14.749	3.8925	9.52184e-22	40.2013	2.46413	1.84084e-09	BC_vs_rod & blue cone	NA
Efnb3	333.768	59.1837	2.48308	1.67834e-11	46.1635	2.84028	2.5532e-17	BC_vs_rod & blue cone	NA
Efr3b	1522.76	20.2714	6.19871	7.79348e-90	21.5121	6.11331	1.00151e-102	BC_vs_rod & blue cone	NA
Eftud2	1319.83	3310.42	-1.326	0.00255184	3535.25	-1.42071	6.56308e-05	rod & blue cone_vs_BC	NA
Egf	53.9272	155.616	-1.5261	0.14998	262.665	-2.2773	1.63461e-05	blue cone_vs_BC	NA
Egfem1	238.318	0	8.77591	1.33785e-14	2.72183	6.29723	3.86019e-30	BC_vs_rod & blue cone	NA
Egflam	170.068	5799.94	-4.92231	1.04289e-09	12457	-5.99098	5.32324e-15	rod & blue cone_vs_BC	NA
Ehbp1	622.738	262.546	1.24296	0.442115	151.923	2.02868	3.76571e-07	BC_vs_blue cone	NA
Ehd2	373.82	4.51469	6.26277	1.40878e-33	4.24597	6.34919	5.68816e-41	BC_vs_rod & blue cone	NA
Ehd4	163.161	1199.26	-2.86832	3.74524e-20	4035.93	-4.61393	2.07722e-73	rod & blue cone_vs_BC	NA
Ehhadh	72.7723	21.451	1.74466	0.0192043	294.675	-2.01116	9.01352e-06	blue cone_vs_BC	NA
Eid2b	98.8787	344.731	-1.79709	0.000595196	334.877	-1.75622	0.00140298	rod & blue cone_vs_BC	NA
Eif1	10650.8	3026.9	1.81225	5.06246e-09	5081.15	1.06614	1	BC_vs_rod	NA
Eif1a	1202.13	5422.47	-2.17039	9.2004e-24	9915.27	-3.04011	1.92039e-70	rod & blue cone_vs_BC	NA
Eif1b	5878.44	1310.36	2.15899	2.42287e-09	1285.46	2.18658	1.19415e-09	BC_vs_rod & blue cone	NA
Eif3b	429.318	388.649	0.142896	1	4640.14	-3.42026	5.00445e-28	blue cone_vs_BC	NA
Eif3f	676.858	260.005	1.37527	0.193653	173.118	1.95885	3.64248e-05	BC_vs_blue cone	NA
Eif3i	5416.7	1090.73	2.30622	1.34704e-13	1523.48	1.82539	6.42657e-06	BC_vs_rod & blue cone	NA
Eif3k	4729.65	1736.25	1.44384	0.00155464	1631.55	1.53343	0.000116513	BC_vs_rod & blue cone	NA
Eif4e3	108.393	603.991	-2.47157	2.1914e-09	134.453	-0.313507	1	rod_vs_BC	NA
Eif4ebp1	1.57809	17.9151	-3.35775	0.0064352	151.489	-6.40031	3.18143e-12	rod & blue cone_vs_BC	NA
Eif4ebp2	229.346	79.9381	1.51164	0.151581	44.748	2.34265	6.50226e-06	BC_vs_blue cone	NA
Eif4g2	8912.73	38996.7	-2.12662	1.80063e-19	42176.6	-2.23957	3.2682e-23	rod & blue cone_vs_BC	NA
Eif5	888.445	2749.66	-1.62601	0.000333979	2201.94	-1.3063	0.16243	rod_vs_BC	NA
Elac1	540.453	1531.71	-1.5015	5.22458e-05	1531.88	-1.50168	5.95251e-05	rod & blue cone_vs_BC	NA
Elavl4	154.853	0.323413	7.50133	2.16205e-13	13.9787	3.43193	2.26374e-11	BC_vs_rod & blue cone	NA
Elfn1	33.9053	700.984	-4.14112	0.000207402	537.191	-3.77601	0.00156425	rod & blue cone_vs_BC	NA
Elfn2	1175.25	7.2853	7.23513	4.89877e-71	459.205	1.35129	0.155431	BC_vs_rod	NA
Ell2	25.9349	120.362	-2.19062	0.000679712	107.212	-2.02585	0.00492085	rod & blue cone_vs_BC	NA
Elmo1	5220.16	37.6183	7.09251	7.86723e-154	616.697	3.07197	2.68737e-27	BC_vs_rod & blue cone	NA
Elmo2	1270.57	2045.81	-0.68655	1	5467.21	-2.10302	1.35086e-18	blue cone_vs_BC	NA
Elmo3	524.78	180.946	1.53386	0.00503866	598.977	-0.189637	1	BC_vs_rod	NA
Elmod1	380.586	134.654	1.49558	0.0274277	68.4693	2.46494	9.09366e-13	BC_vs_rod & blue cone	NA
Elmod2	462.037	4512.5	-3.28327	1.11033e-67	1849.64	-1.99836	1.80227e-13	rod & blue cone_vs_BC	NA
Eln	141.173	1.40335	6.30203	3.77005e-16	2.75994	5.53819	5.46911e-22	BC_vs_rod & blue cone	NA
Elovl2	398.422	8418.11	-4.33569	3.64087e-15	50049.9	-6.87073	8.08312e-45	rod & blue cone_vs_BC	NA
Elovl4	2783.69	50043.8	-4.16098	1.23599e-114	32533.6	-3.54075	3.93728e-74	rod & blue cone_vs_BC	NA
Elovl5	357.371	43.3408	3.03896	6.94724e-20	2904.17	-3.01543	1.24239e-28	blue cone_vs_BC	NA
Elovl6	1000.19	87.9523	3.50594	5.41039e-69	3763.45	-1.90945	1.2671e-15	BC_vs_rod	NA
Elovl6	1000.19	87.9523	3.50594	5.41039e-69	3763.45	-1.90945	1.2671e-15	blue cone_vs_BC	NA
Elovl7	56.1943	10.8941	2.30526	0.0194701	676.821	-3.54192	7.26156e-09	blue cone_vs_BC	NA
Elp4	169.035	580.695	-1.77893	8.08942e-05	341.688	-1.01602	1	rod_vs_BC	NA
Emc10	797.114	211.799	1.90654	8.39442e-06	279.24	1.50921	0.0226896	BC_vs_rod & blue cone	NA
Emc9	910.831	64.231	3.81797	5.74428e-51	338.495	1.4253	0.0249395	BC_vs_rod & blue cone	NA
Emd	480.186	98.5623	2.26703	2.45782e-05	67.6274	2.80832	9.10279e-10	BC_vs_rod & blue cone	NA
Emg1	2468.92	1557.9	0.663785	1	951.375	1.37392	0.019398	BC_vs_blue cone	NA
Eml1	385.055	2287.28	-2.56451	1.4051e-27	2866.36	-2.88977	7.4671e-40	rod & blue cone_vs_BC	NA
Eml2	108.565	7.878	3.71613	8.27527e-10	8.01243	3.70013	8.32647e-11	BC_vs_rod & blue cone	NA
Eml3	827.865	3368.74	-2.0237	2.48618e-22	1249.27	-0.593834	1	rod_vs_BC	NA
Eml6	373.366	228.874	0.702532	1	131.924	1.49491	0.0446595	BC_vs_blue cone	NA
Enc1	16.9043	200.85	-3.47185	5.79298e-05	706.753	-5.24375	7.33988e-13	rod & blue cone_vs_BC	NA
Endou	190.036	0.323413	7.90651	1.0296e-13	0.49343	7.82188	1.05722e-16	BC_vs_rod & blue cone	NA
Enho	234.964	2.40967	6.35457	6.89073e-24	32.7348	2.82736	2.08442e-13	BC_vs_rod & blue cone	NA
Enkd1	161.3	827.646	-2.35069	6.02498e-13	483.799	-1.57815	0.00577242	rod & blue cone_vs_BC	NA
Enkur	5.72451	167.832	-4.74416	1.2278e-09	60.9385	-3.31037	0.000448034	rod & blue cone_vs_BC	NA
Eno1	34.5907	181.487	-2.36872	0.000368591	26.7693	0.365277	1	rod_vs_BC	NA
Eno1b	1313.08	88.0868	3.87771	9.07872e-33	21.0047	5.92413	2.08245e-73	BC_vs_rod & blue cone	NA
Eno4	55.7964	331.745	-2.55536	3.5571e-08	117.751	-1.06808	1	rod_vs_BC	NA
Enox1	2197.4	2018.2	0.120695	1	64.0352	5.00902	4.72607e-19	BC_vs_blue cone	NA
Enox2	518.725	190.039	1.44404	0.0133715	287.23	0.850781	1	BC_vs_rod	NA
Entpd5	299.5	1154.93	-1.94444	2.06249e-13	1099.64	-1.87402	1.36503e-11	rod & blue cone_vs_BC	NA
Entpd7	524.117	1502.53	-1.51591	0.00649081	1318.58	-1.32785	0.147809	rod_vs_BC	NA
Epb4.1	2261.12	12640.7	-2.48003	3.01314e-33	11725	-2.37171	1.58028e-28	rod & blue cone_vs_BC	NA
Epb4.1l1	491.01	3.7957	6.83676	5.62015e-40	206.166	1.24732	0.465527	BC_vs_rod	NA
Epb4.1l2	491.929	56681.9	-6.83468	3.48033e-289	19193.7	-5.2757	3.33662e-155	rod & blue cone_vs_BC	NA
Epb4.1l3	9207.05	1538.93	2.57726	6.81741e-34	1096.91	3.06487	3.76768e-57	BC_vs_rod & blue cone	NA
Epb4.1l5	1056.37	5577.09	-2.39763	9.44768e-27	5269.67	-2.316	1.08803e-23	rod & blue cone_vs_BC	NA
Epdr1	124.137	4.21076	4.77398	2.64897e-14	85.8362	0.529882	1	BC_vs_rod	NA
Epha10	1048.01	49.4148	4.39108	1.32741e-53	7468.02	-2.82556	1.899e-22	blue cone_vs_BC	NA
Epha3	1123.6	1.65315	8.70402	2.0218e-24	14.8592	6.0341	1.40348e-16	BC_vs_rod & blue cone	NA
Epha4	3077.59	12.5969	7.76585	1.99054e-44	42.267	6.07776	5.65257e-30	BC_vs_rod & blue cone	NA
Epha5	429.165	2.80814	7.02378	3.14367e-33	194.418	1.13652	1	BC_vs_rod	NA
Epha7	7360.37	391.53	4.22513	3.99337e-100	193.485	5.23809	1.22627e-165	BC_vs_rod & blue cone	NA
Epha8	347.101	2.03141	7.05359	1.16268e-27	360	-0.0525867	1	BC_vs_rod	NA
Ephb2	265.853	21.7218	3.58691	2.89429e-24	69.496	1.93176	9.16765e-06	BC_vs_rod & blue cone	NA
Ephb3	106.223	16.1819	2.6662	0.00109943	1.00553	6.24705	7.70788e-13	BC_vs_rod & blue cone	NA
Ephb6	229.789	10.3672	4.20157	9.53923e-05	21.9348	3.21399	0.0103036	BC_vs_rod & blue cone	NA
Ephx1	837.041	16.6526	5.59728	1.78839e-64	1006.9	-0.265072	1	BC_vs_rod	NA
Ephx2	300.757	810.488	-1.42586	0.0175992	2355.37	-2.96197	1.77519e-36	rod & blue cone_vs_BC	NA
Ephx4	145.904	5.16296	4.72704	5.75831e-18	9.00202	3.97161	1.85202e-18	BC_vs_rod & blue cone	NA
Epm2aip1	1204.18	3247.2	-1.42864	0.00918658	1840.54	-0.61112	1	rod_vs_BC	NA
Eps8l1	15.8057	382.887	-4.07119	0.0125463	293.785	-3.72615	0.0369587	rod & blue cone_vs_BC	NA
Erap1	58.783	199.598	-1.7634	0.00587508	263.436	-2.16181	8.67422e-06	rod & blue cone_vs_BC	NA
Erc1	466.95	3.45497	6.90369	3.4777e-38	19.3382	4.57189	1.66777e-49	BC_vs_rod & blue cone	NA
Ercc2	426.655	1371.65	-1.68254	4.69756e-05	939.548	-1.13771	0.855647	rod_vs_BC	NA
Ercc3	255.334	503.156	-0.972658	1	691.39	-1.42982	0.0281109	blue cone_vs_BC	NA
Erdr1	67.7646	857.681	-3.58616	2.95738e-07	966.45	-3.75526	5.33379e-08	rod & blue cone_vs_BC	NA
Erh	119.285	49.0409	1.27888	0.59581	38.4454	1.624	0.0465009	BC_vs_blue cone	NA
Eri1	63.3092	495.672	-2.95848	2.32867e-16	436.282	-2.77535	1.57407e-13	rod & blue cone_vs_BC	NA
Erich5	1388.16	3.36259	8.27892	4.65349e-28	6.48306	7.48396	1.92063e-27	BC_vs_rod & blue cone	NA
Erich6	31.5578	16.5132	0.931356	1	137.672	-2.11022	0.0011278	blue cone_vs_BC	NA
Erlin2	1149.79	2012.88	-0.806467	1	3538.97	-1.61972	2.65324e-07	blue cone_vs_BC	NA
Ermap	2.80163	4.11911	-0.469098	1	575.133	-6.79005	6.63065e-06	blue cone_vs_BC	NA
Ern1	17.58	149.622	-3.05209	1.98658e-06	111.439	-2.63215	0.000275273	rod & blue cone_vs_BC	NA
Ero1l	131.274	485.627	-1.88312	5.19382e-05	281.657	-1.09928	1	rod_vs_BC	NA
Ero1lb	31.1168	178.181	-2.50919	2.52991e-09	172.852	-2.46537	7.53996e-09	rod & blue cone_vs_BC	NA
Erp29	2117.62	729.259	1.53538	0.0010257	804.182	1.39437	0.0254767	BC_vs_rod & blue cone	NA
Esam	2266.04	27.6959	6.24081	6.30522e-30	70.7421	4.91628	2.40498e-18	BC_vs_rod & blue cone	NA
Esd	3662.38	1325.3	1.46387	0.00593845	1604.18	1.1887	0.509528	BC_vs_rod	NA
Esyt1	69.3345	307.172	-2.13386	1.23682e-05	113.08	-0.698059	1	rod_vs_BC	NA
Esyt2	482.389	265.199	0.860983	1	152.76	1.65404	0.000225574	BC_vs_blue cone	NA
Etfb	2444.04	840.51	1.53698	0.00133456	1419.54	0.782254	1	BC_vs_rod	NA
Etohi1	0	186.066	-7.96112	3.83272e-07	91.5925	-7.02566	1.82832e-05	rod & blue cone_vs_BC	NA
Evl	1168.4	38.913	4.87904	2.6353e-74	109.228	3.40912	8.73948e-41	BC_vs_rod & blue cone	NA
Ewsr1	2033.7	3580.87	-0.815279	1	5572.34	-1.45264	0.000224278	blue cone_vs_BC	NA
Exoc1	920.444	2206.02	-1.26083	0.0139882	1692.3	-0.878304	1	rod_vs_BC	NA
Exoc2	613.777	1354.3	-1.1404	0.522799	1748.12	-1.50807	8.07049e-05	blue cone_vs_BC	NA
Exoc5	351.873	958.457	-1.443	0.0227765	982.304	-1.47854	0.0143507	rod & blue cone_vs_BC	NA
Exosc5	1070.39	399.381	1.41734	0.0329573	628.218	0.767179	1	BC_vs_rod	NA
Ext1	165.786	1411.64	-3.07922	4.02916e-27	129.512	0.356086	1	rod_vs_BC	NA
Ext2	224.979	367.321	-0.706284	1	675.999	-1.58551	0.000782302	blue cone_vs_BC	NA
Extl1	9.03559	3.45497	1.30671	1	184.998	-4.278	2.80395e-13	blue cone_vs_BC	NA
Extl3	1633.05	581.511	1.48803	0.00015849	680.791	1.26054	0.0831023	BC_vs_rod	NA
Eya1	28.0873	14.1382	0.973432	1	2662.22	-6.54749	1.3789e-88	blue cone_vs_BC	NA
Ezh1	1088.76	2917.72	-1.42065	0.00539545	1939.51	-0.832337	1	rod_vs_BC	NA
Ezh2	1033.13	352.463	1.54791	0.000602858	176.286	2.54555	4.47225e-24	BC_vs_rod & blue cone	NA
Ezr	469.03	41.4668	3.47099	1.04384e-12	63.7193	2.85529	5.45322e-08	BC_vs_rod & blue cone	NA
F420014N23Rik	45.5822	207.335	-2.16833	0.00222219	22.9954	0.970411	1	rod_vs_BC	NA
F630111L10Rik	324.081	1.08066	7.69882	3.2919e-21	5.74094	5.71955	1.23221e-29	BC_vs_rod & blue cone	NA
Faah	409.168	1745.71	-2.09147	2.98471e-12	1545.31	-1.91566	8.47367e-09	rod & blue cone_vs_BC	NA
Fabp12	324.822	10909.1	-4.95893	1.83022e-14	9463.11	-4.75812	5.39724e-13	rod & blue cone_vs_BC	NA
Fabp3	155.799	7.10127	4.38661	8.88411e-20	5.24452	4.82389	6.7159e-25	BC_vs_rod & blue cone	NA
Fabp4	4.16494	161.542	-5.16779	5.85782e-11	124.025	-4.79375	4.08622e-09	rod & blue cone_vs_BC	NA
Fads1	564.349	198.481	1.50515	0.0027222	262.321	1.10286	1	BC_vs_rod	NA
Fah	443.42	51.9829	3.07201	5.26015e-18	19.2882	4.49378	4.54221e-40	BC_vs_rod & blue cone	NA
Fahd2a	1695.15	404.12	2.0639	3.49324e-10	836.297	1.0171	1	BC_vs_rod	NA
Faim	432.961	9803.54	-4.49567	7.42522e-202	608.705	-0.490268	1	rod_vs_BC	NA
Faim2	9674.9	39.423	7.72806	2.05269e-35	131.436	6.04686	5.60346e-21	BC_vs_rod & blue cone	NA
Fam102a	746.139	368.895	1.01593	1	302.997	1.29838	0.0291151	BC_vs_blue cone	NA
Fam102b	191.428	57.3795	1.72512	0.0352625	111.555	0.771203	1	BC_vs_rod	NA
Fam107b	735.268	2757.98	-1.89877	0.000408238	3801.4	-2.35953	3.38355e-08	rod & blue cone_vs_BC	NA
Fam110a	150.024	1027.65	-2.764	2.3588e-16	390.92	-1.3745	0.213412	rod_vs_BC	NA
Fam110b	140.926	1.3485	6.2514	1.42615e-16	139.771	0.00927956	1	BC_vs_rod	NA
Fam114a1	8.69593	2.28193	1.76923	0.633501	106.219	-3.50041	4.67361e-05	blue cone_vs_BC	NA
Fam115a	1700.88	92.3771	4.18536	5.46016e-61	932.045	0.865431	1	BC_vs_rod	NA
Fam120aos	285.375	855.213	-1.57646	0.0331189	965.699	-1.75122	0.00394306	rod & blue cone_vs_BC	NA
Fam131a	352.762	7.35819	5.5179	8.67413e-31	36.5132	3.2519	8.63948e-16	BC_vs_rod & blue cone	NA
Fam132a	1188.79	80.5466	3.8541	9.18538e-23	661.508	0.840163	1	BC_vs_rod	NA
Fam135b	2505.5	2.37359	9.71215	3.52522e-69	13.2086	7.52108	2.71168e-163	BC_vs_rod & blue cone	NA
Fam13a	126.677	2.37431	5.49291	3.81647e-16	25.0568	2.32408	7.84789e-06	BC_vs_rod & blue cone	NA
Fam13c	854.012	6.18877	6.99986	8.49659e-53	22.556	5.21091	1.57671e-55	BC_vs_rod & blue cone	NA
Fam149a	63.5934	4940.96	-6.217	1.31362e-47	3487.41	-5.71934	6.26639e-39	rod & blue cone_vs_BC	NA
Fam154b	55.4755	287.362	-2.36525	1.39821e-08	189.206	-1.76434	0.0036321	rod & blue cone_vs_BC	NA
Fam155a	675.016	2.12451	8.04283	2.34626e-40	8.00271	6.34494	5.28275e-80	BC_vs_rod & blue cone	NA
Fam160a1	236.403	2634.32	-3.47525	8.27679e-73	3.24814	6.04772	1.08568e-35	rod_vs_BC	NA
Fam160a2	331.57	1219.25	-1.87734	5.46041e-09	1230.87	-1.89117	3.52322e-09	rod & blue cone_vs_BC	NA
Fam161a	741.565	9675.19	-3.70118	1.75102e-95	5443.24	-2.87248	4.17246e-46	rod & blue cone_vs_BC	NA
Fam161b	145.749	765.453	-2.3879	1.28287e-10	537.373	-1.8789	0.000110819	rod & blue cone_vs_BC	NA
Fam163a	356.744	3.02113	6.36276	1.22093e-10	10.1442	4.8607	9.08279e-07	BC_vs_rod & blue cone	NA
Fam163b	722.436	3.05722	7.63512	9.71059e-41	16.6512	5.39025	3.99292e-49	BC_vs_rod & blue cone	NA
Fam171a1	136.021	14.2964	3.2047	2.04046e-11	147.462	-0.120509	1	BC_vs_rod	NA
Fam172a	594.998	225.646	1.39633	0.0348259	389.745	0.610491	1	BC_vs_rod	NA
Fam173a	3976.33	1000.05	1.98948	1.78121e-20	1479.68	1.42503	0.000157136	BC_vs_rod & blue cone	NA
Fam173b	80.0634	336.395	-2.06099	0.000196942	315.78	-1.97091	0.000900946	rod & blue cone_vs_BC	NA
Fam174a	222.503	66.9014	1.72165	0.0286156	179.239	0.309944	1	BC_vs_rod	NA
Fam179b	467.684	1747.59	-1.89725	2.76141e-06	975.307	-1.05806	1	rod_vs_BC	NA
Fam184a	813.992	284.646	1.51259	0.000643822	41.5352	4.27853	6.87364e-82	BC_vs_rod & blue cone	NA
Fam184b	1290.79	13.7239	6.51149	5.78885e-87	13.9478	6.48709	2.12971e-104	BC_vs_rod & blue cone	NA
Fam188b	34.964	797.404	-4.47884	1.06924e-23	372.547	-3.38987	1.68246e-11	rod & blue cone_vs_BC	NA
Fam189a1	214.276	0.341455	7.94272	3.01129e-16	7.2546	4.83554	6.23545e-32	BC_vs_rod & blue cone	NA
Fam189a2	645.221	4.67284	6.92986	3.43138e-43	13.072	5.57994	3.7615e-51	BC_vs_rod & blue cone	NA
Fam196a	9025.76	21.9996	8.62253	5.70973e-171	36.4295	7.90892	2.08244e-181	BC_vs_rod & blue cone	NA
Fam199x	230.056	988.262	-2.09768	5.23536e-09	637.998	-1.46806	0.0319496	rod & blue cone_vs_BC	NA
Fam19a2	106.127	0	7.79505	5.87018e-11	0.50364	7.03333	2.94391e-14	BC_vs_rod & blue cone	NA
Fam19a3	5677.91	135.575	5.37011	1.03349e-108	20706.2	-1.86134	1.2193e-05	BC_vs_rod	NA
Fam19a3	5677.91	135.575	5.37011	1.03349e-108	20706.2	-1.86134	1.2193e-05	blue cone_vs_BC	NA
Fam19a4	469.365	5.54122	6.32757	5.26107e-42	5.52759	6.33796	3.29143e-52	BC_vs_rod & blue cone	NA
Fam204a	208.526	1083.32	-2.37018	7.06732e-14	1577.14	-2.91083	3.4191e-26	rod & blue cone_vs_BC	NA
Fam20a	114.448	0	8.07688	1.65861e-11	0.740144	6.84324	1.58357e-14	BC_vs_rod & blue cone	NA
Fam20c	173.524	1.04385	6.82369	3.45463e-16	4.96891	5.02111	9.51894e-21	BC_vs_rod & blue cone	NA
Fam210b	138.332	396.365	-1.51382	0.0192275	583.797	-2.07168	5.90664e-08	rod & blue cone_vs_BC	NA
Fam212b	785.046	3621.4	-2.20219	1.17326e-14	4658.15	-2.56479	4.22903e-24	rod & blue cone_vs_BC	NA
Fam213b	5483.19	424.809	3.67835	4.94405e-41	750.237	2.85995	1.31801e-20	BC_vs_rod & blue cone	NA
Fam227a	38.7941	586.158	-3.91206	1.30594e-33	174.595	-2.17032	6.30342e-06	rod & blue cone_vs_BC	NA
Fam3c	604.014	19621.1	-5.01451	1.52763e-186	5269.5	-3.12075	2.43567e-52	rod & blue cone_vs_BC	NA
Fam45a	2108.08	7569.8	-1.84225	2.92623e-14	5413.56	-1.35908	0.00332437	rod & blue cone_vs_BC	NA
Fam46b	226.851	0	8.93374	2.34063e-14	0	9.29249	1.88185e-15	BC_vs_rod & blue cone	NA
Fam53b	297.814	4888.76	-4.03042	6.02644e-86	1458.9	-2.28905	4.9059e-16	rod & blue cone_vs_BC	NA
Fam53c	1110.77	2765.43	-1.31557	0.00854744	1977.57	-0.832458	1	rod_vs_BC	NA
Fam57b	1508.38	12048.3	-2.99166	1.22914e-36	4987.95	-1.72199	1.70954e-05	rod & blue cone_vs_BC	NA
Fam69a	786.505	41.397	4.22103	1.24555e-41	89.336	3.12479	7.51821e-23	BC_vs_rod & blue cone	NA
Fam69b	265.977	6.50929	5.26484	3.4567e-28	23.0594	3.50711	6.79171e-21	BC_vs_rod & blue cone	NA
Fam78a	674.088	14.7043	5.44867	1.23533e-58	414.771	0.698823	1	BC_vs_rod	NA
Fam84a	184.04	0.720438	7.42188	4.89535e-15	0	8.95904	3.33562e-14	BC_vs_rod & blue cone	NA
Fam84b	30.3544	275.101	-3.16713	7.87309e-15	353.813	-3.52839	5.56428e-20	rod & blue cone_vs_BC	NA
Fam86	151.298	1483.54	-3.28502	1.57394e-42	1249.26	-3.03755	6.80204e-34	rod & blue cone_vs_BC	NA
Fam89b	306.271	93.5862	1.69859	0.0259757	118.12	1.3654	0.41956	BC_vs_rod	NA
Fam92b	140.344	0.720438	6.90156	1.1594e-14	25.769	2.43672	8.36792e-08	BC_vs_rod & blue cone	NA
Fam96b	1430.61	763.773	0.904732	1	574.419	1.31463	0.0448215	BC_vs_blue cone	NA
Fam98c	27.7843	109.086	-1.95265	0.02885	171.268	-2.59807	6.14152e-05	rod & blue cone_vs_BC	NA
Fan1	175.734	62.4171	1.4809	0.22598	24.756	2.8032	1.4926e-08	BC_vs_blue cone	NA
Fancc	48.8266	347.213	-2.80834	8.13692e-16	256.933	-2.37587	2.0085e-09	rod & blue cone_vs_BC	NA
Fancg	194.707	1481.51	-2.91911	9.78441e-26	814.497	-2.05814	2.61056e-08	rod & blue cone_vs_BC	NA
Farp2	361.861	721.14	-0.993794	1	1916.06	-2.40163	2.93623e-26	blue cone_vs_BC	NA
Fastkd3	238.302	727.001	-1.60191	0.00212708	447.872	-0.904651	1	rod_vs_BC	NA
Fastkd5	153.371	884.467	-2.52001	1.14578e-22	541.278	-1.81263	5.56004e-07	rod & blue cone_vs_BC	NA
Fat3	373.772	1.36654	7.59793	1.83945e-24	14.5899	4.63463	2.91903e-27	BC_vs_rod & blue cone	NA
Fat4	554.354	1.00632	8.30909	9.46915e-19	4.2487	6.75442	1.13722e-18	BC_vs_rod & blue cone	NA
Fau	217.634	69.0886	1.649	0.0330264	37.2202	2.53286	4.23245e-08	BC_vs_rod & blue cone	NA
Fbll1	284.737	1.08066	7.5341	1.34308e-21	16.4468	4.08363	6.00456e-28	BC_vs_rod & blue cone	NA
Fbn1	339.62	0.360219	8.58662	3.47063e-19	1.50644	7.51797	2.71117e-31	BC_vs_rod & blue cone	NA
Fbrsl1	262.09	61.3869	2.08286	4.47965e-08	32.8232	2.98667	2.86004e-22	BC_vs_rod & blue cone	NA
Fbxl12	578.718	1682.76	-1.53881	3.26552e-08	802.898	-0.47191	1	rod_vs_BC	NA
Fbxl14	188.866	98.2388	0.939744	1	54.4705	1.78711	0.00174954	BC_vs_blue cone	NA
Fbxl16	1284.59	234.221	2.44987	2.06778e-21	558.259	1.19977	0.412268	BC_vs_rod	NA
Fbxl17	676.983	173.936	1.9545	4.42986e-10	304.835	1.14773	0.678988	BC_vs_rod	NA
Fbxl5	3340.11	11756.9	-1.8126	4.48386e-09	10330.8	-1.62639	1.1976e-05	rod & blue cone_vs_BC	NA
Fbxo10	206.884	114.162	0.850797	1	43.5164	2.2318	3.34174e-05	BC_vs_blue cone	NA
Fbxo18	488.135	1377.08	-1.49515	7.76026e-05	1656	-1.7612	3.10301e-10	rod & blue cone_vs_BC	NA
Fbxo27	177.042	778.167	-2.13477	7.91289e-10	638.551	-1.85005	8.13326e-06	rod & blue cone_vs_BC	NA
Fbxo30	203.439	1112.66	-2.44517	2.4816e-14	594.576	-1.54364	0.0117703	rod & blue cone_vs_BC	NA
Fbxo4	77.8927	501.711	-2.67445	1.12563e-10	80.7506	-0.0518091	1	rod_vs_BC	NA
Fbxo41	439.63	1.68995	7.61948	1.6609e-29	27.5032	3.97638	2.06115e-31	BC_vs_rod & blue cone	NA
Fbxo44	322.826	61.7389	2.37997	1.64296e-09	101.06	1.66767	0.00434963	BC_vs_rod & blue cone	NA
Fbxw17	319.058	5.84732	5.67393	2.25059e-37	139.321	1.19307	0.523319	BC_vs_rod	NA
Fbxw21	2.74493	2.73308	0.0693636	1	244.253	-6.29258	2.27029e-16	blue cone_vs_BC	NA
Fbxw4	156.387	51.3749	1.59446	0.0376813	45.6843	1.76385	0.00466181	BC_vs_rod & blue cone	NA
Fbxw7	6425.03	820.407	2.96678	3.27126e-73	456.646	3.81075	8.3519e-145	BC_vs_rod & blue cone	NA
Fbxw9	267.876	890.039	-1.72885	2.03185e-05	476.284	-0.828509	1	rod_vs_BC	NA
Fcamr	0	28.0297	-6.2375	1.49536e-06	307.979	-9.67192	1.60345e-16	rod & blue cone_vs_BC	NA
Fcho1	515.347	122.05	2.06884	7.71516e-06	122.629	2.06267	7.84065e-06	BC_vs_rod & blue cone	NA
Fdxacb1	200.935	675.811	-1.74878	1.28033e-06	353.522	-0.815418	1	rod_vs_BC	NA
Fem1c	60.8315	942.454	-3.92943	1.49633e-33	385.115	-2.64333	5.80335e-11	rod & blue cone_vs_BC	NA
Fez1	1738.38	18.1946	6.51254	4.914e-94	178.203	3.27502	3.72339e-31	BC_vs_rod & blue cone	NA
Ffar4	2.97641	0.720438	1.50563	1	389.669	-6.30263	1.59743e-05	blue cone_vs_BC	NA
Fgd6	23.1234	231.683	-3.29454	3.51993e-09	37.0545	-0.67523	1	rod_vs_BC	NA
Fgf11	719.211	28.7031	4.62482	7.85915e-61	59.7132	3.57812	9.51906e-46	BC_vs_rod & blue cone	NA
Fgf12	1817.23	20.0216	6.46663	1.17877e-93	87.3329	4.36194	1.45753e-59	BC_vs_rod & blue cone	NA
Fgf13	643.621	7.14024	6.27353	5.87834e-20	19.2104	4.94086	1.15282e-13	BC_vs_rod & blue cone	NA
Fgf9	2439.88	1182.08	1.04337	1	580.715	2.06602	8.30931e-10	BC_vs_blue cone	NA
Fgfr1op	419.317	2222.77	-2.40376	2.04363e-34	1225.44	-1.54532	8.05659e-06	rod & blue cone_vs_BC	NA
Fggy	205.141	5.6438	5.05421	2.253e-24	34.9473	2.54014	5.80002e-10	BC_vs_rod & blue cone	NA
Fhit	668.196	27.7943	4.55669	4.55731e-50	64.7285	3.35652	1.31448e-31	BC_vs_rod & blue cone	NA
Fhl1	1592.82	21.4561	6.15352	7.63955e-62	40.8714	5.24572	2.1337e-52	BC_vs_rod & blue cone	NA
Fhod3	276.351	893.47	-1.68733	0.00305539	206.737	0.416165	1	rod_vs_BC	NA
Ficd	323.373	492.594	-0.606707	1	918.405	-1.50453	0.00233183	blue cone_vs_BC	NA
Fign	200.426	7.5885	4.62566	3.96294e-14	6.95907	4.74429	4.99326e-16	BC_vs_rod & blue cone	NA
Fignl1	40.5201	257.946	-2.64123	0.000148816	100.994	-1.30514	0.985231	rod_vs_BC	NA
Filip1	169.102	1.97728	6.0811	1.90511e-18	36.9915	2.17824	7.29762e-05	BC_vs_rod & blue cone	NA
Filip1l	425.996	19.008	4.39801	1.24945e-11	12.4929	4.97423	3.0957e-15	BC_vs_rod & blue cone	NA
Firre	1165.3	4336.55	-1.89037	1.06225e-05	2720.14	-1.21954	0.597571	rod_vs_BC	NA
Fis1	7625.22	1852.02	2.03804	8.27969e-12	2117.64	1.84488	4.66215e-08	BC_vs_rod & blue cone	NA
Fitm2	143.281	250.48	-0.804642	1	497.443	-1.79158	0.000101666	blue cone_vs_BC	NA
Fkbp2	2722.11	453.184	2.5787	2.1759e-15	1493.66	0.863169	1	BC_vs_rod	NA
Fkbp7	151.708	76.2254	0.989644	1	43.3085	1.80296	0.000978126	BC_vs_blue cone	NA
Flcn	2329.54	6806.77	-1.54531	1.35476e-05	6485.53	-1.47562	0.000226943	rod & blue cone_vs_BC	NA
Flna	267.656	356.786	-0.412405	1	1456.15	-2.43621	7.60652e-14	blue cone_vs_BC	NA
Flrt1	544.798	12.8467	5.36908	3.98365e-44	13.2069	5.31807	6.70521e-51	BC_vs_rod & blue cone	NA
Flrt3	1753.31	92.4931	4.23076	1.47773e-63	55.7297	4.95701	1.37434e-90	BC_vs_rod & blue cone	NA
Flt3l	338.318	3.79497	6.33121	3.20261e-33	38.287	3.13302	3.12e-23	BC_vs_rod & blue cone	NA
Flywch2	685.821	29.4589	4.51924	2.73332e-49	68.9188	3.30296	7.30423e-30	BC_vs_rod & blue cone	NA
Fmn1	3839.76	325.193	3.54827	1.32565e-35	1243.62	1.62089	0.00628125	BC_vs_rod & blue cone	NA
Fmn2	346.365	3.79642	6.36345	1.31172e-34	21.722	3.9753	1.55416e-40	BC_vs_rod & blue cone	NA
Fn1	923.986	13.6025	5.87707	2.34206e-14	13.7912	5.85937	1.57328e-14	BC_vs_rod & blue cone	NA
Fn3krp	1421.26	114.436	3.62016	8.56914e-36	93.1979	3.91555	1.5964e-44	BC_vs_rod & blue cone	NA
Fnbp1	645.907	107.014	2.58019	1.10213e-14	216.359	1.57219	0.00857626	BC_vs_rod & blue cone	NA
Fnbp4	1389.51	3925.77	-1.49511	0.00931284	2726.35	-0.970384	1	rod_vs_BC	NA
Fndc1	109.528	218.58	-0.991013	1	0.25294	7.43349	3.39068e-13	BC_vs_blue cone	NA
Fndc4	421.596	147.411	1.50932	0.0328185	441.415	-0.0665515	1	BC_vs_rod	NA
Fndc5	1138.83	2.9836	8.29795	1.12328e-55	16.4712	6.07574	6.46266e-100	BC_vs_rod & blue cone	NA
Fnip2	68.4175	689.316	-3.32275	2.15026e-31	228.539	-1.73385	0.000972744	rod & blue cone_vs_BC	NA
Fpgt	206.323	661.245	-1.67651	1.86358e-05	400.569	-0.954608	1	rod_vs_BC	NA
Fra10ac1	384.718	1154.05	-1.58299	0.000905392	962.024	-1.3208	0.132655	rod_vs_BC	NA
Frat1	11771.3	2589.46	2.17845	1.18558e-10	3180.21	1.88294	2.76355e-06	BC_vs_rod & blue cone	NA
Frat2	354.174	27.8903	3.64809	1.44786e-30	6.73502	5.65297	2.85313e-48	BC_vs_rod & blue cone	NA
Frem1	242.369	2.50277	6.39715	5.98428e-22	5.2515	5.4325	6.21057e-27	BC_vs_rod & blue cone	NA
Frmd3	5005.08	29.6183	7.39116	5.02471e-237	1503.52	1.73285	5.12457e-09	BC_vs_rod & blue cone	NA
Frmd4a	1096.73	10.9157	6.58856	3.44885e-87	37.7692	4.84568	1.90402e-104	BC_vs_rod & blue cone	NA
Frmd4b	812.854	10030.4	-3.61896	8.13927e-77	4245.4	-2.38062	8.28581e-22	rod & blue cone_vs_BC	NA
Frmd6	102.645	128.139	-0.320556	1	574.113	-2.47518	4.29449e-09	blue cone_vs_BC	NA
Frmpd1	1471.06	6032.77	-2.03265	1.6409e-14	585.422	1.32751	0.0465009	BC_vs_blue cone	NA
Frmpd1	1471.06	6032.77	-2.03265	1.6409e-14	585.422	1.32751	0.0465009	rod_vs_BC	NA
Frrs1	19.283	4.72985	1.93192	0.179461	130.582	-2.74328	1.85363e-05	blue cone_vs_BC	NA
Frrs1l	920.135	2.67751	8.15453	5.57494e-51	4.74437	7.49636	1.16668e-80	BC_vs_rod & blue cone	NA
Frs2	171.698	479.891	-1.48205	0.0252948	271.998	-0.664658	1	rod_vs_BC	NA
Fry	2190	12.2533	7.43587	4.61016e-110	250.725	3.11853	4.68862e-34	BC_vs_rod & blue cone	NA
Fryl	3110.81	12198.2	-1.96562	5.43013e-07	4563.71	-0.551351	1	rod_vs_BC	NA
Fsbp	66.3369	334.745	-2.32227	4.28744e-07	74.757	-0.169782	1	rod_vs_BC	NA
Fscn1	3902.37	126.683	4.9313	1.26813e-100	196.34	4.30106	1.18506e-77	BC_vs_rod & blue cone	NA
Fscn2	87.216	15438.3	-7.43593	3.12927e-167	665.205	-2.91709	2.40408e-15	rod & blue cone_vs_BC	NA
Fsd1	1372.28	3.75889	8.30265	8.49925e-63	40.0825	5.07821	3.13218e-82	BC_vs_rod & blue cone	NA
Fsd1l	215.338	3195.65	-3.88308	8.78719e-56	1196.1	-2.46897	6.1087e-15	rod & blue cone_vs_BC	NA
Fstl4	296.666	0	9.20703	1.67327e-15	0.75882	8.11596	2.35894e-23	BC_vs_rod & blue cone	NA
Fstl5	3433.83	13.7434	7.79322	2.69371e-45	35.2636	6.48705	2.90884e-34	BC_vs_rod & blue cone	NA
Fth1	21130.9	7590.27	1.47359	0.012979	10766.1	0.970513	1	BC_vs_rod	NA
Ftl1	4884.73	375.858	3.69417	8.45841e-81	1447.37	1.75208	1.47918e-07	BC_vs_rod & blue cone	NA
Fto	4504.68	5718.53	-0.343771	1	11005.5	-1.28732	0.0279716	blue cone_vs_BC	NA
Ftsj1	2386.55	901.383	1.40304	0.00454718	1064.41	1.16337	0.483239	BC_vs_rod	NA
Ftx	1265.97	396.02	1.67283	9.70393e-05	188.517	2.74156	1.57624e-25	BC_vs_rod & blue cone	NA
Fubp3	722.015	2057.18	-1.50814	0.00305683	1915.97	-1.40561	0.0282988	rod & blue cone_vs_BC	NA
Fuca2	1278.67	444.432	1.52176	0.000327643	1559.55	-0.28592	1	BC_vs_rod	NA
Fuom	2617.17	289.545	3.169	8.138e-38	311.619	3.06273	4.58284e-35	BC_vs_rod & blue cone	NA
Fut10	57.5276	934.842	-3.99659	2.24511e-23	944.858	-4.01211	1.72893e-23	rod & blue cone_vs_BC	NA
Fut2	208.857	11.5445	4.12173	5.93844e-18	3.7473	5.67109	5.79904e-26	BC_vs_rod & blue cone	NA
Fut8	190.977	3.45497	5.62845	4.94355e-20	8.296	4.46968	6.578e-21	BC_vs_rod & blue cone	NA
Fv1	356.478	244.209	0.543448	1	41.032	3.09394	9.59176e-12	BC_vs_blue cone	NA
Fyco1	3039.81	10205	-1.73918	0.00400926	5711.34	-0.905659	1	rod_vs_BC	NA
Fyn	731.715	17.4857	5.33211	3.85784e-39	48.3758	3.88966	8.97893e-24	BC_vs_rod & blue cone	NA
Fzd3	1102.49	47.9906	4.48862	5.93035e-32	32.3501	5.04744	6.28135e-42	BC_vs_rod & blue cone	NA
Fzd4	15.0284	285.15	-4.2211	4.96656e-16	133.396	-3.1345	2.22013e-07	rod & blue cone_vs_BC	NA
Fzd5	8.55955	271.037	-4.72212	8.1391e-06	232.07	-4.50868	3.64276e-05	rod & blue cone_vs_BC	NA
Fzd6	0.672511	11.5611	-3.3844	0.0258316	228.176	-7.58212	8.97043e-13	rod & blue cone_vs_BC	NA
Gaa	2637.05	822.248	1.68008	4.54664e-11	2412.27	0.128681	1	BC_vs_rod	NA
Gab1	25.6585	37.5248	-0.548334	1	198.181	-2.92422	1.77091e-07	blue cone_vs_BC	NA
Gabarap	4096.4	962.184	2.08511	8.16717e-10	4296.3	-0.0684613	1	BC_vs_rod	NA
Gabarapl1	3367.58	4736.53	-0.491056	1	9937.58	-1.55846	0.000191906	blue cone_vs_BC	NA
Gabbr1	1238.04	273.811	2.17218	9.58081e-12	490.952	1.3314	0.12063	BC_vs_rod	NA
Gabbr2	139.692	0.360219	7.39409	2.5389e-13	4.48395	4.87974	1.65403e-22	BC_vs_rod & blue cone	NA
Gabra1	6828.27	69.2899	6.51421	8.23179e-38	271.958	4.57833	5.55166e-17	BC_vs_rod & blue cone	NA
Gabra5	591.371	0.720438	8.83637	8.15668e-28	88.2432	2.73661	2.43966e-21	BC_vs_rod & blue cone	NA
Gabrb1	266.894	3.09475	6.26636	5.93519e-28	2.27198	6.69701	1.16487e-32	BC_vs_rod & blue cone	NA
Gabrb2	3997.43	16.0865	7.77098	5.22407e-41	60.6367	5.92142	9.13398e-25	BC_vs_rod & blue cone	NA
Gabrb3	3999.41	118.109	5.07843	2.14117e-197	5454.59	-0.44726	1	BC_vs_rod	NA
Gabrd	581.006	3.59435	7.07868	1.08997e-39	261.939	1.14476	1	BC_vs_rod	NA
Gabrg2	8788.79	74.4413	6.86703	3.08006e-230	1988.48	2.13956	7.93297e-13	BC_vs_rod & blue cone	NA
Gabrr1	15516.2	61.5325	7.96133	0	165.193	6.54095	0	BC_vs_rod & blue cone	NA
Gabrr2	30334.2	175.496	7.40412	1.69678e-187	198.14	7.22783	3.44312e-182	BC_vs_rod & blue cone	NA
Gabrr3	646.925	15.0731	5.38051	2.99705e-55	65.8017	3.28588	1.78859e-29	BC_vs_rod & blue cone	NA
Gadd45a	120.229	1088.4	-3.16821	5.21128e-23	152.383	-0.341789	1	rod_vs_BC	NA
Gadd45b	306.016	98.3584	1.62787	0.0695427	33.0246	3.18737	1.20325e-12	BC_vs_blue cone	NA
Gadd45g	2093.31	84.7017	4.60038	3.37443e-41	154.921	3.7349	9.71006e-26	BC_vs_rod & blue cone	NA
Gale	604.586	233.095	1.37247	0.0192982	493.16	0.292919	1	BC_vs_rod	NA
Galns	195.834	100.88	0.956639	1	745.783	-1.92166	1.77996e-07	blue cone_vs_BC	NA
Galnt10	431.275	613.96	-0.509618	1	10.7676	5.27526	1.58405e-55	BC_vs_blue cone	NA
Galnt13	801.62	21.6019	5.18572	1.24729e-74	1170.83	-0.546078	1	BC_vs_rod	NA
Galnt14	111.385	3.03845	4.90504	5.83505e-10	189.985	-0.754707	1	BC_vs_rod	NA
Galnt4	98.2096	2611.57	-4.72628	9.25613e-90	928.432	-3.23762	1.64621e-32	rod & blue cone_vs_BC	NA
Galnt7	244.3	5445.52	-4.47012	5.82345e-93	1023.5	-2.06385	2.4051e-09	rod & blue cone_vs_BC	NA
Galnt9	162.455	0.341455	7.64168	1.05763e-13	0	8.64488	7.19244e-14	BC_vs_rod & blue cone	NA
Gamt	334.743	97.8373	1.76479	0.0058487	158.74	1.06967	1	BC_vs_rod	NA
Ganab	2066.06	3110.77	-0.589677	1	4900.93	-1.24516	0.0338505	blue cone_vs_BC	NA
Ganc	339.233	1061	-1.64165	0.00167914	491.033	-0.53291	1	rod_vs_BC	NA
Gap43	161.959	4.47933	5.07148	3.29555e-19	5.00304	4.93408	6.05216e-23	BC_vs_rod & blue cone	NA
Gapdh	940.152	641.641	0.54926	1	254.053	1.88058	0.000135344	BC_vs_blue cone	NA
Gapdhs	313.085	89.6878	1.80191	2.72248e-05	75.5432	2.04682	1.57585e-08	BC_vs_rod & blue cone	NA
Garem	343.53	110.049	1.63607	0.0279809	72.0741	2.24065	3.02747e-06	BC_vs_rod & blue cone	NA
Gars	515.403	1372.87	-1.41261	0.00168326	2175.92	-2.07627	5.54275e-19	rod & blue cone_vs_BC	NA
Gas1	258.078	6.51218	5.23768	8.89598e-26	4.01143	5.90684	5.89345e-31	BC_vs_rod & blue cone	NA
Gas2	198.114	56.2789	1.79775	0.00215004	106.84	0.885671	1	BC_vs_rod	NA
Gas7	1263.83	15400.1	-3.59244	6.94824e-32	2242.5	-0.823994	1	rod_vs_BC	NA
Gba	305.657	772.529	-1.33641	0.0898334	974.254	-1.67091	9.8319e-05	blue cone_vs_BC	NA
Gbe1	97.9566	448.687	-2.19472	1.38515e-10	337.776	-1.78629	5.43246e-05	rod & blue cone_vs_BC	NA
Gca	249.68	1014	-2.01797	8.16895e-11	893.529	-1.83551	1.68252e-07	rod & blue cone_vs_BC	NA
Gcc1	107.68	1119.94	-3.36757	1.80827e-28	655.173	-2.5966	2.8107e-13	rod & blue cone_vs_BC	NA
Gck	183.375	4.82151	5.14427	1.88798e-17	1.99987	6.29277	6.24273e-21	BC_vs_rod & blue cone	NA
Gckr	394.536	1244.58	-1.65309	0.00300512	2673.41	-2.75252	4.55379e-18	rod & blue cone_vs_BC	NA
Gdap1l1	1120.49	457.735	1.28991	0.0482685	1346.23	-0.264429	1	BC_vs_rod	NA
Gdf15	26.1545	13.2893	0.956098	1	143.172	-2.4213	0.00179578	blue cone_vs_BC	NA
Gdi1	19824.2	6920.01	1.51649	8.15215e-05	13876.6	0.513966	1	BC_vs_rod	NA
Gdpd3	1538.26	32.4859	5.32802	9.05153e-10	25.0812	5.68521	3.49686e-11	BC_vs_rod & blue cone	NA
Gdpd5	1237.75	3234.9	-1.37245	0.573751	4965.17	-1.98464	0.0116689	blue cone_vs_BC	NA
Gem	5154.21	47.2817	6.74205	1.11955e-177	3633.32	0.503303	1	BC_vs_rod	NA
Gemin4	154.39	420.035	-1.4408	0.0343985	485.87	-1.65009	0.000818043	rod & blue cone_vs_BC	NA
Gemin8	51.8679	198.744	-1.93256	9.75772e-05	142.845	-1.4575	0.11881	rod_vs_BC	NA
Get4	168.751	762.923	-2.16931	2.8615e-09	536.052	-1.66176	0.00186973	rod & blue cone_vs_BC	NA
Gfer	83.9268	300.102	-1.82716	3.76438e-05	448.484	-2.40518	1.75463e-13	rod & blue cone_vs_BC	NA
Gfm1	551.226	1221.4	-1.14588	0.570703	1410.22	-1.35283	0.0226939	blue cone_vs_BC	NA
Gfm2	840.096	2373.42	-1.49489	0.0094311	2640.56	-1.64841	0.000457171	rod & blue cone_vs_BC	NA
Gfod1	707.84	0.970238	8.82683	8.89981e-32	2.74176	7.83141	7.04652e-54	BC_vs_rod & blue cone	NA
Gfpt1	550.404	1991.9	-1.854	3.21669e-11	1124.5	-1.03014	1	rod_vs_BC	NA
Gfra3	339.192	1.04313	7.77946	3.17821e-20	1.48029	7.48192	2.10239e-25	BC_vs_rod & blue cone	NA
Gfra4	307.275	1.04385	7.6526	1.80535e-22	5.24402	5.78857	7.9613e-39	BC_vs_rod & blue cone	NA
Gga2	254.832	80.2608	1.6605	0.000702838	154.649	0.719842	1	BC_vs_rod	NA
Ggcx	298.491	839.496	-1.49277	0.00276511	629.399	-1.07785	1	rod_vs_BC	NA
Ggnbp1	127.454	13.6488	3.19215	1.83479e-12	31.7412	1.99461	0.000136193	BC_vs_rod & blue cone	NA
Ggps1	813.057	2425.14	-1.57511	1.19025e-07	2025.66	-1.3157	0.00823748	rod & blue cone_vs_BC	NA
Ghitm	14508.4	14349.2	0.0159149	1	43083.4	-1.5671	0.000705329	blue cone_vs_BC	NA
Gigyf2	1541.13	4896.4	-1.66399	0.000176005	1347.64	0.193011	1	rod_vs_BC	NA
Ginm1	380.65	985.734	-1.36815	0.0258097	618.491	-0.697002	1	rod_vs_BC	NA
Gjd2	887.608	311.682	1.50369	0.0269061	118.002	2.90055	1.69809e-20	BC_vs_rod & blue cone	NA
Glb1	487.283	8.50534	5.76395	7.25157e-52	176.399	1.46471	0.00704153	BC_vs_rod & blue cone	NA
Glb1l	64.589	679.534	-3.37528	3.71776e-17	335.041	-2.36055	4.27213e-06	rod & blue cone_vs_BC	NA
Glb1l2	64.7857	15933.7	-7.93636	0	178.39	-1.46649	0.0378444	rod & blue cone_vs_BC	NA
Glb1l3	19.2565	980.432	-5.63049	5.52001e-43	7.47193	1.33545	0.938495	rod_vs_BC	NA
Glcci1	881.085	9247.16	-3.38822	5.80014e-99	8338.6	-3.23917	6.15093e-87	rod & blue cone_vs_BC	NA
Glmn	715.149	14165.9	-4.30068	2.63376e-118	9211.55	-3.68086	4.41291e-78	rod & blue cone_vs_BC	NA
Glo1	19043.5	5209.21	1.8661	2.07216e-07	27046.1	-0.504993	1	BC_vs_rod	NA
Glp1r	124.041	0	8.17243	4.58584e-09	0	8.51693	9.88553e-10	BC_vs_rod & blue cone	NA
Glp2r	11.7704	2123.47	-7.26451	2.39937e-23	308.891	-4.55838	5.162e-08	rod & blue cone_vs_BC	NA
Glra1	1084.62	1.76429	8.90317	4.18715e-45	6.73004	7.25536	4.37829e-93	BC_vs_rod & blue cone	NA
Glrb	419.314	12.2657	5.02847	2.35029e-31	44.0252	3.2274	1.89683e-15	BC_vs_rod & blue cone	NA
Gls	6612.35	2111.16	1.64519	4.40136e-08	2388.28	1.46756	0.000135766	BC_vs_rod & blue cone	NA
Gls2	368.405	23.3554	3.94937	1.32773e-31	11.746	4.93187	1.08677e-45	BC_vs_rod & blue cone	NA
Glt28d2	210.85	818.684	-1.93812	0.0169461	1.49672	6.77309	5.90554e-21	BC_vs_blue cone	NA
Glt28d2	210.85	818.684	-1.93812	0.0169461	1.49672	6.77309	5.90554e-21	rod_vs_BC	NA
Gltscr1	103.138	41.6503	1.29451	0.759263	23.0353	2.13899	0.00243304	BC_vs_blue cone	NA
Glul	984.527	396.923	1.30445	0.443384	308.871	1.66429	0.017596	BC_vs_blue cone	NA
Gm10637	0	22.9309	-6.07659	4.11669e-06	201.756	-9.1998	1.16815e-14	rod & blue cone_vs_BC	NA
Gm11110	287.101	6.79807	5.29174	2.04704e-25	120.47	1.24466	0.840881	BC_vs_rod	NA
Gm11696	63.8435	391.614	-2.60534	4.52978e-09	256.163	-1.99604	0.000642544	rod & blue cone_vs_BC	NA
Gm11744	969.841	13885.9	-3.82337	3.93169e-36	8540.77	-3.12516	1.02826e-20	rod & blue cone_vs_BC	NA
Gm11961	33.1808	2261.98	-6.04873	3.3695e-91	653.307	-4.26286	3.8096e-38	rod & blue cone_vs_BC	NA
Gm12942	146.713	30.5216	2.2517	6.314e-07	281.169	-0.938973	1	BC_vs_rod	NA
Gm13446	352.027	0.970238	7.85307	4.61764e-24	6.48731	5.69607	3.41774e-45	BC_vs_rod & blue cone	NA
Gm13629	148.568	0.341455	7.51494	1.33517e-11	0	8.54432	3.64872e-12	BC_vs_rod & blue cone	NA
Gm13826	139.032	27.1236	2.34922	1.65692e-06	26.7452	2.36542	4.01779e-07	BC_vs_rod & blue cone	NA
Gm14137	16.0584	102.438	-2.62124	0.00285437	61.6218	-1.90058	0.187399	rod_vs_BC	NA
Gm15348	14.6354	43.8295	-1.55195	0.479567	763.811	-5.63004	5.72884e-26	blue cone_vs_BC	NA
Gm15408	342.336	8.16316	5.318	7.67039e-34	32.1054	3.39965	3.58949e-22	BC_vs_rod & blue cone	NA
Gm15417	1193.36	345.381	1.78229	0.000661572	629.812	0.91874	1	BC_vs_rod	NA
Gm15706	85.0239	1766.09	-4.37158	2.55065e-85	1050.34	-3.62326	1.18332e-51	rod & blue cone_vs_BC	NA
Gm15800	6954.73	1278.77	2.44017	2.54093e-30	1603.54	2.11391	1.24668e-18	BC_vs_rod & blue cone	NA
Gm15997	6.57362	0	4.07223	0.0143906	104.602	-3.9245	7.82306e-07	blue cone_vs_BC	NA
Gm166	118.081	328.217	-1.46848	0.0797927	426.017	-1.84349	0.00035494	blue cone_vs_BC	NA
Gm1673	113.346	2.12451	5.45927	4.36203e-10	1.49672	5.88939	7.11158e-12	BC_vs_rod & blue cone	NA
Gm16845	208.734	159.971	0.381988	1	62.9661	1.71987	0.00705052	BC_vs_blue cone	NA
Gm16894	214.623	0	8.54927	3.13912e-14	10.7743	4.28078	1.52301e-25	BC_vs_rod & blue cone	NA
Gm16907	40.2023	180.919	-2.15036	0.000456329	87.7757	-1.11403	1	rod_vs_BC	NA
Gm17762	29.7187	123.804	-2.04461	0.0156318	59.1736	-0.990492	1	rod_vs_BC	NA
Gm1821	185.377	59.6695	1.62865	0.00890702	68.4713	1.43152	0.0978187	BC_vs_rod	NA
Gm19466	24.3035	138.445	-2.4755	0.000400005	109.855	-2.14482	0.0100056	rod & blue cone_vs_BC	NA
Gm20139	13.3604	1362.73	-6.631	6.44015e-48	69.0504	-2.35998	0.00208991	rod & blue cone_vs_BC	NA
Gm20300	577.109	2238.68	-1.9531	1.65221e-12	1821.78	-1.6563	2.6158e-06	rod & blue cone_vs_BC	NA
Gm20754	965.696	3.83106	7.84564	7.51957e-59	2.23288	8.52725	1.90656e-61	BC_vs_rod & blue cone	NA
Gm2694	7.4259	30.4111	-2.01837	0.0663324	168.498	-4.4738	7.17602e-15	blue cone_vs_BC	NA
Gm2a	1282.83	458.156	1.48233	0.00870775	657.831	0.961373	1	BC_vs_rod	NA
Gm4792	2437.09	76.6965	4.93676	1.65317e-30	3787.65	-0.630237	1	BC_vs_rod	NA
Gm4827	9.31855	9.62208	-0.0256377	1	252.464	-4.7024	1.46134e-17	blue cone_vs_BC	NA
Gm4980	1246.71	2.78865	8.56637	2.58839e-57	17.9861	6.08679	2.53212e-124	BC_vs_rod & blue cone	NA
Gm5069	189.885	23.7047	2.9906	2.64535e-14	35.0307	2.4289	9.84648e-10	BC_vs_rod & blue cone	NA
Gm5124	281.896	2.01264	6.80566	4.01362e-26	45.759	2.61438	4.01041e-14	BC_vs_rod & blue cone	NA
Gm5460	0.407846	395.084	-9.19731	1.32721e-16	37.7201	-5.83169	3.42157e-06	rod & blue cone_vs_BC	NA
Gm5478	315.143	2.3007	6.81079	1.08304e-25	1.7549	7.23173	1.31596e-29	BC_vs_rod & blue cone	NA
Gm561	625.89	334.743	0.901486	1	230.551	1.43743	0.0354181	BC_vs_blue cone	NA
Gm5617	856.941	321.523	1.41138	0.0422061	294.834	1.53521	0.00566353	BC_vs_rod & blue cone	NA
Gm6525	126.926	42.7592	1.55589	0.150423	6.50899	4.21725	2.46134e-16	BC_vs_blue cone	NA
Gm7120	108.842	306.271	-1.48922	0.0878993	489.641	-2.16379	1.67755e-06	blue cone_vs_BC	NA
Gm7244	304.216	1.00704	7.74093	2.68469e-20	0.49343	8.50519	3.11485e-21	BC_vs_rod & blue cone	NA
Gm7616	2.79823	162.562	-5.76266	7.72057e-13	0.497415	2.2143	0.568344	rod_vs_BC	NA
Gm8234	28.4984	33.9022	-0.256299	1	101.594	-1.83071	0.0293437	blue cone_vs_BC	NA
Gm9159	163.761	15.8781	3.31906	1.25323e-09	10.4826	3.91154	4.47082e-14	BC_vs_rod & blue cone	NA
Gm9895	23.3481	295.635	-3.60268	3.02918e-09	44.8652	-0.919295	1	rod_vs_BC	NA
Gm9899	223.381	2.3541	6.28178	6.29671e-23	132.256	0.753215	1	BC_vs_rod	NA
Gm9958	1412.75	452.36	1.63914	0.000790282	290.923	2.27351	2.10563e-12	BC_vs_rod & blue cone	NA
Gm996	243.971	5.62503	5.29761	6.00513e-29	36.0532	2.74577	6.27691e-15	BC_vs_rod & blue cone	NA
Gmds	121.145	14.1831	3.04952	9.68175e-11	146.369	-0.27304	1	BC_vs_rod	NA
Gmpr	478.374	3.50837	6.94978	6.25656e-40	9.71601	5.57452	5.0801e-62	BC_vs_rod & blue cone	NA
Gna13	292.724	1338.63	-2.18857	1.06886e-16	361.13	-0.301476	1	rod_vs_BC	NA
Gnai2	989.399	38.6905	4.64979	5.49312e-46	59.0972	4.04371	2.53592e-37	BC_vs_rod & blue cone	NA
Gnao1	10768.3	205.686	5.69828	5.05373e-200	427.153	4.64662	1.06702e-132	BC_vs_rod & blue cone	NA
Gnas	5645.87	467.582	3.59018	1.29953e-130	1867.14	1.59498	1.68024e-08	BC_vs_rod & blue cone	NA
Gnat1	5079.53	498719	-6.59439	7.30491e-170	1042.46	2.27649	1.71958e-09	rod_vs_BC	NA
Gnat2	9145.06	937.058	3.27657	3.57969e-33	163300	-4.14598	1.349e-63	blue cone_vs_BC	NA
Gnat3	843.725	0.341455	9.99058	1.42673e-23	0.25294	10.3739	4.10077e-26	BC_vs_rod & blue cone	NA
Gnaz	45.276	624.465	-3.76404	1.00515e-22	256.606	-2.48765	4.71215e-07	rod & blue cone_vs_BC	NA
Gnb1	5410.52	1.34765e+06	-7.84746	3.16136e-63	6019.08	-0.151499	1	rod_vs_BC	NA
Gnb2	228.996	28.9622	2.96219	1.03079e-10	1087.07	-2.23526	3.98544e-06	blue cone_vs_BC	NA
Gnb2l1	8420.3	2287.63	1.8761	6.88417e-08	2117.94	1.98705	1.16925e-09	BC_vs_rod & blue cone	NA
Gnb3	76280.5	4157.88	4.18461	1.94627e-64	215435	-1.49334	0.0272358	BC_vs_rod	NA
Gnb3	76280.5	4157.88	4.18461	1.94627e-64	215435	-1.49334	0.0272358	blue cone_vs_BC	NA
Gng10	397.043	9.08712	5.4179	9.25322e-44	20.521	4.25613	1.38118e-47	BC_vs_rod & blue cone	NA
Gng11	341.418	184.442	0.884983	1	93.3136	1.86025	0.00292402	BC_vs_blue cone	NA
Gng13	44075.9	44.3096	9.84768	1.82667e-138	142.54	8.18899	1.7666e-100	BC_vs_rod & blue cone	NA
[truncated: 3,261 more rows]

## Sheet: ON-BC versus OFF-BC
Supplementary File 5. Differentially expressed genes
Gene	ON_mean	OFF_mean	Log2FC_ONvOFF	pAdj_ONvOFF	Specificity	dropseq
1110015O18Rik	0.997177	148.711	-6.83785	1.2e-11	OFF	present
1500009L16Rik	122.062	1409.66	-3.41488	0.0021745	OFF	present
2010107G12Rik	15.5789	155.288	-3.27653	1.74e-07	OFF	present
2700069I18Rik	13.1711	196.398	-3.86822	1.4e-12	OFF	present
2900055J20Rik	114.386	1265.3	-3.44734	1.5e-17	OFF	present
2900057B20Rik	0.685962	103.787	-6.41497	3.93e-08	OFF	absent
Trim80	1.37581	100.539	-5.87455	7.8e-08	OFF	absent
6430573F11Rik	67.8792	279.68	-2.03344	0.00264831	OFF	present
A2m	84.812	381.777	-2.15558	0.00261174	OFF	present
A330074K22Rik	25.2933	106.188	-2.0491	0.0129671	OFF	present
A730046J19Rik	1391.25	7435.4	-2.37926	0.0246522	OFF	present
A930003A15Rik	89.9111	4353.49	-5.57274	9.07e-100	OFF	present
A930009A15Rik	11.8147	2661.5	-7.75545	1.72e-121	OFF	present
Abat	83.5467	583.755	-2.78459	5.95e-09	OFF	present
Ackr1	2339.56	7140.15	-1.60537	0.0114158	OFF	present
Actl6b	330.995	1435.73	-2.11313	8.79e-12	OFF	present
Actn3	29.8222	178.171	-2.55726	0.000219616	OFF	present
Adamts1	46.4159	317.995	-2.73541	0.000601223	OFF	present
Adamtsl1	121.008	1744.33	-3.82611	5.23e-23	OFF	present
Adamtsl2	630.556	3631.07	-2.51702	4.43e-12	OFF	present
Adcy8	67.6142	588.221	-3.111	9.09e-18	OFF	present
Add2	753.355	2391.54	-1.66124	0.00805355	OFF	present
Adora1	32.1965	1092.36	-5.04775	6.15e-44	OFF	present
Adrb2	2.04443	161.324	-6.02784	2.09e-18	OFF	absent
Adrbk2	28.5941	773.485	-4.72479	1.5e-33	OFF	present
Agfg2	65.904	326.974	-2.30248	3.74e-08	OFF	present
Amot	8.77115	102.993	-3.50595	1.5e-07	OFF	present
Angpt1	4.01367	519.132	-6.85906	1.27e-31	OFF	present
Apela	19.6386	221.01	-3.44645	4.32e-10	OFF	present
Asphd2	97.3045	346.42	-1.82483	0.00380273	OFF	present
Atp1b3	33.6556	163.229	-2.26265	0.00059763	OFF	present
B3glct	31.5032	113.857	-1.8414	0.0425701	OFF	present
Adgrb1	32.1586	353.234	-3.44389	5.65e-17	OFF	present
Basp1	43.2439	225.891	-2.36084	0.00178102	OFF	present
BC030500	7.49939	685.672	-6.47321	3.95e-44	OFF	present
BC030867	4.01172	101.922	-4.55155	9.93e-08	OFF	absent
Bcl11a	5.44345	113.293	-4.32391	2.22e-09	OFF	present
Bhlhe22	21.3038	377.464	-4.09082	7.22e-13	OFF	present
Blvrb	126.942	450.295	-1.82141	0.000746992	OFF	present
Bok	24.4089	970.675	-5.26536	4.65e-42	OFF	present
Brinp2	48.3465	208.895	-2.08773	0.0231498	OFF	present
C1qtnf1	3.40858	149.959	-5.29201	8.12e-10	OFF	absent
Cacna1g	206.116	1341.14	-2.69723	3.4e-23	OFF	present
Cacna2d1	698.089	2673.34	-1.93078	6.41e-05	OFF	present
Cacna2d2	37.7121	2342.44	-5.90168	4.38e-52	OFF	present
Cacng2	9.36847	165.976	-4.09975	9.32e-14	OFF	present
Cacng3	21.2613	237.687	-3.43109	1.2e-07	OFF	present
Cadm3	931.133	2648.82	-1.50533	0.00683857	OFF	present
Cadps2	0.653224	472.106	-8.71689	1.8e-21	OFF	present
Cald1	377.288	1543.79	-2.02529	5.85e-06	OFF	present
Calml4	5.42222	437.66	-6.24746	4.89e-25	OFF	present
Camk1g	20.588	268.772	-3.66473	2.96e-14	OFF	present
Camk4	822.414	3212.11	-1.95639	0.0010095	OFF	present
Catsper4	82.5763	373.168	-2.15612	0.0062361	OFF	present
Ccdc148	29.5969	139.076	-2.20297	0.0259664	OFF	present
Ccdc85a	32.7907	486.884	-3.86923	8e-24	OFF	present
Cd83	58.3527	377.916	-2.66776	7.47e-05	OFF	absent
Cdc42ep5	25.8828	132.58	-2.34188	0.000525717	OFF	present
Cep152	121.382	1241.65	-3.34423	1.07e-32	OFF	present
Chaf1a	44.0205	613.664	-3.77891	6.11e-25	OFF	present
Chd7	268.715	1459.16	-2.43582	4.66e-19	OFF	present
Chek2	9.0707	269.316	-4.81031	1.11e-16	OFF	present
Chil1	10.1238	164.472	-3.92333	9.62e-07	OFF	present
Chrna4	430.762	3421.74	-2.9839	3.08e-36	OFF	present
Chrna6	1430.85	8873.68	-2.62307	1.68e-13	OFF	present
Chrnb3	44.0366	2248.31	-5.62925	1.21e-47	OFF	present
Clnk	13.5267	110.28	-2.97956	0.000597499	OFF	present
Clstn2	159.86	650.985	-2.02	5.97e-07	OFF	present
Cnnm1	262.236	3622.94	-3.73919	9.75e-11	OFF	present
Cnr1	2.66297	182.346	-5.58073	4.99e-05	OFF	absent
Cntnap5a	5.71998	345.479	-5.83572	1.42e-25	OFF	present
Cntnap5b	16.8293	106.478	-2.63699	0.000767162	OFF	present
Col11a1	7.02448	774.63	-6.67233	1.24e-31	OFF	present
Coro1a	26.371	179.414	-2.73463	0.000200297	OFF	absent
Cox4i2	62.8875	867.774	-3.75574	5.66e-16	OFF	present
Cox6b2	69.3371	536.565	-2.9393	6.04e-16	OFF	present
Cpa2	954.492	4134.04	-2.10866	9.09e-08	OFF	present
Cpne6	34.7	211.453	-2.58237	2.01e-05	OFF	present
Cpne7	1360.02	3947.73	-1.53471	0.00263474	OFF	present
Crb2	20.0646	156.929	-2.92178	2.44e-06	OFF	present
Crnde	1.33724	120.398	-6.16275	1.17e-10	OFF	absent
Crtac1	68.3828	486.487	-2.82173	3.49e-13	OFF	present
Csmd3	227.954	1492.85	-2.69719	2.15e-10	OFF	present
Ctnna1	666.835	3060.88	-2.19333	3.36e-12	OFF	present
Ctso	125.881	460.301	-1.86088	0.00343027	OFF	present
Cuedc1	703.875	5130.41	-2.86288	4.35e-64	OFF	present
Cyp4b1	0	140.474	-8.58742	1.25e-11	OFF	absent
Cyp4f41-ps	27.6854	127.761	-2.19187	0.00046321	OFF	absent
Cyp7b1	55.1156	244.243	-2.14119	9.03e-05	OFF	present
D330050G23Rik	45.8443	180.694	-1.96732	0.00842805	OFF	present
D630023F18Rik	367.771	1164.29	-1.65902	0.000384715	OFF	present
Dach1	170.189	1027	-2.58336	2.06e-12	OFF	present
Dchs1	25.0216	161.574	-2.65184	0.00181035	OFF	absent
Dclk1	23.2557	209.445	-3.09429	0.000213312	OFF	present
Dhcr24	50.5352	228.872	-2.15113	0.0342571	OFF	present
Dlc1	209.24	1119.47	-2.41251	1.62e-14	OFF	present
Dmd	1116.44	5015.83	-2.1579	5.73e-06	OFF	present
Dmtn	330.282	1221.93	-1.88	0.00125169	OFF	present
Dnah11	15.1444	123.278	-2.97195	0.000679893	OFF	absent
Dnaic1	31.036	1727.99	-5.74937	1.89e-49	OFF	present
Dnase2a	26.271	122.778	-2.20992	0.000131894	OFF	present
Dner	76.9897	1852.1	-4.48218	8.5e-10	OFF	present
Dpy19l1	134.476	682.078	-2.33312	6.12e-10	OFF	present
Dtna	214.697	960.721	-2.15687	1.74e-12	OFF	present
Dync1i1	228.673	1742.89	-2.88815	0.000108728	OFF	present
Ebf1	21.2621	789.716	-5.17005	1.05e-33	OFF	present
Efnb3	195.166	640.275	-1.70921	0.00389181	OFF	present
Efs	11.2763	164.133	-3.79136	2.47e-07	OFF	present
Egfem1	59.4511	735.855	-3.61466	1.84e-27	OFF	present
Elavl3	20.1782	156.679	-2.89557	0.00308909	OFF	present
Eln	79.006	407.588	-2.35909	1.69e-07	OFF	present
Enho	110.409	1006.83	-3.17837	2.28e-22	OFF	present
Epha10	830.503	2945.71	-1.82136	0.000202932	OFF	present
Epha3	486.046	3738.25	-2.86272	0.019085	OFF	present
Ephx1	622.229	2435.66	-1.96365	2.76e-06	OFF	present
Erbb4	3.36822	300.306	-6.38194	4.62e-24	OFF	present
Erc2	363.931	1023.42	-1.48728	0.043837	OFF	present
Esam	55.6841	13187.5	-7.75449	1.46e-50	OFF	present
F5	0.326612	100.059	-7.33896	1.16e-08	OFF	present
Faah	143.871	954.398	-2.72246	2.43e-24	OFF	present
Fabp5	56.1156	469.024	-3.05147	5.65e-22	OFF	present
Fam102b	83.0534	451.851	-2.42612	1.13e-05	OFF	present
Fam107b	318.549	1110.29	-1.79119	0.0158426	OFF	present
Fam189a1	118.836	578.755	-2.27726	2.71e-09	OFF	present
Fam19a2	28.7289	386.122	-3.73684	2.28e-23	OFF	present
Fam19a3	1465.1	16171.9	-3.45404	2.23e-38	OFF	present
Fam19a4	8.487	2078.64	-7.8792	4.09e-93	OFF	present
Fam212b	358.623	2074.84	-2.52698	5.96e-21	OFF	present
Fat3	158.128	1254.32	-2.96974	6.65e-11	OFF	present
Fat4	22.4947	1673.19	-6.03733	1.98e-16	OFF	present
Fbxo17	54.3734	300.819	-2.45626	1.41e-07	OFF	present
Fezf2	15.1886	2528.09	-7.34039	4.92e-116	OFF	present
Fign	75.581	805.108	-3.37324	8.48e-09	OFF	present
Flrt1	269.992	1079.89	-1.99234	8.15e-05	OFF	present
Frmd5	146.936	560.005	-1.92376	3.04e-05	OFF	present
Frmpd4	0.653224	178.481	-7.47019	1.97e-12	OFF	absent
Gabrb1	98.6593	710.407	-2.84052	7.1e-21	OFF	present
Galntl6	8.67683	1249.07	-6.97566	1.42e-26	OFF	absent
Gap43	60.3574	366.744	-2.59286	1.97e-08	OFF	present
Gbp7	5.66601	162.059	-4.6904	2.22e-09	OFF	present
Gckr	180.064	813.454	-2.16848	3.22e-07	OFF	present
Ggt5	1.01257	121.92	-6.60571	1.73e-10	OFF	absent
Gjc1	13.3494	132.63	-3.23336	0.00062764	OFF	present
Glra1	545.609	2290.51	-2.0664	7.49e-12	OFF	present
Gm15881	0	128.303	-8.31218	9.06e-10	OFF	absent
Gm21057	13.3476	139.184	-3.32202	5.95e-05	OFF	absent
Gnb2	107.841	603.005	-2.4696	4.06e-07	OFF	present
Gng2	14.4506	931.551	-5.95843	2.1e-48	OFF	present
Gngt2	1169.06	11867.9	-3.32954	2.45e-24	OFF	present
Golga7b	271.106	978.519	-1.84756	5.83e-05	OFF	present
Gpr22	288.239	2818.17	-3.24941	9.62e-08	OFF	present
Gpsm3	63.4675	305.432	-2.25903	1.13e-08	OFF	present
Grik1	469.377	38804.1	-6.21886	7.5e-22	OFF	present
Grik2	4.32294	141.292	-4.89478	1.02e-08	OFF	present
Gsg1	7118.18	145701	-4.29361	2.37e-14	OFF	present
Hcn3	890.65	3297.98	-1.88588	3.1e-09	OFF	present
Arhgap45	3.71023	104.226	-4.66596	6.23e-08	OFF	absent
Hnmt	34.9363	498.841	-3.81331	7.16e-24	OFF	present
Homer2	41.7188	204.882	-2.28049	0.000394416	OFF	present
Hpcal4	954.317	4425.87	-2.2075	9.23e-11	OFF	present
Hrasls	109.568	345.203	-1.64918	0.0264698	OFF	present
Hs3st1	21.3288	786.315	-5.1546	1.14e-37	OFF	present
Htra1	14.9255	148.38	-3.25928	1.94e-06	OFF	present
Ifit3b	2.00586	189.188	-6.32806	6.47e-16	OFF	present
Ifi27	52.8254	738.38	-3.7907	1.95e-28	OFF	present
Ifit1	2.72651	220.19	-6.14309	9.79e-16	OFF	absent
Ifit2	13.15	836.77	-5.79889	1.01e-13	OFF	present
Ifit3	5.02057	532.181	-6.60836	8.29e-36	OFF	present
Igfbp5	64.2222	1037.93	-3.99365	4.06e-31	OFF	present
Igfbp7	5.71804	115.446	-4.24535	7.35e-09	OFF	present
Igsf3	76.8692	5475.7	-6.13007	2.25e-133	OFF	present
Ipcef1	6.72867	330.572	-5.56257	5.48e-26	OFF	present
Irf1	46.1824	573.084	-3.60082	4.05e-13	OFF	present
Irgm1	24.6554	204.705	-3.00895	3.46e-05	OFF	present
Irx5	0.343953	115.936	-7.48503	4e-09	OFF	present
Irx6	134.058	6769.19	-5.59554	1.91e-35	OFF	present
Itm2a	30.5708	814.899	-4.66761	6.55e-18	OFF	present
Jph4	53.6529	275.779	-2.3488	4.82e-05	OFF	present
Kcna1	22.8008	168.662	-2.82099	0.011293	OFF	present
Kcna6	429.976	1513.8	-1.81264	2.34e-06	OFF	present
Kcnc2	9.71825	138.999	-3.785	1.98e-09	OFF	present
Kcnd3	462.832	2194.78	-2.24149	5.69e-15	OFF	present
Kcnh7	9.79912	232.639	-4.44856	7.46e-08	OFF	present
Kcnh8	3.72368	474.021	-6.87622	3.76e-29	OFF	present
Kcnip4	323.194	5055.25	-3.95737	3.53e-59	OFF	present
Kcnj2	3.66972	135.924	-5.04913	6.12e-10	OFF	absent
Kcnk4	35.5837	196.282	-2.44789	1.45e-05	OFF	absent
Kcnmb4	50.8242	449.503	-3.13509	1.35e-18	OFF	present
Kif19a	2.0232	116.609	-5.59281	2.18e-10	OFF	present
Kirrel	15.5173	247.631	-3.94068	8.03e-14	OFF	present
Kirrel2	5.35285	556.49	-6.59358	1.09e-35	OFF	present
Kirrel3	117.108	923.257	-2.96837	3.61e-20	OFF	present
Kitl	3.03967	104.101	-4.86506	1.22e-06	OFF	present
L1cam	181.157	513.201	-1.49837	0.0281098	OFF	present
Lamp5	43.8827	2157.85	-5.59903	4.99e-86	OFF	present
Lancl3	8.38684	195.783	-4.23457	0.00805355	OFF	absent
Large	170.512	820.963	-2.26144	4.07e-12	OFF	present
Ldhb	475.117	4376.21	-3.19318	6.1e-30	OFF	present
Lemd1	18.947	365.292	-4.23578	1.56e-17	OFF	present
Lgr5	29.173	1706.73	-5.83324	1.04e-65	OFF	present
Lhfpl3	123.026	1939.28	-3.96939	4.09e-86	OFF	present
Lhfpl5	114.401	394.955	-1.78214	0.00587161	OFF	present
Lima1	180.161	658.197	-1.86598	1.33e-11	OFF	present
Lipa	429.34	2218.44	-2.33529	0.018903	OFF	present
Lmo1	13.8091	254.482	-4.1642	3.88e-22	OFF	present
Lmo2	20.2534	124.634	-2.58678	0.000860014	OFF	present
Lpcat2	37.5281	547.809	-3.83752	2.56e-27	OFF	present
Lrp4	220.588	1478.37	-2.73303	2.39e-13	OFF	present
Lrrc27	64.9331	231.418	-1.82496	0.00253792	OFF	present
Lrrc3b	160.663	1132.1	-2.80878	2.12e-16	OFF	present
Lrrc49	659.872	2530.9	-1.93681	2.56e-13	OFF	present
Lrrtm2	284.271	1222.3	-2.09482	1.2e-05	OFF	present
Lrrtm3	80.0752	3527.08	-5.37196	1.31e-21	OFF	present
Lsamp	125.711	1009.32	-2.99065	9.13e-16	OFF	present
Ly6e	84.3292	822.169	-3.26234	2.08e-13	OFF	present
Lypd6b	9.18641	355.076	-5.21386	3.72e-21	OFF	present
Mal2	82.2688	2878.36	-4.68573	0.00542407	OFF	absent
Map2k6	217.878	801.953	-1.87348	5.43e-05	OFF	present
Marcks	190.011	1379.43	-2.85186	2.38e-26	OFF	present
Mfhas1	138.357	914.649	-2.7157	8.43e-19	OFF	present
Mfng	679.405	4024.5	-2.5612	1.05e-21	OFF	present
Mgat4c	106.613	399.712	-1.89911	0.00417708	OFF	present
Mmp2	11.1095	942.364	-6.34204	6.8e-67	OFF	present
Mpped2	198.218	673.89	-1.7593	0.00244041	OFF	present
Mrap2	178.104	2586.16	-3.8439	5.05e-31	OFF	present
Mrvi1	7.86948	323.535	-5.07092	4.2e-06	OFF	present
Msantd2	179.318	541.536	-1.59022	0.0210464	OFF	present
Mylk	81.6835	495.378	-2.58342	1.23e-08	OFF	present
Ndrg1	493.803	1873.18	-1.91838	5.48e-07	OFF	present
Necab3	8.38684	131.465	-3.84571	0.000125752	OFF	present
Neto1	4.06958	449.23	-6.67754	1.37e-26	OFF	present
Nfib	1072.86	3533.38	-1.71621	6.73e-05	OFF	present
Nhsl2	10.7174	195.662	-4.12729	9.8e-12	OFF	present
Nkain3	3.68706	121.637	-4.96172	1.18e-12	OFF	present
Nlgn1	113.543	818.634	-2.82917	1.02e-08	OFF	present
Nnat	491.098	11290.5	-4.50603	2.47e-60	OFF	present
Nphs1	7.39729	648.923	-6.37268	1.46e-50	OFF	present
Npnt	7.07067	111.453	-3.91021	3.34e-10	OFF	present
Nptx1	61.0075	300.468	-2.28605	2.61e-05	OFF	present
Nptx2	41.559	269.192	-2.66934	2.15e-05	OFF	present
Nr3c1	431.664	1263.05	-1.54651	6.32e-05	OFF	present
Nrp1	6.04659	388.443	-5.90068	1.87e-28	OFF	present
Ntrk3	86.516	562.841	-2.67893	8.82e-07	OFF	present
Nxph1	9.06682	389.268	-5.35178	1.13e-20	OFF	present
Nxph4	3.66015	271.864	-6.07986	2.84e-23	OFF	present
Opcml	1.64846	400.864	-7.61416	5.52e-24	OFF	present
Oprm1	17.5807	102.505	-2.51828	0.00396702	OFF	absent
Osbpl1a	308.989	1627.94	-2.39141	8.43e-16	OFF	present
Otor	751.92	12900.9	-4.09011	8.36e-66	OFF	present
Pabpc1l	27.4166	131.969	-2.23951	0.0303434	OFF	present
Pak1	238.122	1107.3	-2.21049	9.77e-10	OFF	present
Panx1	18.0837	302.966	-4.03166	2.94e-17	OFF	present
Parm1	62.4855	420.874	-2.73989	3.52e-10	OFF	present
Pcdh20	68.2232	495.692	-2.77662	0.0468796	OFF	present
Pcnxl2	35.1791	159.288	-2.16064	0.0137827	OFF	absent
Pcolce	34.6211	291.645	-3.05154	2.29e-13	OFF	absent
Pcsk6	10.0911	344.663	-5.01044	5.01e-17	OFF	absent
Pde1a	18.1244	2689.04	-7.1676	8.94e-109	OFF	present
Pdlim3	17.9461	176.833	-3.26565	4.03e-09	OFF	present
Pdzd2	307.813	974.288	-1.657	0.00775391	OFF	present
Phactr1	657.84	4264.42	-2.6918	9.64e-33	OFF	present
Pid1	8.63064	328.554	-5.14436	2.31e-20	OFF	present
Pik3r1	33.2282	261.31	-2.95203	1.12e-16	OFF	present
Pitpnc1	1282.34	10800	-3.06798	1.49e-39	OFF	present
Pklr	29.038	198.761	-2.76216	1.68e-07	OFF	absent
Pla2g5	300.45	2490.96	-3.04469	1.46e-40	OFF	present
Plekhg2	16.9448	194.907	-3.48214	2.5e-09	OFF	present
Plekhg4	4.43849	104.967	-4.44557	2.04e-10	OFF	absent
Plekho2	36.3747	228.115	-2.61303	0.000547446	OFF	present
Plin2	87.419	320.174	-1.85947	0.0461692	OFF	present
Plk2	112.03	653.89	-2.51493	0.00056183	OFF	present
Plxna2	43.7691	712.214	-4.00074	9.54e-36	OFF	present
Plxna4	192.658	1318.33	-2.7711	1.83e-34	OFF	present
Postn	4.0041	427.346	-6.64679	2.03e-31	OFF	present
Ppm1j	343.892	3681.39	-3.40591	6.16e-26	OFF	present
Ppp1r17	33.9641	1487.45	-5.42762	4.15e-65	OFF	present
Ppp1r3c	321.227	1918.63	-2.57245	6.17e-22	OFF	present
Prima1	11.4534	133.716	-3.51706	7.21e-09	OFF	present
Prkar2b	198.486	811.003	-2.01954	0.00286653	OFF	present
Prob1	33.4642	171.085	-2.32909	0.000503114	OFF	present
Proser2	20.0193	230.004	-3.50119	1e-16	OFF	present
Prr16	40.2282	275.098	-2.74198	0.000206028	OFF	present
Ptchd4	7.1227	154.972	-4.31068	1.2e-05	OFF	absent
Ptgds	1135.77	3666.94	-1.68644	0.00280068	OFF	present
Ptpn5	4.01561	160.505	-5.21852	6.26e-14	OFF	absent
Ptpre	5.42984	289.806	-5.6562	2.52e-22	OFF	present
Ptpro	87.8495	468.224	-2.39965	1.43e-05	OFF	present
Pygl	41.2727	342.01	-3.03072	1.74e-13	OFF	present
Rap1gap2	128.891	1137.49	-3.13344	3.04e-27	OFF	present
Rasal2	116.077	483.151	-2.04711	0.000230927	OFF	present
Rasl10a	9.78163	119.384	-3.54349	4.87e-06	OFF	present
Rasl11a	53.0955	478.277	-3.15285	1.54e-17	OFF	present
Rbms2	99.3343	456.48	-2.17822	0.00707347	OFF	present
Rgag4	15.811	169.98	-3.39157	4.34e-10	OFF	present
Rgs19	21.5673	106.248	-2.2711	0.0201912	OFF	present
Rhoc	47.8424	326.479	-2.75274	4.46e-08	OFF	present
Rimkla	271.861	1426.8	-2.38669	2.04e-13	OFF	present
Rin2	34.5423	342.755	-3.28359	3.36e-12	OFF	present
Rmst	16.316	112.946	-2.74982	0.000782288	OFF	present
Rnd1	72.2636	360.762	-2.30863	2.16e-06	OFF	present
Rnd3	345.746	4408.53	-3.6575	1.94e-30	OFF	present
Rnf180	110.967	662.798	-2.56878	1.23e-13	OFF	absent
Rnf182	1299.62	5628.66	-2.10965	2.98e-09	OFF	present
Rnf216	708.841	1917.47	-1.43331	0.0294253	OFF	present
Rpp25	722.664	2205.11	-1.60519	0.0197731	OFF	present
S100a1	37.9712	426.468	-3.44321	1.26e-08	OFF	present
S100a3	0.326612	190.443	-8.01879	1.11e-11	OFF	absent
S100a6	20.1041	584.328	-4.8206	1.44e-25	OFF	present
Sall3	8.0813	1166.96	-7.07346	7.35e-58	OFF	present
Sash1	11.8667	260.251	-4.4218	2.66e-18	OFF	present
Scgn	30557	101221	-1.72119	0.0127512	OFF	present
Scn3a	334.155	1265.91	-1.91755	6.12e-08	OFF	present
Sema3f	269.577	922.911	-1.77019	0.00146506	OFF	present
Sema5b	71.4877	511.939	-2.8191	4.09e-08	OFF	present
Sept6	103.321	599.663	-2.52573	5.42e-12	OFF	present
Sh3kbp1	29.7878	168.104	-2.47604	8.62e-05	OFF	present
Shisa5	73.244	300.327	-2.02001	0.0224899	OFF	present
Shmt2	368.303	973.446	-1.39998	0.0400264	OFF	present
Shroom2	339.245	1156.96	-1.76398	0.000243801	OFF	present
Slc16a2	27.6642	222.094	-2.98646	5.82e-13	OFF	present
Slc16a7	42.7528	5270.55	-6.91879	3.02e-151	OFF	present
Slc6a9	158.898	566.302	-1.82372	0.0106151	OFF	present
Slc9a5	15.3728	207.363	-3.70313	5.01e-15	OFF	present
Slit2	608.783	10215.2	-3.9647	1.66e-06	OFF	present
Slitrk6	97.4774	6132.38	-5.94163	3.93e-87	OFF	present
Snca	13.6896	103.537	-2.85759	0.00334475	OFF	present
Sntg1	31.6162	150.828	-2.2382	0.00383151	OFF	present
Sostdc1	56.6228	1217.69	-4.39089	3.68e-26	OFF	present
Sox9	25.1438	1400.39	-5.76353	4.14e-57	OFF	present
Sptbn2	169.809	783.516	-2.19588	7.13e-06	OFF	present
Srpx2	37.2834	1587.02	-5.36725	5.63e-44	OFF	present
Stac	32.5062	218.839	-2.73019	2.05e-05	OFF	present
Stmn1	358.962	3310.11	-3.19313	7.28e-23	OFF	present
Stmn4	429.454	1391.07	-1.68974	0.0145041	OFF	present
Susd2	29.7969	383.641	-3.65401	1.74e-13	OFF	present
Syt12	6.06961	203.245	-4.99072	3.85e-18	OFF	absent
Syt2	24.2798	151.909	-2.59765	0.00810148	OFF	present
Tacr3	13.0808	2094.32	-6.82393	1.65e-09	OFF	present
Tdrd5	87.9647	416.025	-2.23436	6.37e-07	OFF	present
Tectb	8.31554	353.828	-5.30902	3.65e-15	OFF	present
Tekt1	5.06287	357.577	-6.07151	9.73e-26	OFF	present
Tespa1	90.4353	346.887	-1.93339	0.000167729	OFF	present
Tfr2	32.258	224.305	-2.77822	9.51e-08	OFF	absent
Timeless	296.152	1200.39	-2.01236	1.27e-06	OFF	present
Tmeff2	99.0669	1676.17	-4.06778	7.32e-51	OFF	present
Tmem176b	49.2847	256.375	-2.35322	0.00122472	OFF	present
Tmem200c	35.0221	437.228	-3.6093	6.04e-14	OFF	present
Tmem255a	15.2003	402.723	-4.67081	2.39e-17	OFF	present
Tmem35	611.162	2236.01	-1.86835	3.22e-09	OFF	present
Tmem47	35.8139	174.755	-2.26594	0.000331648	OFF	present
Tnfaip8l1	14.0759	110.128	-2.92692	0.000176629	OFF	absent
Tox3	36.4111	263.569	-2.83218	1.13e-05	OFF	present
Trib3	12.245	118.136	-3.14089	0.0174552	OFF	absent
Trpm3	18.0453	735.769	-5.26544	6.45e-23	OFF	present
Tshz3	91.4513	399.955	-2.11797	0.000104556	OFF	present
Tspan6	88.7491	643.891	-2.85286	2.09e-21	OFF	present
Ttc16	44.4538	574.745	-3.66949	8.02e-18	OFF	present
Vat1l	204.208	1100.12	-2.42125	8.83e-11	OFF	present
Vsig2	0.685962	145.166	-7.2488	3e-11	OFF	absent
Wbscr27	44.9281	188.967	-2.0634	0.000464582	OFF	present
Wfdc2	8.07174	1429.85	-7.39689	2.52e-67	OFF	present
Wls	55.6734	737.266	-3.5472	0.0123994	OFF	present
Zcchc12	15.621	212.155	-3.6899	5.54e-06	OFF	absent
1190005I06Rik	3838.21	311.567	3.59991	1.03e-21	ON	present
9630001P10Rik	155.486	39.8782	1.94591	0.042864	ON	present
A230077H06Rik	1118.03	24.8173	5.20799	1.16e-06	ON	present
A630023P12Rik	105.622	9.6386	3.38965	1.58e-05	ON	present
Abca1	558.565	175.269	1.66545	0.0194884	ON	present
Abcb9	186.486	59.6077	1.63894	0.0298166	ON	present
Abcc8	727.803	249.939	1.53994	0.00479558	ON	present
Ablim1	10244.3	917.245	3.46598	1.02e-26	ON	present
Ackr3	110.216	15.8645	2.72627	0.0299992	ON	present
Adamts5	2165.46	338.539	2.64891	7.3e-05	ON	present
Adamtsl4	111.029	24.0782	2.17419	0.00857582	ON	present
Adarb2	569.935	25.2375	4.35232	7.39e-07	ON	present
Adcy1	1387.16	86.4915	3.97563	2.21e-27	ON	present
Adprhl1	341.365	103.131	1.72061	0.0282074	ON	present
Adra2b	713.819	32.3438	4.44872	3.44e-44	ON	absent
Afap1l1	666.407	41.6051	3.95982	2.41e-16	ON	present
Agt	143.452	5.9698	4.45924	6.64e-09	ON	present
Alcam	154.37	22.1922	2.76924	9.64e-06	ON	present
Alox8	190.067	17.582	3.37261	2.96e-06	ON	absent
Amigo2	3394.59	463.381	2.86516	5.46e-25	ON	present
Ano3	634.571	17.3582	4.827	0.000396919	ON	present
Antxr2	322.494	86.0883	1.8948	0.00187566	ON	present
Anxa7	2580.87	848.758	1.60138	5.91e-05	ON	present
Arhgap15	150.284	41.4293	1.85138	0.0342571	ON	present
Ash2l	1200.32	352.96	1.76204	2.57e-06	ON	present
Asic2	573.706	52.5773	3.29233	0.0286437	ON	present
Atrnl1	1532.05	245.956	2.62889	2.49e-12	ON	present
B3galt2	8278.3	2689.68	1.61822	0.00320791	ON	present
B3gat1	1381.52	134.058	3.35087	2.65e-23	ON	present
B3gnt2	495.331	92.9932	2.39623	2.29e-05	ON	present
Bend4	2763.83	511.314	2.38965	0.041157	ON	present
Bhlhe23	2511.75	551.214	2.18479	7.15e-19	ON	present
Bmp7	1080.95	69.6736	3.92967	4.47e-28	ON	present
C230024C17Rik	238.906	34.5087	2.77213	2.09e-06	ON	present
Cables1	158.762	28.5256	2.44749	0.000800956	ON	present
Cacna1i	421.667	88.9024	2.2381	8.25e-08	ON	present
Cacna1s	1059.3	174.472	2.59288	8.78e-17	ON	present
Cacna2d3	9482.53	2281.3	2.04911	1.08e-06	ON	present
Calm1	166713	52953.5	1.65073	0.0014424	ON	present
Car8	13673.8	351.656	5.17247	1.93e-16	ON	present
Casp7	3289.11	337.306	3.24048	3.22e-07	ON	present
Cck	606.225	27.6644	4.39619	4.32e-15	ON	present
Ccnjl	746.859	64.402	3.50737	2.99e-18	ON	present
Cdc25c	792.54	28.4925	4.74749	2.49e-24	ON	present
Cdh12	852.303	185.766	2.19202	1.02e-09	ON	present
Cep112	1238.92	55.6104	4.43964	9.43e-29	ON	present
Cep76	461.925	120.481	1.93279	2.12e-05	ON	present
Ces5a	129.376	13.5222	3.22095	1.08e-06	ON	present
Chgb	26009.7	5078.32	2.3476	3.82e-09	ON	present
Chodl	413.981	13.368	4.74478	1.48e-06	ON	present
Chst9	574.105	11.2263	5.61076	4.05e-37	ON	present
Chtf18	549.344	142.069	1.94339	1.44e-06	ON	present
Cntn5	1406.54	58.3335	4.46959	1.23e-08	ON	present
Cntnap2	4809.08	572.172	3.03704	4.3e-07	ON	present
Col1a2	484.571	15.6123	4.65684	0.000153404	ON	present
Col27a1	320.595	10.6071	4.86335	1.57e-22	ON	present
Col4a1	1407.97	45.222	4.8695	3.35e-16	ON	present
Col4a2	920.662	52.2909	4.11168	2.24e-30	ON	present
Cpeb2	237.775	51.3464	2.194	0.000164143	ON	present
Csmd1	358.855	32.8418	3.41987	8.2e-10	ON	present
Cttnbp2	3835.07	768.258	2.31661	2.41e-23	ON	present
Cxcl12	401.229	9.25188	5.15737	4.95e-07	ON	present
Cyp2j9	394.76	14.6257	4.71084	1.99e-30	ON	present
Dab1	1299.58	82.9113	3.91529	6.93e-12	ON	present
Dapl1	217.861	39.2401	2.45121	3.12e-05	ON	present
Ddit4l	582.223	50.8424	3.49153	5.06e-19	ON	present
Dgkg	1159.01	165.69	2.79646	3.02e-14	ON	present
Disp1	247.825	38.9001	2.66142	8.71e-12	ON	present
Dnah6	201.662	6.41196	4.91918	1.87e-19	ON	absent
Dock1	743.728	45.1626	4.01302	2.08e-29	ON	present
Dpp4	247.105	58.2017	2.07869	0.000190332	ON	present
Drd2	924.793	23.0904	5.19802	6.98e-14	ON	present
Dscaml1	1045.18	231.082	2.17214	1.86e-09	ON	present
Dsel	275.044	46.5273	2.55097	5.65e-07	ON	present
Dusp15	502.966	45.2095	3.45598	1.34e-20	ON	present
Dusp4	396.283	74.2385	2.40906	1.69e-09	ON	present
Edil3	5006.35	1217.43	2.03519	1.46e-09	ON	present
Ednrb	1151.8	37.7899	4.83651	5.96e-16	ON	present
Efr3b	1999.77	214.186	3.21217	1.42e-29	ON	present
Emc8	3250.83	1184.83	1.45407	0.000822988	ON	present
Epha7	9387.86	2252.72	2.0553	2.24e-11	ON	present
Etv4	299.485	66.5023	2.15247	0.00537375	ON	present
Etv5	516.51	96.5471	2.40771	4.08e-07	ON	present
Ezh2	978.698	186.995	2.38343	1.38e-17	ON	present
Ezr	313.261	22.4161	3.75832	1.06e-12	ON	present
Fam135b	2154.79	694.197	1.63147	0.000214964	ON	present
Fam13c	699.441	180.609	1.94604	0.000850915	ON	present
Fam160a1	247.234	8.29749	4.82585	1.31e-29	ON	present
Fam184b	1223.41	293.852	2.05257	4.21e-08	ON	present
Fam196a	12329.6	2025.32	2.59593	1.34e-12	ON	present
Fam20a	164.27	1.8765	6.2372	2.59e-14	ON	present
Fam210a	1030.25	342.829	1.58476	4.12e-05	ON	present
Tent5b	121.714	30.6581	1.9762	0.0415939	ON	absent
Fam78a	821.148	136.635	2.57719	1.44e-15	ON	present
Fam84a	205.912	10.1323	4.29015	1.54e-14	ON	present
Fbxw7	6386.25	2191.95	1.54106	8.92e-06	ON	present
Fn1	500.388	34.9701	3.7139	0.000174756	ON	present
Fndc1	130.14	7.44068	4.04093	1.49e-11	ON	present
Fos	2709.35	292.327	3.13662	0.000752386	ON	present
Frat2	448.515	54.4157	3.03091	3.75e-22	ON	present
Frmd4b	765.18	219.728	1.79405	5.65e-06	ON	present
Frmpd1	2115.46	557.034	1.92192	3.56e-10	ON	present
Fstl4	288.042	20.5439	3.7882	9.45e-17	ON	present
Gadd45g	2217.7	261.791	3.06446	2.83e-14	ON	present
Gas1	268.445	6.40724	5.2988	9.63e-24	ON	present
Gdpd5	1108.36	61.4165	4.11962	4.91e-17	ON	present
Gfra1	170.232	23.5896	2.81368	0.00060442	ON	present
Glt28d2	247.063	7.04493	4.99608	2.18e-16	ON	present
Gm5478	473.859	115.192	2.03073	0.00177337	ON	present
Gm7244	194.139	18.975	3.32898	7.08e-10	ON	absent
Gnao1	14631.5	3013.51	2.27537	7.65e-17	ON	present
Gnat3	339.186	5.95994	5.7109	9.84e-22	ON	present
Gnb3	92915.4	13746.1	2.74847	4.28e-19	ON	present
Gnb5	15888.5	4900.27	1.69493	8.53e-08	ON	present
Gpat2	195.142	30.7832	2.62464	0.00101502	ON	absent
Gpc6	1878.91	85.9156	4.42521	6.31e-38	ON	present
Gpnmb	1079.82	33.511	4.76649	1.03e-05	ON	present
Gpr179	13900.9	1000.96	3.7483	1.7e-11	ON	present
Gpr37	455.481	98.5835	2.19587	3.2e-05	ON	present
Gprc5b	157.697	28.4551	2.43899	0.00125726	ON	present
Gpx3	259.653	30.0853	3.04151	0.00140189	ON	present
Grin3a	614.963	25.6093	4.27226	0.0039869	ON	present
Grm5	2962.09	392.687	2.91008	2.45e-37	ON	present
Grm6	13498.9	267.579	5.47697	3.06e-12	ON	present
Gsta4	566.403	155.099	1.85927	0.0116188	ON	present
Hcn1	1981.37	648.556	1.60674	0.00976049	ON	present
Hdac9	1463.4	314.702	2.21482	4.24e-17	ON	present
Hecw1	2413.99	888.51	1.44007	0.0139792	ON	present
Hpca	2170.56	405.474	2.4101	2.37e-09	ON	present
Hs3st4	1702.11	49.0824	5.08396	2.03e-58	ON	present
Htr3a	415.31	14.3043	4.79276	1.76e-22	ON	present
Id2	361.481	27.826	3.64834	7.28e-11	ON	present
Ifitm10	255.865	12.5997	4.26343	7.75e-16	ON	present
Igfn1	607.237	35.6806	3.93427	0.000149143	ON	present
Igsf11	476.068	129.36	1.87268	6.73e-05	ON	present
Il1rap	1348.75	114.713	3.53491	2.78e-19	ON	present
Il1rapl2	295.658	4.82381	5.81718	9.88e-25	ON	present
Inhbb	147.685	12.4699	3.52669	5.44e-11	ON	present
Isl1	26263.7	611.297	5.21576	5.6e-09	ON	present
Itfg3	1146.75	323.989	1.81912	2.34e-07	ON	present
Itga3	846.597	126.258	2.72958	6.19e-10	ON	present
Itgav	426.937	109.06	1.96257	1.87e-05	ON	present
Itgb5	908.619	276.29	1.71376	5.15e-05	ON	present
Itpr3	127.562	21.5786	2.54109	4.51e-06	ON	present
Ivns1abp	5017.19	1486.05	1.75076	0.000281698	ON	present
Junb	160.513	28.0176	2.47869	0.00491276	ON	present
Kalrn	2736.48	866.34	1.65455	0.00603941	ON	present
Kcne2	5728.06	746.905	2.87241	0.00404554	ON	present
Kcnip2	366.429	81.1486	2.15804	0.00237015	ON	present
Kcnmb2	463.511	91.5983	2.33069	2.59e-06	ON	present
Klhl41	397.765	33.1814	3.54232	4.82e-14	ON	present
Klhl5	2109.06	670.502	1.65046	0.000207975	ON	present
Ldlrad3	140.723	19.4963	2.80831	1.45e-06	ON	present
Ldlrad4	1194.72	196.01	2.59913	5.74e-18	ON	present
Lect1	5215.01	1096.22	2.21854	0.041753	ON	present
Lhfp	627.401	36.1094	4.07172	6.34e-15	ON	present
Lhfpl2	506.252	19.4735	4.64707	5.45e-28	ON	present
Lims1	1100.78	253.409	2.1135	3.81e-14	ON	present
Lin7a	16382.1	427.074	5.14799	2.78e-15	ON	present
Lmo3	216.968	7.0591	4.77383	5.49e-08	ON	present
Lmo4	3823.29	277.413	3.76524	4.11e-29	ON	present
Adgrl2	3263.1	329.516	3.30261	1.19e-57	ON	present
Adgrl3	1640.16	345.404	2.24305	1.86e-13	ON	present
Lrp2bp	1921.08	152.009	3.6417	4.23e-28	ON	present
Mamdc2	157.194	5.88991	4.34971	0.00512056	ON	present
Mdga1	1392.93	280.583	2.30384	1.93e-10	ON	present
Mef2c	1139.46	379.396	1.58288	0.00406329	ON	present
Mical2	150.361	33.2663	2.16943	0.0015808	ON	absent
Micalcl	111.183	23.6458	2.2209	0.0137827	ON	present
Micall1	364.813	112.039	1.69723	0.0111712	ON	present
Mknk2	1063.17	394.043	1.43007	0.0301745	ON	present
Mmp15	120.282	10.9148	3.41312	6.97e-09	ON	present
Msn	227.685	3.82774	5.68295	1.98e-13	ON	present
Mt1	29460.4	2600.47	3.48552	8.59e-25	ON	present
Mt2	2832.11	435.936	2.6645	0.000441853	ON	present
Mtmr10	896.42	134.777	2.72499	2.2e-18	ON	present
Myh7b	903.802	62.0475	3.85465	1.66e-42	ON	present
Myom1	557.866	76.5847	2.84432	1.59e-09	ON	present
Mypn	801.751	159.089	2.32778	1.79e-14	ON	present
Nab1	543.382	137.211	1.97468	0.000100846	ON	present
Nab2	142.192	10.9144	3.63603	9.18e-09	ON	present
Ndnf	4942.79	200.864	4.51491	2.24e-10	ON	present
Nebl	798.109	135.719	2.54071	1e-06	ON	present
Nefl	129.724	11.7157	3.39999	7e-07	ON	present
Neurod2	674.183	76.7149	3.12641	2.86e-30	ON	present
Nfasc	4016.78	1430.75	1.48609	0.0405657	ON	present
Nfkbiz	209.355	56.1615	1.88899	0.0141624	ON	present
Ngfr	2146.44	123.584	4.08957	8.46e-28	ON	present
Nr4a1	1994.77	98.7427	4.20562	9.27e-07	ON	present
Nrg1	1315.73	154.782	3.07593	1.94e-16	ON	present
Nudt4	843.766	221.156	1.92056	0.00511069	ON	present
Nyx	617.21	107.15	2.52035	1.43e-13	ON	present
Osbpl10	174.436	24.656	2.78764	0.00113145	ON	present
Osbpl6	3553.67	1335.46	1.41036	0.0169107	ON	present
P2rx5	257.468	55.2953	2.20739	2.27e-05	ON	present
Palld	162.388	30.3457	2.39974	0.000741114	ON	present
Pam	2110.38	252.891	3.05054	2.91e-20	ON	present
Paqr9	208.146	55.837	1.89265	0.00418149	ON	present
Pcp2	65646	11955.4	2.44693	1.12e-09	ON	present
Pde2a	157.884	26.9563	2.51582	0.00298495	ON	present
Pde4b	5217.46	1711	1.60643	3.16e-05	ON	present
Pdzrn4	126.697	21.4243	2.53065	0.00316391	ON	present
Pet100	15393.8	3073.3	2.31804	4.12e-12	ON	present
Pik3r5	341.288	24.2363	3.77829	1.75e-13	ON	present
Pkib	209.971	20.702	3.27424	6.87e-05	ON	present
Pla2g7	1452.24	180.25	2.99491	1.38e-19	ON	present
Plcb1	224.342	18.4951	3.54586	1.42e-07	ON	present
Plch1	1031.73	132.812	2.94751	1.99e-19	ON	present
Pld3	24003.5	8462.2	1.50069	0.0330734	ON	present
Plekhd1	1681.77	314.771	2.40912	2.95e-11	ON	present
Plekhd1os	241.98	35.1412	2.75657	2.61e-05	ON	present
Plekhf2	296.298	76.1335	1.95278	5.79e-05	ON	present
Pls1	329.98	69.8152	2.2319	1.27e-06	ON	present
Plvap	751.309	163.294	2.19117	7.85e-06	ON	present
Ppap2b	408.033	8.64725	5.46879	2.24e-30	ON	present
Ppp1r1a	1000.33	229.018	2.11715	4.37e-05	ON	present
Ppp3ca	3169.69	1073.87	1.56016	1.04e-05	ON	present
Prdm5	1077.31	296.98	1.85544	2.1e-07	ON	present
Prdm8	868.037	125.277	2.77834	3.49e-16	ON	present
Prkca	8239.37	234.705	4.99139	2.52e-11	ON	present
Prkd3	2599.99	544.443	2.25138	4.49e-17	ON	present
Prkg1	509.489	24.7064	4.32181	4.35e-25	ON	present
Prox1	3636.55	1202.61	1.59347	0.00119246	ON	present
Ptpn3	286.27	18.346	3.91687	1.2e-17	ON	present
Ptprr	2803.88	611.679	2.19104	1.73e-10	ON	present
Ptprt	203.85	9.74558	4.33617	3.55e-17	ON	present
Pvrl3	756.469	192.337	1.97283	3.47e-07	ON	present
Pvrl4	892.364	56.6171	3.95122	1.83e-30	ON	present
Rab38	155.861	13.7409	3.45093	1.52e-09	ON	present
Ralgapa2	2054.65	475.865	2.1061	2.88e-10	ON	present
Ralyl	862.064	93.4625	3.15337	1.25e-05	ON	present
Rap1gap	1787.91	108.368	3.93441	4.08e-06	ON	present
Rapgef5	555.55	84.8228	2.69806	2.76e-12	ON	present
Rassf4	153.387	8.28373	4.09782	3.2e-07	ON	present
Rbp1	333.364	73.6189	2.16873	4.46e-05	ON	present
Rbp4	172.191	5.52681	4.81326	6.51e-13	ON	present
Rcan2	1563.49	242.514	2.68186	1.82e-16	ON	present
Reln	6794.82	153.135	5.27045	1.39e-09	ON	present
Rgs16	5421.08	971.395	2.47272	2.42e-13	ON	present
Rgs3	841.041	169.958	2.29698	5.39e-07	ON	present
Rgs7	1438.83	456.529	1.65182	0.00489452	ON	present
Rhoj	412.519	51.226	2.99842	3.15e-17	ON	present
Rnf152	3708.86	308.423	3.57689	3.41e-40	ON	present
Robo2	1480.17	375.026	1.9736	0.000331648	ON	present
Rpa1	14524.8	3005.04	2.27012	3.66e-25	ON	present
Rph3a	804.075	47.6768	4.05325	1.76e-30	ON	present
Rwdd3	548.286	138.671	1.9742	4.72e-05	ON	present
Ryr3	1236.14	331.263	1.8937	0.000376618	ON	present
Scn4a	129.201	30.6172	2.06048	0.0202768	ON	absent
Scrn1	3517.6	1077.25	1.70552	2.94e-08	ON	present
Sdk1	375.358	20.479	4.164	3.5e-20	ON	present
Sdk2	148.448	29.8902	2.29146	0.00496721	ON	present
Sebox	22376.9	1038.07	4.37153	1.98e-16	ON	present
Sel1l3	841.094	73.6043	3.50201	5.63e-31	ON	present
Sema3d	175.474	7.47334	4.47675	4.82e-14	ON	present
Sema3e	369.212	6.34666	5.57039	1.56e-08	ON	present
Sema6a	171.856	28.684	2.55466	0.0013862	ON	present
Serpine2	568.774	147.43	1.93831	0.00418149	ON	present
Sh2d5	3335.79	947.463	1.80723	0.0105253	ON	present
Sik1	145.309	17.6017	2.98157	0.000993486	ON	present
Slc24a4	1425.33	279.289	2.34692	5.98e-15	ON	present
Slc44a3	225.021	42.113	2.4079	5.64e-08	ON	present
Slc4a4	262.213	7.79906	4.97	4.16e-16	ON	present
Slc5a8	607.76	64.6821	3.20783	5.93e-12	ON	present
Slco5a1	1488.84	217.405	2.76766	5.86e-17	ON	present
Slit3	150.557	1.48074	6.26687	3.71e-13	ON	absent
Smap2	1437.2	315.368	2.18242	2.79e-10	ON	present
Smim3	133.544	10.901	3.5558	4.95e-08	ON	present
Smoc2	341.102	5.93201	5.69049	3.63e-17	ON	present
Smtn	731.687	25.2831	4.66793	7.97e-07	ON	present
Sorcs3	493.247	15.2496	4.95413	4.38e-26	ON	present
Sorl1	1471.66	55.7638	4.62831	1.36e-12	ON	present
Sowahb	247.509	22.6025	3.41862	1.26e-08	ON	present
Sox5	493.797	65.2187	2.90321	4.99e-11	ON	present
Spata13	125.438	10.0949	3.56329	8.15e-09	ON	absent
Spry4	643.763	161.707	1.98373	0.000146507	ON	present
St18	2671.83	86.0757	4.79372	1.7e-08	ON	present
St3gal1	339.559	99.5083	1.76272	0.0023896	ON	present
St6gal2	165.603	4.78644	4.97198	6.49e-14	ON	present
St8sia5	507.465	92.3525	2.43892	9.6e-05	ON	present
Strip2	4102.43	261.53	3.95124	3.97e-33	ON	present
Sybu	4389.06	1160.48	1.91449	1.87e-06	ON	present
Synj2	1080.65	373.226	1.53103	0.023418	ON	present
Syt7	120.633	18.4766	2.65568	0.00949799	ON	present
Tacr1	257.444	7.76682	4.76592	6.88e-05	ON	present
Tanc1	648.557	31.4579	4.31222	3.01e-18	ON	present
Tdrd9	803.181	226.184	1.81955	0.0173876	ON	present
Tdrp	101.438	13.6811	2.85792	8.62e-05	ON	present
Tenm4	1374.96	416.985	1.7182	1.36e-05	ON	present
Tgfb2	6830.67	568.501	3.5331	3.2e-08	ON	present
Tmeff1	101.088	14.477	2.77601	3.91e-05	ON	present
Tmem132d	1363.36	361.086	1.91192	6.97e-06	ON	present
Tmem196	162.332	1.48547	6.37425	3.98e-12	ON	present
Tns1	310.022	24.1478	3.62959	2.12e-10	ON	present
Tpbg	2266.03	103.266	4.4346	7.6e-50	ON	present
Traf5	1595.84	414.515	1.93991	2.8e-07	ON	present
Trpm1	56868.6	6297.05	3.16269	5.29e-23	ON	present
Tsnaxip1	319.453	101.6	1.64754	0.0339443	ON	present
Tspan9	1652.36	540.47	1.60834	0.00189172	ON	present
Ttn	1542.24	130.211	3.54213	7.15e-17	ON	present
Ube2ql1	587.629	64.6916	3.11146	0.000860182	ON	present
Upk3bl	196.021	15.2083	3.67153	1.48e-16	ON	present
Ush1g	163.409	24.055	2.72942	0.000182151	ON	present
Utrn	412.172	45.9876	3.14838	4.74e-15	ON	present
Vit	439.231	9.40569	5.47662	4e-30	ON	present
Vstm2a	623.543	38.2204	4.01062	1.32e-42	ON	present
Vstm2b	2502.45	56.5545	5.32296	2.2e-13	ON	present
Vsx1	974.915	287.191	1.75532	0.0347707	ON	present
Vwc2l	442.091	20.088	4.21628	0.000914725	ON	present
Wbscr17	163.009	34.1125	2.23179	0.00214825	ON	present
Wfdc1	253.308	17.5773	3.72097	0.00022162	ON	present
Wnt5a	103.601	7.50126	3.61235	0.00217304	ON	present
Wnt5b	124.777	2.58422	5.37433	2.75e-09	ON	present
Wscd2	827.339	45.0253	3.93046	0.00745315	ON	present
Zfp365	8792.41	2934.93	1.57931	0.00805355	ON	present
Zfp69	108.561	13.425	2.93505	0.0137048	ON	present
Zfp879	375.172	32.3623	3.50987	3e-27	ON	present
