# Supplementary material for: Cis-regulatory basis of sister cell type divergence in the vertebrate retina
Source: eLife. 2019 Oct 21;8:e48216. doi: 10.7554/eLife.48216 (PMC6802965; doi:10.7554/eLife.48216)
Supplement: Supplementary file 6. — Enriched GO terms for biological processes obtained from geneontology.org. Outputs for genes enriched in photoreceptor and bipolar cells are shown on separate sheets. Input gene lists were filtered based on fold-change in expression and minimum read counts to identify those most highly enriched in photoreceptor (n = 818) and bipolar cells (n = 832). A list of all genes identified by RNA-seq in either cell class was used as a reference. [file elife-48216-supp6.xlsx]

## Sheet: Photoreceptor genes
Supplementary Table S6. GO enrichment for differentially expressed genes.
Analysis Type:	PANTHER Overrepresentation Test (Released 20190308)
Annotation Version and Release Date:	GO Ontology database Released 2019-01-01
Analyzed List:	photoreceptor-genes (Mus musculus)
Reference List:	BCvPR_allgenes.csv (Mus musculus)	There are duplicate IDs in the file. The unique set of IDs will be used.
Test Type:	FISHER
Correction:	FDR
GO biological process complete	BCvPR_allgenes.csv - REFLIST (10258)	photoreceptor-genes (792)	photoreceptor-genes (expected)	photoreceptor-genes (over/under)	photoreceptor-genes (fold Enrichment)	photoreceptor-genes (raw P-value)	photoreceptor-genes (FDR)
phototransduction (GO:0007602)	21	14	1.62	+	8.63	4.73e-08	2.53e-05
detection of light stimulus (GO:0009583)	38	22	2.93	+	7.5	5.14e-11	9.82e-08
camera-type eye photoreceptor cell differentiation (GO:0060219)	16	9	1.24	+	7.29	3.42e-05	0.00864
detection of light stimulus involved in sensory perception (GO:0050962)	16	9	1.24	+	7.29	3.42e-05	0.00848
detection of light stimulus involved in visual perception (GO:0050908)	16	9	1.24	+	7.29	3.42e-05	0.00832
detection of visible light (GO:0009584)	24	13	1.85	+	7.02	8.46e-07	0.00029
sensory perception of light stimulus (GO:0050953)	104	51	8.03	+	6.35	2.18e-21	2.92e-17
retina homeostasis (GO:0001895)	43	21	3.32	+	6.33	1.52e-09	1.56e-06
photoreceptor cell maintenance (GO:0045494)	37	18	2.86	+	6.3	2.37e-08	1.38e-05
visual perception (GO:0007601)	103	50	7.95	+	6.29	7.65e-21	5.12e-17
photoreceptor cell development (GO:0042461)	44	21	3.4	+	6.18	2.09e-09	1.75e-06
eye photoreceptor cell development (GO:0042462)	30	14	2.32	+	6.04	1.28e-06	0.000427
photoreceptor cell differentiation (GO:0046530)	55	25	4.25	+	5.89	1.37e-10	1.84e-07
eye photoreceptor cell differentiation (GO:0001754)	41	18	3.17	+	5.69	8.09e-08	4.16e-05
detection of abiotic stimulus (GO:0009582)	64	25	4.94	+	5.06	1.7e-09	1.63e-06
detection of external stimulus (GO:0009581)	64	25	4.94	+	5.06	1.7e-09	1.52e-06
retina morphogenesis in camera-type eye (GO:0060042)	41	15	3.17	+	4.74	5.99e-06	0.0017
neural retina development (GO:0003407)	36	13	2.78	+	4.68	2.79e-05	0.00731
detection of stimulus involved in sensory perception (GO:0050906)	40	13	3.09	+	4.21	6.84e-05	0.0152
retina development in camera-type eye (GO:0060041)	98	31	7.57	+	4.1	1.37e-09	1.52e-06
detection of stimulus (GO:0051606)	87	27	6.72	+	4.02	2.21e-08	1.34e-05
eye morphogenesis (GO:0048592)	109	31	8.42	+	3.68	1.13e-08	7.54e-06
sensory perception (GO:0007600)	232	64	17.91	+	3.57	4.95e-16	2.21e-12
camera-type eye morphogenesis (GO:0048593)	84	22	6.49	+	3.39	4.72e-06	0.00137
tissue homeostasis (GO:0001894)	98	25	7.57	+	3.3	1.62e-06	0.000503
sensory organ morphogenesis (GO:0090596)	151	38	11.66	+	3.26	4.51e-09	3.55e-06
camera-type eye development (GO:0043010)	190	45	14.67	+	3.07	8.79e-10	1.07e-06
eye development (GO:0001654)	220	52	16.99	+	3.06	4.42e-11	1.18e-07
visual system development (GO:0150063)	220	52	16.99	+	3.06	4.42e-11	9.86e-08
sensory system development (GO:0048880)	222	52	17.14	+	3.03	5.87e-11	9.81e-08
multicellular organismal homeostasis (GO:0048871)	152	34	11.74	+	2.9	3.29e-07	0.000138
sensory organ development (GO:0007423)	305	64	23.55	+	2.72	2.15e-11	7.18e-08
cilium organization (GO:0044782)	196	41	15.13	+	2.71	1.18e-07	5.66e-05
cilium assembly (GO:0060271)	173	34	13.36	+	2.55	4.31e-06	0.00128
plasma membrane bounded cell projection assembly (GO:0120031)	232	39	17.91	+	2.18	3.56e-05	0.00851
cell projection assembly (GO:0030031)	236	39	18.22	+	2.14	4.11e-05	0.00947
response to light stimulus (GO:0009416)	212	34	16.37	+	2.08	0.000225	0.0436
nervous system process (GO:0050877)	489	78	37.75	+	2.07	1.4e-08	8.9e-06
system process (GO:0003008)	700	108	54.05	+	2	9.98e-11	1.48e-07
animal organ morphogenesis (GO:0009887)	472	71	36.44	+	1.95	5.51e-07	0.000205
response to radiation (GO:0009314)	294	43	22.7	+	1.89	0.000222	0.0437
animal organ development (GO:0048513)	1488	171	114.89	+	1.49	2.84e-07	0.000123
anatomical structure morphogenesis (GO:0009653)	1168	127	90.18	+	1.41	0.000185	0.0375
signal transduction (GO:0007165)	1778	187	137.28	+	1.36	1.68e-05	0.0046
multicellular organismal process (GO:0032501)	3114	320	240.43	+	1.33	8.61e-09	6.06e-06
signaling (GO:0023052)	1935	198	149.4	+	1.33	4.61e-05	0.0104
cell differentiation (GO:0030154)	1917	192	148.01	+	1.3	0.000204	0.0407
cellular developmental process (GO:0048869)	1977	198	152.64	+	1.3	0.00014	0.0292
system development (GO:0048731)	2244	222	173.25	+	1.28	9.45e-05	0.0207
multicellular organism development (GO:0007275)	2558	247	197.5	+	1.25	0.000134	0.0286
anatomical structure development (GO:0048856)	2708	259	209.08	+	1.24	0.00015	0.031
developmental process (GO:0032502)	2887	275	222.9	+	1.23	0.000104	0.0225
response to stimulus (GO:0050896)	3447	324	266.14	+	1.22	3.67e-05	0.00862
primary metabolic process (GO:0044238)	4293	270	331.45	-	0.81	1.9e-05	0.00508
metabolic process (GO:0008152)	4749	297	366.66	-	0.81	1.71e-06	0.00052
organic substance metabolic process (GO:0071704)	4475	276	345.51	-	0.8	1.47e-06	0.00047
cellular metabolic process (GO:0044237)	4359	264	336.55	-	0.78	4.24e-07	0.000172
nitrogen compound metabolic process (GO:0006807)	3989	240	307.98	-	0.78	1.38e-06	0.00045
cellular macromolecule metabolic process (GO:0044260)	2863	164	221.05	-	0.74	7.73e-06	0.00215
macromolecule metabolic process (GO:0043170)	3531	200	272.62	-	0.73	8.57e-08	4.24e-05
organic cyclic compound metabolic process (GO:1901360)	1944	95	150.09	-	0.63	4.27e-07	0.000168
cellular aromatic compound metabolic process (GO:0006725)	1850	90	142.83	-	0.63	7.09e-07	0.000256
cellular nitrogen compound metabolic process (GO:0034641)	2168	102	167.39	-	0.61	7.62e-09	5.67e-06
heterocycle metabolic process (GO:0046483)	1826	85	140.98	-	0.6	1.23e-07	5.68e-05
nucleobase-containing compound metabolic process (GO:0006139)	1753	78	135.35	-	0.58	3.15e-08	1.75e-05
nucleic acid metabolic process (GO:0090304)	1399	59	108.01	-	0.55	1.47e-07	6.57e-05
gene expression (GO:0010467)	1254	52	96.82	-	0.54	4.42e-07	0.000169
RNA metabolic process (GO:0016070)	986	37	76.13	-	0.49	8.13e-07	0.000286
RNA processing (GO:0006396)	633	22	48.87	-	0.45	3.05e-05	0.00786

## Sheet: Bipolar cell genes
Supplementary File 6. GO enrichment for differentially expressed genes.
Analysis Type:	PANTHER Overrepresentation Test (Released 20190308)
Annotation Version and Release Date:	GO Ontology database Released 2019-01-01
Analyzed List:	upload_1 (Mus musculus)
Reference List:	BCvPR_allgenes.csv (Mus musculus)	There are duplicate IDs in the file. The unique set of IDs will be used.
Test Type:	FISHER
Correction:	FDR
GO biological process complete	BCvPR_allgenes.csv - REFLIST (10258)	upload_1 (804)	upload_1 (expected)	upload_1 (over/under)	upload_1 (fold Enrichment)	upload_1 (raw P-value)	upload_1 (FDR)
potassium ion export across plasma membrane (GO:0097623)	6	5	0.47	+	10.63	0.000639	0.0198
inhibitory postsynaptic potential (GO:0060080)	10	8	0.78	+	10.21	1.71e-05	0.000885
positive regulation of synapse maturation (GO:0090129)	8	6	0.63	+	9.57	0.000262	0.00962
regulation of circadian sleep/wake cycle (GO:0042749)	8	6	0.63	+	9.57	0.000262	0.00959
cerebellar granular layer morphogenesis (GO:0021683)	7	5	0.55	+	9.11	0.00103	0.0297
regulation of circadian sleep/wake cycle, sleep (GO:0045187)	7	5	0.55	+	9.11	0.00103	0.0296
relaxation of smooth muscle (GO:0044557)	7	5	0.55	+	9.11	0.00103	0.0295
cerebellar granular layer development (GO:0021681)	10	7	0.78	+	8.93	0.000106	0.00445
neuronal action potential (GO:0019228)	18	12	1.41	+	8.51	5.1e-07	3.79e-05
calcium-mediated signaling using intracellular calcium source (GO:0035584)	9	6	0.71	+	8.51	0.000409	0.014
negative regulation of cytosolic calcium ion concentration (GO:0051481)	12	8	0.94	+	8.51	4.31e-05	0.002
trans-synaptic signaling, modulating synaptic transmission (GO:0099550)	11	7	0.86	+	8.12	0.000163	0.0065
ionotropic glutamate receptor signaling pathway (GO:0035235)	11	7	0.86	+	8.12	0.000163	0.00648
synaptic membrane adhesion (GO:0099560)	19	12	1.49	+	8.06	7.77e-07	5.5e-05
positive regulation of adenylate cyclase activity (GO:0045762)	8	5	0.63	+	7.97	0.00158	0.042
regulation of platelet aggregation (GO:0090330)	8	5	0.63	+	7.97	0.00158	0.0419
response to histamine (GO:0034776)	8	5	0.63	+	7.97	0.00158	0.0418
negative regulation of smooth muscle contraction (GO:0045986)	8	5	0.63	+	7.97	0.00158	0.0417
membrane depolarization during action potential (GO:0086010)	13	8	1.02	+	7.85	6.52e-05	0.00291
cGMP metabolic process (GO:0046068)	10	6	0.78	+	7.66	0.000615	0.0194
regulation of synapse maturation (GO:0090128)	10	6	0.78	+	7.66	0.000615	0.0193
gamma-aminobutyric acid signaling pathway (GO:0007214)	16	9	1.25	+	7.18	3.82e-05	0.00183
vocalization behavior (GO:0071625)	11	6	0.86	+	6.96	0.000893	0.026
response to pain (GO:0048265)	13	7	1.02	+	6.87	0.000349	0.0123
regulation of heart rate by cardiac conduction (GO:0086091)	13	7	1.02	+	6.87	0.000349	0.0123
transmission of nerve impulse (GO:0019226)	32	17	2.51	+	6.78	2.65e-08	2.43e-06
positive regulation of synaptic transmission, glutamatergic (GO:0051968)	19	10	1.49	+	6.72	2.18e-05	0.00111
regulation of adenylate cyclase activity (GO:0045761)	16	8	1.25	+	6.38	0.000194	0.00745
negative regulation of muscle contraction (GO:0045932)	14	7	1.1	+	6.38	0.000491	0.0162
regulation of homotypic cell-cell adhesion (GO:0034110)	12	6	0.94	+	6.38	0.00126	0.0348
reflex (GO:0060004)	12	6	0.94	+	6.38	0.00126	0.0347
export across plasma membrane (GO:0140115)	12	6	0.94	+	6.38	0.00126	0.0346
positive regulation of synapse assembly (GO:0051965)	52	25	4.08	+	6.13	7.29e-11	1.07e-08
multicellular organismal signaling (GO:0035637)	52	25	4.08	+	6.13	7.29e-11	1.06e-08
startle response (GO:0001964)	21	10	1.65	+	6.08	4.23e-05	0.00198
regulation of postsynaptic membrane potential (GO:0060078)	40	19	3.14	+	6.06	1.64e-08	1.56e-06
cyclic nucleotide metabolic process (GO:0009187)	19	9	1.49	+	6.04	0.000106	0.00446
cardiac muscle cell action potential (GO:0086001)	19	9	1.49	+	6.04	0.000106	0.00444
cardiac muscle cell action potential involved in contraction (GO:0086002)	17	8	1.33	+	6	0.000267	0.0097
regulation of collateral sprouting (GO:0048670)	15	7	1.18	+	5.95	0.000676	0.0207
postsynaptic density organization (GO:0097106)	15	7	1.18	+	5.95	0.000676	0.0207
sensory perception of smell (GO:0007608)	15	7	1.18	+	5.95	0.000676	0.0207
glutamate receptor signaling pathway (GO:0007215)	26	12	2.04	+	5.89	9.27e-06	0.000539
regulation of postsynaptic specialization assembly (GO:0099150)	13	6	1.02	+	5.89	0.00173	0.0448
inactivation of MAPK activity (GO:0000188)	13	6	1.02	+	5.89	0.00173	0.0448
cell communication involved in cardiac conduction (GO:0086065)	13	6	1.02	+	5.89	0.00173	0.0447
regulation of postsynapse assembly (GO:0150052)	13	6	1.02	+	5.89	0.00173	0.0446
membrane depolarization (GO:0051899)	24	11	1.88	+	5.85	2.31e-05	0.00116
sensory perception of chemical stimulus (GO:0007606)	24	11	1.88	+	5.85	2.31e-05	0.00116
regulation of synaptic transmission, glutamatergic (GO:0051966)	42	19	3.29	+	5.77	3.03e-08	2.74e-06
action potential (GO:0001508)	51	23	4	+	5.75	1.12e-09	1.29e-07
innervation (GO:0060384)	20	9	1.57	+	5.74	0.000144	0.00585
regulation of presynapse assembly (GO:1905606)	20	9	1.57	+	5.74	0.000144	0.00583
exploration behavior (GO:0035640)	18	8	1.41	+	5.67	0.000361	0.0125
motor neuron axon guidance (GO:0008045)	18	8	1.41	+	5.67	0.000361	0.0125
regulation of dopamine secretion (GO:0014059)	21	9	1.65	+	5.47	0.000192	0.00748
regulation of voltage-gated calcium channel activity (GO:1901385)	21	9	1.65	+	5.47	0.000192	0.00746
cardiac conduction (GO:0061337)	21	9	1.65	+	5.47	0.000192	0.00744
forebrain neuron development (GO:0021884)	21	9	1.65	+	5.47	0.000192	0.00742
regulation of synapse assembly (GO:0051963)	78	33	6.11	+	5.4	1.07e-12	1.97e-10
detection of mechanical stimulus involved in sensory perception (GO:0050974)	19	8	1.49	+	5.37	0.000481	0.016
cardiac muscle cell contraction (GO:0086003)	19	8	1.49	+	5.37	0.000481	0.016
regulation of heart rate (GO:0002027)	36	15	2.82	+	5.32	1.96e-06	0.000131
detection of mechanical stimulus (GO:0050982)	24	10	1.88	+	5.32	0.000102	0.00432
heterophilic cell-cell adhesion via plasma membrane cell adhesion molecules (GO:0007157)	29	12	2.27	+	5.28	2.21e-05	0.00112
autonomic nervous system development (GO:0048483)	17	7	1.33	+	5.25	0.00121	0.0337
postsynaptic specialization organization (GO:0099084)	17	7	1.33	+	5.25	0.00121	0.0336
calcium-dependent cell-cell adhesion via plasma membrane cell adhesion molecules (GO:0016339)	17	7	1.33	+	5.25	0.00121	0.0336
response to amyloid-beta (GO:1904645)	22	9	1.72	+	5.22	0.000254	0.00938
smooth muscle contraction (GO:0006939)	25	10	1.96	+	5.1	0.000134	0.00553
regulation of cardiac muscle cell contraction (GO:0086004)	20	8	1.57	+	5.1	0.000631	0.0196
sensory perception of pain (GO:0019233)	43	17	3.37	+	5.04	7.36e-07	5.3e-05
potassium ion transmembrane transport (GO:0071805)	56	22	4.39	+	5.01	1.92e-08	1.82e-06
regulation of long-term neuronal synaptic plasticity (GO:0048169)	23	9	1.8	+	4.99	0.000331	0.0117
chloride transmembrane transport (GO:1902476)	18	7	1.41	+	4.96	0.00157	0.0421
positive regulation of long-term synaptic potentiation (GO:1900273)	18	7	1.41	+	4.96	0.00157	0.042
negative regulation of wound healing (GO:0061045)	21	8	1.65	+	4.86	0.000816	0.0243
nerve development (GO:0021675)	40	15	3.14	+	4.78	5.57e-06	0.00034
potassium ion transport (GO:0006813)	72	27	5.64	+	4.78	1.07e-09	1.26e-07
chemical synaptic transmission, postsynaptic (GO:0099565)	32	12	2.51	+	4.78	4.81e-05	0.00218
regulation of presynapse organization (GO:0099174)	24	9	1.88	+	4.78	0.000426	0.0145
cell-cell adhesion via plasma-membrane adhesion molecules (GO:0098742)	103	38	8.07	+	4.71	6.29e-13	1.22e-10
synapse assembly (GO:0007416)	57	21	4.47	+	4.7	9.79e-08	8.24e-06
regulation of catecholamine secretion (GO:0050433)	30	11	2.35	+	4.68	0.000117	0.00485
regulation of actin filament-based movement (GO:1903115)	22	8	1.72	+	4.64	0.00104	0.0298
regulation of cyclase activity (GO:0031279)	22	8	1.72	+	4.64	0.00104	0.0298
long-term synaptic potentiation (GO:0060291)	37	13	2.9	+	4.48	4.08e-05	0.00194
regulation of lyase activity (GO:0051339)	23	8	1.8	+	4.44	0.00132	0.0358
negative regulation of G protein-coupled receptor signaling pathway (GO:0045744)	29	10	2.27	+	4.4	0.000356	0.0124
regulation of cardiac muscle contraction (GO:0055117)	32	11	2.51	+	4.39	0.000186	0.00729
calcium ion transport into cytosol (GO:0060402)	35	12	2.74	+	4.37	9.74e-05	0.00415
axon guidance (GO:0007411)	123	41	9.64	+	4.25	1.15e-12	2.08e-10
negative regulation of response to wounding (GO:1903035)	30	10	2.35	+	4.25	0.000444	0.015
positive regulation of excitatory postsynaptic potential (GO:2000463)	27	9	2.12	+	4.25	0.000853	0.0252
positive regulation of neural precursor cell proliferation (GO:2000179)	30	10	2.35	+	4.25	0.000444	0.015
regulation of neuronal synaptic plasticity (GO:0048168)	42	14	3.29	+	4.25	3.35e-05	0.00161
fear response (GO:0042596)	27	9	2.12	+	4.25	0.000853	0.0251
regulation of heart contraction (GO:0008016)	84	28	6.58	+	4.25	4.52e-09	4.73e-07
forebrain neuron differentiation (GO:0021879)	27	9	2.12	+	4.25	0.000853	0.0251
adenylate cyclase-inhibiting G protein-coupled receptor signaling pathway (GO:0007193)	24	8	1.88	+	4.25	0.00165	0.0433
regulation of long-term synaptic potentiation (GO:1900271)	33	11	2.59	+	4.25	0.000232	0.00866
myofibril assembly (GO:0030239)	24	8	1.88	+	4.25	0.00165	0.0432
neuron projection guidance (GO:0097485)	125	41	9.8	+	4.18	1.76e-12	3.07e-10
multicellular organismal response to stress (GO:0033555)	43	14	3.37	+	4.15	4.15e-05	0.00195
cellular response to ammonium ion (GO:0071242)	34	11	2.66	+	4.13	0.000287	0.0103
positive regulation of potassium ion transport (GO:0043268)	31	10	2.43	+	4.12	0.000549	0.0177
regulation of blood circulation (GO:1903522)	101	32	7.92	+	4.04	1.02e-09	1.2e-07
regulation of synapse organization (GO:0050807)	190	60	14.89	+	4.03	4.58e-17	1.98e-14
trans-synaptic signaling (GO:0099537)	206	65	16.15	+	4.03	2.18e-18	1.83e-15
adult walking behavior (GO:0007628)	35	11	2.74	+	4.01	0.000353	0.0123
regulation of synapse structure or activity (GO:0050803)	195	61	15.28	+	3.99	3.6e-17	1.66e-14
calcium ion import (GO:0070509)	29	9	2.27	+	3.96	0.0013	0.0354
actin-mediated cell contraction (GO:0070252)	29	9	2.27	+	3.96	0.0013	0.0353
homophilic cell adhesion via plasma membrane adhesion molecules (GO:0007156)	65	20	5.09	+	3.93	2.04e-06	0.000136
synaptic signaling (GO:0099536)	218	67	17.09	+	3.92	1.99e-18	1.77e-15
chemical synaptic transmission (GO:0007268)	193	59	15.13	+	3.9	2.91e-16	1.05e-13
anterograde trans-synaptic signaling (GO:0098916)	193	59	15.13	+	3.9	2.91e-16	1.02e-13
memory (GO:0007613)	89	27	6.98	+	3.87	4.38e-08	3.85e-06
synapse organization (GO:0050808)	193	58	15.13	+	3.83	9.92e-16	3.32e-13
adenylate cyclase-modulating G protein-coupled receptor signaling pathway (GO:0007188)	60	18	4.7	+	3.83	8.81e-06	0.000515
regulation of glutamate receptor signaling pathway (GO:1900449)	30	9	2.35	+	3.83	0.00158	0.0417
regulation of synaptic plasticity (GO:0048167)	140	42	10.97	+	3.83	1.05e-11	1.65e-09
regulation of potassium ion transmembrane transport (GO:1901379)	47	14	3.68	+	3.8	9.25e-05	0.00397
walking behavior (GO:0090659)	37	11	2.9	+	3.79	0.000523	0.017
modulation of excitatory postsynaptic potential (GO:0098815)	37	11	2.9	+	3.79	0.000523	0.0169
neuron recognition (GO:0008038)	37	11	2.9	+	3.79	0.000523	0.0169
sodium ion transport (GO:0006814)	61	18	4.78	+	3.76	1.06e-05	0.000609
G protein-coupled receptor signaling pathway, coupled to cyclic nucleotide second messenger (GO:0007187)	61	18	4.78	+	3.76	1.06e-05	0.000606
regulation of potassium ion transport (GO:0043266)	61	18	4.78	+	3.76	1.06e-05	0.000604
negative regulation of synaptic transmission (GO:0050805)	41	12	3.21	+	3.73	0.000332	0.0118
adenylate cyclase-activating G protein-coupled receptor signaling pathway (GO:0007189)	31	9	2.43	+	3.7	0.00191	0.0487
regulation of striated muscle contraction (GO:0006942)	38	11	2.98	+	3.69	0.00063	0.0197
cardiac muscle contraction (GO:0060048)	38	11	2.98	+	3.69	0.00063	0.0197
positive regulation of calcium ion transmembrane transport (GO:1904427)	38	11	2.98	+	3.69	0.00063	0.0196
regulation of calcium ion transmembrane transporter activity (GO:1901019)	45	13	3.53	+	3.69	0.000211	0.00802
regulation of muscle contraction (GO:0006937)	66	19	5.17	+	3.67	8.2e-06	0.000483
regulation of membrane potential (GO:0042391)	244	70	19.12	+	3.66	7.18e-18	4.8e-15
regulation of amine transport (GO:0051952)	56	16	4.39	+	3.65	4.53e-05	0.00207
protein localization to synapse (GO:0035418)	60	17	4.7	+	3.61	2.89e-05	0.00143
cell-cell junction assembly (GO:0007043)	46	13	3.61	+	3.61	0.000253	0.00937
oligodendrocyte differentiation (GO:0048709)	39	11	3.06	+	3.6	0.000756	0.0226
G protein-coupled receptor signaling pathway (GO:0007186)	217	61	17.01	+	3.59	2.31e-15	7.2e-13
regulation of cation channel activity (GO:2001257)	89	25	6.98	+	3.58	4.67e-07	3.51e-05
response to ammonium ion (GO:0060359)	57	16	4.47	+	3.58	5.42e-05	0.00244
cyclic-nucleotide-mediated signaling (GO:0019935)	57	16	4.47	+	3.58	5.42e-05	0.00243
calcium-mediated signaling (GO:0019722)	50	14	3.92	+	3.57	0.00016	0.0064
second-messenger-mediated signaling (GO:0019932)	111	31	8.7	+	3.56	2.23e-08	2.1e-06
telencephalon cell migration (GO:0022029)	43	12	3.37	+	3.56	0.000477	0.0159
learning (GO:0007612)	105	29	8.23	+	3.52	7.75e-08	6.65e-06
detection of stimulus involved in sensory perception (GO:0050906)	40	11	3.14	+	3.51	0.000902	0.0262
central nervous system neuron development (GO:0021954)	62	17	4.86	+	3.5	4.1e-05	0.00194
cytosolic calcium ion transport (GO:0060401)	44	12	3.45	+	3.48	0.000568	0.0182
negative regulation of MAP kinase activity (GO:0043407)	44	12	3.45	+	3.48	0.000568	0.0182
feeding behavior (GO:0007631)	44	12	3.45	+	3.48	0.000568	0.0181
forebrain cell migration (GO:0021885)	44	12	3.45	+	3.48	0.000568	0.0181
regulation of calcium ion transmembrane transport (GO:1903169)	74	20	5.8	+	3.45	1.05e-05	0.000604
regulation of behavior (GO:0050795)	37	10	2.9	+	3.45	0.00171	0.0445
chemotaxis (GO:0006935)	194	52	15.21	+	3.42	1.36e-12	2.43e-10
positive regulation of neurological system process (GO:0031646)	45	12	3.53	+	3.4	0.000673	0.0207
cell-cell adhesion (GO:0098609)	192	51	15.05	+	3.39	3e-12	4.96e-10
regulation of ion transmembrane transport (GO:0034765)	238	63	18.65	+	3.38	8.45e-15	2.18e-12
locomotory behavior (GO:0007626)	155	41	12.15	+	3.37	4.75e-10	6.11e-08
muscle contraction (GO:0006936)	87	23	6.82	+	3.37	3.19e-06	0.000207
taxis (GO:0042330)	197	52	15.44	+	3.37	2.23e-12	3.83e-10
axonogenesis (GO:0007409)	221	58	17.32	+	3.35	1.4e-13	2.89e-11
regulation of systemic arterial blood pressure (GO:0003073)	42	11	3.29	+	3.34	0.00126	0.0347
adult behavior (GO:0030534)	107	28	8.39	+	3.34	3.32e-07	2.58e-05
monovalent inorganic cation transport (GO:0015672)	150	39	11.76	+	3.32	1.92e-09	2.16e-07
central nervous system neuron differentiation (GO:0021953)	108	28	8.46	+	3.31	3.89e-07	2.99e-05
positive regulation of synaptic transmission (GO:0050806)	112	29	8.78	+	3.3	2.47e-07	1.97e-05
regulation of cytosolic calcium ion concentration (GO:0051480)	124	32	9.72	+	3.29	6.34e-08	5.51e-06
neuromuscular process (GO:0050905)	86	22	6.74	+	3.26	8.13e-06	0.000481
associative learning (GO:0008306)	63	16	4.94	+	3.24	0.000147	0.00594
neuron migration (GO:0001764)	95	24	7.45	+	3.22	3.83e-06	0.000246
regulation of calcium ion-dependent exocytosis (GO:0017158)	95	24	7.45	+	3.22	3.83e-06	0.000245
modulation of chemical synaptic transmission (GO:0050804)	323	81	25.32	+	3.2	1.41e-17	8.17e-15
regulation of trans-synaptic signaling (GO:0099177)	323	81	25.32	+	3.2	1.41e-17	7.83e-15
detection of abiotic stimulus (GO:0009582)	64	16	5.02	+	3.19	0.000172	0.00677
detection of external stimulus (GO:0009581)	64	16	5.02	+	3.19	0.000172	0.00675
regulation of blood pressure (GO:0008217)	76	19	5.96	+	3.19	4.35e-05	0.00201
positive regulation of cytosolic calcium ion concentration (GO:0007204)	96	24	7.52	+	3.19	4.46e-06	0.000275
axon development (GO:0061564)	241	60	18.89	+	3.18	3.66e-13	7.21e-11
learning or memory (GO:0007611)	173	43	13.56	+	3.17	9.17e-10	1.1e-07
regulation of neurological system process (GO:0031644)	81	20	6.35	+	3.15	3.21e-05	0.00155
regulation of blood vessel diameter (GO:0097746)	61	15	4.78	+	3.14	0.000316	0.0113
regulation of tube diameter (GO:0035296)	61	15	4.78	+	3.14	0.000316	0.0113
positive regulation of calcium ion transport (GO:0051928)	57	14	4.47	+	3.13	0.000501	0.0164
kidney epithelium development (GO:0072073)	53	13	4.15	+	3.13	0.000796	0.0237
regulation of calcium ion transport into cytosol (GO:0010522)	49	12	3.84	+	3.12	0.00127	0.0348
cognition (GO:0050890)	192	47	15.05	+	3.12	2.3e-10	3.24e-08
regulation of postsynapse organization (GO:0099175)	95	23	7.45	+	3.09	1.1e-05	0.000621
regulation of calcium ion transport (GO:0051924)	120	29	9.41	+	3.08	8.36e-07	5.89e-05
regulation of ion transport (GO:0043269)	356	86	27.9	+	3.08	9.22e-18	5.87e-15
regulation of neural precursor cell proliferation (GO:2000177)	58	14	4.55	+	3.08	0.000582	0.0185
calcium ion transmembrane transport (GO:0070588)	83	20	6.51	+	3.07	4.31e-05	0.00201
sensory perception of mechanical stimulus (GO:0050954)	83	20	6.51	+	3.07	4.31e-05	0.002
striated muscle contraction (GO:0006941)	50	12	3.92	+	3.06	0.00147	0.0396
regulation of cation transmembrane transport (GO:1904062)	175	42	13.72	+	3.06	3.51e-09	3.76e-07
regulation of ion transmembrane transporter activity (GO:0032412)	138	33	10.82	+	3.05	1.82e-07	1.48e-05
nervous system process (GO:0050877)	489	116	38.33	+	3.03	2.9e-23	9.71e-20
neuron projection morphogenesis (GO:0048812)	313	74	24.53	+	3.02	5.57e-15	1.49e-12
cell adhesion (GO:0007155)	365	86	28.61	+	3.01	3.4e-17	1.62e-14
adult locomotory behavior (GO:0008344)	68	16	5.33	+	3	0.000309	0.0111
cell projection morphogenesis (GO:0048858)	319	75	25	+	3	4.63e-15	1.26e-12
calcium ion transport (GO:0006816)	115	27	9.01	+	3	3.18e-06	0.000207
biological adhesion (GO:0022610)	367	86	28.76	+	2.99	4.51e-17	2.01e-14
regulation of metal ion transport (GO:0010959)	205	48	16.07	+	2.99	5.32e-10	6.78e-08
regulation of transmembrane transporter activity (GO:0022898)	141	33	11.05	+	2.99	2.78e-07	2.19e-05
response to mechanical stimulus (GO:0009612)	77	18	6.04	+	2.98	0.000143	0.00582
plasma membrane bounded cell projection morphogenesis (GO:0120039)	317	74	24.85	+	2.98	9.8e-15	2.47e-12
regulation of synaptic vesicle exocytosis (GO:2000300)	73	17	5.72	+	2.97	0.000225	0.00849
sensory perception (GO:0007600)	232	54	18.18	+	2.97	5.18e-11	7.79e-09
regulation of neurotransmitter secretion (GO:0046928)	86	20	6.74	+	2.97	6.6e-05	0.00293
striated muscle cell development (GO:0055002)	69	16	5.41	+	2.96	0.000356	0.0124
muscle system process (GO:0003012)	117	27	9.17	+	2.94	4.19e-06	0.000263
behavior (GO:0007610)	382	88	29.94	+	2.94	4.64e-17	1.94e-14
positive regulation of cation transmembrane transport (GO:1904064)	87	20	6.82	+	2.93	7.57e-05	0.00333
metal ion transport (GO:0030001)	283	65	22.18	+	2.93	8.54e-13	1.59e-10
regulation of transmembrane transport (GO:0034762)	297	68	23.28	+	2.92	2.79e-13	5.58e-11
inorganic ion transmembrane transport (GO:0098660)	223	51	17.48	+	2.92	3.08e-10	4.21e-08
regulation of transporter activity (GO:0032409)	149	34	11.68	+	2.91	3.06e-07	2.39e-05
regulation of blood vessel size (GO:0050880)	66	15	5.17	+	2.9	0.000645	0.0199
regulation of tube size (GO:0035150)	66	15	5.17	+	2.9	0.000645	0.0199
gliogenesis (GO:0042063)	124	28	9.72	+	2.88	4e-06	0.000254
ion transmembrane transport (GO:0034220)	297	67	23.28	+	2.88	7.61e-13	1.43e-10
regulation of response to wounding (GO:1903034)	71	16	5.56	+	2.88	0.000467	0.0157
postsynapse organization (GO:0099173)	71	16	5.56	+	2.88	0.000467	0.0156
cell morphogenesis involved in neuron differentiation (GO:0048667)	285	64	22.34	+	2.87	3.04e-12	4.96e-10
cell-cell junction organization (GO:0045216)	67	15	5.25	+	2.86	0.000738	0.0223
regulation of G protein-coupled receptor signaling pathway (GO:0008277)	67	15	5.25	+	2.86	0.000738	0.0222
regulation of synaptic vesicle transport (GO:1902803)	76	17	5.96	+	2.85	0.000338	0.0119
regulation of regulated secretory pathway (GO:1903305)	112	25	8.78	+	2.85	1.54e-05	0.00081
cell part morphogenesis (GO:0032990)	342	76	26.81	+	2.84	4.91e-14	1.1e-11
blood circulation (GO:0008015)	167	37	13.09	+	2.83	1.75e-07	1.43e-05
positive regulation of ion transmembrane transport (GO:0034767)	95	21	7.45	+	2.82	8.2e-05	0.00354
positive regulation of ion transport (GO:0043270)	168	37	13.17	+	2.81	1.99e-07	1.61e-05
detection of stimulus (GO:0051606)	87	19	6.82	+	2.79	0.000202	0.00772
negative regulation of ion transport (GO:0043271)	87	19	6.82	+	2.79	0.000202	0.0077
regulation of system process (GO:0044057)	289	63	22.65	+	2.78	1.54e-11	2.4e-09
inorganic cation transmembrane transport (GO:0098662)	202	44	15.83	+	2.78	2.54e-08	2.34e-06
circulatory system process (GO:0003013)	175	38	13.72	+	2.77	2.75e-07	2.18e-05
vascular process in circulatory system (GO:0003018)	79	17	6.19	+	2.75	0.000498	0.0164
positive regulation of nervous system development (GO:0051962)	412	88	32.29	+	2.73	3.07e-15	9.35e-13
glial cell differentiation (GO:0010001)	99	21	7.76	+	2.71	0.000136	0.00557
muscle cell development (GO:0055001)	76	16	5.96	+	2.69	0.000884	0.0258
cell-cell signaling (GO:0007267)	397	83	31.12	+	2.67	4.78e-14	1.08e-11
response to calcium ion (GO:0051592)	82	17	6.43	+	2.65	0.000718	0.0217
regulation of extent of cell growth (GO:0061387)	92	19	7.21	+	2.63	0.000594	0.0188
cellular divalent inorganic cation homeostasis (GO:0072503)	199	41	15.6	+	2.63	2.2e-07	1.77e-05
system process (GO:0003008)	700	144	54.86	+	2.62	1.39e-23	9.3e-20
regulation of neurotransmitter transport (GO:0051588)	107	22	8.39	+	2.62	0.000196	0.00752
cation transmembrane transport (GO:0098655)	214	44	16.77	+	2.62	8.14e-08	6.94e-06
cellular calcium ion homeostasis (GO:0006874)	186	38	14.58	+	2.61	7.36e-07	5.32e-05
calcium ion homeostasis (GO:0055074)	193	39	15.13	+	2.58	1.04e-06	7.19e-05
cell morphogenesis (GO:0000902)	456	92	35.74	+	2.57	1.66e-14	4.04e-12
cell morphogenesis involved in differentiation (GO:0000904)	352	71	27.59	+	2.57	1.94e-11	2.99e-09
regulation of muscle system process (GO:0090257)	124	25	9.72	+	2.57	7.87e-05	0.00342
locomotion (GO:0040011)	547	110	42.87	+	2.57	2.39e-17	1.18e-14
dendrite development (GO:0016358)	100	20	7.84	+	2.55	0.000491	0.0162
regulation of small GTPase mediated signal transduction (GO:0051056)	156	31	12.23	+	2.54	1.25e-05	0.00068
neuron projection development (GO:0031175)	458	91	35.9	+	2.54	3.86e-14	8.9e-12
regulation of axonogenesis (GO:0050770)	151	30	11.84	+	2.53	1.75e-05	0.000903
divalent inorganic cation homeostasis (GO:0072507)	212	42	16.62	+	2.53	4.54e-07	3.45e-05
pallium development (GO:0021543)	96	19	7.52	+	2.53	0.000752	0.0226
divalent metal ion transport (GO:0070838)	147	29	11.52	+	2.52	2.69e-05	0.00134
regulation of nervous system development (GO:0051960)	665	131	52.12	+	2.51	6.15e-20	6.33e-17
regulation of synaptic vesicle cycle (GO:0098693)	112	22	8.78	+	2.51	0.000285	0.0103
cellular component morphogenesis (GO:0032989)	510	100	39.97	+	2.5	3.96e-15	1.13e-12
divalent inorganic cation transport (GO:0072511)	148	29	11.6	+	2.5	2.97e-05	0.00146
negative regulation of supramolecular fiber organization (GO:1902904)	92	18	7.21	+	2.5	0.00115	0.0326
neuron development (GO:0048666)	557	107	43.66	+	2.45	1.19e-15	3.87e-13
regulation of body fluid levels (GO:0050878)	115	22	9.01	+	2.44	0.000371	0.0128
positive regulation of dendrite development (GO:1900006)	89	17	6.98	+	2.44	0.0019	0.0486
cell migration (GO:0016477)	393	75	30.8	+	2.43	5.9e-11	8.77e-09
negative regulation of cell development (GO:0010721)	226	43	17.71	+	2.43	1.01e-06	7.01e-05
positive regulation of neuron differentiation (GO:0045666)	316	60	24.77	+	2.42	6.05e-09	6.27e-07
positive regulation of transmembrane transport (GO:0034764)	132	25	10.35	+	2.42	0.000247	0.00917
regulation of dendrite development (GO:0050773)	148	28	11.6	+	2.41	8.94e-05	0.00385
regulation of Ras protein signal transduction (GO:0046578)	133	25	10.42	+	2.4	0.000258	0.00951
negative regulation of response to external stimulus (GO:0032102)	149	28	11.68	+	2.4	9.5e-05	0.00406
neuron differentiation (GO:0030182)	634	118	49.69	+	2.37	2.4e-16	8.91e-14
cell fate commitment (GO:0045165)	97	18	7.6	+	2.37	0.00171	0.0445
positive regulation of neurogenesis (GO:0050769)	375	69	29.39	+	2.35	1.07e-09	1.25e-07
negative regulation of cell projection organization (GO:0031345)	147	27	11.52	+	2.34	0.000164	0.00648
negative regulation of nervous system development (GO:0051961)	218	40	17.09	+	2.34	4.41e-06	0.000273
transmembrane receptor protein tyrosine kinase signaling pathway (GO:0007169)	180	33	14.11	+	2.34	4.11e-05	0.00194
positive regulation of neuron projection development (GO:0010976)	263	48	20.61	+	2.33	5.96e-07	4.36e-05
negative regulation of neurogenesis (GO:0050768)	203	37	15.91	+	2.33	1.21e-05	0.000663
striated muscle cell differentiation (GO:0051146)	110	20	8.62	+	2.32	0.00167	0.0437
cation transport (GO:0006812)	369	67	28.92	+	2.32	4.14e-09	4.36e-07
regulation of neuron differentiation (GO:0045664)	518	94	40.6	+	2.32	1.73e-12	3.05e-10
telencephalon development (GO:0021537)	149	27	11.68	+	2.31	0.00019	0.0074
regulation of ERK1 and ERK2 cascade (GO:0070372)	128	23	10.03	+	2.29	0.000684	0.0208
negative regulation of cell migration (GO:0030336)	140	25	10.97	+	2.28	0.000399	0.0137
regulation of neuron projection development (GO:0010975)	421	75	33	+	2.27	7.82e-10	9.42e-08
localization of cell (GO:0051674)	438	78	34.33	+	2.27	3.2e-10	4.33e-08
cell motility (GO:0048870)	438	78	34.33	+	2.27	3.2e-10	4.28e-08
regulation of neurogenesis (GO:0050767)	601	107	47.11	+	2.27	1.15e-13	2.4e-11
ion transport (GO:0006811)	574	102	44.99	+	2.27	6.33e-13	1.21e-10
regulation of cell morphogenesis involved in differentiation (GO:0010769)	242	43	18.97	+	2.27	4.16e-06	0.000262
regulation of peptidyl-tyrosine phosphorylation (GO:0050730)	119	21	9.33	+	2.25	0.00144	0.0389
regulation of exocytosis (GO:0017157)	153	27	11.99	+	2.25	0.000376	0.0129
regulation of actin filament-based process (GO:0032970)	227	40	17.79	+	2.25	1.14e-05	0.000641
positive regulation of cell development (GO:0010720)	409	72	32.06	+	2.25	2.63e-09	2.86e-07
generation of neurons (GO:0048699)	1038	181	81.36	+	2.22	1.76e-22	3.37e-19
negative regulation of neuron differentiation (GO:0045665)	167	29	13.09	+	2.22	0.000231	0.00864
transmembrane transport (GO:0055085)	468	81	36.68	+	2.21	5.79e-10	7.24e-08
kidney development (GO:0001822)	122	21	9.56	+	2.2	0.00175	0.0451
positive regulation of cell morphogenesis involved in differentiation (GO:0010770)	134	23	10.5	+	2.19	0.00155	0.0416
central nervous system development (GO:0007417)	478	82	37.46	+	2.19	5.44e-10	6.87e-08
movement of cell or subcellular component (GO:0006928)	697	119	54.63	+	2.18	6.1e-14	1.32e-11
regulation of cell development (GO:0060284)	663	113	51.96	+	2.17	2.7e-13	5.47e-11
negative regulation of cell motility (GO:2000146)	147	25	11.52	+	2.17	0.000882	0.0258
negative regulation of multicellular organismal process (GO:0051241)	626	106	49.06	+	2.16	2.85e-12	4.82e-10
neurogenesis (GO:0022008)	1100	186	86.22	+	2.16	1.04e-21	1.55e-18
response to metal ion (GO:0010038)	162	27	12.7	+	2.13	0.00061	0.0193
negative regulation of neuron death (GO:1901215)	144	24	11.29	+	2.13	0.00136	0.037
cellular metal ion homeostasis (GO:0006875)	253	42	19.83	+	2.12	3.09e-05	0.00151
forebrain development (GO:0030900)	218	36	17.09	+	2.11	0.000113	0.00473
regulation of neurotransmitter levels (GO:0001505)	209	34	16.38	+	2.08	0.000227	0.00854
regulation of plasma membrane bounded cell projection organization (GO:0120035)	529	86	41.46	+	2.07	2.04e-09	2.27e-07
brain development (GO:0007420)	376	61	29.47	+	2.07	6.77e-07	4.92e-05
response to toxic substance (GO:0009636)	173	28	13.56	+	2.06	0.000829	0.0246
positive regulation of cell projection organization (GO:0031346)	328	53	25.71	+	2.06	4.38e-06	0.000273
regulation of cell projection organization (GO:0031344)	534	86	41.85	+	2.05	3.55e-09	3.77e-07
metal ion homeostasis (GO:0055065)	292	47	22.89	+	2.05	1.61e-05	0.000841
cellular cation homeostasis (GO:0030003)	292	47	22.89	+	2.05	1.61e-05	0.000838
regulation of secretion by cell (GO:1903530)	422	67	33.08	+	2.03	4.06e-07	3.1e-05
head development (GO:0060322)	410	65	32.13	+	2.02	5.05e-07	3.78e-05
cellular ion homeostasis (GO:0006873)	297	47	23.28	+	2.02	2.93e-05	0.00145
nervous system development (GO:0007399)	1391	220	109.02	+	2.02	8.57e-23	1.91e-19
actin filament-based process (GO:0030029)	317	50	24.85	+	2.01	1.36e-05	0.000734
regulation of neuron death (GO:1901214)	229	36	17.95	+	2.01	0.000265	0.00968
cation homeostasis (GO:0055080)	331	52	25.94	+	2	1.23e-05	0.000668
negative regulation of cell differentiation (GO:0045596)	402	63	31.51	+	2	1.47e-06	0.000101
regulation of actin cytoskeleton organization (GO:0032956)	206	32	16.15	+	1.98	0.000863	0.0253
negative regulation of locomotion (GO:0040013)	181	28	14.19	+	1.97	0.00168	0.044
inorganic ion homeostasis (GO:0098771)	337	52	26.41	+	1.97	1.54e-05	0.000813
regulation of cellular component movement (GO:0051270)	525	81	41.15	+	1.97	7.25e-08	6.26e-06
regulation of secretion (GO:0051046)	448	69	35.11	+	1.97	5.83e-07	4.29e-05
cell development (GO:0048468)	950	146	74.46	+	1.96	8.77e-14	1.86e-11
positive regulation of cell differentiation (GO:0045597)	599	92	46.95	+	1.96	8.71e-09	8.76e-07
ion homeostasis (GO:0050801)	378	58	29.63	+	1.96	7.3e-06	0.000434
positive regulation of secretion (GO:0051047)	246	37	19.28	+	1.92	0.000439	0.0149
regulation of cell adhesion (GO:0030155)	314	47	24.61	+	1.91	7.81e-05	0.0034
negative regulation of developmental process (GO:0051093)	535	80	41.93	+	1.91	2.28e-07	1.83e-05
positive regulation of developmental process (GO:0051094)	793	118	62.15	+	1.9	2.32e-10	3.23e-08
enzyme linked receptor protein signaling pathway (GO:0007167)	276	41	21.63	+	1.9	0.000262	0.00957
actin cytoskeleton organization (GO:0030036)	284	42	22.26	+	1.89	0.000296	0.0107
regulation of cell morphogenesis (GO:0022604)	346	51	27.12	+	1.88	6.73e-05	0.00298
regulation of multicellular organismal development (GO:2000026)	1121	165	87.86	+	1.88	5.34e-14	1.17e-11
regulation of response to external stimulus (GO:0032101)	321	47	25.16	+	1.87	0.000135	0.00558
cellular chemical homeostasis (GO:0055082)	350	51	27.43	+	1.86	7.62e-05	0.00334
plasma membrane bounded cell projection organization (GO:0120036)	696	101	54.55	+	1.85	2.32e-08	2.15e-06
regulation of anatomical structure size (GO:0090066)	317	46	24.85	+	1.85	0.000189	0.00739
regulation of cell migration (GO:0030334)	452	65	35.43	+	1.83	1.17e-05	0.000647
cell projection organization (GO:0030030)	731	105	57.29	+	1.83	1.45e-08	1.41e-06
signaling (GO:0023052)	1935	277	151.66	+	1.83	1.81e-23	8.06e-20
regulation of cell motility (GO:2000145)	476	68	37.31	+	1.82	8.68e-06	0.00051
regulation of peptide secretion (GO:0002791)	246	35	19.28	+	1.82	0.00155	0.0416
regulation of anatomical structure morphogenesis (GO:0022603)	565	80	44.28	+	1.81	1.55e-06	0.000105
regulation of locomotion (GO:0040012)	519	73	40.68	+	1.79	6.31e-06	0.00038
regulation of multicellular organismal process (GO:0051239)	1621	227	127.05	+	1.79	1.98e-17	1.02e-14
anatomical structure morphogenesis (GO:0009653)	1168	163	91.55	+	1.78	3.98e-12	6.41e-10
cell communication (GO:0007154)	2011	279	157.62	+	1.77	1.09e-21	1.46e-18
regulation of cell differentiation (GO:0045595)	1027	142	80.49	+	1.76	2.7e-10	3.72e-08
sensory organ development (GO:0007423)	305	42	23.91	+	1.76	0.00102	0.0295
regulation of MAPK cascade (GO:0043408)	350	48	27.43	+	1.75	0.000514	0.0167
positive regulation of multicellular organismal process (GO:0051240)	947	128	74.22	+	1.72	9.6e-09	9.58e-07
signal transduction (GO:0007165)	1778	240	139.36	+	1.72	7.73e-17	3.13e-14
response to external stimulus (GO:0009605)	778	104	60.98	+	1.71	4.67e-07	3.53e-05
cell surface receptor signaling pathway (GO:0007166)	811	108	63.56	+	1.7	3.7e-07	2.86e-05
regulation of transport (GO:0051049)	1067	142	83.63	+	1.7	3.24e-09	3.5e-07
regulation of biological quality (GO:0065008)	2196	285	172.12	+	1.66	2.46e-18	1.83e-15
regulation of developmental process (GO:0050793)	1434	185	112.39	+	1.65	4.8e-11	7.3e-09
cell differentiation (GO:0030154)	1917	247	150.25	+	1.64	3.72e-15	1.08e-12
system development (GO:0048731)	2244	289	175.88	+	1.64	3.04e-18	2.14e-15
regulation of localization (GO:0032879)	1577	203	123.6	+	1.64	4.19e-12	6.68e-10
cellular developmental process (GO:0048869)	1977	254	154.95	+	1.64	1.7e-15	5.42e-13
positive regulation of transport (GO:0051050)	586	74	45.93	+	1.61	0.000142	0.0058
anatomical structure formation involved in morphogenesis (GO:0048646)	474	59	37.15	+	1.59	0.00109	0.0308
negative regulation of cell communication (GO:0010648)	756	94	59.25	+	1.59	3.32e-05	0.0016
negative regulation of signaling (GO:0023057)	758	94	59.41	+	1.58	3.4e-05	0.00163
multicellular organismal process (GO:0032501)	3114	384	244.07	+	1.57	4.01e-23	1.07e-19
positive regulation of cellular component organization (GO:0051130)	831	102	65.13	+	1.57	2.23e-05	0.00113
intracellular signal transduction (GO:0035556)	807	99	63.25	+	1.57	3.13e-05	0.00153
cellular response to endogenous stimulus (GO:0071495)	525	63	41.15	+	1.53	0.00182	0.0469
regulation of signaling (GO:0023051)	1792	215	140.45	+	1.53	3.82e-10	4.97e-08
regulation of cell communication (GO:0010646)	1780	213	139.51	+	1.53	6.31e-10	7.82e-08
multicellular organism development (GO:0007275)	2558	306	200.49	+	1.53	3.48e-15	1.03e-12
animal organ development (GO:0048513)	1488	177	116.63	+	1.52	4.86e-08	4.25e-06
response to endogenous stimulus (GO:0009719)	618	73	48.44	+	1.51	0.00108	0.0308
regulation of cellular component biogenesis (GO:0044087)	619	73	48.52	+	1.5	0.0011	0.031
regulation of cellular localization (GO:0060341)	636	75	49.85	+	1.5	0.000966	0.0279
anatomical structure development (GO:0048856)	2708	319	212.25	+	1.5	3.98e-15	1.11e-12
developmental process (GO:0032502)	2887	331	226.28	+	1.46	3.3e-14	7.75e-12
negative regulation of response to stimulus (GO:0048585)	877	100	68.74	+	1.45	0.000367	0.0127
regulation of intracellular signal transduction (GO:1902531)	907	102	71.09	+	1.43	0.000455	0.0153
regulation of cellular component organization (GO:0051128)	1659	182	130.03	+	1.4	5.66e-06	0.000343
positive regulation of signaling (GO:0023056)	896	98	70.23	+	1.4	0.00165	0.0434
response to chemical (GO:0042221)	1719	185	134.73	+	1.37	1.21e-05	0.000663
response to stimulus (GO:0050896)	3447	363	270.17	+	1.34	8.01e-11	1.15e-08
regulation of signal transduction (GO:0009966)	1514	156	118.66	+	1.31	0.000596	0.0189
regulation of molecular function (GO:0065009)	1447	148	113.41	+	1.3	0.0012	0.0337
cellular response to stimulus (GO:0051716)	2807	287	220.01	+	1.3	7.47e-07	5.34e-05
regulation of response to stimulus (GO:0048583)	1961	196	153.7	+	1.28	0.000433	0.0147
localization (GO:0051179)	2773	272	217.34	+	1.25	4.79e-05	0.00218
negative regulation of cellular process (GO:0048523)	2697	253	211.39	+	1.2	0.00164	0.0432
negative regulation of biological process (GO:0048519)	2973	277	233.02	+	1.19	0.00128	0.0352
biological regulation (GO:0065007)	5981	557	468.78	+	1.19	7.03e-10	8.63e-08
regulation of biological process (GO:0050789)	5659	524	443.54	+	1.18	2.95e-08	2.68e-06
regulation of cellular process (GO:0050794)	5327	491	417.52	+	1.18	5.8e-07	4.29e-05
organonitrogen compound metabolic process (GO:1901564)	2895	175	226.9	-	0.77	7.08e-05	0.00313
protein metabolic process (GO:0019538)	2344	140	183.72	-	0.76	0.000313	0.0112
regulation of RNA metabolic process (GO:0051252)	1878	111	147.19	-	0.75	0.00117	0.0328
regulation of gene expression (GO:0010468)	2278	133	178.54	-	0.74	0.000133	0.00552
regulation of nucleobase-containing compound metabolic process (GO:0019219)	2091	117	163.89	-	0.71	4.41e-05	0.00203
regulation of cellular biosynthetic process (GO:0031326)	2143	119	167.96	-	0.71	2.33e-05	0.00117
regulation of biosynthetic process (GO:0009889)	2185	120	171.26	-	0.7	1.16e-05	0.000645
regulation of macromolecule biosynthetic process (GO:0010556)	2064	112	161.77	-	0.69	1.16e-05	0.000647
regulation of cellular macromolecule biosynthetic process (GO:2000112)	2028	110	158.95	-	0.69	1.53e-05	0.000812
cellular protein metabolic process (GO:0044267)	2089	113	163.73	-	0.69	1.01e-05	0.000586
organic substance metabolic process (GO:0071704)	4475	239	350.74	-	0.68	7.18e-15	1.88e-12
metabolic process (GO:0008152)	4749	246	372.22	-	0.66	2.34e-18	1.84e-15
organelle organization (GO:0006996)	2125	110	166.55	-	0.66	7.76e-07	5.53e-05
primary metabolic process (GO:0044238)	4293	222	336.48	-	0.66	7.79e-16	2.67e-13
cellular macromolecule metabolic process (GO:0044260)	2863	145	224.4	-	0.65	3.43e-10	4.54e-08
cellular metabolic process (GO:0044237)	4359	220	341.65	-	0.64	1.06e-17	6.47e-15
nitrogen compound metabolic process (GO:0006807)	3989	198	312.65	-	0.63	1.7e-16	6.49e-14
macromolecule metabolic process (GO:0043170)	3531	174	276.75	-	0.63	2.75e-14	6.58e-12
organic substance biosynthetic process (GO:1901576)	1484	73	116.31	-	0.63	1.15e-05	0.000646
biosynthetic process (GO:0009058)	1519	74	119.06	-	0.62	5.34e-06	0.000327
organic substance transport (GO:0071702)	1238	60	97.03	-	0.62	5.03e-05	0.00227
cellular biosynthetic process (GO:0044249)	1420	66	111.3	-	0.59	2.12e-06	0.000141
intracellular transport (GO:0046907)	951	44	74.54	-	0.59	0.000151	0.0061
nitrogen compound transport (GO:0071705)	1092	47	85.59	-	0.55	5.58e-06	0.000339
macromolecule biosynthetic process (GO:0009059)	930	40	72.89	-	0.55	3.15e-05	0.00153
organic cyclic compound biosynthetic process (GO:1901362)	602	25	47.18	-	0.53	0.000625	0.0196
cellular macromolecule biosynthetic process (GO:0034645)	916	38	71.79	-	0.53	1.51e-05	0.000802
establishment of protein localization (GO:0045184)	1002	41	78.53	-	0.52	4.19e-06	0.000262
heterocycle biosynthetic process (GO:0018130)	544	22	42.64	-	0.52	0.000836	0.0248
oxidation-reduction process (GO:0055114)	521	21	40.83	-	0.51	0.00118	0.0333
peptide transport (GO:0015833)	951	38	74.54	-	0.51	3.43e-06	0.000222
amide transport (GO:0042886)	962	38	75.4	-	0.5	2.71e-06	0.000179
protein transport (GO:0015031)	941	37	73.75	-	0.5	2.96e-06	0.000194
organic substance catabolic process (GO:1901575)	939	36	73.6	-	0.49	1.51e-06	0.000103
catabolic process (GO:0009056)	1088	40	85.28	-	0.47	4.22e-08	3.74e-06
cell cycle (GO:0007049)	775	28	60.74	-	0.46	3.91e-06	0.000249
intracellular protein transport (GO:0006886)	617	22	48.36	-	0.45	3.96e-05	0.00189
carboxylic acid metabolic process (GO:0019752)	452	16	35.43	-	0.45	0.000501	0.0164
cellular response to stress (GO:0033554)	1003	35	78.61	-	0.45	3.71e-08	3.33e-06
organic cyclic compound metabolic process (GO:1901360)	1944	66	152.37	-	0.43	1.61e-16	6.36e-14
mRNA processing (GO:0006397)	344	11	26.96	-	0.41	0.00115	0.0326
cellular aromatic compound metabolic process (GO:0006725)	1850	58	145	-	0.4	1.44e-17	7.71e-15
cellular catabolic process (GO:0044248)	1000	31	78.38	-	0.4	1.5e-09	1.7e-07
protein modification by small protein conjugation (GO:0032446)	363	11	28.45	-	0.39	0.000502	0.0164
chromatin organization (GO:0006325)	465	14	36.45	-	0.38	4.48e-05	0.00205
cellular nitrogen compound biosynthetic process (GO:0044271)	842	25	65.99	-	0.38	1.14e-08	1.12e-06
organonitrogen compound catabolic process (GO:1901565)	608	18	47.65	-	0.38	1.63e-06	0.00011
gamete generation (GO:0007276)	307	9	24.06	-	0.37	0.000903	0.0262
cellular amide metabolic process (GO:0043603)	484	14	37.93	-	0.37	1.87e-05	0.000961
cellular nitrogen compound metabolic process (GO:0034641)	2168	62	169.92	-	0.36	9.93e-24	1.33e-19
cell cycle process (GO:0022402)	492	14	38.56	-	0.36	1.42e-05	0.000758
mitotic cell cycle process (GO:1903047)	287	8	22.49	-	0.36	0.000908	0.0263
protein localization to organelle (GO:0033365)	471	13	36.92	-	0.35	1.4e-05	0.000753
heterocycle metabolic process (GO:0046483)	1826	50	143.12	-	0.35	1.34e-20	1.5e-17
proteolysis (GO:0006508)	661	18	51.81	-	0.35	1.06e-07	8.83e-06
chromosome organization (GO:0051276)	661	18	51.81	-	0.35	1.06e-07	8.78e-06
protein modification by small protein conjugation or removal (GO:0070647)	457	12	35.82	-	0.34	1.02e-05	0.000589
nucleobase-containing compound metabolic process (GO:0006139)	1753	45	137.4	-	0.33	2.75e-21	3.35e-18
posttranscriptional regulation of gene expression (GO:0010608)	312	8	24.45	-	0.33	0.00027	0.0098
mRNA metabolic process (GO:0016071)	440	11	34.49	-	0.32	7.15e-06	0.000427
peptide metabolic process (GO:0006518)	361	9	28.29	-	0.32	5.93e-05	0.00265
male gamete generation (GO:0048232)	245	6	19.2	-	0.31	0.00121	0.0336
RNA splicing (GO:0008380)	272	6	21.32	-	0.28	0.000242	0.00904
cilium organization (GO:0044782)	196	4	15.36	-	0.26	0.00142	0.0386
nucleobase-containing compound catabolic process (GO:0034655)	196	4	15.36	-	0.26	0.00142	0.0385
RNA metabolic process (GO:0016070)	986	20	77.28	-	0.26	1.26e-14	3.13e-12
gene expression (GO:0010467)	1254	25	98.29	-	0.25	4.88e-19	4.67e-16
nucleic acid metabolic process (GO:0090304)	1399	27	109.65	-	0.25	9.52e-22	1.59e-18
mitochondrion organization (GO:0007005)	313	6	24.53	-	0.24	2.42e-05	0.00121
methylation (GO:0032259)	210	4	16.46	-	0.24	0.000742	0.0223
RNA processing (GO:0006396)	633	12	49.61	-	0.24	3.63e-10	4.77e-08
regulation of chromosome organization (GO:0033044)	267	5	20.93	-	0.24	7.96e-05	0.00345
Golgi vesicle transport (GO:0048193)	215	4	16.85	-	0.24	0.000526	0.017
positive regulation of DNA metabolic process (GO:0051054)	175	3	13.72	-	0.22	0.00185	0.0475
regulation of DNA metabolic process (GO:0051052)	299	5	23.43	-	0.21	1.48e-05	0.000787
macromolecule catabolic process (GO:0009057)	612	10	47.97	-	0.21	9.05e-11	1.29e-08
DNA metabolic process (GO:0006259)	496	8	38.88	-	0.21	6.06e-09	6.24e-07
protein catabolic process (GO:0030163)	463	7	36.29	-	0.19	9.7e-09	9.61e-07
ribonucleoprotein complex biogenesis (GO:0022613)	345	5	27.04	-	0.18	9.07e-07	6.35e-05
cellular response to DNA damage stimulus (GO:0006974)	487	7	38.17	-	0.18	2.34e-09	2.59e-07
regulation of protein modification by small protein conjugation or removal (GO:1903320)	166	2	13.01	-	0.15	0.000481	0.0159
cellular protein catabolic process (GO:0044257)	432	5	33.86	-	0.15	2.51e-09	2.76e-07
ubiquitin-dependent protein catabolic process (GO:0006511)	369	4	28.92	-	0.14	2.29e-08	2.14e-06
cellular macromolecule catabolic process (GO:0044265)	560	6	43.89	-	0.14	2.87e-12	4.8e-10
modification-dependent protein catabolic process (GO:0019941)	377	4	29.55	-	0.14	1.59e-08	1.53e-06
modification-dependent macromolecule catabolic process (GO:0043632)	387	4	30.33	-	0.13	7.43e-09	7.53e-07
peptidyl-lysine modification (GO:0018205)	195	2	15.28	-	0.13	7.68e-05	0.00336
proteolysis involved in cellular protein catabolic process (GO:0051603)	419	4	32.84	-	0.12	7.62e-10	9.27e-08
amide biosynthetic process (GO:0043604)	323	3	25.32	-	0.12	9.91e-08	8.29e-06
proteasome-mediated ubiquitin-dependent protein catabolic process (GO:0043161)	223	2	17.48	-	0.11	1.19e-05	0.000656
ncRNA metabolic process (GO:0034660)	361	3	28.29	-	0.11	6.83e-09	6.97e-07
proteasomal protein catabolic process (GO:0010498)	249	2	19.52	-	0.1	1.78e-06	0.000119
protein acylation (GO:0043543)	135	1	10.58	-	0.09	0.000693	0.0211
DNA recombination (GO:0006310)	137	1	10.74	-	0.09	0.000714	0.0217
response to endoplasmic reticulum stress (GO:0034976)	150	1	11.76	-	0.09	0.000218	0.00828
tRNA metabolic process (GO:0006399)	151	1	11.84	-	0.08	0.000219	0.00828
autophagy (GO:0006914)	161	1	12.62	-	0.08	0.000101	0.00429
process utilizing autophagic mechanism (GO:0061919)	161	1	12.62	-	0.08	0.000101	0.00428
ribosome biogenesis (GO:0042254)	223	1	17.48	-	0.06	1.42e-06	9.8e-05
translation (GO:0006412)	261	1	20.46	-	0.05	8.97e-08	7.6e-06
peptide biosynthetic process (GO:0043043)	269	1	21.08	-	0.05	3.94e-08	3.51e-06
ncRNA processing (GO:0034470)	288	1	22.57	-	0.04	1.22e-08	1.2e-06
DNA repair (GO:0006281)	321	1	25.16	-	0.04	1.12e-09	1.28e-07
mitochondrial transport (GO:0006839)	124	0	9.72	-	< 0.01	0.000158	0.00635
Golgi organization (GO:0007030)	92	0	7.21	-	< 0.01	0.00182	0.0468
protein acetylation (GO:0006473)	100	0	7.84	-	< 0.01	0.000789	0.0236
mRNA catabolic process (GO:0006402)	96	0	7.52	-	< 0.01	0.00119	0.0334
RNA catabolic process (GO:0006401)	112	0	8.78	-	< 0.01	0.000351	0.0123
rRNA processing (GO:0006364)	151	0	11.84	-	< 0.01	2.09e-05	0.00107
double-strand break repair (GO:0006302)	122	0	9.56	-	< 0.01	0.000155	0.00622
response to virus (GO:0009615)	98	0	7.68	-	< 0.01	0.00123	0.0341
rRNA metabolic process (GO:0016072)	168	0	13.17	-	< 0.01	6.37e-06	0.000382
