# Supplementary material for: Cis-regulatory basis of sister cell type divergence in the vertebrate retina
Source: eLife. 2019 Oct 21;8:e48216. doi: 10.7554/eLife.48216 (PMC6802965; doi:10.7554/eLife.48216)
Supplement: Supplementary file 7. — ATAC-seq peaks, normalized read counts, fold-change values, adjusted p-values and assigned genes are listed on separate sheets for each comparison. ‘Specificity’ indicates the cell type in which the peak is more highly accessible. ‘Shared-unfiltered’ peaks are those that are not differentially accessible when comparing bipolar cells versus photoreceptors (fold-change values < 2 and >-2). ‘Retina’ peaks are those shown in Figure 5A; they have been filtered to remove those accessible in B cells, brain and liver. Peaks with correlated gene expression identified in Figure 5C and Figure 5—figure supplement 1D are indicated. [file elife-48216-supp7.xlsx]

## Sheet: Bipolar vs Photoreceptor
Suppplementary Table S7. Differentially accessible ATAC-seq peaks- Bipolar cells versus photoreceptors
PeakID	Chr	Start	End	Assigned Gene	panBC_1	panBC_2	log2FC_BCvRod	pAdj_BCvRod	rod_r1	rod_r2	log2FC_BCvCone	pAdj_BCvCone	mCone_r1	mCone_r2	sCone_r1	sCone_r2	Specificity
rod_r2_peak_8998	chr12	85818610	85818810	0610007P14Rik	60.009	56.4462	-1.75648	0.0156392	203.255	189.741	-0.65844	1	96.816	74.6388	95.8404	97.5598	rod only vs BC
rod_r2_peak_8999a	chr12	85824509	85824709	0610007P14Rik	208.831	205.259	-1.74509	1.69974e-05	668.952	718.304	-0.789159	1	367.286	319.679	360.049	378.677	rod only vs BC
rod_r1_peak_4718b	chr11	51689052	51689252	0610009B22Rik	84.8127	80.3931	-1.69985	0.00796753	289.697	246.663	-1.12266	1	214.378	185.893	151.532	164.768	rod only vs BC
rod_r2_peak_5118	chr11	51676942	51677142	0610009B22Rik	1.60024	0	-4.38312	0.043364	9.34507	20.3293	-2.41048	0.622175	3.07352	7.0414	2.59028	2.89066	rod only vs BC
rod_r2_peak_5121	chr11	51701033	51701233	0610009B22Rik	7.20107	5.70164	-3.6778	1.74934e-06	76.3181	86.7385	-3.18575	3.45416e-05	48.408	69.0057	62.1668	54.1999	rod and Blue cone vs BC
rod_r1_peak_7159	chr11	120353535	120353735	0610009L18Rik	52.0078	30.7888	-2.29282	0.00445568	218.83	183.642	-0.953506	1	100.658	73.2305	73.823	69.3759	rod only vs BC
onBC_2_peak_8831	chr11	23626721	23626921	0610010F05Rik	16.8025	18.8154	7.05919	0.00250821	0	0	3.2366	0.108029	4.61028	2.81656	0	0	BC vs rod only
panBC_2_peak_69018	chr6	72347722	72347922	0610030E20Rik	50.4075	55.3059	3.28858	0.000540731	4.67254	6.0988	1.61626	0.374237	26.1249	19.7159	12.9514	10.1173	BC vs rod only
panBC_2_peak_55016	chr3	138242004	138242204	0610031O16Rik	33.605	33.6397	5.51534	0.000984327	1.55751	0	6.106	5.85752e-05	1.53676	0	0	0	BC vs rod and Blue cone
rod_r2_peak_26914b	chr4	107890066	107890266	0610037L13Rik	217.632	236.048	-1.62747	0.000357323	686.084	717.626	-0.959087	1	408.778	415.442	463.661	477.682	rod only vs BC
mCone_r1_peak_41577	chr8	77267962	77268162	0610038B21Rik	2.40036	2.85082	-1.44411	0.892579	6.23005	8.13174	-4.31329	7.47308e-05	72.2278	53.5146	44.0348	40.4692	Blue cone only vs BC
panBC_2_peak_79752	chr8	77276294	77276494	0610038B21Rik	44.0066	46.7534	6.97109	0.000495504	0	0.677645	7.22127	1.20916e-06	0.768381	0	0	0	BC vs rod and Blue cone
panBC_2_peak_79753	chr8	77310230	77310430	0610038B21Rik	25.6038	36.4905	5.44662	0.0025703	0	1.35529	2.71569	0.0934752	4.61028	2.81656	0	10.1173	BC vs rod only
panBC_2_peak_79754	chr8	77311937	77312137	0610038B21Rik	28.8043	45.0429	4.67409	0.000501939	1.55751	1.35529	3.69171	0.000622039	3.07352	2.81656	2.59028	2.89066	BC vs rod and Blue cone
panBC_2_peak_79759	chr8	77357382	77357582	0610038B21Rik	51.2076	50.1744	4.56904	4.87667e-05	0	4.06587	4.5789	1.60753e-06	3.07352	0	2.59028	2.168	BC vs rod and Blue cone
onBC_2_peak_59769	chr8	77352369	77352569	0610038B21Rik	12.0018	28.5082	3.47465	0.0805837	2.33627	1.35529	4.2415	0.0142458	0	0	5.18056	0	BC vs Blue Cone only
rod_r1_peak_33721	chr8	77416096	77416296	0610038B21Rik	14.4021	17.6751	-2.69597	0.00895823	109.805	98.9362	-0.786815	1	36.8823	42.2484	10.3611	21.68	rod only vs BC
rod_r2_peak_36914	chr8	77411788	77411988	0610038B21Rik	1.60024	3.42098	-3.89409	0.00828285	26.4777	50.1457	-1.74821	0.786149	12.2941	14.0828	2.59028	5.78132	rod only vs BC
rod_r2_peak_36921	chr8	77499801	77500001	0610038B21Rik	20.8031	22.2364	-4.00812	1.61034e-13	334.086	359.829	-2.66184	1.32066e-05	139.077	145.053	128.219	133.693	rod and Blue cone vs BC
sCone_r2_peak_43274	chr8	77329942	77330142	0610038B21Rik	20.8031	35.9203	2.9991	0.0104556	1.55751	5.42116	-0.851921	1	39.1874	32.3904	62.1668	71.5439	BC vs rod only
panBC_2_peak_14195	chr11	88488702	88488902	0610039H22Rik	64.0095	71.2705	3.8034	0.000550321	8.56632	1.35529	3.83056	6.43011e-05	7.68381	5.63312	2.59028	2.89066	BC vs rod and Blue cone
rod_r1_peak_6004	chr11	88547616	88547816	0610039H22Rik	18.4027	10.2629	-3.3874	3.76213e-05	151.857	143.661	-2.01579	0.0921919	93.7424	57.7395	27.198	47.6959	rod only vs BC
rod_r1_peak_6010	chr11	88628511	88628711	0610039H22Rik	1.60024	1.14033	-4.28298	0.0239522	29.5927	23.0399	-1.45583	1	4.61028	5.63312	0	4.33599	rod only vs BC
rod_r1_peak_6012	chr11	88649090	88649290	0610039H22Rik	25.6038	19.3856	-3.4349	1.26472e-12	244.529	236.498	-2.16592	0.000452978	98.3527	101.396	104.906	95.3918	rod and Blue cone vs BC
rod_r1_peak_6014	chr11	88664563	88664763	0610039H22Rik	15.2023	11.9734	-2.40316	0.00257741	73.9818	68.4421	-1.69271	0.184784	48.408	39.4318	42.7397	42.6372	rod only vs BC
rod_r2_peak_6501	chr11	88512675	88512875	0610039H22Rik	36.8055	45.0429	-3.17918	1.89911e-08	379.254	365.251	-2.07826	0.00298431	242.808	194.343	132.104	124.298	rod and Blue cone vs BC
rod_r2_peak_6506	chr11	88582837	88583037	0610039H22Rik	1.60024	1.14033	-5.23663	8.72118e-05	49.0616	52.1787	-4.37185	0.00144914	19.2095	30.9821	23.3125	37.5786	rod and Blue cone vs BC
rod_r2_peak_6507	chr11	88585341	88585541	0610039H22Rik	48.0072	40.4816	-2.28648	2.29189e-05	224.282	205.326	-1.78204	0.00698672	142.919	161.952	164.483	138.752	rod and Blue cone vs BC
rod_r2_peak_6510	chr11	88615044	88615244	0610039H22Rik	36.0054	20.5259	-2.25185	0.0100573	123.822	142.305	-0.778513	1	65.3124	52.1063	33.6737	39.7466	rod only vs BC
rod_r2_peak_23516	chr2	163639322	163639522	0610039K10Rik	8.00119	2.28066	-3.06204	0.0138112	34.2653	48.1128	-3.148	0.0056725	46.8712	61.9643	33.6737	33.2426	rod and Blue cone vs BC
panBC_2_peak_70359	chr6	108571045	108571245	0610040F04Rik	101.615	100.349	3.96641	1.1985e-05	4.67254	8.13174	2.12253	0.0524764	35.3455	25.349	18.132	13.7306	BC vs rod only
panBC_2_peak_70360	chr6	108607150	108607350	0610040F04Rik	35.2053	45.6131	8.24217	5.71483e-05	0	0	3.97602	0.00119364	3.07352	5.63312	2.59028	0	BC vs rod and Blue cone
panBC_2_peak_70363	chr6	108668500	108668700	0610040F04Rik	31.2047	57.0164	5.94984	0.000333515	0	1.35529	2.59441	0.057546	10.7573	12.6745	2.59028	3.61333	BC vs rod only
panBC_2_peak_70364	chr6	108684272	108684472	0610040F04Rik	56.0084	50.7446	4.90259	2.54367e-05	0	3.38822	2.47977	0.0166206	13.0625	12.6745	5.18056	7.22665	BC vs rod and Blue cone
panBC_2_peak_70367	chr6	108710062	108710262	0610040F04Rik	126.419	194.996	6.00191	1.3653e-11	0.778756	4.06587	2.82133	2.11509e-05	31.5036	30.9821	18.132	11.5626	BC vs rod and Blue cone
offBC_1_peak_45611	chr6	108700644	108700844	0610040F04Rik	17.6026	29.0784	3.42605	0.0377087	2.33627	2.03293	2.85383	0.0724866	5.37866	2.81656	5.18056	0	BC vs rod only
offBC_2_peak_40781	chr6	108661607	108661807	0610040F04Rik	83.2124	94.077	4.91943	2.02032e-07	4.67254	1.35529	2.47036	0.00387248	19.2095	21.1242	18.132	7.22665	BC vs rod and Blue cone
panBC_1_peak_48045	chr5	63812377	63812577	0610040J01Rik	54.4081	40.4816	2.99839	0.00829847	9.34507	2.71058	1.60175	0.538439	20.7463	11.2662	19.4271	10.84	BC vs rod only
panBC_2_peak_63326	chr5	63755533	63755733	0610040J01Rik	38.4057	48.4639	4.90489	0.000459461	1.55751	1.35529	3.22827	0.00635092	6.14704	8.44968	5.18056	0	BC vs rod and Blue cone
panBC_2_peak_63327	chr5	63765957	63766157	0610040J01Rik	22.4033	49.0341	8.06919	6.4991e-05	0	0	4.56987	0.000185507	1.53676	1.40828	3.88542	0	BC vs rod and Blue cone
panBC_2_peak_63328	chr5	63766868	63767068	0610040J01Rik	50.4075	68.4197	8.79911	4.86524e-06	0	0	3.9832	1.38544e-05	3.8419	8.44968	2.59028	1.44533	BC vs rod and Blue cone
offBC_2_peak_36756	chr5	63735661	63735861	0610040J01Rik	10.4016	24.517	3.60049	0.0314635	1.55751	1.35529	3.21945	0.0308993	3.07352	2.81656	0	1.44533	BC vs rod and Blue cone
panBC_2_peak_38167	chr18	11215435	11215635	1010001N08Rik	20.003	31.9292	7.60838	0.000173316	0	0	5.13493	0.000332341	0.768381	2.81656	0	0	BC vs rod and Blue cone
panBC_2_peak_38169	chr18	11239839	11240039	1010001N08Rik	31.2047	36.4905	3.948	0.00212851	3.11502	1.35529	2.56633	0.0425261	6.14704	5.63312	5.18056	5.78132	BC vs rod and Blue cone
offBC_1_peak_25075	chr18	11205259	11205459	1010001N08Rik	16.0024	23.9469	3.78982	0.0115063	1.55751	1.35529	2.19235	0.196823	6.91543	5.63312	3.88542	1.44533	BC vs rod only
rod_r1_peak_7236	chr12	3399931	3400131	1110002L01Rik	9.60143	10.2629	-3.52385	0.000197339	130.052	98.9362	-2.47849	0.0260288	94.5108	33.7987	37.5591	53.4772	rod and Blue cone vs BC
sCone_r2_peak_18968	chr16	90906096	90906296	1110004E09Rik	3.20048	4.56131	-2.86577	0.0578639	28.814	28.4611	-3.07534	0.0218044	12.2941	21.1242	45.3299	53.4772	Blue cone only vs BC
rod_r2_peak_35164	chr7	116132345	116132545	1110004F10Rik	16.0024	10.2629	-3.38365	1.64665e-08	131.61	136.884	-2.74636	1.00682e-05	76.0697	87.3133	90.6599	91.7785	rod and Blue cone vs BC
rod_r1_peak_9540	chr13	49218747	49218947	1110007C09Rik	20.8031	30.2187	-3.91855	1.58548e-22	413.52	370.672	-3.06682	1.88441e-13	209.768	257.715	217.584	187.893	rod and Blue cone vs BC
rod_r1_peak_9541	chr13	49224653	49224853	1110007C09Rik	4.80072	1.14033	-5.00345	7.2721e-05	92.672	88.7715	-2.92154	0.0675073	46.1028	19.7159	10.3611	8.67198	rod only vs BC
rod_r2_peak_10385	chr13	49215970	49216170	1110007C09Rik	155.223	192.145	-1.76198	3.83688e-05	564.598	618.69	-0.883387	1	351.918	307.005	312.129	313.637	rod only vs BC
panBC_1_peak_37619	chr2	156867304	156867504	1110008F13Rik	60.8091	42.1921	3.57804	0.0030839	3.11502	5.42116	4.69927	1.52499e-05	3.07352	2.81656	2.59028	0	BC vs rod and Blue cone
rod_r2_peak_23355	chr2	156862961	156863161	1110008F13Rik	328.049	253.153	-1.65965	0.000226645	887.782	941.249	-0.833563	1	492.532	449.241	559.501	559.343	rod only vs BC
panBC_2_peak_50461	chr3	4339262	4339462	1110015O18Rik	54.4081	83.8141	6.59512	4.49746e-05	0	1.35529	4.95755	4.48559e-06	3.8419	5.63312	0	0	BC vs rod and Blue cone
panBC_2_peak_50463	chr3	4445027	4445227	1110015O18Rik	82.4123	114.603	7.09849	1.08606e-06	0	1.35529	5.35077	2.00277e-10	1.53676	5.63312	0	2.89066	BC vs rod and Blue cone
panBC_2_peak_50466	chr3	4731545	4731745	1110015O18Rik	33.605	52.4551	8.33421	3.80391e-05	0	0	4.5516	0.000131322	0.768381	2.81656	5.18056	0	BC vs rod and Blue cone
panBC_2_peak_50468	chr3	4796878	4797078	1110015O18Rik	179.227	220.083	10.5471	2.98878e-09	0	0	6.89848	6.97113e-20	1.53676	2.81656	0	2.168	BC vs rod and Blue cone
sCone_r1_peak_23646	chr4	41513619	41513819	1110017D15Rik	4.80072	5.70164	-0.943827	1	10.9026	9.48703	-3.55662	6.92776e-05	57.6285	63.3726	85.4793	44.0826	Blue cone only vs BC
panBC_1_peak_51023	chr6	13903020	13903220	1110019D14Rik	33.605	29.0784	7.87278	0.000222321	0	0	4.44445	0.001989	3.07352	0	2.59028	0	BC vs rod and Blue cone
panBC_2_peak_66947	chr6	13946679	13946879	1110019D14Rik	33.605	44.4728	8.1928	5.46943e-05	0	0	5.2354	6.61324e-05	0	2.81656	2.59028	0	BC vs rod and Blue cone
panBC_2_peak_66950	chr6	14153664	14153864	1110019D14Rik	76.8115	113.463	9.47829	4.77908e-07	0	0	5.25504	7.54855e-10	3.07352	5.63312	2.59028	0	BC vs rod and Blue cone
panBC_2_peak_66952	chr6	14207608	14207808	1110019D14Rik	111.217	127.147	8.36256	5.414e-06	0	0.677645	3.18021	4.98026e-07	16.136	19.7159	9.06599	8.67198	BC vs rod and Blue cone
rod_r1_peak_5949	chr11	87685610	87685810	1110028F11Rik	3.20048	1.14033	-3.51468	0.0474311	29.5927	18.2964	-0.82038	1	5.37866	5.63312	2.59028	1.44533	rod only vs BC
mCone_r1_peak_27929	chr3	68936243	68936443	1110032F04Rik	12.8019	13.6839	-3.18723	1.21608e-06	119.928	121.976	-3.66251	3.81972e-11	203.621	191.526	99.7259	175.608	rod and Blue cone vs BC
mCone_r3_peak_25240	chr3	68928298	68928498	1110032F04Rik	19.2029	14.8243	4.51219	0.0416136	1.55751	0	1.96706	0.679679	4.61028	8.44968	5.18056	0	BC vs rod only
panBC_2_peak_52552	chr3	68869714	68869914	1110032F04Rik	49.6074	65.5688	4.76747	0.000223007	0	4.06587	1.46475	0.867449	6.91543	9.85796	34.9688	31.7973	BC vs rod only
panBC_2_peak_52553	chr3	68870294	68870494	1110032F04Rik	34.4051	56.4462	3.15614	0.00670865	6.23005	4.06587	0.756606	1	21.5147	11.2662	41.4445	33.2426	BC vs rod only
offBC_1_peak_34319	chr3	68794367	68794567	1110032F04Rik	24.0036	22.8066	7.45196	0.000395155	0	0	3.93273	0.0055084	0	5.63312	0	1.44533	BC vs rod and Blue cone
onBC_2_peak_39342	chr3	68782613	68782813	1110032F04Rik	20.8031	25.0872	7.42579	0.000477853	0	0	3.76319	0.0101014	0	1.40828	2.59028	2.89066	BC vs rod and Blue cone
rod_r2_peak_22850	chr2	132690076	132690276	1110034G24Rik	22.4033	17.6751	-2.19604	0.00292188	85.6632	96.2256	-2.0546	0.00551671	83.7535	87.3133	79.0036	80.2158	rod and Blue cone vs BC
rod_r2_peak_22855	chr2	132718898	132719098	1110034G24Rik	3.20048	2.28066	-4.18737	2.93697e-05	42.8316	54.8892	-4.43525	1.73688e-06	49.9447	67.5974	53.1008	62.1492	rod and Blue cone vs BC
sCone_r2_peak_27086	chr2	132715389	132715589	1110034G24Rik	41.6062	50.7446	-1.48488	0.198759	114.477	145.016	-2.17872	6.85357e-05	200.547	278.839	186.5	178.498	Blue cone only vs BC
sCone_r2_peak_27089	chr2	132724151	132724351	1110034G24Rik	27.2041	46.7534	-2.81951	1.96147e-05	284.246	243.275	-2.57792	3.66861e-05	147.529	173.218	297.882	273.89	rod and Blue cone vs BC
panBC_1_peak_63956	chr9	64050124	64050324	1110036E04Rik	40.006	21.6662	2.77891	0.0469962	7.78756	1.35529	1.3261	1	13.0625	19.7159	11.6563	5.78132	BC vs rod only
onBC_1_peak_59985	chr9	64047017	64047217	1110036E04Rik	24.8037	19.3856	2.92254	0.0321578	3.11502	2.71058	4.44558	0.000535566	0	2.81656	2.59028	0	BC vs rod and Blue cone
mCone_r1_peak_15923	chr15	76951170	76951370	1110038F14Rik	4.0006	3.99115	-2.75224	0.0393316	22.5839	31.1717	-3.3855	0.00176108	52.2499	59.1477	23.3125	32.5199	rod and Blue cone vs BC
panBC_2_peak_30297	chr15	76952495	76952695	1110038F14Rik	81.6122	76.4019	2.30674	0.0198607	16.3539	15.5858	0.979106	1	22.283	25.349	51.8056	59.9812	BC vs rod only
sCone_r2_peak_16483	chr15	76976715	76976915	1110038F14Rik	14.4021	10.8331	3.13536	0.0548129	0	2.71058	-2.61947	0.0135159	42.2609	59.1477	103.611	103.341	Blue cone only vs BC
panBC_2_peak_20981	chr13	33935639	33935839	1110046J04Rik	80.8121	112.322	4.47483	2.15014e-08	4.67254	4.06587	1.24582	0.898432	43.0293	64.7809	27.198	30.3519	BC vs rod only
onBC_2_peak_15757b	chr13	33935944	33936144	1110046J04Rik	52.0078	63.2882	4.32832	1.13363e-05	1.55751	4.06587	1.92111	0.10487	13.8309	19.7159	15.5417	13.008	BC vs rod only
panBC_2_peak_47000	chr2	91377595	91377795	1110051M20Rik	20.8031	27.938	2.76086	0.18902	3.11502	4.06587	3.42819	0.0403893	0.768381	9.85796	0	0	BC vs Blue Cone only
rod_r1_peak_20148a	chr2	91383095	91383295	1110051M20Rik	1.60024	10.2629	-3.78589	0.000153415	87.2207	84.7056	-1.92342	0.309557	26.1249	23.9408	28.4931	16.6213	rod only vs BC
rod_r1_peak_20150	chr2	91399435	91399635	1110051M20Rik	8.80131	6.84197	-4.04449	6.75875e-06	140.176	115.877	-1.60279	0.590031	38.419	26.7573	9.06599	18.7893	rod only vs BC
rod_r2_peak_21977	chr2	91429227	91429427	1110051M20Rik	101.615	108.901	-1.75964	0.0129229	337.98	375.415	0.0277139	1	129.088	71.8223	107.497	101.173	rod only vs BC
rod_r2_peak_21978	chr2	91435257	91435457	1110051M20Rik	4.80072	2.85082	-4.78948	0.000187041	90.3357	117.91	-2.97599	0.0548197	51.4815	46.4732	9.06599	11.5626	rod only vs BC
rod_r2_peak_21979	chr2	91440889	91441089	1110051M20Rik	4.80072	3.42098	-3.51542	0.00259176	40.4953	52.1787	-2.53564	0.0769852	30.7352	23.9408	15.5417	23.1253	rod only vs BC
panBC_2_peak_36745	chr17	63996071	63996271	1110058D11Rik	69.6104	73.5511	9.06591	1.19071e-06	0	0	4.51412	8.35414e-09	2.30514	5.63312	1.29514	3.61333	BC vs rod and Blue cone
panBC_2_peak_36746	chr17	64019728	64019928	1110058D11Rik	152.823	200.698	4.1464	2.4625e-11	4.67254	14.9082	0.95787	1	97.5843	91.5382	79.0036	95.3918	BC vs rod only
panBC_2_peak_36749	chr17	64100230	64100430	1110058D11Rik	24.0036	45.6131	5.57075	0.00086886	1.55751	0	4.21518	0.00050429	3.07352	0	2.59028	1.44533	BC vs rod and Blue cone
panBC_2_peak_36750	chr17	64109983	64110183	1110058D11Rik	28.0042	56.4462	3.4322	0.00930618	2.33627	5.42116	3.87394	0.000709508	6.14704	2.81656	2.59028	0	BC vs rod and Blue cone
offBC_1_peak_24201	chr17	64136330	64136530	1110058D11Rik	12.0018	29.6485	4.83423	0.00662077	1.55751	0	3.25029	0.0210127	2.30514	2.81656	2.59028	1.44533	BC vs rod and Blue cone
onBC_1_peak_26357	chr17	64122133	64122333	1110058D11Rik	22.4033	13.1138	4.06155	0.0388001	0	2.03293	3.47178	0.0482993	2.30514	1.40828	0	2.168	BC vs rod and Blue cone
onBC_2_peak_27642	chr17	64097927	64098127	1110058D11Rik	36.8055	34.2098	4.32389	0.00136958	0	3.38822	6.14915	3.28773e-05	0	1.40828	1.29514	0	BC vs rod and Blue cone
panBC_2_peak_42103	chr19	21564232	21564432	1110059E24Rik	71.2106	95.7875	2.39353	0.00806194	15.5751	16.2635	1.44066	0.529039	21.5147	45.0649	23.3125	34.6879	BC vs rod only
panBC_2_peak_42104	chr19	21571276	21571476	1110059E24Rik	32.8049	50.1744	2.84263	0.00704497	6.23005	5.42116	1.2332	1	19.9779	12.6745	14.2466	22.4026	BC vs rod only
sCone_r2_peak_23526	chr19	21645346	21645546	1110059E24Rik	3.20048	4.56131	-1.89755	0.33742	11.6813	17.6188	-3.37676	0.000673837	39.9558	39.4318	32.3785	51.3092	Blue cone only vs BC
rod_r2_peak_40633	chr9	122942284	122942484	1110059G10Rik	4.80072	5.70164	-4.84236	2.59692e-07	154.194	149.082	-3.1821	0.00218097	33.0404	19.7159	59.5765	78.0478	rod and Blue cone vs BC
rod_r2_peak_27297	chr4	124843017	124843217	1110065P20Rik	24.8037	20.5259	-3.22642	2.2114e-07	200.919	220.912	-0.814782	1	56.8602	40.8401	31.0834	28.9066	rod only vs BC
panBC_1_peak_64837	chr9	94023121	94023321	1190002N15Rik	51.2076	25.6574	4.14957	0.00245049	1.55751	2.71058	5.72766	5.52753e-05	1.53676	1.40828	0	0	BC vs rod and Blue cone
panBC_1_peak_64847	chr9	94508353	94508553	1190002N15Rik	36.8055	26.2275	5.45974	0.00173431	0	1.35529	5.44894	0.000239961	1.53676	0	1.29514	0	BC vs rod and Blue cone
panBC_1_peak_64848	chr9	94529280	94529480	1190002N15Rik	35.2053	26.7977	7.85616	0.000238612	0	0	2.5271	0.172503	1.53676	9.85796	10.3611	1.44533	BC vs rod only
panBC_1_peak_64849a	chr9	94538290	94538490	1190002N15Rik	570.485	561.611	1.82042	0.000454336	175.22	145.694	1.58208	0.00610921	209.768	222.508	145.056	178.498	BC vs rod and Blue cone
panBC_2_peak_85054	chr9	93901473	93901673	1190002N15Rik	33.605	37.0606	8.04822	3.26028e-05	0	0	3.0379	0.00252923	4.61028	5.63312	2.59028	4.33599	BC vs rod and Blue cone
panBC_2_peak_85058	chr9	93981240	93981440	1190002N15Rik	65.6098	81.5334	6.65648	5.69435e-06	1.55751	0	5.92888	7.14275e-09	2.30514	2.81656	0	0	BC vs rod and Blue cone
panBC_2_peak_85060	chr9	94049245	94049445	1190002N15Rik	23.2035	38.201	7.8475	0.000227978	0	0	5.92647	0.000308276	0	2.81656	0	0	BC vs rod and Blue cone
panBC_2_peak_85062	chr9	94102081	94102281	1190002N15Rik	31.2047	30.7888	5.39214	0.00254034	1.55751	0	3.60901	0.00917988	5.37866	2.81656	0	1.44533	BC vs rod and Blue cone
panBC_2_peak_85063	chr9	94135683	94135883	1190002N15Rik	14.4021	31.9292	7.44278	0.00101439	0	0	5.59799	0.00224517	0	0	0	1.44533	BC vs rod and Blue cone
panBC_2_peak_85064	chr9	94225158	94225358	1190002N15Rik	25.6038	43.9026	5.55865	0.00207031	1.55751	0	4.48336	0.00135075	1.53676	5.63312	0	0	BC vs rod and Blue cone
panBC_2_peak_85065	chr9	94278929	94279129	1190002N15Rik	25.6038	48.4639	6.67385	0.00111691	0.778756	0	5.26242	4.9832e-05	0	0	2.59028	1.44533	BC vs rod and Blue cone
panBC_2_peak_85066	chr9	94361361	94361561	1190002N15Rik	32.8049	50.1744	5.82878	0.000196222	1.55751	0	5.42815	7.54755e-06	0	0	2.59028	1.44533	BC vs rod and Blue cone
panBC_2_peak_85067	chr9	94377831	94378031	1190002N15Rik	43.2064	72.981	8.76798	6.71684e-06	0	0	4.34786	9.64813e-06	2.30514	8.44968	2.59028	0	BC vs rod and Blue cone
panBC_2_peak_85068	chr9	94378863	94379063	1190002N15Rik	73.611	94.077	9.2951	9.72771e-07	0	0	6.38508	6.364e-09	0	2.81656	2.59028	0	BC vs rod and Blue cone
panBC_2_peak_85070	chr9	94482650	94482850	1190002N15Rik	32.8049	57.0164	8.39557	5.88847e-05	0	0	2.84597	0.0594154	10.7573	5.63312	9.06599	0	BC vs rod only
panBC_2_peak_85073	chr9	94533754	94533954	1190002N15Rik	78.4117	133.988	2.48867	0.00591264	21.8052	16.2635	1.65776	0.249602	29.9668	56.3312	34.9688	17.344	BC vs rod only
offBC_1_peak_55496	chr9	94019874	94020074	1190002N15Rik	9.60143	6.2718	5.88564	0.0189504	0	0	2.33654	0.514511	0	2.81656	2.59028	1.44533	BC vs rod only
offBC_1_peak_55500	chr9	94402888	94403088	1190002N15Rik	15.2023	25.0872	5.79023	0.0119326	0.778756	0	3.32974	0.0465661	3.07352	2.81656	2.59028	0	BC vs rod and Blue cone
onBC_1_peak_60762	chr9	93964880	93965080	1190002N15Rik	18.4027	19.9557	7.16596	0.00141354	0	0	6.70028	0.000139218	0	0	0	0	BC vs rod and Blue cone
onBC_1_peak_60763	chr9	93966620	93966820	1190002N15Rik	45.6068	45.0429	8.4059	2.63969e-05	0	0	5.04675	2.29287e-05	3.07352	0	0	1.44533	BC vs rod and Blue cone
onBC_1_peak_60775	chr9	94491606	94491806	1190002N15Rik	12.8019	27.3679	7.23719	0.00162226	0	0	4.21855	0.0183524	0	0	5.18056	0	BC vs rod and Blue cone
onBC_2_peak_63781	chr9	93777899	93778099	1190002N15Rik	17.6026	12.5436	6.81398	0.00284501	0	0	3.44586	0.0647578	0	2.81656	3.88542	0	BC vs rod only
onBC_2_peak_63784	chr9	93922989	93923189	1190002N15Rik	31.2047	11.9734	4.91933	0.0157497	0	1.35529	3.08923	0.0944729	3.07352	0	0	5.78132	BC vs rod only
onBC_2_peak_63805	chr9	94589833	94590033	1190002N15Rik	29.6044	37.6308	3.93363	0.00807075	3.11502	1.35529	5.18822	0.000252487	3.07352	0	0	0	BC vs rod and Blue cone
panBC_2_peak_22184	chr13	64474457	64474657	1190003K10Rik	49.6074	67.8495	6.35588	3.77362e-05	0	1.35529	2.54059	0.0207654	14.5992	16.8994	2.59028	6.50399	BC vs rod and Blue cone
panBC_2_peak_22185	chr13	64573802	64574002	1190003K10Rik	33.605	50.7446	3.86013	0.0218814	3.11502	2.71058	2.68913	0.151813	7.68381	19.7159	0	0	BC vs rod only
panBC_2_peak_81326	chr8	120627406	120627606	1190005I06Rik	83.2124	77.5423	2.86655	0.000876193	14.7964	7.45409	1.82536	0.119402	12.2941	23.9408	32.3785	23.848	BC vs rod only
onBC_1_peak_58095	chr8	120620236	120620436	1190005I06Rik	64.8097	68.4197	2.60945	0.00194361	12.4601	9.48703	2.28287	0.00467694	15.3676	16.8994	10.3611	12.2853	BC vs rod and Blue cone
rod_r2_peak_37787	chr8	120622181	120622381	1190005I06Rik	58.4087	42.7623	-2.661	5.23291e-10	327.856	305.618	-1.68171	0.0092711	164.433	164.769	172.254	143.088	rod and Blue cone vs BC
rod_r2_peak_37788	chr8	120623810	120624010	1190005I06Rik	28.0042	31.359	-3.6348	1.69212e-22	375.36	365.928	-2.60298	5.10521e-10	201.316	170.402	159.302	190.061	rod and Blue cone vs BC
rod_r2_peak_37789	chr8	120629954	120630154	1190005I06Rik	6.40095	9.12262	-3.6518	1.015e-05	98.902	98.9362	-2.90573	0.000769732	48.408	42.2484	62.1668	81.6612	rod and Blue cone vs BC
rod_r2_peak_37790	chr8	120633158	120633358	1190005I06Rik	24.8037	13.1138	-2.73238	7.00961e-05	119.928	126.72	-2.39681	0.000561596	109.11	112.662	86.7745	83.1065	rod and Blue cone vs BC
rod_r2_peak_37791	chr8	120634311	120634511	1190005I06Rik	98.4147	78.6826	-1.6975	0.00955435	278.795	292.743	-1.28621	0.398585	227.441	173.218	230.535	225.472	rod only vs BC
sCone_r2_peak_44373	chr8	120616935	120617135	1190005I06Rik	43.2064	45.6131	-0.940707	1	89.557	81.3174	-2.09387	0.000146344	169.812	166.177	192.976	228.362	Blue cone only vs BC
panBC_2_peak_32014	chr16	21836795	21836995	1300002E11Rik	35.2053	37.0606	3.34025	0.00339757	1.55751	5.42116	1.77142	0.335306	8.45219	16.8994	7.77085	10.1173	BC vs rod only
onBC_1_peak_22992	chr16	21815705	21815905	1300002E11Rik	26.4039	26.7977	3.43053	0.0144148	0	4.74351	2.58668	0.064162	6.14704	1.40828	5.18056	4.33599	BC vs rod only
panBC_2_peak_30571a	chr15	82255924	82256124	1500009C09Rik	135.22	107.761	6.81409	2.24122e-08	0	2.03293	4.50743	8.49123e-11	4.61028	12.6745	5.18056	1.44533	BC vs rod and Blue cone
panBC_2_peak_30571b	chr15	82256163	82256363	1500009C09Rik	102.415	99.2085	3.66965	2.07787e-06	6.23005	9.48703	2.27452	0.00464275	17.6728	39.4318	12.9514	15.8986	BC vs rod and Blue cone
mCone_r3_peak_4536	chr10	83859675	83859875	1500009L16Rik	23.2035	12.5436	4.6462	0.0231911	0	1.35529	1.64637	0.874387	9.98895	8.44968	1.29514	2.89066	BC vs rod only
panBC_1_peak_7016	chr10	83819747	83819947	1500009L16Rik	44.0066	23.9469	3.95396	0.000680498	2.33627	2.03293	0.830091	1	16.9044	15.4911	18.132	24.5706	BC vs rod only
panBC_2_peak_9514	chr10	83722775	83722975	1500009L16Rik	50.4075	54.1656	3.69144	0.000482844	6.23005	2.03293	3.16602	0.000732334	9.22057	7.0414	5.18056	2.168	BC vs rod and Blue cone
panBC_2_peak_9516	chr10	83730048	83730248	1500009L16Rik	32.8049	38.201	8.05454	0.000157274	0	0	4.46096	0.00158632	4.61028	0	1.29514	0	BC vs rod and Blue cone
panBC_2_peak_9523	chr10	84026944	84027144	1500009L16Rik	120.818	91.2262	7.20272	1.20878e-06	0	1.35529	1.60923	0.460262	30.7352	63.3726	7.77085	37.5786	BC vs rod only
offBC_2_peak_5182	chr10	83711778	83711978	1500009L16Rik	14.4021	11.9734	4.18115	0.0494192	0.778756	0.677645	0.49508	1	19.2095	14.0828	2.59028	1.44533	BC vs rod only
offBC_2_peak_5184	chr10	83729597	83729797	1500009L16Rik	49.6074	38.7711	3.02991	0.00194388	3.89378	6.77645	1.76686	0.216349	12.2941	8.44968	14.2466	15.8986	BC vs rod only
onBC_1_peak_6772	chr10	83914846	83915046	1500009L16Rik	28.8043	30.7888	7.80176	8.51252e-05	0	0	4.12953	0.000341384	1.53676	4.22484	0	1.44533	BC vs rod and Blue cone
onBC_1_peak_6773	chr10	84019502	84019702	1500009L16Rik	18.4027	23.9469	4.85014	0.0064402	1.55751	0	1.81715	0.539482	4.61028	2.81656	12.9514	4.33599	BC vs rod only
onBC_2_peak_7104	chr10	83805402	83805602	1500009L16Rik	48.0072	35.3502	4.81488	0.00023754	3.11502	0	4.10029	8.85913e-05	3.07352	2.81656	2.59028	1.44533	BC vs rod and Blue cone
rod_r2_peak_23700	chr2	167059700	167059900	1500012F01Rik	17.6026	6.84197	-4.12797	4.74152e-10	186.123	227.011	-2.73291	0.000269139	95.2792	50.6981	97.1356	70.0985	rod and Blue cone vs BC
panBC_2_peak_40293	chr18	61747423	61747623	1500015A07Rik	40.8061	50.1744	4.64404	0.000188224	2.33627	1.35529	2.81271	0.0102455	4.61028	5.63312	7.77085	7.94932	BC vs rod and Blue cone
panBC_2_peak_42074	chr19	20434631	20434831	1500015L24Rik	27.2041	68.4197	4.47665	6.80474e-05	1.55751	2.71058	1.0158	1	16.9044	16.8994	25.9028	34.6879	BC vs rod only
sCone_r2_peak_23502	chr19	20411222	20411422	1500015L24Rik	20.8031	12.5436	4.53385	0.0135738	0	1.35529	0.0195302	1	6.91543	15.4911	23.3125	20.2346	BC vs rod only
mCone_r3_peak_401	chr1	43694748	43694948	1500015O10Rik	4.80072	10.2629	5.82917	0.0192037	0	0	-0.154779	1	8.45219	19.7159	5.18056	1.44533	BC vs rod only
panBC_2_peak_1256	chr1	43635820	43636020	1500015O10Rik	21.6032	44.4728	4.48544	0.00145516	3.11502	0	2.00645	0.284656	6.91543	8.44968	3.88542	13.008	BC vs rod only
panBC_2_peak_1259	chr1	43754690	43754890	1500015O10Rik	154.423	272.538	2.72993	8.41779e-06	24.9202	39.3034	2.12325	0.00082264	39.1874	53.5146	60.8716	45.5279	BC vs rod and Blue cone
panBC_2_peak_1260	chr1	43760193	43760393	1500015O10Rik	17.6026	47.3236	2.90499	0.0495593	4.67254	4.06587	2.07882	0.272364	11.5257	2.81656	12.9514	3.61333	BC vs rod only
panBC_2_peak_1261	chr1	43762694	43762894	1500015O10Rik	39.2058	59.8672	3.63073	0.000133751	5.45129	2.71058	0.583028	1	32.272	29.5739	45.3299	26.7386	BC vs rod only
panBC_2_peak_1262	chr1	43768064	43768264	1500015O10Rik	32.0048	55.3059	4.91522	0.000288119	1.55751	1.35529	6.45313	9.08193e-06	0	2.81656	0	0	BC vs rod and Blue cone
panBC_2_peak_42703	chr19	36685496	36685696	1500017E21Rik	48.0072	64.4285	6.29228	4.0968e-05	0	1.35529	6.85397	7.27295e-07	0	0	0	1.44533	BC vs rod and Blue cone
offBC_2_peak_24975	chr19	36690236	36690436	1500017E21Rik	20.8031	26.7977	7.48081	0.00019174	0	0	2.34143	0.109571	4.61028	2.81656	5.18056	5.78132	BC vs rod only
onBC_1_peak_30450	chr19	36676984	36677184	1500017E21Rik	23.2035	34.2098	4.26414	0.0115782	3.11502	0	4.74959	0.00175013	0	2.81656	2.59028	0	BC vs rod and Blue cone
rod_r1_peak_18334	chr19	36638204	36638404	1500017E21Rik	6.40095	2.28066	-4.70841	1.48014e-06	120.707	96.9032	-4.06716	1.74784e-05	49.9447	32.3904	77.7085	117.072	rod and Blue cone vs BC
mCone_r3_peak_4645	chr10	89707946	89708146	1500026H17Rik	8.00119	3.99115	5.46899	0.0234472	0	0	-1.06165	1	9.98895	16.8994	12.9514	10.1173	BC vs rod only
offBC_2_peak_20160	chr16	95945523	95945723	1600002D24Rik	38.4057	45.0429	3.38206	0.00378447	4.67254	3.38822	-0.546766	1	63.7756	99.9878	42.7397	39.0239	BC vs rod only
mCone_r1_peak_18884b	chr17	24221067	24221267	1600002H07Rik	8.80131	5.13147	-3.16667	0.000144417	62.3005	59.6327	-3.00908	0.000178262	60.7021	56.3312	62.1668	40.4692	rod and Blue cone vs BC
rod_r2_peak_16368a	chr17	24220742	24220942	1600002H07Rik	84.8127	86.0947	-2.07607	0.000335705	375.36	345.599	-0.950426	1	163.665	145.053	173.549	177.053	rod only vs BC
rod_r2_peak_3689	chr10	80172798	80172998	1600002K03Rik	18.4027	31.359	-3.16539	1.95778e-06	225.061	227.011	-1.67829	0.176597	96.0476	69.0057	97.1356	60.7039	rod only vs BC
panBC_2_peak_75765	chr7	110003113	110003313	1600010M07Rik	44.0066	45.0429	2.9656	0.011703	3.11502	8.13174	1.22574	1	19.9779	33.7987	15.5417	8.67198	BC vs rod only
panBC_2_peak_72983	chr7	38167724	38167924	1600014C10Rik	36.0054	37.0606	2.83819	0.0164577	6.23005	4.06587	3.24868	0.00122234	3.07352	2.81656	5.18056	4.33599	BC vs rod and Blue cone
panBC_2_peak_72984	chr7	38174391	38174591	1600014C10Rik	28.0042	45.0429	4.65776	0.000840799	1.55751	1.35529	2.97941	0.0139287	7.68381	9.85796	0	1.44533	BC vs rod and Blue cone
panBC_2_peak_72986	chr7	38182650	38182850	1600014C10Rik	67.21	70.7003	1.44474	0.541121	24.9202	25.7505	2.61144	0.00106297	6.14704	16.8994	10.3611	13.008	BC vs Blue Cone only
panBC_2_peak_72987a	chr7	38183713	38183913	1600014C10Rik	84.0125	87.8052	1.90968	0.0302434	24.1414	21.6846	1.85552	0.0238884	21.5147	22.5325	18.132	31.0746	BC vs rod and Blue cone
panBC_2_peak_72988a	chr7	38200683	38200883	1600014C10Rik	125.619	191.005	4.13002	7.27758e-11	9.34507	8.80938	3.81143	6.73916e-13	16.136	5.63312	11.6563	10.1173	BC vs rod and Blue cone
panBC_2_peak_72988b	chr7	38201034	38201234	1600014C10Rik	149.622	160.216	1.33431	0.321899	59.1855	63.6986	2.20518	3.57298e-06	33.8087	36.6153	31.0834	33.2426	BC vs Blue Cone only
mCone_r1_peak_19566	chr17	45761028	45761228	1600014C23Rik	3.20048	2.28066	-1.20317	1	7.00881	5.42116	-3.93951	9.00974e-05	44.5661	46.4732	38.8542	35.4106	Blue cone only vs BC
mCone_r1_peak_19572	chr17	45873539	45873739	1600014C23Rik	53.608	29.6485	3.51981	0.00139444	3.11502	4.06587	-0.443583	1	73.7645	83.0885	33.6737	35.4106	BC vs rod only
rod_r1_peak_15690	chr17	45809997	45810197	1600014C23Rik	17.6026	6.2718	-3.61327	4.99016e-08	146.406	134.174	-3.54036	5.06838e-09	106.805	111.254	160.597	154.65	rod and Blue cone vs BC
rod_r2_peak_17081	chr17	45730330	45730530	1600014C23Rik	28.0042	25.6574	-4.07715	6.50655e-21	433.767	468.93	-3.17828	8.55451e-13	224.367	199.976	297.882	246.429	rod and Blue cone vs BC
rod_r2_peak_17083	chr17	45734905	45735105	1600014C23Rik	12.8019	25.6574	-3.12203	1.01697e-06	171.326	170.767	-2.09034	0.00940733	68.3859	76.0471	99.7259	91.0558	rod and Blue cone vs BC
sCone_r2_peak_20260	chr17	45762830	45763030	1600014C23Rik	8.00119	13.1138	-1.68136	0.271391	36.6015	32.527	-2.3589	0.0057658	52.2499	59.1477	51.8056	57.8132	Blue cone only vs BC
sCone_r2_peak_20265	chr17	45872402	45872602	1600014C23Rik	14.4021	13.6839	-3.2673	1.41175e-05	126.937	142.983	-3.45835	1.39753e-07	86.0586	132.378	187.795	210.296	rod and Blue cone vs BC
mCone_r2_peak_27597	chr6	48921731	48921931	1600015I10Rik	5.60084	2.85082	1.51277	0.948695	1.55751	1.35529	-4.22273	0.000365169	82.2167	160.544	20.7223	46.9732	Blue cone only vs BC
mCone_r2_peak_28059b	chr6	86550964	86551164	1600020E01Rik	1.60024	0	-3.97767	0.0941041	6.23005	16.2635	-4.79377	0.0208291	18.4411	43.6567	15.5417	2.89066	Blue cone only vs BC
panBC_2_peak_86838	chrX	56274265	56274465	1600025M17Rik	45.6068	62.718	8.66507	1.28535e-05	0	0	3.65429	0.000682367	3.07352	8.44968	7.77085	0	BC vs rod and Blue cone
offBC_2_peak_51111	chrX	56276462	56276662	1600025M17Rik	16.8025	23.9469	4.79299	0.00894342	1.55751	0	3.78914	0.00946282	2.30514	0	3.88542	0	BC vs rod and Blue cone
panBC_2_peak_80620	chr8	103072305	103072505	1600027J07Rik	57.6086	57.5865	8.7517	7.53078e-06	0	0	5.38209	1.12056e-06	3.07352	0	0	1.44533	BC vs rod and Blue cone
panBC_2_peak_80624	chr8	103166809	103167009	1600027J07Rik	84.0125	107.191	9.4845	4.11887e-07	0	0	4.78503	1.41826e-09	5.37866	8.44968	1.29514	0	BC vs rod and Blue cone
panBC_2_peak_80625	chr8	103180684	103180884	1600027J07Rik	18.4027	43.9026	5.39978	0.00401317	1.55751	0	3.27188	0.0388664	3.07352	8.44968	2.59028	0	BC vs rod and Blue cone
offBC_1_peak_52374	chr8	103132530	103132730	1600027J07Rik	8.00119	14.8243	6.42618	0.0044061	0	0	2.2558	0.392884	0	2.81656	6.47571	1.44533	BC vs rod only
offBC_1_peak_52378	chr8	103328558	103328758	1600027J07Rik	11.2017	17.1049	4.31989	0.0395648	0	1.35529	2.83336	0.155325	3.07352	0	5.18056	0	BC vs rod only
onBC_2_peak_60426	chr8	103118950	103119150	1600027J07Rik	28.0042	30.2187	7.76808	0.000147145	0	0	6.58105	3.2814e-05	0	1.40828	0	0	BC vs rod and Blue cone
onBC_2_peak_60430	chr8	103288774	103288974	1600027J07Rik	18.4027	18.2452	4.63871	0.00992334	1.55751	0	2.36242	0.181278	1.53676	5.63312	5.18056	2.89066	BC vs rod only
rod_r2_peak_40001	chr9	99465147	99465347	1600029I14Rik	9.60143	3.42098	-3.2823	0.00045012	65.4155	56.2445	-2.78245	0.00435199	54.555	43.6567	38.8542	34.6879	rod and Blue cone vs BC
mCone_r2_peak_15173	chr17	47425442	47425642	1700001C19Rik	8.00119	1.14033	0.0822178	1	1.55751	6.77645	-3.54284	0.0496432	58.3969	116.887	19.4271	13.7306	Blue cone only vs BC
mCone_r2_peak_15175	chr17	47443046	47443246	1700001C19Rik	0	0	-3.06288	0.631948	0	2.03293	-6.73793	0.0252751	6.91543	40.8401	0	5.78132	Blue cone only vs BC
rod_r2_peak_17188	chr17	47408550	47408750	1700001C19Rik	16.0024	12.5436	-2.92308	0.000887471	106.69	108.423	-0.930063	1	25.3566	14.0828	25.9028	40.4692	rod only vs BC
panBC_2_peak_79212	chr8	61265453	61265653	1700001D01Rik	139.221	196.707	7.86483	9.25698e-09	0	1.35529	4.61293	6.68941e-15	5.37866	12.6745	5.18056	5.78132	BC vs rod and Blue cone
panBC_2_peak_79214b	chr8	61295448	61295648	1700001D01Rik	103.215	119.734	9.70588	1.06799e-07	0	0	4.87682	3.13495e-13	4.61028	5.63312	0	4.33599	BC vs rod and Blue cone
panBC_2_peak_79217	chr8	61359152	61359352	1700001D01Rik	32.0048	31.359	5.4673	0.00118801	0	1.35529	4.39499	0.000398461	1.53676	0	5.18056	0	BC vs rod and Blue cone
panBC_2_peak_79218	chr8	61379183	61379383	1700001D01Rik	39.2058	54.1656	8.45224	1.22101e-05	0	0	3.24377	0.000766316	4.61028	9.85796	2.59028	3.61333	BC vs rod and Blue cone
panBC_2_peak_79220	chr8	61386693	61386893	1700001D01Rik	51.2076	85.5246	9.0019	4.31875e-06	0	0	3.8849	8.6937e-05	9.22057	7.0414	2.59028	0	BC vs rod and Blue cone
offBC_1_peak_51375	chr8	61382438	61382638	1700001D01Rik	33.605	39.3413	8.09358	0.000107403	0	0	4.1061	0.00190434	5.37866	2.81656	0	0	BC vs rod and Blue cone
panBC_2_peak_25310	chr14	43250924	43251124	1700001F09Rik	24.0036	36.4905	7.82658	0.00013171	0	0	5.03139	0.000270825	3.07352	0	0	0	BC vs rod and Blue cone
panBC_2_peak_25311	chr14	43267002	43267202	1700001F09Rik	56.0084	111.752	9.29819	1.13247e-06	0	0	6.06373	7.70857e-09	0.768381	5.63312	0	0	BC vs rod and Blue cone
offBC_1_peak_25243	chr18	17005513	17005713	1700001G01Rik	16.0024	5.13147	6.29918	0.0351847	0	0	4.29323	0.142555	0	0	2.59028	0	BC vs rod only
offBC_2_peak_15422	chr14	66319687	66319887	1700001G11Rik	9.60143	15.9646	4.12193	0.0422662	1.55751	0	1.23622	1	4.61028	14.0828	1.29514	2.89066	BC vs rod only
panBC_2_peak_811	chr1	33670329	33670529	1700001G17Rik	82.4123	120.305	1.34912	0.524162	34.2653	45.4022	1.76006	0.0491823	33.8087	25.349	34.9688	26.0159	BC vs Blue Cone only
rod_r1_peak_28417	chr5	146202227	146202427	1700001J03Rik	3.20048	3.42098	-5.53439	1.092e-12	183.786	124.687	-4.40989	3.21974e-08	56.8602	70.414	86.7745	70.0985	rod and Blue cone vs BC
rod_r1_peak_8701	chr12	110681865	110682065	1700001K19Rik	68.8103	66.7092	-2.61473	2.37027e-13	439.218	390.323	-1.45749	0.0472618	185.18	174.627	182.615	198.733	rod and Blue cone vs BC
rod_r2_peak_9454	chr12	110648154	110648354	1700001K19Rik	0	1.14033	-5.24931	0.00770654	18.6901	29.8164	-3.62585	0.140033	14.5992	2.81656	5.18056	7.94932	rod only vs BC
mCone_r1_peak_23436	chr19	53256444	53256644	1700001K23Rik	10.4016	14.2541	-2.3276	0.00655515	62.3005	63.021	-2.74858	7.02156e-05	88.3638	111.254	67.3473	70.0985	rod and Blue cone vs BC
rod_r2_peak_20451	chr19	53221306	53221506	1700001K23Rik	20.8031	39.9115	-2.87888	0.000893252	207.149	243.275	-0.236636	1	59.1653	45.0649	12.9514	26.0159	rod only vs BC
rod_r2_peak_20452	chr19	53226591	53226791	1700001K23Rik	14.4021	7.98229	-2.93809	0.000385396	88.7782	79.2845	-2.91025	0.000141588	95.2792	99.9878	69.9376	65.0399	rod and Blue cone vs BC
panBC_2_peak_22247	chr13	68593907	68594107	1700001L19Rik	36.0054	59.297	6.02849	0.000105972	1.55751	0	2.90143	0.00590435	9.22057	0	7.77085	7.22665	BC vs rod and Blue cone
panBC_2_peak_22248	chr13	68601301	68601501	1700001L19Rik	40.8061	64.4285	5.18552	2.22874e-05	1.55751	1.35529	2.42837	0.0209433	3.07352	16.8994	12.9514	8.67198	BC vs rod and Blue cone
panBC_2_peak_22250	chr13	68607775	68607975	1700001L19Rik	49.6074	95.7875	4.68401	3.74305e-06	0	5.42116	2.41038	0.0133665	16.136	11.2662	7.77085	18.0666	BC vs rod and Blue cone
panBC_2_peak_22251	chr13	68622916	68623116	1700001L19Rik	80.8121	94.077	9.3557	4.22737e-07	0	0	3.71232	6.35731e-08	2.30514	8.44968	10.3611	7.22665	BC vs rod and Blue cone
offBC_1_peak_14655	chr13	68685837	68686037	1700001L19Rik	19.2029	19.3856	4.75275	0.00784111	0	1.35529	2.34437	0.176368	3.8419	5.63312	5.18056	1.44533	BC vs rod only
sCone_r2_peak_12642	chr13	68742670	68742870	1700001L19Rik	4.80072	6.84197	1.44588	0.943163	1.55751	2.71058	-3.23896	0.00639719	24.5882	28.1656	91.955	77.3252	Blue cone only vs BC
rod_r2_peak_21207	chr2	30799515	30799715	1700001O22Rik	3.20048	2.28066	-4.60673	1.00383e-05	59.1855	71.8304	-3.11186	0.0102277	16.136	19.7159	23.3125	33.2426	rod and Blue cone vs BC
rod_r2_peak_6771	chr11	97777205	97777405	1700001P01Rik	11.2017	4.56131	-3.68608	1.20049e-05	84.8844	111.134	-1.79766	0.292391	30.7352	29.5739	25.9028	20.2346	rod only vs BC
panBC_2_peak_54476	chr3	124587629	124587829	1700003H04Rik	73.611	88.3754	9.2454	6.81121e-07	0	0	4.45613	3.29183e-09	2.30514	5.63312	5.18056	2.89066	BC vs rod and Blue cone
panBC_2_peak_54478	chr3	124749391	124749591	1700003H04Rik	26.4039	36.4905	7.88104	0.000180331	0	0	4.71765	0.00084096	0	0	2.59028	2.168	BC vs rod and Blue cone
panBC_2_peak_54479	chr3	124769300	124769500	1700003H04Rik	93.614	148.813	5.79727	7.38055e-10	3.11502	1.35529	5.16206	2.03504e-13	3.07352	5.63312	2.59028	2.89066	BC vs rod and Blue cone
panBC_2_peak_54481	chr3	124820710	124820910	1700003H04Rik	76.8115	115.743	9.4949	7.516e-07	0	0	7.59618	2.15049e-08	0	2.81656	0	0	BC vs rod and Blue cone
panBC_2_peak_54483	chr3	124931279	124931479	1700003H04Rik	29.6044	63.8583	8.45784	1.28219e-05	0	0	4.63946	5.52304e-06	1.53676	0	2.59028	2.89066	BC vs rod and Blue cone
onBC_1_peak_38822	chr3	124518890	124519090	1700003H04Rik	20.003	30.7888	7.57321	0.000628528	0	0	7.10753	3.79292e-05	0	0	0	0	BC vs rod and Blue cone
panBC_1_peak_1119	chr1	56256223	56256423	1700003I22Rik	38.4057	12.5436	7.56812	0.000716666	0	0	5.63425	0.00159975	0	2.81656	0	0	BC vs rod and Blue cone
panBC_2_peak_1609	chr1	56131035	56131235	1700003I22Rik	54.4081	81.5334	8.99322	3.61462e-06	0	0	5.34291	2.6373e-07	3.8419	2.81656	0	0	BC vs rod and Blue cone
onBC_2_peak_1205	chr1	56009658	56009858	1700003I22Rik	43.2064	44.4728	8.35816	2.83473e-05	0	0	6.4975	1.03799e-05	0	0	0	1.44533	BC vs rod and Blue cone
mCone_r1_peak_17233	chr16	12864277	12864477	1700003L19Rik	8.00119	9.12262	6.00425	0.0104422	0	0	-0.939178	1	32.272	19.7159	7.77085	5.78132	BC vs rod only
panBC_1_peak_24206	chr16	12758697	12758897	1700003L19Rik	36.0054	20.5259	3.66058	0.0181512	3.89378	0.677645	2.94531	0.046283	3.8419	4.22484	3.88542	2.89066	BC vs rod and Blue cone
panBC_2_peak_31704	chr16	12650593	12650793	1700003L19Rik	33.605	32.4993	7.95029	0.000552799	0	0	3.28099	0.0849239	0	12.6745	2.59028	0	BC vs rod only
panBC_2_peak_31706a	chr16	12692648	12692848	1700003L19Rik	33.605	44.4728	5.76711	0.000232202	0	1.35529	1.46462	0.751197	19.2095	9.85796	10.3611	15.8986	BC vs rod only
panBC_2_peak_31707	chr16	12739333	12739533	1700003L19Rik	25.6038	34.78	5.40016	0.00117126	0	1.35529	2.14406	0.195649	7.68381	14.0828	3.88542	2.89066	BC vs rod only
panBC_2_peak_31710	chr16	12826291	12826491	1700003L19Rik	87.213	126.576	4.90355	7.54066e-08	1.55751	5.42116	1.1632	1	65.3124	70.414	33.6737	23.1253	BC vs rod only
offBC_2_peak_18647	chr16	12816897	12817097	1700003L19Rik	24.8037	23.3767	7.49337	0.000256513	0	0	3.98879	0.00237487	1.53676	2.81656	2.59028	0	BC vs rod and Blue cone
offBC_2_peak_18650	chr16	12914383	12914583	1700003L19Rik	32.0048	22.2364	6.21125	0.00660358	0.778756	0	3.98456	0.0118182	0	8.44968	0	0	BC vs rod and Blue cone
sCone_r2_peak_17844	chr16	12856473	12856673	1700003L19Rik	71.2106	74.6915	5.07233	2.02247e-08	1.55751	2.71058	-0.536032	1	102.963	133.787	102.316	87.4425	BC vs rod only
panBC_2_peak_60214	chr4	129934252	129934452	1700003M07Rik	72.8109	70.1301	7.62338	4.84424e-05	0	0.677645	5.63316	1.22737e-09	1.53676	2.81656	0	1.44533	BC vs rod and Blue cone
rod_r2_peak_27492	chr4	129962143	129962343	1700003M07Rik	4.80072	0.570164	-4.64452	0.00472254	47.5041	80.6397	-2.85922	0.190166	16.136	2.81656	25.9028	28.9066	rod only vs BC
sCone_r2_peak_32572	chr4	129960298	129960498	1700003M07Rik	17.6026	29.6485	-1.96482	0.0221315	91.1145	96.2256	-2.28929	0.00056544	123.709	126.745	110.087	109.122	rod and Blue cone vs BC
panBC_2_peak_23965	chr13	118483138	118483338	1700003P14Rik	44.8067	75.8318	4.76525	2.60327e-05	4.67254	0	3.89875	1.92548e-05	2.30514	2.81656	5.18056	5.78132	BC vs rod and Blue cone
panBC_2_peak_23967	chr13	118490687	118490887	1700003P14Rik	75.2112	95.2174	5.87877	1.71702e-07	1.55751	1.35529	6.49476	1.10447e-09	3.07352	0	0	0	BC vs rod and Blue cone
panBC_2_peak_23968	chr13	118596947	118597147	1700003P14Rik	32.0048	30.2187	7.86261	0.000130612	0	0	3.04718	0.024018	1.53676	11.2662	2.59028	1.44533	BC vs rod and Blue cone
onBC_1_peak_17150	chr13	118588515	118588715	1700003P14Rik	7.20107	9.69278	5.98486	0.0351882	0	0	2.26119	0.713666	0	0	7.77085	0	BC vs rod only
panBC_2_peak_54474	chr3	124501515	124501715	1700006A11Rik	11.2017	31.9292	7.3416	0.00113612	0	0	4.29543	0.0120542	0	5.63312	0	0	BC vs rod and Blue cone
onBC_2_peak_40839	chr3	124392292	124392492	1700006A11Rik	8.00119	19.9557	6.71434	0.0105654	0	0	2.60788	0.453296	0.768381	1.40828	7.77085	0	BC vs rod only
panBC_1_peak_11332	chr11	101990299	101990499	1700006E09Rik	34.4051	15.3944	7.5351	0.000439285	0	0	4.20378	0.00477117	3.07352	0	0	1.44533	BC vs rod and Blue cone
onBC_2_peak_11145	chr11	101999642	101999842	1700006E09Rik	28.0042	26.7977	4.69526	0.0138713	0	2.03293	1.82521	0.730392	3.07352	0	19.4271	8.67198	BC vs rod only
panBC_1_peak_20960	chr14	119476999	119477199	1700006F04Rik	32.8049	21.0961	5.17227	0.0173225	1.55751	0	2.06402	0.634667	1.53676	0	5.18056	18.0666	BC vs rod only
panBC_2_peak_27542	chr14	119452931	119453131	1700006F04Rik	38.4057	43.9026	3.40225	0.0129637	1.55751	6.0988	1.32995	1	5.37866	5.63312	25.9028	28.1839	BC vs rod only
panBC_2_peak_27547	chr14	119678698	119678898	1700006F04Rik	33.605	30.7888	7.91183	0.000116914	0	0	4.47284	0.000554693	3.07352	2.81656	0	0	BC vs rod and Blue cone
onBC_1_peak_19752	chr14	119512444	119512644	1700006F04Rik	32.8049	25.6574	4.04953	0.00849683	0	3.38822	4.03811	0.0026878	3.07352	0	0	2.89066	BC vs rod and Blue cone
onBC_2_peak_20744	chr14	119857311	119857511	1700006F04Rik	25.6038	22.8066	3.23464	0.0137891	3.89378	1.35529	1.92529	0.282327	9.22057	2.81656	7.77085	5.05866	BC vs rod only
sCone_r2_peak_15345	chr14	119451635	119451835	1700006F04Rik	44.8067	39.9115	3.05107	0.00247426	6.23005	4.06587	-0.559337	1	43.7977	88.7216	55.6911	62.8719	BC vs rod only
panBC_2_peak_23523	chr13	107597284	107597484	1700006H21Rik	76.0113	100.349	6.92072	1.2316e-06	1.55751	0	7.4795	6.40521e-09	0	2.81656	0	0	BC vs rod and Blue cone
panBC_2_peak_23524	chr13	107619524	107619724	1700006H21Rik	36.0054	71.8406	7.21377	0.000374864	0.778756	0	2.6627	0.0408342	10.7573	12.6745	0	10.1173	BC vs rod and Blue cone
panBC_2_peak_23527	chr13	107719270	107719470	1700006H21Rik	35.2053	53.0252	8.37088	2.01149e-05	0	0	5.51516	6.61238e-06	0	0	2.59028	1.44533	BC vs rod and Blue cone
onBC_2_peak_17727	chr13	107678909	107679109	1700006H21Rik	23.2035	22.2364	3.68893	0.025102	0	3.38822	2.90718	0.064935	1.53676	8.44968	0	2.89066	BC vs rod only
panBC_2_peak_79724	chr8	75772629	75772829	1700007B14Rik	100.815	147.102	9.85794	6.43144e-06	0	0	6.09148	1.41917e-05	5.37866	1.40828	0	0	BC vs rod and Blue cone
panBC_2_peak_79726	chr8	75956124	75956324	1700007B14Rik	48.0072	60.4374	5.22604	2.62343e-05	1.55751	1.35529	8.20112	5.60805e-09	0	0	0	0	BC vs rod and Blue cone
panBC_2_peak_79728	chr8	76067824	76068024	1700007B14Rik	28.8043	44.4728	8.10454	3.42875e-05	0	0	3.7935	0.000243126	2.30514	5.63312	0	2.89066	BC vs rod and Blue cone
offBC_1_peak_51743	chr8	75715469	75715669	1700007B14Rik	11.2017	8.55246	6.20483	0.0146559	0	0	3.48232	0.152344	1.53676	0	0	1.44533	BC vs rod only
onBC_1_peak_56925	chr8	75908002	75908202	1700007B14Rik	10.4016	13.1138	6.46278	0.00454712	0	0	4.53627	0.0176625	0	0	2.59028	0	BC vs rod and Blue cone
onBC_1_peak_56927	chr8	75967305	75967505	1700007B14Rik	22.4033	26.2275	7.50919	0.000352884	0	0	3.01584	0.0437126	3.07352	4.22484	3.88542	1.44533	BC vs rod and Blue cone
onBC_2_peak_59742	chr8	75775528	75775728	1700007B14Rik	31.2047	45.0429	8.16002	4.06683e-05	0	0	6.25737	1.87367e-05	0	2.81656	0	0	BC vs rod and Blue cone
panBC_2_peak_52170a	chr3	58024811	58025011	1700007F19Rik	56.0084	42.1921	8.51838	1.00608e-05	0	0	5.33816	1.20234e-06	2.30514	2.81656	0	0	BC vs rod and Blue cone
panBC_2_peak_52172	chr3	58122786	58122986	1700007F19Rik	144.021	217.232	3.29018	1.79091e-08	19.4689	17.6188	1.3987	0.364003	66.8491	67.5974	77.7085	63.5945	BC vs rod only
panBC_2_peak_52174	chr3	58159526	58159726	1700007F19Rik	54.4081	67.2793	3.00581	0.000523027	7.00881	8.13174	2.32149	0.00702343	9.98895	11.2662	12.9514	14.4533	BC vs rod and Blue cone
panBC_2_peak_52175	chr3	58163865	58164065	1700007F19Rik	67.21	95.7875	4.47424	5.86215e-07	6.23005	1.35529	1.4391	0.574073	36.8823	42.2484	27.198	15.8986	BC vs rod only
panBC_2_peak_52178	chr3	58183701	58183901	1700007F19Rik	20.003	33.0695	4.23217	0.00623686	0	2.71058	4.42177	0.00117858	1.53676	0	3.88542	0	BC vs rod and Blue cone
panBC_2_peak_52180	chr3	58235393	58235593	1700007F19Rik	42.4063	57.0164	5.12131	2.30524e-05	0	2.71058	0.976479	1	24.5882	23.9408	25.9028	26.7386	BC vs rod only
offBC_1_peak_34078	chr3	58025099	58025299	1700007F19Rik	28.8043	31.359	5.35433	0.0017565	1.55751	0	4.05538	0.00143582	1.53676	5.63312	1.29514	0	BC vs rod and Blue cone
onBC_1_peak_37127	chr3	58112554	58112754	1700007F19Rik	19.2029	33.0695	5.19726	0.00286218	0	1.35529	4.3882	0.00106796	1.53676	4.22484	0	0	BC vs rod and Blue cone
onBC_1_peak_37132	chr3	58224589	58224789	1700007F19Rik	24.0036	27.3679	7.58846	0.000173188	0	0	2.2785	0.147907	7.68381	5.63312	1.29514	5.78132	BC vs rod only
mCone_r3_peak_30138	chr5	98293492	98293692	1700007G11Rik	5.60084	18.8154	6.52779	0.00470461	0	0	-0.0898174	1	10.7573	28.1656	6.47571	7.94932	BC vs rod only
panBC_2_peak_64442	chr5	98329413	98329613	1700007G11Rik	87.213	86.6649	1.76285	0.0451754	22.5839	28.4611	0.780883	1	43.0293	45.0649	54.3959	59.2585	BC vs rod only
onBC_1_peak_45894	chr5	98348730	98348930	1700007G11Rik	14.4021	25.6574	4.81474	0.00640449	0	1.35529	1.85132	0.475267	3.07352	8.44968	3.88542	7.22665	BC vs rod only
onBC_2_peak_48256	chr5	98344687	98344887	1700007G11Rik	25.6038	21.6662	7.46561	0.00119236	0	0	3.04151	0.130968	1.53676	11.2662	0	0	BC vs rod only
panBC_1_peak_9710	chr11	59759136	59759336	1700007J10Rik	41.6062	31.359	5.63064	0.000709752	1.55751	0	3.8973	0.00099415	3.07352	5.63312	0	1.44533	BC vs rod and Blue cone
rod_r2_peak_21078	chr2	28466255	28466455	1700007K13Rik	36.8055	21.6662	-2.88579	1.1373e-07	213.379	211.425	-1.99474	0.00336092	102.963	102.804	129.514	122.853	rod and Blue cone vs BC
onBC_2_peak_24477	chr16	33344557	33344757	1700007L15Rik	37.6056	31.359	4.9637	0.000440432	2.33627	0	3.28585	0.00217935	3.07352	5.63312	5.18056	1.44533	BC vs rod and Blue cone
sCone_r2_peak_18323	chr16	33327278	33327478	1700007L15Rik	1.60024	5.70164	-1.26196	1	11.6813	6.77645	-2.83311	0.0263512	31.5036	16.8994	34.9688	25.2933	Blue cone only vs BC
panBC_1_peak_4539	chr1	187137564	187137764	1700007P06Rik	76.8115	32.4993	2.43265	0.0261142	7.78756	12.1976	0.790619	1	33.0404	21.1242	25.9028	43.3599	BC vs rod only
panBC_2_peak_17266	chr12	50873795	50873995	1700008C04Rik	16.8025	52.4551	5.60686	0.00118899	0	1.35529	3.67045	0.0039055	4.61028	0	2.59028	2.89066	BC vs rod and Blue cone
panBC_2_peak_17267	chr12	50876013	50876213	1700008C04Rik	24.0036	50.7446	4.6928	0.000875565	1.55751	1.35529	3.71295	0.00138787	4.61028	0	5.18056	1.44533	BC vs rod and Blue cone
panBC_2_peak_17269	chr12	50904706	50904906	1700008C04Rik	107.216	129.997	9.79548	8.87696e-08	0	0	6.33752	4.62838e-13	1.53676	2.81656	2.59028	0	BC vs rod and Blue cone
panBC_2_peak_17270	chr12	50905500	50905700	1700008C04Rik	35.2053	61.5777	8.50551	1.30919e-05	0	0	4.34937	1.83708e-05	2.30514	4.22484	0	2.89066	BC vs rod and Blue cone
panBC_2_peak_17271	chr12	50943722	50943922	1700008C04Rik	143.221	191.005	4.83842	1.14912e-10	7.78756	4.06587	4.45235	6.10179e-13	9.98895	11.2662	7.77085	2.89066	BC vs rod and Blue cone
panBC_2_peak_17272	chr12	50999707	50999907	1700008C04Rik	96.0143	136.839	5.3401	2.71407e-10	1.55751	4.06587	2.63522	5.50772e-05	15.3676	22.5325	23.3125	15.8986	BC vs rod and Blue cone
panBC_2_peak_17273	chr12	51051951	51052151	1700008C04Rik	34.4051	38.7711	5.67481	0.000527011	0	1.35529	4.89118	5.75678e-05	0	2.81656	1.29514	1.44533	BC vs rod and Blue cone
panBC_2_peak_17277	chr12	51118028	51118228	1700008C04Rik	20.003	47.3236	7.98233	0.000158007	0	0	3.0485	0.042605	4.61028	8.44968	2.59028	1.44533	BC vs rod and Blue cone
panBC_2_peak_36293	chr17	49123734	49123934	1700008K24Rik	51.2076	71.2705	5.37358	3.29136e-05	3.11502	0	4.86942	2.40808e-06	1.53676	0	2.59028	3.61333	BC vs rod and Blue cone
rod_r2_peak_17266	chr17	49154101	49154301	1700008K24Rik	440.066	427.623	-1.52087	6.65977e-05	1186.82	1301.08	-0.609974	1	651.587	646.4	657.932	688.7	rod only vs BC
panBC_2_peak_73135	chr7	44360082	44360282	1700008O03Rik	307.246	272.538	0.237117	1	293.591	198.55	1.68996	0.0131013	99.1211	63.3726	88.0696	104.064	BC vs Blue Cone only
panBC_2_peak_73136	chr7	44360859	44361059	1700008O03Rik	60.8091	68.9898	2.35173	0.0114149	14.0176	11.52	3.15754	1.29346e-05	8.45219	5.63312	5.18056	8.67198	BC vs rod and Blue cone
panBC_2_peak_50500	chr3	6106724	6106924	1700008P02Rik	85.6128	104.91	9.47933	3.37706e-07	0	0	5.67725	4.0367e-11	4.61028	0	0	1.44533	BC vs rod and Blue cone
panBC_2_peak_50501	chr3	6112444	6112644	1700008P02Rik	105.616	128.857	7.3327	1.22089e-07	1.55751	0	9.31321	8.9599e-13	0	0	0	0	BC vs rod and Blue cone
panBC_2_peak_50502	chr3	6182643	6182843	1700008P02Rik	28.8043	55.8761	5.84321	0.0010513	1.55751	0	4.95788	0.000337334	0	5.63312	1.29514	0	BC vs rod and Blue cone
panBC_2_peak_50504	chr3	6675437	6675637	1700008P02Rik	33.605	68.9898	8.5856	0.00094355	0	0	3.74152	0.115249	4.61028	11.2662	0	0	BC vs rod only
panBC_2_peak_50505	chr3	6727928	6728128	1700008P02Rik	45.6068	57.5865	8.59475	1.29333e-05	0	0	5.22123	4.31752e-06	4.61028	0	0	0	BC vs rod and Blue cone
onBC_1_peak_36005	chr3	6198445	6198645	1700008P02Rik	14.4021	21.6662	7.08111	0.00113996	0	0	5.1602	0.002954	0	2.81656	0	0	BC vs rod and Blue cone
panBC_1_peak_43055	chr4	39368251	39368451	1700009N14Rik	33.605	30.2187	7.89898	0.000167997	0	0	4.80383	0.000665737	3.8419	0	0	0	BC vs rod and Blue cone
panBC_2_peak_56895	chr4	38471631	38471831	1700009N14Rik	104.016	126.006	9.75129	9.3216e-08	0	0	8.56425	8.8074e-11	0.768381	0	0	0	BC vs rod and Blue cone
panBC_2_peak_56896	chr4	38507310	38507510	1700009N14Rik	70.4105	78.1124	7.68074	5.58307e-05	0	0.677645	5.20438	8.70319e-09	1.53676	5.63312	2.59028	0	BC vs rod and Blue cone
panBC_2_peak_56903	chr4	39282230	39282430	1700009N14Rik	28.8043	57.0164	8.32742	0.0248542	0	0	5.13132	0.169072	0	0	5.18056	0	BC vs rod only
panBC_2_peak_56904	chr4	39310256	39310456	1700009N14Rik	52.0078	75.2616	6.47335	3.69135e-05	0	1.35529	4.30368	1.24662e-05	7.68381	2.81656	0	1.44533	BC vs rod and Blue cone
panBC_2_peak_56905	chr4	39344325	39344525	1700009N14Rik	43.2064	71.8406	8.75325	8.59729e-06	0	0	5.03979	3.13014e-06	2.30514	5.63312	0	0	BC vs rod and Blue cone
panBC_2_peak_56910	chr4	39660660	39660860	1700009N14Rik	103.215	108.331	9.62895	2.2114e-07	0	0	5.94619	1.53661e-11	2.30514	2.81656	2.59028	0	BC vs rod and Blue cone
panBC_2_peak_56911	chr4	39697664	39697864	1700009N14Rik	52.0078	77.5423	5.48268	1.96573e-05	1.55751	1.35529	3.68161	0.000154662	6.14704	11.2662	2.59028	1.44533	BC vs rod and Blue cone
panBC_2_peak_56913	chr4	39730080	39730280	1700009N14Rik	45.6068	80.3931	6.45896	2.73345e-05	0	1.35529	6.9871	4.18778e-07	0	0	2.59028	0	BC vs rod and Blue cone
offBC_1_peak_37033	chr4	38926925	38927125	1700009N14Rik	19.2029	25.6574	5.95871	0.00471752	0	0.677645	1.45755	0.890892	4.61028	11.2662	11.6563	6.50399	BC vs rod only
offBC_1_peak_37034	chr4	39146085	39146285	1700009N14Rik	16.0024	18.8154	7.02631	0.00751654	0	0	5.19799	0.0238545	0	0	0	1.44533	BC vs rod and Blue cone
offBC_1_peak_37037	chr4	39403895	39404095	1700009N14Rik	9.60143	24.517	7.0044	0.00214714	0	0	3.06365	0.117433	1.53676	0	2.59028	3.61333	BC vs rod only
offBC_1_peak_37039	chr4	39718426	39718626	1700009N14Rik	24.0036	29.0784	7.63568	0.00028306	0	0	3.64882	0.00918463	1.53676	5.63312	2.59028	0	BC vs rod and Blue cone
onBC_1_peak_40477	chr4	38709762	38709962	1700009N14Rik	10.4016	36.4905	7.46451	0.000583984	0	0	3.51066	0.0252751	0.768381	5.63312	1.29514	1.44533	BC vs rod and Blue cone
onBC_2_peak_42587	chr4	38869441	38869641	1700009N14Rik	20.003	32.4993	7.62192	0.000385214	0	0	5.75655	0.000606241	1.53676	0	0	0	BC vs rod and Blue cone
onBC_1_peak_35789	chr2	173712798	173712998	1700010B08Rik	24.8037	29.0784	4.18782	0.00325075	3.11502	0	3.65055	0.00231121	3.07352	0	3.88542	1.44533	BC vs rod and Blue cone
panBC_2_peak_50534	chr3	8017069	8017269	1700010I02Rik	173.626	243.46	10.6102	3.12475e-09	0	0	7.18079	3.67156e-18	1.53676	2.81656	0	1.44533	BC vs rod and Blue cone
panBC_2_peak_50536	chr3	8036781	8036981	1700010I02Rik	57.6086	72.981	8.93534	2.01211e-06	0	0	3.85394	1.10114e-06	3.8419	5.63312	2.59028	5.78132	BC vs rod and Blue cone
panBC_2_peak_50537	chr3	8039620	8039820	1700010I02Rik	56.8085	88.3754	9.08955	1.43651e-06	0	0	5.68024	5.91316e-09	2.30514	1.40828	0	1.44533	BC vs rod and Blue cone
panBC_2_peak_50539	chr3	8141638	8141838	1700010I02Rik	45.6068	48.4639	8.45973	5.46059e-05	0	0	3.8083	0.00401704	1.53676	8.44968	5.18056	0	BC vs rod and Blue cone
onBC_1_peak_36032	chr3	8026676	8026876	1700010I02Rik	17.6026	30.2187	7.48821	0.000468938	0	0	5.6355	0.000786553	0	0	0	1.44533	BC vs rod and Blue cone
panBC_2_peak_34852	chr17	8988196	8988396	1700010I14Rik	56.0084	63.2882	5.03707	4.40001e-06	2.33627	1.35529	1.58486	0.411519	26.8933	25.349	15.5417	12.2853	BC vs rod only
panBC_2_peak_34854	chr17	9031839	9032039	1700010I14Rik	48.8073	69.56	2.90714	0.000877914	6.23005	9.48703	0.593524	1	47.6396	25.349	44.0348	39.0239	BC vs rod only
sCone_r2_peak_19366	chr17	8936724	8936924	1700010I14Rik	23.2035	22.8066	4.01127	0.00449242	0	2.71058	0.884652	1	6.91543	12.6745	15.5417	15.176	BC vs rod only
panBC_2_peak_10622	chr10	112746785	112746985	1700010J16Rik	56.8085	62.718	8.80602	3.46369e-06	0	0	4.47778	3.2701e-07	3.07352	4.22484	2.59028	1.44533	BC vs rod and Blue cone
panBC_2_peak_10623	chr10	112801687	112801887	1700010J16Rik	44.8067	48.4639	5.99416	0.000107367	1.55751	0	2.15304	0.106283	6.14704	5.63312	15.5417	14.4533	BC vs rod only
panBC_2_peak_10624	chr10	112803650	112803850	1700010J16Rik	30.4045	36.4905	5.54577	0.000719764	0	1.35529	3.28909	0.00425819	4.61028	2.81656	5.18056	1.44533	BC vs rod and Blue cone
offBC_1_peak_6854	chr10	112619811	112620011	1700010J16Rik	9.60143	15.9646	6.58518	0.00586307	0	0	4.74306	0.0204339	0	0	0	1.44533	BC vs rod and Blue cone
onBC_1_peak_7524	chr10	112649869	112650069	1700010J16Rik	16.8025	22.8066	7.21368	0.00191312	0	0	4.45902	0.0158319	3.07352	0	0	0	BC vs rod and Blue cone
panBC_1_peak_25635	chr16	66263177	66263377	1700010K23Rik	27.2041	25.0872	7.61149	0.000292233	0	0	3.83183	0.00596473	3.8419	1.40828	0	1.44533	BC vs rod and Blue cone
panBC_1_peak_25640	chr16	66870746	66870946	1700010K23Rik	28.8043	27.3679	5.29768	0.00319353	0	1.35529	3.92283	0.00423477	0	0	2.59028	4.33599	BC vs rod and Blue cone
panBC_2_peak_33588	chr16	66460977	66461177	1700010K23Rik	33.605	41.622	5.68041	0.000529961	1.55751	0	2.6712	0.0403646	4.61028	11.2662	2.59028	5.78132	BC vs rod and Blue cone
panBC_2_peak_33591	chr16	66570360	66570560	1700010K23Rik	40.006	35.9203	5.72758	0.000580954	0	1.35529	6.2896	2.8144e-05	0	0	0	1.44533	BC vs rod and Blue cone
panBC_2_peak_33592	chr16	66586017	66586217	1700010K23Rik	50.4075	38.201	6.93314	0.000515856	0	0.677645	4.43517	3.05534e-05	0	5.63312	2.59028	1.44533	BC vs rod and Blue cone
panBC_2_peak_33596	chr16	66776148	66776348	1700010K23Rik	31.2047	35.3502	7.96145	8.45977e-05	0	0	4.13693	0.000640315	3.07352	2.81656	0	1.44533	BC vs rod and Blue cone
panBC_2_peak_33600	chr16	66882692	66882892	1700010K23Rik	28.0042	45.0429	2.46403	0.10006	9.34507	4.06587	2.65299	0.0370785	11.5257	5.63312	2.59028	2.89066	BC vs Blue Cone only
panBC_2_peak_33601	chr16	66973233	66973433	1700010K23Rik	69.6104	82.6738	4.73426	2.53104e-05	1.55751	4.06587	5.46037	1.08983e-07	2.30514	0	5.18056	0	BC vs rod and Blue cone
panBC_2_peak_33602	chr16	66986982	66987182	1700010K23Rik	47.207	102.629	5.69515	3.77239e-06	1.55751	1.35529	5.30018	4.90095e-08	4.61028	2.81656	0	0	BC vs rod and Blue cone
panBC_2_peak_33607	chr16	67089840	67090040	1700010K23Rik	44.8067	72.4108	2.39888	0.0226463	9.34507	12.8753	2.35799	0.0131838	13.8309	14.0828	7.77085	10.1173	BC vs rod and Blue cone
panBC_2_peak_33608	chr16	67101526	67101726	1700010K23Rik	77.6116	81.5334	2.75457	0.00107232	17.1326	6.77645	2.44142	0.00205765	15.3676	19.7159	12.9514	11.5626	BC vs rod and Blue cone
panBC_2_peak_33610	chr16	67124928	67125128	1700010K23Rik	48.8073	93.5069	4.33927	2.74132e-05	0	6.77645	3.74711	1.80664e-05	6.14704	8.44968	2.59028	4.33599	BC vs rod and Blue cone
onBC_2_peak_25280	chr16	66538719	66538919	1700010K23Rik	11.2017	26.2275	4.65173	0.0447868	1.55751	0	3.127	0.172917	4.61028	0	3.88542	0	BC vs rod only
rod_r1_peak_14477	chr16	67060909	67061109	1700010K23Rik	24.8037	21.0961	-2.51921	0.0343215	138.619	124.009	0.0474283	1	42.2609	22.5325	12.9514	10.1173	rod only vs BC
panBC_2_peak_21041	chr13	35097864	35098064	1700011B04Rik	29.6044	38.201	6.55371	0.00217081	0	0.677645	3.66031	0.00583071	1.53676	2.81656	7.77085	0	BC vs rod and Blue cone
offBC_1_peak_13774	chr13	35119906	35120106	1700011B04Rik	20.8031	26.7977	4.06735	0.00506187	0	2.71058	1.02848	1	13.8309	8.44968	9.06599	14.4533	BC vs rod only
panBC_2_peak_37754	chr17	87391365	87391565	1700011E24Rik	112.017	141.401	7.44525	6.70461e-08	1.55751	0	5.8407	1.25744e-14	2.30514	2.81656	5.18056	0	BC vs rod and Blue cone
panBC_2_peak_25527	chr14	49234858	49235058	1700011H14Rik	17.6026	36.4905	2.5092	0.158631	6.23005	3.38822	3.48908	0.00944696	1.53676	2.81656	2.59028	2.89066	BC vs Blue Cone only
panBC_2_peak_25528	chr14	49238268	49238468	1700011H14Rik	65.6098	72.981	3.98124	8.92266e-06	6.23005	2.71058	2.84282	0.00032153	4.61028	11.2662	18.132	7.22665	BC vs rod and Blue cone
panBC_2_peak_25530	chr14	49348198	49348398	1700011H14Rik	26.4039	32.4993	3.345	0.00894676	3.11502	2.71058	2.70351	0.0256001	1.53676	5.63312	7.77085	4.33599	BC vs rod and Blue cone
panBC_2_peak_79830	chr8	79164467	79164667	1700011L22Rik	21.6032	42.1921	5.48522	0.00149094	0	1.35529	4.16399	0.00108198	3.07352	0	0	2.89066	BC vs rod and Blue cone
panBC_2_peak_79831b	chr8	79210111	79210311	1700011L22Rik	64.8097	89.5157	4.18258	0.000123083	1.55751	6.77645	3.15558	0.00153543	13.0625	16.8994	2.59028	2.89066	BC vs rod and Blue cone
onBC_2_peak_59828	chr8	79256090	79256290	1700011L22Rik	4.80072	24.517	6.78933	0.00452595	0	0	4.84373	0.0168971	0	2.81656	0	0	BC vs rod and Blue cone
sCone_r2_peak_43318	chr8	79155086	79155286	1700011L22Rik	3.20048	4.56131	-2.30258	0.152125	17.1326	21.6846	-2.74405	0.0309984	29.1985	22.5325	25.9028	27.4613	Blue cone only vs BC
mCone_r1_peak_35516	chr6	31965818	31966018	1700012A03Rik	8.80131	13.1138	1.35059	0.868992	4.67254	4.06587	-3.02924	6.45698e-05	103.731	118.295	69.9376	71.5439	Blue cone only vs BC
panBC_2_peak_67588	chr6	31938300	31938500	1700012A03Rik	40.8061	59.8672	3.77885	0.000120505	6.23005	1.35529	0.873499	1	17.6728	19.7159	34.9688	37.5786	BC vs rod only
panBC_2_peak_67590	chr6	32004370	32004570	1700012A03Rik	31.2047	34.2098	5.51595	0.00129785	0	1.35529	1.38125	1	22.283	0	11.6563	14.4533	BC vs rod only
panBC_2_peak_67598	chr6	32278214	32278414	1700012A03Rik	50.4075	58.7269	6.22052	5.69373e-05	1.55751	0	5.29422	1.0681e-06	4.61028	0	0	0	BC vs rod and Blue cone
offBC_1_peak_43868	chr6	31917363	31917563	1700012A03Rik	19.2029	28.5082	7.48407	0.000382965	0	0	4.72023	0.00161918	0	0	0	2.89066	BC vs rod and Blue cone
offBC_1_peak_43879	chr6	32255244	32255444	1700012A03Rik	18.4027	31.359	3.50283	0.0275275	3.11502	1.35529	2.14547	0.310598	3.07352	0	7.77085	10.84	BC vs rod only
offBC_2_peak_39347	chr6	31858069	31858269	1700012A03Rik	22.4033	21.6662	4.89353	0.0133423	1.55751	0	2.60971	0.202114	0	5.63312	5.18056	4.33599	BC vs rod only
offBC_2_peak_39356	chr6	32173366	32173566	1700012A03Rik	19.2029	20.5259	4.79618	0.00748645	0	1.35529	2.58926	0.103566	4.61028	2.81656	2.59028	2.89066	BC vs rod only
sCone_r2_peak_37110	chr6	31951166	31951366	1700012A03Rik	8.00119	3.42098	5.37343	0.0147996	0	0	-2.60047	0.0317818	32.272	35.207	25.9028	40.4692	BC vs rod only
sCone_r2_peak_37110	chr6	31951166	31951366	1700012A03Rik	8.00119	3.42098	5.37343	0.0147996	0	0	-2.60047	0.0317818	32.272	35.207	25.9028	40.4692	Blue cone only vs BC
sCone_r2_peak_37113	chr6	31985839	31986039	1700012A03Rik	60.8091	88.9456	3.17636	1.62935e-06	8.56632	8.13174	-1.68464	0.0239109	218.22	276.023	216.289	259.437	BC vs rod only
sCone_r2_peak_37113	chr6	31985839	31986039	1700012A03Rik	60.8091	88.9456	3.17636	1.62935e-06	8.56632	8.13174	-1.68464	0.0239109	218.22	276.023	216.289	259.437	Blue cone only vs BC
sCone_r2_peak_37114	chr6	32006977	32007177	1700012A03Rik	17.6026	20.5259	4.12604	0.00891919	1.55751	0.677645	-1.04845	1	39.1874	15.4911	44.0348	57.8132	BC vs rod only
sCone_r2_peak_37115	chr6	32045816	32046016	1700012A03Rik	3.20048	12.5436	5.92655	0.0055169	0	0	-2.04049	0.219929	33.8087	42.2484	28.4931	29.6293	BC vs rod only
panBC_2_peak_81947	chr9	14764897	14765097	1700012B09Rik	20.003	36.4905	4.28793	0.00506485	1.55751	1.35529	2.63323	0.0839906	6.14704	5.63312	0	5.78132	BC vs rod only
panBC_2_peak_81948	chr9	14773931	14774131	1700012B09Rik	27.2041	30.2187	5.33102	0.00301686	0	1.35529	3.42469	0.0142735	3.8419	5.63312	0	1.44533	BC vs rod and Blue cone
panBC_2_peak_67507	chr6	30460774	30460974	1700012C14Rik	30.4045	59.8672	2.64035	0.044836	7.78756	6.77645	2.53377	0.0373056	8.45219	15.4911	7.77085	1.44533	BC vs rod and Blue cone
panBC_2_peak_67508	chr6	30469454	30469654	1700012C14Rik	28.8043	55.3059	3.52743	0.00694289	4.67254	2.71058	4.01945	0.000416297	2.30514	5.63312	3.88542	0	BC vs rod and Blue cone
onBC_2_peak_50628	chr6	30477214	30477414	1700012C14Rik	26.4039	22.2364	5.08925	0.0055276	0	1.35529	3.62167	0.0117667	0	2.81656	2.59028	2.89066	BC vs rod and Blue cone
panBC_2_peak_11128	chr10	127668162	127668362	1700012D01Rik	79.2118	62.1479	3.10737	0.00219875	4.67254	11.52	0.675316	1	25.3566	39.4318	50.5105	61.4265	BC vs rod only
panBC_2_peak_75820	chr7	111156573	111156773	1700012D14Rik	24.0036	43.3324	4.22626	0.00266731	1.55751	2.03293	3.41702	0.00523585	4.61028	0	2.59028	4.33599	BC vs rod and Blue cone
panBC_2_peak_75822	chr7	111174503	111174703	1700012D14Rik	70.4105	84.9544	4.71978	1.90557e-06	5.45129	0.677645	4.44141	4.82063e-08	1.53676	8.44968	5.18056	1.44533	BC vs rod and Blue cone
panBC_2_peak_75829	chr7	111283548	111283748	1700012D14Rik	60.8091	104.34	9.27503	1.06046e-06	0	0	4.89158	2.32268e-08	4.61028	0	2.59028	2.89066	BC vs rod and Blue cone
panBC_2_peak_75830	chr7	111346316	111346516	1700012D14Rik	37.6056	38.201	3.13512	0.00386344	3.11502	5.42116	2.82344	0.00397898	5.37866	7.0414	5.18056	4.33599	BC vs rod and Blue cone
offBC_2_peak_44020	chr7	111157332	111157532	1700012D14Rik	24.0036	30.7888	3.912	0.00589361	2.33627	1.35529	3.33959	0.00721182	1.53676	7.0414	0	2.89066	BC vs rod and Blue cone
onBC_2_peak_56871	chr7	111438559	111438759	1700012D14Rik	22.4033	19.3856	5.84002	0.00619071	0.778756	0	5.42632	0.000572838	0	0	0	1.44533	BC vs rod and Blue cone
rod_r1_peak_32063	chr7	111307351	111307551	1700012D14Rik	0.800119	5.70164	-3.4195	0.00893811	41.2741	32.527	-2.64523	0.0848057	20.7463	19.7159	12.9514	31.7973	rod only vs BC
rod_r2_peak_35082	chr7	111255664	111255864	1700012D14Rik	27.2041	37.6308	-2.84114	4.48054e-08	221.946	247.34	-1.7606	0.0228499	128.32	108.438	110.087	96.8371	rod and Blue cone vs BC
sCone_r2_peak_41086	chr7	111442990	111443190	1700012D14Rik	4.0006	0	-1.82337	0.687446	4.67254	8.13174	-4.33075	0.00212877	26.1249	19.7159	42.7397	57.0905	Blue cone only vs BC
mCone_r3_peak_26524	chr3	153458873	153459073	1700012D16Rik	4.80072	5.70164	5.30032	0.0426059	0	0	-0.039256	1	9.98895	4.22484	2.59028	4.33599	BC vs rod only
panBC_1_peak_42158	chr3	153484693	153484893	1700012D16Rik	32.8049	34.2098	7.97049	0.000123703	0	0	3.24819	0.0171004	0	8.44968	5.18056	2.168	BC vs rod and Blue cone
panBC_2_peak_55566	chr3	153292419	153292619	1700012D16Rik	18.4027	37.0606	5.29319	0.00906831	0	1.35529	2.61912	0.230887	0.768381	11.2662	7.77085	0	BC vs rod only
panBC_2_peak_55567	chr3	153345160	153345360	1700012D16Rik	32.8049	45.6131	8.19931	5.97064e-05	0	0	7.73362	4.81171e-07	0	0	0	0	BC vs rod and Blue cone
panBC_2_peak_55571	chr3	153451375	153451575	1700012D16Rik	57.6086	58.1567	4.72661	3.57185e-06	3.11502	1.35529	0.761163	1	42.2609	46.4732	18.132	29.6293	BC vs rod only
panBC_2_peak_55574	chr3	153490997	153491197	1700012D16Rik	64.0095	64.9987	5.47446	7.98556e-06	1.55751	1.35529	0.57452	1	43.0293	84.4968	15.5417	31.7973	BC vs rod only
panBC_2_peak_55575	chr3	153501605	153501805	1700012D16Rik	25.6038	37.0606	7.87675	0.00012325	0	0	1.31645	1	8.45219	22.5325	12.9514	7.94932	BC vs rod only
panBC_2_peak_55576	chr3	153505509	153505709	1700012D16Rik	39.2058	45.0429	8.30204	1.83389e-05	0	0	3.28859	0.000800613	8.45219	2.81656	0	4.33599	BC vs rod and Blue cone
offBC_1_peak_36298	chr3	153441515	153441715	1700012D16Rik	17.6026	19.9557	4.10556	0.00712101	1.55751	0.677645	0.0632527	1	18.4411	19.7159	23.3125	11.5626	BC vs rod only
sCone_r2_peak_30604	chr3	153250674	153250874	1700012D16Rik	112.817	116.313	2.60903	6.3256e-05	17.1326	20.3293	0.0395206	1	82.2167	115.479	108.792	139.474	BC vs rod only
sCone_r2_peak_30605	chr3	153296938	153297138	1700012D16Rik	14.4021	14.2541	3.74231	0.0276279	0	2.03293	-1.03065	1	16.9044	14.0828	37.5591	47.6959	BC vs rod only
mCone_r3_peak_7871	chr11	112870222	112870422	1700012H19Rik	42.4063	25.6574	4.23352	0.000332273	0.778756	2.71058	0.472799	1	26.1249	26.7573	15.5417	28.1839	BC vs rod only
panBC_1_peak_11673	chr11	112953543	112953743	1700012H19Rik	108.816	82.6738	4.72286	3.61529e-09	3.11502	4.06587	0.490613	1	51.4815	94.3547	55.6911	72.2665	BC vs rod only
panBC_2_peak_15168	chr11	113003189	113003389	1700012H19Rik	58.4087	53.5954	3.95214	1.26093e-05	3.11502	4.06587	0.977614	1	38.419	25.349	28.4931	20.9573	BC vs rod only
onBC_1_peak_10945	chr11	112835148	112835348	1700012H19Rik	18.4027	12.5436	4.38429	0.0245381	1.55751	0	4.47445	0.00868581	1.53676	0	0	0.722665	BC vs rod and Blue cone
sCone_r2_peak_8893	chr11	112840433	112840633	1700012H19Rik	1.60024	1.14033	-2.80746	0.178065	9.34507	9.48703	-5.18446	0.000141901	16.9044	25.349	69.9376	83.1065	Blue cone only vs BC
sCone_r2_peak_8897	chr11	112973391	112973591	1700012H19Rik	18.4027	13.6839	2.86235	0.02238	3.11502	1.35529	-2.98547	1.85507e-06	116.794	157.727	119.153	111.29	Blue cone only vs BC
sCone_r2_peak_8897	chr11	112973391	112973591	1700012H19Rik	18.4027	13.6839	2.86235	0.02238	3.11502	1.35529	-2.98547	1.85507e-06	116.794	157.727	119.153	111.29	BC vs rod only
sCone_r2_peak_8898	chr11	112976902	112977102	1700012H19Rik	16.8025	6.84197	4.99766	0.0259881	0.778756	0	-1.28706	1	26.1249	35.207	25.9028	26.7386	BC vs rod only
panBC_2_peak_29877	chr15	67279586	67279786	1700012I11Rik	92.8138	95.7875	6.0228	1.19545e-07	1.55751	1.35529	6.24701	2.18918e-10	0.768381	5.63312	0	0	BC vs rod and Blue cone
panBC_2_peak_29883	chr15	67428656	67428856	1700012I11Rik	146.422	213.241	2.92352	0.00103315	20.2477	27.1058	5.26336	5.39616e-13	10.7573	5.63312	0	1.44533	BC vs rod and Blue cone
panBC_2_peak_29885	chr15	67598499	67598699	1700012I11Rik	132.02	144.822	10.0174	3.82196e-08	0	0	6.84359	1.20682e-13	2.30514	2.81656	0	0	BC vs rod and Blue cone
offBC_1_peak_19469	chr15	67254096	67254296	1700012I11Rik	47.207	47.8938	2.78748	0.00406446	7.00881	6.77645	2.48759	0.00594598	10.7573	12.6745	5.18056	5.78132	BC vs rod and Blue cone
onBC_1_peak_21330	chr15	67229482	67229682	1700012I11Rik	28.8043	34.2098	3.1799	0.0505888	0	6.77645	3.2693	0.022636	3.8419	8.44968	0	1.44533	BC vs Blue Cone only
mCone_r1_peak_2545	chr1	170323226	170323426	1700015E13Rik	47.207	58.1567	5.12075	0.0100268	3.11502	0	-0.800996	1	167.507	164.769	20.7223	14.4533	BC vs rod only
panBC_2_peak_5627	chr1	170343147	170343347	1700015E13Rik	252.838	286.222	6.07391	1.86721e-13	4.67254	3.38822	2.45789	0.0025397	89.1322	56.3312	22.0174	27.4613	BC vs rod and Blue cone
panBC_2_peak_5628	chr1	170387417	170387617	1700015E13Rik	46.4069	50.1744	3.04256	0.00478589	7.78756	4.06587	0.264503	1	65.3124	47.8815	19.4271	27.4613	BC vs rod only
panBC_1_peak_46716	chr5	5494392	5494592	1700015F17Rik	32.0048	30.2187	4.08771	0.0178491	2.33627	1.35529	1.49198	1	19.9779	16.8994	7.77085	0	BC vs rod only
panBC_2_peak_61494	chr5	5478914	5479114	1700015F17Rik	28.8043	41.0518	8.03171	0.000300873	0	0	4.42348	0.00486115	0.768381	0	2.59028	2.89066	BC vs rod and Blue cone
panBC_2_peak_61495	chr5	5481756	5481956	1700015F17Rik	27.2041	31.9292	5.39195	0.0189439	0	1.35529	2.99636	0.221763	0	5.63312	10.3611	0	BC vs rod only
panBC_1_peak_55959	chr7	52199729	52199929	1700015G11Rik	54.4081	43.9026	7.0831	0.000314849	0	0.677645	2.69855	0.0112367	6.14704	8.44968	5.18056	10.1173	BC vs rod and Blue cone
panBC_2_peak_73532	chr7	52038043	52038243	1700015G11Rik	61.6092	107.191	6.27634	9.99807e-07	1.55751	0.677645	4.87281	9.52417e-09	4.61028	5.63312	0	1.44533	BC vs rod and Blue cone
panBC_2_peak_73533	chr7	52057107	52057307	1700015G11Rik	12.8019	38.201	7.58523	0.000353159	0	0	3.09348	0.0429834	3.07352	2.81656	5.18056	1.44533	BC vs rod and Blue cone
panBC_2_peak_73538	chr7	52239942	52240142	1700015G11Rik	38.4057	69.56	6.23739	6.57142e-05	0	1.35529	6.79173	1.40156e-06	1.53676	0	0	0	BC vs rod and Blue cone
panBC_2_peak_73540	chr7	52391913	52392113	1700015G11Rik	73.611	88.9456	7.81149	2.87644e-05	0	0.677645	5.4143	1.33551e-10	4.61028	0	2.59028	0	BC vs rod and Blue cone
onBC_2_peak_55162	chr7	52133566	52133766	1700015G11Rik	14.4021	22.2364	4.63962	0.0136996	1.55751	0	3.76537	0.0138195	3.07352	0	0	1.44533	BC vs rod and Blue cone
onBC_2_peak_55163	chr7	52198762	52198962	1700015G11Rik	29.6044	30.2187	7.80651	0.000423036	0	0	2.41563	0.288003	8.45219	11.2662	0	2.89066	BC vs rod only
onBC_2_peak_55166	chr7	52248987	52249187	1700015G11Rik	17.6026	19.3856	3.63004	0.0443303	3.11502	0	5.24822	0.00247947	1.53676	0	0	0	BC vs rod and Blue cone
onBC_2_peak_55169	chr7	52531820	52532020	1700015G11Rik	29.6044	23.3767	7.63085	0.0279393	0	0	5.55863	0.0914055	0	0	2.59028	0	BC vs rod only
panBC_2_peak_19934	chr13	5313793	5313993	1700016G22Rik	32.0048	49.0341	8.24633	0.000125377	0	0	4.59493	0.00129651	0	5.63312	2.59028	0	BC vs rod and Blue cone
panBC_2_peak_19935	chr13	5515672	5515872	1700016G22Rik	25.6038	54.7357	8.23505	0.000155111	0	0	3.84769	0.0101981	1.53676	8.44968	2.59028	0	BC vs rod and Blue cone
panBC_2_peak_19937	chr13	5728806	5729006	1700016G22Rik	38.4057	47.3236	5.90526	0.000346102	0	1.35529	4.66276	6.87985e-05	0	2.81656	1.29514	2.89066	BC vs rod and Blue cone
offBC_1_peak_13070	chr13	5492383	5492583	1700016G22Rik	4.80072	14.8243	6.20953	0.0150663	0	0	4.2532	0.0671264	0	2.81656	0	0	BC vs rod only
onBC_1_peak_14260	chr13	5847475	5847675	1700016G22Rik	14.4021	22.2364	7.10287	0.00172679	0	0	3.80597	0.0308819	0.768381	0	5.18056	0	BC vs rod and Blue cone
rod_r2_peak_29760	chr5	103671154	103671354	1700016H13Rik	93.614	80.3931	-1.6219	0.0140894	256.211	277.157	-0.257172	1	102.195	92.9464	106.202	111.29	rod only vs BC
rod_r2_peak_29762	chr5	103686055	103686255	1700016H13Rik	10.4016	15.3944	-2.90175	6.24026e-05	98.1233	97.5809	-1.53776	0.398687	43.7977	42.2484	33.6737	32.5199	rod only vs BC
rod_r2_peak_29764	chr5	103699701	103699901	1700016H13Rik	6.40095	13.1138	-3.96394	4.63379e-08	163.539	149.082	-2.86545	0.000248366	88.3638	84.4968	72.5279	47.6959	rod and Blue cone vs BC
rod_r2_peak_5948a	chr11	75966618	75966818	1700016K19Rik	36.0054	27.938	-2.33392	0.00019442	144.849	174.832	-1.6052	0.110363	110.647	99.9878	86.7745	88.1652	rod only vs BC
rod_r2_peak_5948b	chr11	75967095	75967295	1700016K19Rik	58.4087	30.2187	-2.16868	0.00410801	193.132	200.583	-1.04595	1	110.647	60.556	84.1842	102.618	rod only vs BC
rod_r2_peak_5949	chr11	75983315	75983515	1700016K19Rik	4.80072	2.28066	-3.87051	0.00443226	47.5041	53.5339	-1.76949	0.701167	9.22057	16.8994	18.132	4.33599	rod only vs BC
rod_r2_peak_5950	chr11	75999814	76000014	1700016K19Rik	70.4105	63.2882	-2.0186	0.00190586	236.742	303.585	-0.489179	1	106.037	77.4554	116.563	75.1572	rod only vs BC
panBC_2_peak_2483	chr1	80451292	80451492	1700016L21Rik	24.8037	38.201	4.14946	0.0140499	0.778756	2.71058	5.39533	0.000811439	0.768381	0	2.59028	0	BC vs rod and Blue cone
panBC_2_peak_2484	chr1	80472714	80472914	1700016L21Rik	40.8061	32.4993	8.09759	6.17149e-05	0	0	5.57702	6.307e-05	0	4.22484	0	0	BC vs rod and Blue cone
panBC_2_peak_2485	chr1	80491750	80491950	1700016L21Rik	48.8073	63.8583	3.81076	0.000120189	5.45129	2.71058	3.33261	9.63797e-05	3.07352	5.63312	7.77085	6.50399	BC vs rod and Blue cone
rod_r1_peak_703	chr1	80413806	80414006	1700016L21Rik	11.2017	15.3944	-3.14266	0.000184989	118.371	118.588	-2.09055	0.0613631	80.68	59.1477	29.7882	57.0905	rod only vs BC
rod_r1_peak_706	chr1	80490753	80490953	1700016L21Rik	3.20048	5.70164	-3.3165	0.00436143	51.3979	39.3034	-1.54151	0.809677	15.3676	11.2662	10.3611	15.176	rod only vs BC
rod_r2_peak_755	chr1	80403238	80403438	1700016L21Rik	6.40095	4.56131	-3.63737	0.000914359	67.7518	67.0868	-2.33794	0.115066	33.0404	49.2898	15.5417	13.008	rod only vs BC
rod_r2_peak_756	chr1	80404068	80404268	1700016L21Rik	11.2017	7.41213	-4.54133	1.19402e-14	199.362	224.978	-2.99052	7.60273e-06	89.1322	67.5974	56.9862	73.7118	rod and Blue cone vs BC
rod_r2_peak_759	chr1	80424778	80424978	1700016L21Rik	59.2088	100.349	-2.12289	0.000576293	376.918	323.914	-0.746973	1	155.981	129.562	134.695	119.24	rod only vs BC
panBC_2_peak_66923	chr6	13359334	13359534	1700016P04Rik	21.6032	30.7888	7.61794	0.000373488	0	0	5.75235	0.000580086	1.53676	0	0	0	BC vs rod and Blue cone
panBC_2_peak_66925	chr6	13382865	13383065	1700016P04Rik	36.8055	51.3147	4.92949	4.78928e-05	1.55751	1.35529	2.34938	0.0247856	6.91543	14.0828	3.88542	10.1173	BC vs rod and Blue cone
panBC_2_peak_66926	chr6	13413858	13414058	1700016P04Rik	20.8031	48.4639	8.02698	5.26846e-05	0	0	2.40606	0.0733537	4.61028	7.0414	7.77085	7.22665	BC vs rod only
onBC_1_peak_47817	chr6	13380665	13380865	1700016P04Rik	9.60143	14.8243	6.51818	0.00841501	0	0	4.09906	0.0620498	0	1.40828	0	1.44533	BC vs rod only
rod_r2_peak_39056	chr9	57279758	57279958	1700017B05Rik	16.0024	17.6751	-5.13269	4.10563e-38	581.731	605.815	-3.58815	4.98449e-17	218.988	236.591	192.976	168.381	rod and Blue cone vs BC
onBC_1_peak_29850	chr19	11121116	11121316	1700017D01Rik	23.2035	22.8066	3.43806	0.0160304	0	4.06587	1.72513	0.542995	9.22057	2.81656	7.77085	7.22665	BC vs rod only
panBC_1_peak_39228	chr3	39874425	39874625	1700017G19Rik	44.0066	34.2098	8.19104	4.84386e-05	0	0	3.87736	0.000852263	2.30514	5.63312	0	2.89066	BC vs rod and Blue cone
panBC_1_peak_39233	chr3	40055397	40055597	1700017G19Rik	34.4051	21.6662	7.71064	0.000767255	0	0	4.66325	0.00704586	0	2.81656	2.59028	0	BC vs rod and Blue cone
panBC_1_peak_39237	chr3	40444331	40444531	1700017G19Rik	34.4051	25.0872	7.79515	0.000137154	0	0	3.73991	0.00294269	4.61028	0	0	2.89066	BC vs rod and Blue cone
panBC_2_peak_51588	chr3	39770201	39770401	1700017G19Rik	21.6032	35.3502	5.32092	0.00241956	0	1.35529	7.2745	3.44706e-06	0	0	0	0	BC vs rod and Blue cone
panBC_2_peak_51589	chr3	39783510	39783710	1700017G19Rik	36.8055	36.4905	5.68266	0.0013357	0	1.35529	4.65916	0.000535633	3.07352	2.81656	0	0	BC vs rod and Blue cone
panBC_2_peak_51591	chr3	39814923	39815123	1700017G19Rik	46.4069	55.8761	8.58215	8.13745e-06	0	0	2.88962	0.00297861	6.14704	14.0828	2.59028	5.78132	BC vs rod and Blue cone
panBC_2_peak_51595	chr3	39954595	39954795	1700017G19Rik	10.4016	41.622	7.61395	0.000446386	0	0	4.74843	0.00244901	0	0	2.59028	1.44533	BC vs rod and Blue cone
panBC_2_peak_51596	chr3	39998726	39998926	1700017G19Rik	61.6092	56.4462	8.78576	2.57597e-06	0	0	4.05231	1.75868e-07	3.8419	2.81656	2.59028	4.33599	BC vs rod and Blue cone
panBC_2_peak_51597	chr3	40009150	40009350	1700017G19Rik	32.8049	37.0606	8.03116	0.000114462	0	0	6.84413	2.34608e-05	0.768381	0	0	0	BC vs rod and Blue cone
panBC_2_peak_51600	chr3	40120582	40120782	1700017G19Rik	65.6098	118.024	5.98818	2.15998e-07	1.55751	1.35529	5.32118	4.91079e-10	6.14704	0	0	1.44533	BC vs rod and Blue cone
panBC_2_peak_51604	chr3	40168432	40168632	1700017G19Rik	28.8043	37.6308	7.96094	5.84612e-05	0	0	3.89814	0.000430963	1.53676	2.81656	3.88542	1.44533	BC vs rod and Blue cone
panBC_2_peak_51605	chr3	40355264	40355464	1700017G19Rik	15.2023	29.6485	7.39592	0.000849208	0	0	4.44752	0.00702457	0.768381	1.40828	2.59028	0	BC vs rod and Blue cone
panBC_2_peak_51606	chr3	40391741	40391941	1700017G19Rik	60.8091	72.4108	4.94559	2.8273e-06	1.55751	2.71058	2.12207	0.0483821	10.7573	5.63312	25.9028	18.7893	BC vs rod and Blue cone
panBC_2_peak_51609	chr3	40510681	40510881	1700017G19Rik	22.4033	42.7623	4.49497	0.00162142	1.55751	1.35529	3.86577	0.00112758	1.53676	2.81656	3.88542	1.44533	BC vs rod and Blue cone
offBC_1_peak_33717	chr3	39896105	39896305	1700017G19Rik	12.0018	10.2629	6.37731	0.00380702	0	0	0.683299	1	6.91543	5.63312	2.59028	11.5626	BC vs rod only
offBC_1_peak_33718	chr3	39924542	39924742	1700017G19Rik	11.2017	26.7977	7.15971	0.0012056	0	0	3.24793	0.0596758	3.07352	2.81656	2.59028	0	BC vs rod only
onBC_2_peak_38661	chr3	39943499	39943699	1700017G19Rik	12.8019	11.4033	6.5	0.0104651	0	0	3.05374	0.24098	3.07352	2.81656	0	0	BC vs rod only
sCone_r2_peak_28808	chr3	40136432	40136632	1700017G19Rik	12.8019	18.8154	3.48391	0.0357875	0	2.71058	-1.50206	0.826811	20.7463	35.207	80.2987	44.8052	BC vs rod only
panBC_1_peak_38103	chr2	169134026	169134226	1700017J07Rik	30.4045	23.9469	7.66502	0.000155498	0	0	2.92827	0.02444	3.07352	5.63312	5.18056	1.44533	BC vs rod and Blue cone
panBC_1_peak_38104	chr2	169204700	169204900	1700017J07Rik	68.0101	30.7888	6.06567	0.000188942	1.55751	0	5.16295	1.40259e-05	3.8419	0	0	0.722665	BC vs rod and Blue cone
offBC_2_peak_29360	chr2	168990406	168990606	1700017J07Rik	21.6032	11.4033	5.49064	0.020717	0.778756	0	3.02854	0.1065	3.07352	2.81656	2.59028	0	BC vs rod only
sCone_r2_peak_28076	chr2	169061643	169061843	1700017J07Rik	62.4093	40.4816	2.43363	0.00801296	10.9026	8.13174	0.0233637	1	32.272	61.9643	46.6251	61.4265	BC vs rod only
mCone_r1_peak_33407	chr5	77517437	77517637	1700017L05Rik	3.20048	11.4033	5.78972	0.0236065	0	0	-0.532718	1	20.7463	11.2662	7.77085	2.89066	BC vs rod only
panBC_2_peak_63891	chr5	77459963	77460163	1700017L05Rik	148.022	240.609	2.60326	5.71612e-05	35.8228	28.4611	1.7325	0.0468419	72.2278	66.1891	49.2154	46.9732	BC vs rod and Blue cone
panBC_2_peak_63893	chr5	77473905	77474105	1700017L05Rik	68.8103	71.2705	6.01387	2.63421e-06	0.778756	1.35529	4.60899	4.69532e-08	3.07352	2.81656	2.59028	2.89066	BC vs rod and Blue cone
panBC_2_peak_63896	chr5	77500354	77500554	1700017L05Rik	25.6038	55.3059	8.24839	3.73517e-05	0	0	3.44695	0.00246878	6.14704	0	5.18056	2.89066	BC vs rod and Blue cone
panBC_2_peak_63898	chr5	77509414	77509614	1700017L05Rik	48.0072	55.8761	3.86819	0.000868778	1.55751	5.42116	2.05313	0.183024	13.0625	28.1656	6.47571	4.33599	BC vs rod only
panBC_2_peak_63899	chr5	77533720	77533920	1700017L05Rik	39.2058	39.9115	5.78787	0.00047675	0	1.35529	6.34044	2.15862e-05	1.53676	0	0	0	BC vs rod and Blue cone
panBC_2_peak_63901	chr5	77546330	77546530	1700017L05Rik	20.8031	37.6308	6.32991	0.00301009	0.778756	0	3.0495	0.0293782	5.37866	5.63312	3.88542	0	BC vs rod and Blue cone
panBC_2_peak_63902	chr5	77553184	77553384	1700017L05Rik	158.424	236.618	3.66275	8.43196e-08	7.78756	23.0399	1.34702	0.650259	53.0183	69.0057	101.021	88.8878	BC vs rod only
panBC_2_peak_63903	chr5	77570576	77570776	1700017L05Rik	43.2064	67.8495	8.70103	2.16369e-05	0	0	2.77677	0.0494318	13.0625	16.8994	0	2.89066	BC vs rod and Blue cone
panBC_2_peak_63905	chr5	77581267	77581467	1700017L05Rik	149.622	217.232	7.03875	0.000111969	0	2.71058	4.85612	0.0020396	9.22057	14.0828	2.59028	0	BC vs rod and Blue cone
panBC_2_peak_63909	chr5	77747694	77747894	1700017L05Rik	22.4033	40.4816	6.44774	0.00237403	0	0.677645	3.69508	0.00429565	1.53676	5.63312	0	2.89066	BC vs rod and Blue cone
panBC_2_peak_63912	chr5	77803648	77803848	1700017L05Rik	60.8091	99.7787	9.23395	1.52942e-06	0	0	3.52666	9.19701e-05	14.5992	5.63312	3.88542	2.89066	BC vs rod and Blue cone
panBC_2_peak_63913	chr5	77807830	77808030	1700017L05Rik	61.6092	91.2262	5.72331	4.8213e-07	1.55751	1.35529	3.04945	7.54623e-05	11.5257	11.2662	9.06599	5.78132	BC vs rod and Blue cone
panBC_2_peak_63915b	chr5	77854597	77854797	1700017L05Rik	52.8079	72.981	8.88096	4.69516e-06	0	0	6.01098	3.19944e-07	1.53676	2.81656	0	0	BC vs rod and Blue cone
panBC_2_peak_63916	chr5	77891389	77891589	1700017L05Rik	32.0048	51.3147	8.28884	2.71027e-05	0	0	5.86768	1.38601e-05	0	0	1.29514	1.44533	BC vs rod and Blue cone
panBC_2_peak_63918	chr5	77903238	77903438	1700017L05Rik	29.6044	46.1833	8.15106	6.48969e-05	0	0	3.76408	0.0020629	3.8419	5.63312	2.59028	0	BC vs rod and Blue cone
panBC_2_peak_63919	chr5	77909330	77909530	1700017L05Rik	59.2088	63.8583	8.84772	4.00329e-06	0	0	3.64712	4.81538e-05	9.22057	2.81656	3.88542	2.89066	BC vs rod and Blue cone
panBC_2_peak_63921	chr5	78101108	78101308	1700017L05Rik	44.8067	78.1124	8.85043	3.5545e-06	0	0	5.37973	9.31252e-08	0	2.81656	2.59028	1.44533	BC vs rod and Blue cone
panBC_2_peak_63924	chr5	78399335	78399535	1700017L05Rik	19.2029	44.4728	6.452	0.00327853	0.778756	0	7.43609	5.41448e-06	0	0	0	0	BC vs rod and Blue cone
panBC_2_peak_63925	chr5	78428491	78428691	1700017L05Rik	76.8115	124.866	7.11407	6.99693e-07	1.55751	0	6.09585	4.7473e-11	1.53676	2.81656	2.59028	0	BC vs rod and Blue cone
offBC_1_peak_41549	chr5	77501050	77501250	1700017L05Rik	16.0024	26.7977	2.89401	0.0257618	3.11502	2.71058	0.226845	1	17.6728	19.7159	16.8368	19.512	BC vs rod only
offBC_1_peak_41558	chr5	77854314	77854514	1700017L05Rik	36.8055	41.622	8.19869	2.348e-05	0	0	2.32645	0.0500901	6.14704	5.63312	9.06599	10.1173	BC vs rod only
offBC_1_peak_41560	chr5	78077326	78077526	1700017L05Rik	12.8019	16.5348	5.33476	0.0186693	0.778756	0	4.87	0.00436983	0	0	2.59028	0	BC vs rod and Blue cone
offBC_1_peak_41562	chr5	78346834	78347034	1700017L05Rik	21.6032	33.0695	7.68144	0.000162474	0	0	0.832535	1	23.0514	7.0414	25.9028	5.78132	BC vs rod only
offBC_2_peak_37058	chr5	77477352	77477552	1700017L05Rik	24.0036	25.6574	5.13112	0.0132917	0	1.35529	3.07651	0.112286	0.768381	11.2662	1.29514	0	BC vs rod only
onBC_1_peak_45520a	chr5	77854108	77854308	1700017L05Rik	17.6026	41.0518	7.78637	0.000135765	0	0	4.12144	0.00109173	0	2.81656	1.29514	2.89066	BC vs rod and Blue cone
onBC_2_peak_47847a	chr5	77473653	77473853	1700017L05Rik	46.4069	40.4816	8.34342	1.9617e-05	0	0	4.64133	1.37546e-05	1.53676	5.63312	0	0.722665	BC vs rod and Blue cone
panBC_2_peak_10174	chr10	100603686	100603886	1700017N19Rik	28.8043	37.0606	5.52635	0.00109029	0	1.35529	4.43304	0.000370076	1.53676	5.63312	0	0	BC vs rod and Blue cone
panBC_2_peak_10177	chr10	100629844	100630044	1700017N19Rik	56.8085	101.489	9.21401	1.44429e-06	0	0	4.40179	5.02894e-07	3.07352	5.63312	0	5.78132	BC vs rod and Blue cone
panBC_2_peak_10178	chr10	100742153	100742353	1700017N19Rik	36.0054	54.7357	5.9866	0.000174836	0	1.35529	3.94153	0.000160278	0	5.63312	2.59028	4.33599	BC vs rod and Blue cone
panBC_2_peak_10183	chr10	100868470	100868670	1700017N19Rik	50.4075	66.7092	5.33501	0.000252938	1.55751	1.35529	3.5604	0.00376779	7.68381	11.2662	0	1.44533	BC vs rod and Blue cone
panBC_2_peak_10188	chr10	101121441	101121641	1700017N19Rik	101.615	151.664	7.46054	2.06674e-07	0	1.35529	5.85767	2.21794e-12	1.53676	5.63312	0	2.168	BC vs rod and Blue cone
offBC_1_peak_6617	chr10	100604340	100604540	1700017N19Rik	22.4033	22.2364	3.94237	0.0119664	1.55751	1.35529	2.8278	0.0545451	3.07352	0	2.59028	5.78132	BC vs rod only
offBC_1_peak_6618	chr10	100619550	100619750	1700017N19Rik	9.60143	14.2541	2.47738	0.456338	1.55751	2.71058	6.01795	0.00309579	0	0	0	0	BC vs Blue Cone only
onBC_2_peak_7588	chr10	100853348	100853548	1700017N19Rik	23.2035	25.0872	7.49804	0.000638267	0	0	4.06806	0.0101821	1.53676	2.81656	0	1.44533	BC vs rod and Blue cone
onBC_2_peak_7591	chr10	101108117	101108317	1700017N19Rik	49.6074	64.9987	5.37709	0.0538519	0	2.71058	6.71793	0.00693281	0	0	2.59028	0	BC vs Blue Cone only
rod_r1_peak_3753	chr10	100891388	100891588	1700017N19Rik	18.4027	17.1049	-2.70213	0.000316146	116.035	114.522	-0.660906	1	31.5036	29.5739	19.4271	30.3519	rod only vs BC
panBC_2_peak_81351	chr8	121368823	121369023	1700018B08Rik	52.0078	46.7534	5.07154	1.4418e-05	3.11502	0	1.19719	1	26.1249	26.7573	14.2466	18.7893	BC vs rod only
panBC_2_peak_81352	chr8	121374860	121375060	1700018B08Rik	33.605	30.7888	3.89453	0.00113964	1.55751	2.71058	1.54261	0.611812	9.22057	16.8994	5.18056	13.008	BC vs rod only
offBC_1_peak_52936	chr8	121462254	121462454	1700018B08Rik	11.2017	18.8154	4.40367	0.0285869	0	1.35529	3.07338	0.0818727	2.30514	5.63312	0	0	BC vs rod only
rod_r2_peak_37814	chr8	121438642	121438842	1700018B08Rik	2.40036	4.56131	-2.88425	0.0232873	20.2477	32.527	-2.81216	0.0236133	23.8198	29.5739	18.132	28.9066	rod and Blue cone vs BC
panBC_2_peak_51764	chr3	48709865	48710065	1700018B24Rik	54.4081	78.6826	5.54861	1.91332e-05	0	2.71058	6.03694	3.35717e-07	0	0	5.18056	0	BC vs rod and Blue cone
panBC_2_peak_51766	chr3	48823402	48823602	1700018B24Rik	40.006	42.1921	4.8444	8.93278e-05	0	2.71058	1.1881	1	15.3676	14.0828	31.0834	13.008	BC vs rod only
panBC_2_peak_51767	chr3	48846399	48846599	1700018B24Rik	52.8079	64.9987	6.3606	4.97063e-05	0	1.35529	4.2025	2.02336e-05	1.53676	8.44968	5.18056	0	BC vs rod and Blue cone
panBC_2_peak_51768	chr3	48911850	48912050	1700018B24Rik	16.0024	53.0252	8.01956	0.000161742	0	0	5.66274	0.000329238	0	0	0	2.168	BC vs rod and Blue cone
panBC_2_peak_51769	chr3	49093906	49094106	1700018B24Rik	129.619	187.584	10.2154	2.02498e-08	0	0	4.25537	3.03649e-12	10.7573	14.0828	5.18056	4.33599	BC vs rod and Blue cone
offBC_1_peak_33816	chr3	48442703	48442903	1700018B24Rik	28.8043	18.2452	3.97661	0.0128341	3.11502	0	4.58243	0.00166197	1.53676	0	2.59028	0	BC vs rod and Blue cone
offBC_1_peak_33817	chr3	48576123	48576323	1700018B24Rik	8.00119	9.69278	6.05203	0.0122294	0	0	3.3075	0.143334	1.53676	0	0	1.44533	BC vs rod only
panBC_2_peak_57897	chr4	63616510	63616710	1700018C11Rik	26.4039	34.2098	5.36443	0.00212956	1.55751	0	5.34175	0.00032715	0.768381	2.81656	0	0	BC vs rod and Blue cone
offBC_1_peak_37723	chr4	63654480	63654680	1700018C11Rik	24.0036	25.6574	2.78393	0.0485652	3.11502	4.06587	2.08838	0.208005	5.37866	11.2662	5.18056	2.89066	BC vs rod only
rod_r2_peak_19903	chr19	29042251	29042451	1700018L02Rik	4.80072	4.56131	-4.45103	4.12426e-07	95.787	108.423	-2.99363	0.00268932	43.7977	56.3312	22.0174	27.4613	rod and Blue cone vs BC
rod_r2_peak_19904	chr19	29044317	29044517	1700018L02Rik	11.2017	5.70164	-2.88491	0.000908076	57.628	63.6986	-2.5267	0.00516255	48.408	46.4732	46.6251	47.6959	rod and Blue cone vs BC
panBC_2_peak_1488	chr1	53157756	53157956	1700019A02Rik	27.2041	41.622	4.5725	0.000753694	1.55751	1.35529	4.13523	0.000217068	1.53676	2.81656	2.59028	1.44533	BC vs rod and Blue cone
rod_r2_peak_350	chr1	53209482	53209682	1700019A02Rik	6.40095	12.5436	-3.65967	6.02033e-10	118.371	129.43	-3.70555	9.27541e-12	129.856	116.887	125.629	138.029	rod and Blue cone vs BC
rod_r2_peak_351	chr1	53225668	53225868	1700019A02Rik	75.2112	97.498	-2.08283	9.44287e-05	377.697	357.796	-1.14521	0.946685	185.18	150.686	204.632	224.026	rod only vs BC
onBC_2_peak_65357	chrX	62420313	62420513	1700019B21Rik	26.4039	22.2364	7.50627	0.00044323	0	0	7.04058	1.81619e-05	0	0	0	0	BC vs rod and Blue cone
onBC_2_peak_65358	chrX	63038243	63038443	1700019B21Rik	28.8043	26.7977	7.70037	0.000476326	0	0	5.83706	0.000823583	1.53676	0	0	0	BC vs rod and Blue cone
sCone_r2_peak_11749	chr13	35377489	35377689	1700019C18Rik	11.2017	12.5436	6.4796	0.00101859	0	0	-3.03213	8.82394e-06	82.9851	125.337	88.0696	95.3918	BC vs rod only
sCone_r2_peak_11749	chr13	35377489	35377689	1700019C18Rik	11.2017	12.5436	6.4796	0.00101859	0	0	-3.03213	8.82394e-06	82.9851	125.337	88.0696	95.3918	Blue cone only vs BC
panBC_2_peak_1481	chr1	52971966	52972166	1700019D03Rik	31.2047	45.6131	8.17009	5.9315e-05	0	0	5.68941	6.17243e-05	0.768381	2.81656	0	0	BC vs rod and Blue cone
panBC_2_peak_1482	chr1	52986783	52986983	1700019D03Rik	20.003	31.9292	7.60659	0.000309802	0	0	3.92329	0.00535403	1.53676	4.22484	0	1.44533	BC vs rod and Blue cone
offBC_2_peak_669	chr1	52952617	52952817	1700019D03Rik	25.6038	32.4993	3.37754	0.0281609	0	5.42116	1.66285	0.712744	8.45219	2.81656	16.8368	8.67198	BC vs rod only
panBC_1_peak_34547	chr2	45758436	45758636	1700019E08Rik	30.4045	26.7977	6.29288	0.00307825	0.778756	0	3.73552	0.00425744	3.07352	0	3.88542	1.44533	BC vs rod and Blue cone
panBC_1_peak_34551a	chr2	46065142	46065342	1700019E08Rik	48.8073	38.7711	5.8972	0.00022971	1.55751	0	1.8228	0.389471	17.6728	16.8994	12.9514	2.89066	BC vs rod only
panBC_1_peak_34558	chr2	46950936	46951136	1700019E08Rik	28.8043	17.1049	4.95345	0.0073522	1.55751	0	4.92655	0.00189608	0.768381	2.81656	0	0	BC vs rod and Blue cone
panBC_2_peak_45407	chr2	45748067	45748267	1700019E08Rik	111.217	164.777	6.58991	1.76492e-09	0	2.71058	5.83514	7.6029e-14	3.07352	5.63312	0	1.44533	BC vs rod and Blue cone
panBC_2_peak_45410	chr2	45822910	45823110	1700019E08Rik	115.217	130.568	6.82916	3.47703e-09	0	2.03293	2.33406	0.000378209	23.0514	19.7159	28.4931	26.0159	BC vs rod and Blue cone
panBC_2_peak_45412	chr2	46009931	46010131	1700019E08Rik	83.2124	76.9721	6.19523	2.74445e-06	1.55751	0.677645	4.38904	5.81562e-07	0	2.81656	5.18056	7.22665	BC vs rod and Blue cone
panBC_2_peak_45413b	chr2	46065441	46065641	1700019E08Rik	29.6044	36.4905	5.49705	0.000647584	1.55751	0	2.72238	0.0244035	7.68381	2.81656	6.47571	2.89066	BC vs rod and Blue cone
panBC_2_peak_45419	chr2	46438266	46438466	1700019E08Rik	100.815	125.436	9.72759	1.08544e-07	0	0	5.57922	1.89722e-13	3.07352	2.81656	0	2.89066	BC vs rod and Blue cone
panBC_2_peak_45420	chr2	46444006	46444206	1700019E08Rik	57.6086	71.8406	6.49383	1.64629e-05	0	1.35529	4.54297	4.51518e-07	3.07352	0	2.59028	4.33599	BC vs rod and Blue cone
panBC_2_peak_45422	chr2	46581849	46582049	1700019E08Rik	44.8067	72.981	8.78691	8.32838e-06	0	0	4.96096	4.03452e-06	4.61028	0	2.59028	0	BC vs rod and Blue cone
panBC_2_peak_45428	chr2	46802920	46803120	1700019E08Rik	175.226	280.521	7.72275	1.55123e-11	0	2.03293	6.87568	2.00485e-19	1.53676	5.63312	0	1.44533	BC vs rod and Blue cone
panBC_2_peak_45430	chr2	47053793	47053993	1700019E08Rik	35.2053	77.5423	6.26614	0.00010085	1.55751	0	5.867	3.18534e-06	0	0	2.59028	1.44533	BC vs rod and Blue cone
panBC_2_peak_45431	chr2	47072020	47072220	1700019E08Rik	61.6092	95.2174	6.74516	8.74495e-06	1.55751	0	6.277	3.42912e-08	0	2.81656	2.59028	0	BC vs rod and Blue cone
offBC_1_peak_29696	chr2	45908959	45909159	1700019E08Rik	6.40095	25.0872	4.43894	0.0167956	1.55751	0	0.305149	1	13.0625	5.63312	18.132	14.4533	BC vs rod only
onBC_2_peak_34056	chr2	46735842	46736042	1700019E08Rik	15.2023	20.5259	7.06617	0.00122549	0	0	4.30109	0.0091493	1.53676	0	0	1.44533	BC vs rod and Blue cone
onBC_2_peak_34057	chr2	46774378	46774578	1700019E08Rik	17.6026	22.8066	7.242	0.00224672	0	0	5.39255	0.00616237	0.768381	0	0	0.722665	BC vs rod and Blue cone
onBC_2_peak_34058	chr2	46780553	46780753	1700019E08Rik	40.8061	25.6574	5.49203	0.00139579	1.55751	0	7.48869	1.46183e-06	0	0	0	0	BC vs rod and Blue cone
sCone_r2_peak_25531	chr2	45786891	45787091	1700019E08Rik	24.8037	27.3679	4.15142	0.00129682	3.11502	0	-1.56402	0.481507	42.2609	59.1477	120.448	88.1652	BC vs rod only
sCone_r2_peak_25534	chr2	45948249	45948449	1700019E08Rik	10.4016	3.99115	5.73188	0.017996	0	0	-1.50799	1	9.22057	11.2662	33.6737	26.7386	BC vs rod only
rod_r2_peak_32181	chr6	85889066	85889266	1700019G17Rik	20.8031	27.938	-2.70563	1.366e-06	152.636	168.734	-2.19582	0.000286145	92.9741	118.295	124.334	117.794	rod and Blue cone vs BC
panBC_2_peak_66697	chr6	5904156	5904356	1700019G24Rik	40.006	53.0252	8.44627	1.414e-05	0	0	6.54834	3.11299e-06	0	2.81656	0	0	BC vs rod and Blue cone
panBC_2_peak_66698	chr6	5935681	5935881	1700019G24Rik	82.4123	124.866	6.17728	2.32619e-08	0	2.71058	6.41872	2.33752e-11	0	1.40828	2.59028	1.44533	BC vs rod and Blue cone
panBC_2_peak_66701	chr6	6005739	6005939	1700019G24Rik	78.4117	128.287	5.3666	4.00267e-09	0.778756	4.06587	2.22016	0.00582064	20.7463	25.349	15.5417	26.7386	BC vs rod and Blue cone
panBC_2_peak_66702	chr6	6042015	6042215	1700019G24Rik	60.8091	79.8229	6.61506	1.55612e-05	0	1.35529	5.81578	7.36097e-08	0.768381	0	5.18056	0	BC vs rod and Blue cone
panBC_2_peak_66703	chr6	6054027	6054227	1700019G24Rik	43.2064	64.4285	3.29565	0.00391998	7.00881	4.06587	1.07884	1	14.5992	8.44968	40.1494	38.3013	BC vs rod only
offBC_1_peak_43368	chr6	5858494	5858694	1700019G24Rik	9.60143	14.2541	6.48524	0.00518231	0	0	2.72528	0.229889	4.61028	0	1.29514	0.722665	BC vs rod only
onBC_1_peak_47655	chr6	5992546	5992746	1700019G24Rik	25.6038	28.5082	4.66309	0.00288258	0	2.03293	4.45516	0.000703208	0	1.40828	2.59028	1.44533	BC vs rod and Blue cone
onBC_2_peak_50046	chr6	5966915	5967115	1700019G24Rik	33.605	31.359	7.92523	0.0148173	0	0	4.04723	0.24555	0	8.44968	0	0	BC vs rod only
sCone_r2_peak_36781	chr6	5893614	5893814	1700019G24Rik	19.2029	21.6662	4.79397	0.00920106	1.55751	0	0.121549	1	8.45219	8.44968	36.264	22.4026	BC vs rod only
panBC_2_peak_18876	chr12	96311247	96311447	1700019M22Rik	27.2041	49.0341	5.74071	0.000732008	0	1.35529	4.64006	0.000207742	1.53676	5.63312	0	0	BC vs rod and Blue cone
panBC_2_peak_18881	chr12	97127682	97127882	1700019M22Rik	56.8085	71.8406	8.91333	2.6823e-06	0	0	5.41745	3.76862e-08	0.768381	4.22484	2.59028	0	BC vs rod and Blue cone
panBC_2_peak_43608	chr19	58822680	58822880	1700019N19Rik	257.638	247.451	3.50285	1.03904e-17	14.0176	29.8164	1.13831	0.869	109.11	119.704	115.268	115.626	BC vs rod only
panBC_2_peak_2724	chr1	86408818	86409018	1700019O17Rik	69.6104	66.139	7.54435	7.0485e-05	0.778756	0	5.34355	9.02128e-09	3.07352	0	2.59028	0.722665	BC vs rod and Blue cone
panBC_2_peak_2729	chr1	86442488	86442688	1700019O17Rik	56.0084	64.9987	2.4331	0.00913127	10.9026	11.52	1.59088	0.317895	19.2095	28.1656	14.2466	19.512	BC vs rod only
onBC_1_peak_1918a	chr1	86442270	86442470	1700019O17Rik	43.2064	56.4462	2.36721	0.0214606	7.00881	12.1976	1.28347	0.917003	16.136	23.9408	22.0174	20.9573	BC vs rod only
sCone_r2_peak_1111	chr1	86418287	86418487	1700019O17Rik	0	4.56131	-2.55933	0.214528	8.56632	20.3293	-3.68479	0.0100544	20.7463	16.8994	45.3299	43.3599	Blue cone only vs BC
panBC_2_peak_88495	chrY	259090	259290	1700020D14Rik	34.4051	37.6308	8.07515	7.42554e-05	0	0	0.840192	1	26.1249	33.7987	10.3611	10.84	BC vs rod only
rod_r2_peak_4161	chr10	110857782	110857982	1700020G17Rik	6.40095	4.56131	-3.27573	0.0408727	49.8404	55.5669	-2.0831	0.450745	11.5257	2.81656	37.5591	39.7466	rod only vs BC
rod_r2_peak_22438	chr2	119584104	119584304	1700020I14Rik	9.60143	5.70164	-4.39433	1.96727e-12	142.512	170.089	-3.68765	3.94615e-09	108.342	98.5796	68.6425	105.509	rod and Blue cone vs BC
panBC_2_peak_87006	chrX	69867624	69867824	1700020N15Rik	13.602	40.4816	5.19636	0.00685917	1.55751	0	4.36989	0.00512096	0	2.81656	2.59028	0.722665	BC vs rod and Blue cone
rod_r2_peak_40980	chrX	69803851	69804051	1700020N15Rik	22.4033	12.5436	-3.62082	2.68655e-07	211.822	211.425	-1.68216	0.254352	81.4483	60.556	41.4445	36.8559	rod only vs BC
sCone_r2_peak_1283	chr1	91403393	91403593	1700020N18Rik	20.8031	25.6574	2.67809	0.0246737	4.67254	2.71058	-0.518139	1	29.9668	28.1656	28.4931	45.5279	BC vs rod only
mCone_r1_peak_3894	chr10	43517926	43518126	1700021F05Rik	1.60024	4.56131	2.10764	0.658758	1.55751	0	-3.48388	0.0142879	43.7977	60.556	25.9028	13.008	Blue cone only vs BC
offBC_1_peak_5177	chr10	43559233	43559433	1700021F05Rik	16.0024	25.0872	4.85825	0.0175855	0	1.35529	2.62298	0.219993	7.68381	5.63312	0	0	BC vs rod only
sCone_r2_peak_3994	chr10	43517151	43517351	1700021F05Rik	12.0018	14.8243	-0.189673	1	19.4689	11.52	-2.58778	0.00163652	69.1543	61.9643	86.7745	105.509	Blue cone only vs BC
panBC_2_peak_50212	chr2	173413967	173414167	1700021F07Rik	177.627	138.55	2.96032	6.9413e-05	20.2477	20.3293	1.59874	0.244988	36.1139	23.9408	72.5279	74.4345	BC vs rod only
onBC_2_peak_37645	chr2	173449333	173449533	1700021F07Rik	40.006	28.5082	7.99828	5.8968e-05	0	0	5.13311	5.62866e-05	1.53676	0	2.59028	0	BC vs rod and Blue cone
sCone_r2_peak_28166	chr2	173406482	173406682	1700021F07Rik	6.40095	11.9734	-0.000923319	1	9.34507	9.48703	-2.46293	0.00560345	44.5661	53.5146	58.2814	52.0319	Blue cone only vs BC
mCone_r2_peak_24277	chr4	134451626	134451826	1700021N21Rik	8.80131	6.84197	5.86784	0.0248781	0	0	-0.937204	1	19.9779	33.7987	5.18056	1.44533	BC vs rod only
sCone_r2_peak_32811	chr4	134451026	134451226	1700021N21Rik	36.8055	39.9115	2.257	0.0168776	10.9026	5.42116	-0.787379	1	65.3124	59.1477	84.1842	57.8132	BC vs rod only
onBC_2_peak_21952	chr15	45769804	45770004	1700022A22Rik	12.8019	10.2629	6.42928	0.0107526	0	0	2.85335	0.295835	1.53676	2.81656	2.59028	0	BC vs rod only
onBC_2_peak_21953	chr15	46063874	46064074	1700022A22Rik	16.0024	9.12262	6.5508	0.0126624	0	0	4.58004	0.0529604	0	2.81656	0	0	BC vs rod only
panBC_2_peak_33425	chr16	59462754	59462954	1700022E09Rik	41.6062	50.1744	5.97176	0.000120454	1.55751	0	4.54462	1.0446e-05	1.53676	5.63312	0	1.44533	BC vs rod and Blue cone
panBC_2_peak_15903	chr12	9324852	9325052	1700022H16Rik	28.8043	42.7623	5.64999	0.00125079	0	1.35529	4.29526	0.000947242	1.53676	5.63312	1.29514	0	BC vs rod and Blue cone
panBC_2_peak_15904	chr12	9337449	9337649	1700022H16Rik	17.6026	30.7888	7.50671	0.000298281	0	0	4.33788	0.00177895	0.768381	0	2.59028	1.44533	BC vs rod and Blue cone
panBC_2_peak_15905	chr12	9569992	9570192	1700022H16Rik	24.8037	39.9115	7.92452	9.07361e-05	0	0	3.6675	0.00235383	1.53676	8.44968	0	1.44533	BC vs rod and Blue cone
panBC_1_peak_11626	chr11	109860712	109860912	1700023C21Rik	56.0084	31.9292	8.35475	1.34523e-05	0	0	1.33708	0.907623	22.283	11.2662	15.5417	18.7893	BC vs rod only
offBC_2_peak_9175	chr11	109892055	109892255	1700023C21Rik	31.2047	26.2275	6.30769	0.00202163	0	0.677645	4.10158	0.000429561	3.8419	0	2.59028	0	BC vs rod and Blue cone
panBC_1_peak_6335	chr10	66132686	66132886	1700023F02Rik	30.4045	22.8066	7.63505	0.000349873	0	0	5.71475	0.000568104	0	2.81656	0	0	BC vs rod and Blue cone
panBC_2_peak_8690a	chr10	65280133	65280333	1700023F02Rik	55.2082	46.7534	8.57322	5.68536e-06	0	0	2.57162	0.00438233	7.68381	8.44968	11.6563	7.22665	BC vs rod and Blue cone
panBC_2_peak_8696	chr10	65845181	65845381	1700023F02Rik	52.8079	47.3236	7.1105	0.000283916	0	0.677645	5.68117	1.22984e-06	1.53676	2.81656	0	0	BC vs rod and Blue cone
offBC_1_peak_5611b	chr10	65280447	65280647	1700023F02Rik	31.2047	29.6485	7.83048	0.000116896	0	0	1.99184	0.327761	6.91543	1.40828	16.8368	5.78132	BC vs rod only
onBC_1_peak_6151	chr10	65755273	65755473	1700023F02Rik	36.0054	29.0784	7.92634	0.000146684	0	0	6.05942	0.00014605	1.53676	0	0	0	BC vs rod and Blue cone
onBC_1_peak_6155	chr10	66126338	66126538	1700023F02Rik	17.6026	19.9557	7.13583	0.00190689	0	0	4.37644	0.0160394	3.07352	0	0	0	BC vs rod and Blue cone
onBC_2_peak_6455	chr10	65578109	65578309	1700023F02Rik	10.4016	22.8066	6.96603	0.00158601	0	0	5.10107	0.00423241	1.53676	0	0	0	BC vs rod and Blue cone
panBC_2_peak_27732	chr14	123927987	123928187	1700024B18Rik	43.2064	49.0341	5.98021	9.09705e-05	1.55751	0	4.26104	1.06794e-05	1.53676	1.40828	3.88542	2.89066	BC vs rod and Blue cone
panBC_2_peak_27733	chr14	123989451	123989651	1700024B18Rik	39.2058	58.1567	8.51133	2.98507e-05	0	0	5.29312	3.20393e-05	1.53676	0	3.88542	0	BC vs rod and Blue cone
offBC_1_peak_18187	chr14	123866072	123866272	1700024B18Rik	11.2017	5.70164	5.97389	0.018421	0	0	4.02441	0.0857695	0	0	2.59028	0	BC vs rod only
panBC_2_peak_19886	chr13	3501170	3501370	1700024F13Rik	61.6092	108.901	9.321	1.01296e-06	0	0	8.13397	7.44522e-09	0.768381	0	0	0	BC vs rod and Blue cone
panBC_2_peak_19887	chr13	3515455	3515655	1700024F13Rik	12.8019	28.5082	4.80251	0.0208246	1.55751	0	6.09081	0.00104591	0.768381	0	0	0	BC vs rod and Blue cone
onBC_2_peak_18798	chr14	32425494	32425694	1700024G13Rik	35.2053	15.9646	7.57798	0.00217946	0	0	3.48852	0.113891	1.53676	8.44968	0	0	BC vs rod only
rod_r2_peak_11781	chr14	32388321	32388521	1700024G13Rik	47.207	48.4639	-3.49425	2.10139e-26	552.138	527.208	-2.8383	3.80541e-17	336.551	350.662	350.983	333.149	rod and Blue cone vs BC
rod_r2_peak_10639	chr13	63674721	63674921	1700024I08Rik	30.4045	42.1921	-2.44485	0.000487577	221.946	176.188	-1.31095	0.699579	124.478	78.8637	77.7085	79.4932	rod only vs BC
rod_r1_peak_10190a	chr13	98957464	98957664	1700024P04Rik	9.60143	14.8243	-2.48655	0.0451757	72.4243	65.7316	-0.862392	1	36.1139	22.5325	7.77085	21.68	rod only vs BC
rod_r1_peak_10193	chr13	98998391	98998591	1700024P04Rik	7.20107	9.12262	-4.00825	2.48303e-08	145.627	119.943	-3.38897	1.76173e-06	92.9741	67.5974	76.4133	106.232	rod and Blue cone vs BC
rod_r2_peak_11094	chr13	98957750	98957950	1700024P04Rik	4.80072	2.28066	-4.96231	6.19996e-06	94.2295	119.943	-2.90449	0.0322227	45.3345	25.349	15.5417	15.8986	rod and Blue cone vs BC
rod_r2_peak_11095	chr13	98976233	98976433	1700024P04Rik	8.80131	6.2718	-4.26595	4.91972e-06	137.84	149.082	-1.86976	0.330796	50.7131	28.1656	9.06599	19.512	rod only vs BC
rod_r2_peak_11097	chr13	98997309	98997509	1700024P04Rik	12.8019	13.6839	-4.64996	1.43144e-23	309.945	357.119	-3.32428	3.72979e-11	145.224	118.295	110.087	154.65	rod and Blue cone vs BC
rod_r2_peak_11099	chr13	98999272	98999472	1700024P04Rik	30.4045	39.9115	-3.06565	2.08312e-12	271.007	323.237	-2.30462	1.92765e-06	159.055	164.769	185.205	192.229	rod and Blue cone vs BC
rod_r2_peak_11100a	chr13	99006950	99007150	1700024P04Rik	14.4021	13.1138	-2.80132	0.000412015	100.46	90.8044	-2.02356	0.0471007	76.0697	69.0057	34.9688	42.6372	rod and Blue cone vs BC
rod_r2_peak_11103	chr13	99025453	99025653	1700024P04Rik	30.4045	26.7977	-4.3858	3.85082e-40	598.085	590.229	-3.37325	1.7813e-22	334.246	325.313	253.848	264.495	rod and Blue cone vs BC
rod_r2_peak_11104	chr13	99034382	99034582	1700024P04Rik	1.60024	0	-5.52158	0.0092965	35.8228	30.494	-2.37125	0.6913	7.68381	5.63312	0	1.44533	rod only vs BC
mCone_r2_peak_23574	chr4	104927877	104928077	1700024P16Rik	0	0	-3.54897	0.408831	1.55751	1.35529	-6.45317	0.0178627	9.22057	30.9821	2.59028	1.44533	Blue cone only vs BC
mCone_r1_peak_26750	chr2	165092590	165092790	1700025C18Rik	0	2.85082	-0.497946	1	3.11502	1.35529	-3.93961	0.0121416	31.5036	9.85796	24.6077	28.9066	Blue cone only vs BC
panBC_1_peak_37917	chr2	165153116	165153316	1700025C18Rik	32.8049	30.2187	3.86913	0.00999478	1.55751	2.71058	3.97552	0.00256738	3.07352	4.22484	1.29514	0	BC vs rod and Blue cone
panBC_2_peak_49894	chr2	165129276	165129476	1700025C18Rik	93.614	88.3754	3.97841	6.05713e-07	4.67254	6.77645	2.42971	0.00150338	11.5257	19.7159	25.9028	13.008	BC vs rod and Blue cone
rod_r2_peak_23606	chr2	165081311	165081511	1700025C18Rik	8.00119	7.98229	-4.85969	5.28149e-19	216.494	247.34	-4.12647	4.82129e-14	135.235	166.177	112.677	144.533	rod and Blue cone vs BC
rod_r2_peak_23607	chr2	165097297	165097497	1700025C18Rik	12.8019	6.2718	-4.40511	1.88338e-10	168.99	223.623	-3.63873	8.42624e-08	67.6175	97.1713	159.302	138.752	rod and Blue cone vs BC
rod_r2_peak_23608	chr2	165112252	165112452	1700025C18Rik	20.003	12.5436	-2.2954	0.0169432	59.1855	98.2585	-1.6905	0.26181	39.9558	46.4732	59.5765	61.4265	rod only vs BC
mCone_r1_peak_2017	chr1	152168460	152168660	1700025G04Rik	20.003	27.3679	2.12369	0.16892	6.23005	4.74351	-2.59439	0.00453527	163.665	214.058	102.316	96.1145	Blue cone only vs BC
panBC_1_peak_3444	chr1	151986441	151986641	1700025G04Rik	30.4045	29.6485	2.6548	0.0705633	6.23005	3.38822	3.27157	0.00610344	1.53676	8.44968	2.59028	1.44533	BC vs Blue Cone only
panBC_1_peak_3445	chr1	152044908	152045108	1700025G04Rik	43.2064	36.4905	3.96373	0.00112971	3.11502	2.03293	3.8559	0.000244696	2.30514	5.63312	2.59028	1.44533	BC vs rod and Blue cone
panBC_1_peak_3450	chr1	152130362	152130562	1700025G04Rik	32.0048	19.3856	4.14082	0.012753	1.55751	1.35529	3.90975	0.00700683	1.53676	1.40828	2.59028	1.44533	BC vs rod and Blue cone
panBC_2_peak_4831	chr1	151948182	151948382	1700025G04Rik	41.6062	64.9987	2.16858	0.0348492	10.9026	12.8753	2.24828	0.0113828	10.7573	11.2662	15.5417	8.67198	BC vs rod and Blue cone
panBC_2_peak_4841	chr1	152101870	152102070	1700025G04Rik	62.4093	75.2616	5.58515	7.0698e-07	0	2.71058	3.45812	2.10224e-06	4.61028	8.44968	5.18056	7.22665	BC vs rod and Blue cone
panBC_2_peak_4843	chr1	152165538	152165738	1700025G04Rik	47.207	74.6915	4.10016	0.000227002	1.55751	5.42116	3.67568	0.00013461	1.53676	12.6745	5.18056	2.168	BC vs rod and Blue cone
panBC_2_peak_4846	chr1	152230284	152230484	1700025G04Rik	43.2064	71.8406	3.73426	0.00671421	3.89378	4.74351	1.93173	0.426243	7.68381	45.0649	2.59028	7.22665	BC vs rod only
offBC_1_peak_2963	chr1	151994414	151994614	1700025G04Rik	9.60143	10.2629	6.21662	0.0142215	0	0	1.99256	0.752494	4.61028	5.63312	0	0	BC vs rod only
offBC_2_peak_2389	chr1	151929820	151930020	1700025G04Rik	25.6038	17.1049	4.90452	0.0130245	0	1.35529	2.65995	0.174227	1.53676	5.63312	7.77085	0	BC vs rod only
onBC_1_peak_3354	chr1	152061813	152062013	1700025G04Rik	14.4021	15.9646	4.41256	0.0233875	0	1.35529	2.79358	0.111661	0	2.81656	2.59028	3.61333	BC vs rod only
onBC_2_peak_3537	chr1	152038147	152038347	1700025G04Rik	16.0024	22.8066	7.18619	0.000809851	0	0	2.98921	0.0670722	4.61028	2.81656	2.59028	0	BC vs rod only
rod_r2_peak_1625	chr1	152122280	152122480	1700025G04Rik	12.8019	14.8243	-2.89082	0.000198192	86.4419	119.265	-2.01579	0.0486656	56.0918	36.6153	49.2154	79.4932	rod and Blue cone vs BC
sCone_r2_peak_2055	chr1	151974974	151975174	1700025G04Rik	1.60024	1.14033	-2.40231	0.344687	11.6813	2.71058	-3.51515	0.0367622	13.8309	14.0828	12.9514	20.2346	Blue cone only vs BC
panBC_2_peak_36449	chr17	54379913	54380113	1700025K24Rik	32.8049	51.8849	5.89031	0.000415689	0	1.35529	6.44239	1.79571e-05	1.53676	0	0	0	BC vs rod and Blue cone
panBC_2_peak_36451	chr17	54662939	54663139	1700025K24Rik	38.4057	49.0341	8.35619	2.36026e-05	0	0	4.86253	1.79571e-05	0	5.63312	0	1.44533	BC vs rod and Blue cone
panBC_2_peak_36452a	chr17	54753628	54753828	1700025K24Rik	29.6044	46.7534	5.73665	0.000210029	0	1.35529	6.27001	7.22102e-06	0	2.81656	0	0	BC vs rod and Blue cone
panBC_2_peak_36454	chr17	54837260	54837460	1700025K24Rik	65.6098	58.1567	6.42494	1.70992e-05	0	1.35529	5.47275	5.74253e-08	1.53676	0	0	2.89066	BC vs rod and Blue cone
onBC_2_peak_27422a	chr17	54343498	54343698	1700025K24Rik	16.0024	15.3944	6.87592	0.00279183	0	0	4.94105	0.00944045	0	2.81656	0	0	BC vs rod and Blue cone
onBC_2_peak_27422b	chr17	54343812	54344012	1700025K24Rik	6.40095	9.12262	5.86603	0.0181546	0	0	1.57346	1	3.07352	2.81656	5.18056	0	BC vs rod only
panBC_2_peak_67919	chr6	39059639	39059839	1700025N23Rik	125.619	142.541	5.54749	2.94413e-08	1.55751	4.06587	5.32294	8.87213e-11	1.53676	12.6745	0	1.44533	BC vs rod and Blue cone
onBC_2_peak_50907	chr6	39005778	39005978	1700025N23Rik	21.6032	29.6485	5.12342	0.00387244	1.55751	0	5.67365	0.000389852	0	2.81656	0	0	BC vs rod and Blue cone
onBC_2_peak_50908	chr6	39011470	39011670	1700025N23Rik	36.8055	26.2275	2.85003	0.0497361	4.67254	4.06587	2.05762	0.264749	3.8419	7.0414	12.9514	7.22665	BC vs rod only
rod_r1_peak_33612b	chr8	71026792	71026992	1700026F02Rik	22.4033	21.6662	-2.56376	0.000549806	119.928	140.272	-1.06195	1	59.1653	36.6153	36.264	49.1412	rod only vs BC
rod_r2_peak_36790	chr8	71026503	71026703	1700026F02Rik	39.2058	33.0695	-2.85183	4.49398e-08	221.946	296.808	-1.44018	0.279396	99.1211	105.621	94.5453	91.7785	rod only vs BC
panBC_2_peak_68222	chr6	48530929	48531129	1700026J14Rik	72.0107	96.3577	9.30116	1.01663e-06	0	0	3.49278	4.05665e-05	4.61028	0	12.9514	11.5626	BC vs rod and Blue cone
panBC_2_peak_2199a	chr1	73089712	73089912	1700027A15Rik	56.8085	86.0947	9.06685	1.39004e-06	0	0	5.22111	4.65976e-09	2.30514	0	3.88542	1.44533	BC vs rod and Blue cone
panBC_2_peak_2200	chr1	73169518	73169718	1700027A15Rik	38.4057	50.1744	5.94722	9.11522e-05	0	1.35529	0.60196	1	43.7977	39.4318	18.132	15.8986	BC vs rod only
offBC_1_peak_1352	chr1	73046058	73046258	1700027A15Rik	26.4039	33.6397	5.35575	0.00135066	1.55751	0	2.91449	0.0232749	3.8419	2.81656	7.77085	2.168	BC vs rod and Blue cone
panBC_2_peak_63354a	chr5	64364209	64364409	1700027F09Rik	30.4045	43.9026	8.12386	3.1995e-05	0	0	3.89229	0.000156986	1.53676	7.0414	1.29514	1.44533	BC vs rod and Blue cone
panBC_2_peak_63354b	chr5	64364577	64364777	1700027F09Rik	20.8031	35.3502	5.24917	0.00523329	1.55751	0	3.34356	0.0327802	1.53676	8.44968	2.59028	0	BC vs rod and Blue cone
panBC_2_peak_63355	chr5	64382527	64382727	1700027F09Rik	69.6104	98.0682	3.69007	2.66822e-06	6.23005	6.77645	1.26775	0.864926	22.283	45.0649	32.3785	41.1919	BC vs rod only
panBC_2_peak_63357	chr5	64447306	64447506	1700027F09Rik	45.6068	62.1479	4.62282	3.69027e-05	3.11502	1.35529	0.398697	1	41.4926	71.8223	31.0834	21.68	BC vs rod only
sCone_r2_peak_34516	chr5	64444398	64444598	1700027F09Rik	2.40036	1.14033	-2.23985	0.345974	9.34507	6.77645	-4.1332	0.00163008	20.7463	28.1656	29.7882	40.4692	Blue cone only vs BC
panBC_2_peak_51726	chr3	45448002	45448202	1700027H10Rik	42.4063	41.622	8.29643	4.37812e-05	0	0	5.42661	4.18121e-05	0	2.81656	0	1.44533	BC vs rod and Blue cone
panBC_2_peak_51727	chr3	45555834	45556034	1700027H10Rik	185.628	269.117	7.29477	5.17871e-13	1.55751	1.35529	4.03342	3.30702e-14	15.3676	19.7159	15.5417	7.22665	BC vs rod and Blue cone
panBC_2_peak_51728	chr3	45681572	45681772	1700027H10Rik	96.8144	143.681	5.78712	2.2017e-10	3.11502	1.35529	4.88381	4.19652e-14	4.61028	5.63312	2.59028	3.61333	BC vs rod and Blue cone
offBC_1_peak_33796	chr3	45431713	45431913	1700027H10Rik	11.2017	17.1049	4.3193	0.0375877	0	1.35529	1.89085	0.637716	1.53676	2.81656	5.18056	5.78132	BC vs rod only
offBC_1_peak_33800	chr3	45707945	45708145	1700027H10Rik	20.003	29.0784	7.52635	0.000190323	0	0	3.15601	0.0113196	3.07352	2.81656	0	4.33599	BC vs rod and Blue cone
panBC_1_peak_5829	chr10	43752141	43752341	1700027J07Rik	32.8049	29.6485	4.85133	0.00244305	0.778756	1.35529	5.33086	0.000283527	0	4.22484	0	0	BC vs rod and Blue cone
panBC_2_peak_8013	chr10	43689173	43689373	1700027J07Rik	44.0066	71.2705	7.3192	0.000154446	0	0.677645	5.374	1.84834e-07	3.07352	0	0	1.44533	BC vs rod and Blue cone
panBC_2_peak_8016a	chr10	43722996	43723196	1700027J07Rik	22.4033	35.3502	5.34692	0.00547809	0	1.35529	3.04641	0.0737768	0.768381	9.85796	5.18056	0	BC vs rod only
panBC_2_peak_8019	chr10	43756984	43757184	1700027J07Rik	49.6074	71.2705	4.05217	0.000102129	4.67254	2.71058	2.22712	0.0559504	11.5257	8.44968	6.47571	23.1253	BC vs rod only
offBC_1_peak_5184	chr10	43723491	43723691	1700027J07Rik	17.6026	21.0961	3.73915	0.0200633	1.55751	1.35529	0.714843	1	6.91543	11.2662	20.7223	9.39465	BC vs rod only
sCone_r2_peak_4000	chr10	43760035	43760235	1700027J07Rik	55.2082	64.4285	-1.30915	0.665061	153.415	143.661	-1.86385	0.0362106	160.592	145.053	313.424	253.655	Blue cone only vs BC
rod_r2_peak_33648	chr7	28495529	28495729	1700028B04Rik	36.0054	25.6574	-3.24017	4.52997e-10	281.91	294.776	-2.15198	0.000671263	116.025	102.804	150.236	171.272	rod and Blue cone vs BC
panBC_2_peak_64922	chr5	112055158	112055358	1700028D13Rik	44.8067	41.622	5.90868	0.000133187	0	1.35529	3.61692	0.000173015	3.07352	7.0414	3.88542	1.44533	BC vs rod and Blue cone
panBC_2_peak_64925	chr5	112091935	112092135	1700028D13Rik	38.4057	38.201	5.74272	0.000680583	0	1.35529	3.40099	0.00559645	4.61028	9.85796	1.29514	0	BC vs rod and Blue cone
sCone_r2_peak_35296a	chr5	112001845	112002045	1700028D13Rik	169.625	114.033	3.83826	1.03593e-07	13.2389	6.77645	-0.376354	1	115.257	125.337	204.632	287.621	BC vs rod only
sCone_r2_peak_35297	chr5	112020944	112021144	1700028D13Rik	76.0113	66.139	4.45234	2.3975e-06	2.33627	4.06587	0.296845	1	26.8933	49.2898	71.2328	83.8292	BC vs rod only
sCone_r2_peak_35299	chr5	112035499	112035699	1700028D13Rik	26.4039	13.1138	4.79489	0.0228786	0	1.35529	-0.62207	1	3.07352	9.85796	42.7397	65.0399	BC vs rod only
sCone_r2_peak_35301	chr5	112058677	112058877	1700028D13Rik	1.60024	1.14033	-2.75976	0.197529	10.1238	8.13174	-3.84446	0.0155147	10.7573	14.0828	23.3125	28.9066	Blue cone only vs BC
sCone_r2_peak_35303	chr5	112077903	112078103	1700028D13Rik	10.4016	13.1138	-0.667078	1	17.1326	20.3293	-2.72809	0.0201187	32.272	36.6153	98.4307	144.533	Blue cone only vs BC
sCone_r2_peak_35306	chr5	112133803	112134003	1700028D13Rik	48.0072	29.0784	4.14559	0.000187078	1.55751	2.71058	-0.845795	1	35.3455	77.4554	77.7085	85.9972	BC vs rod only
sCone_r2_peak_35312	chr5	112217272	112217472	1700028D13Rik	32.8049	11.4033	3.28834	0.0276729	4.67254	0	-0.410882	1	29.1985	32.3904	22.0174	32.5199	BC vs rod only
mCone_r3_peak_31504	chr5	151313708	151313908	1700028E10Rik	16.8025	15.9646	3.9173	0.0115106	0.778756	1.35529	-0.0347274	1	24.5882	15.4911	11.6563	14.4533	BC vs rod only
rod_r2_peak_29832	chr5	107548548	107548748	1700028K03Rik	0	3.42098	-4.47449	0.0170408	44.3891	36.5928	-2.27617	0.570884	12.2941	16.8994	5.18056	1.44533	rod only vs BC
mCone_r1_peak_28012	chr3	83480172	83480372	1700028M03Rik	16.8025	26.2275	-0.166574	1	19.4689	29.1387	-2.1316	0.0202712	129.088	119.704	67.3473	65.0399	Blue cone only vs BC
panBC_2_peak_52979	chr3	83322055	83322255	1700028M03Rik	55.2082	79.8229	5.97624	7.22048e-06	0	2.03293	5.50612	6.43647e-08	1.53676	1.40828	3.88542	0	BC vs rod and Blue cone
panBC_2_peak_52983	chr3	83633086	83633286	1700028M03Rik	75.2112	90.0859	2.43305	0.00146034	18.6901	12.1976	0.634146	1	48.408	67.5974	51.8056	47.6959	BC vs rod only
offBC_1_peak_34569	chr3	83416663	83416863	1700028M03Rik	11.2017	24.517	7.06922	0.00180383	0	0	1.32881	1	13.8309	8.44968	6.47571	0	BC vs rod only
offBC_1_peak_34572	chr3	83495692	83495892	1700028M03Rik	13.602	17.6751	6.87309	0.00357134	0	0	2.37672	0.411121	0	8.44968	5.18056	0	BC vs rod only
onBC_2_peak_39667	chr3	83654374	83654574	1700028M03Rik	20.8031	15.9646	4.69182	0.0238007	0	1.35529	5.16945	0.00491439	0	2.81656	0	0	BC vs rod and Blue cone
panBC_2_peak_42197	chr19	23578670	23578870	1700028P14Rik	30.4045	35.3502	3.50081	0.0234122	3.11502	2.71058	4.12386	0.00214839	3.07352	2.81656	0	1.44533	BC vs rod and Blue cone
mCone_r3_peak_24290	chr2	171974932	171975132	1700028P15Rik	2.40036	1.14033	3.68915	0.270946	0	0	-3.86638	0.0307149	33.0404	52.1063	10.3611	5.78132	Blue cone only vs BC
panBC_1_peak_38149	chr2	171487409	171487609	1700028P15Rik	34.4051	17.1049	5.17077	0.00605902	0	1.35529	4.25628	0.00452372	3.07352	0	0	1.44533	BC vs rod and Blue cone
panBC_1_peak_38152	chr2	171704943	171705143	1700028P15Rik	120.018	73.5511	6.08578	2.20502e-06	0	2.71058	7.59571	4.40581e-08	0	2.81656	0	0	BC vs rod and Blue cone
panBC_1_peak_38155	chr2	171973217	171973417	1700028P15Rik	33.605	15.9646	7.53048	0.000808406	0	0	4.64553	0.00603939	1.53676	0	2.59028	0	BC vs rod and Blue cone
panBC_2_peak_50142	chr2	171369533	171369733	1700028P15Rik	54.4081	63.8583	8.79131	3.89192e-06	0	0	4.36654	8.04567e-07	4.61028	0	5.18056	1.44533	BC vs rod and Blue cone
panBC_2_peak_50145	chr2	171493842	171494042	1700028P15Rik	16.0024	29.0784	7.40484	0.000419137	0	0	2.86525	0.0622848	4.61028	5.63312	0	2.168	BC vs rod only
panBC_2_peak_50147	chr2	171586553	171586753	1700028P15Rik	37.6056	52.4551	5.97335	0.000124206	0	1.35529	4.97035	4.2582e-06	3.07352	0	2.59028	0	BC vs rod and Blue cone
panBC_2_peak_50153	chr2	171997398	171997598	1700028P15Rik	72.0107	80.9633	5.7406	1.16477e-06	0	2.71058	4.60373	3.84569e-08	3.07352	0	0	7.22665	BC vs rod and Blue cone
offBC_1_peak_32819	chr2	171909961	171910161	1700028P15Rik	25.6038	20.5259	3.93767	0.040434	3.11502	0	3.06672	0.103079	1.53676	1.40828	9.06599	0	BC vs rod only
offBC_2_peak_29405	chr2	171557166	171557366	1700028P15Rik	16.8025	15.3944	6.91188	0.003532	0	0	2.85261	0.216274	1.53676	8.44968	0	0	BC vs rod only
offBC_2_peak_29407	chr2	171588335	171588535	1700028P15Rik	24.0036	13.6839	4.66966	0.0104953	1.55751	0	4.2604	0.00445121	1.53676	0	2.59028	0	BC vs rod and Blue cone
rod_r2_peak_11013	chr13	97008267	97008467	1700029F12Rik	39.2058	43.9026	-1.94755	0.00590645	158.866	162.635	-1.47616	0.211377	138.309	111.254	81.5939	128.634	rod only vs BC
rod_r2_peak_11014	chr13	97030331	97030531	1700029F12Rik	3.20048	0.570164	-4.38614	0.0272539	28.0352	47.4351	-2.22452	0.635589	19.2095	8.44968	5.18056	0.722665	rod only vs BC
mCone_r1_peak_40599	chr8	13597819	13598019	1700029H14Rik	5.60084	2.28066	-0.608343	1	7.78756	4.06587	-3.46341	0.0484133	69.1543	90.1299	7.77085	4.33599	Blue cone only vs BC
panBC_2_peak_77536	chr8	13531001	13531201	1700029H14Rik	44.0066	72.981	2.51822	0.0284338	12.4601	8.13174	2.68159	0.00633615	18.4411	4.22484	6.47571	5.78132	BC vs rod and Blue cone
panBC_2_peak_77539	chr8	13581352	13581552	1700029H14Rik	106.416	96.9278	3.54299	1.11758e-05	9.34507	8.13174	4.60418	1.36778e-10	6.91543	5.63312	5.18056	0	BC vs rod and Blue cone
rod_r2_peak_27830	chr4	135607815	135608015	1700029M20Rik	15.2023	6.2718	-3.08448	0.000316467	84.1057	92.8373	-2.0508	0.0820172	55.3234	47.8815	38.8542	31.0746	rod only vs BC
mCone_r1_peak_11667	chr13	44455669	44455869	1700029N11Rik	4.0006	7.41213	-3.17301	0.00150994	56.0704	49.4681	-2.87585	0.0040382	62.2388	36.6153	32.3785	39.0239	rod and Blue cone vs BC
mCone_r3_peak_10553	chr13	44583879	44584079	1700029N11Rik	1.60024	0	-4.26571	0.0349736	9.34507	17.6188	-4.33622	0.0287348	12.2941	23.9408	10.3611	10.84	rod and Blue cone vs BC
panBC_1_peak_16330b	chr13	44330362	44330562	1700029N11Rik	36.8055	30.2187	4.57348	0.00836589	0	2.71058	4.10279	0.0066515	0.768381	8.44968	0	0	BC vs rod and Blue cone
panBC_2_peak_21380	chr13	44416170	44416370	1700029N11Rik	44.0066	68.9898	4.74157	0.000283167	0	4.06587	1.63478	0.65319	23.8198	33.7987	2.59028	13.008	BC vs rod only
offBC_2_peak_12597	chr13	44485039	44485239	1700029N11Rik	25.6038	21.0961	4.00511	0.00924924	1.55751	1.35529	2.02692	0.336964	6.14704	14.0828	2.59028	1.44533	BC vs rod only
onBC_2_peak_16059	chr13	44413562	44413762	1700029N11Rik	20.8031	30.7888	4.15565	0.00664246	1.55751	1.35529	4.24573	0.00151116	3.07352	0	0	1.44533	BC vs rod and Blue cone
rod_r2_peak_10192	chr13	44418399	44418599	1700029N11Rik	6.40095	6.84197	-3.49907	1.14862e-05	70.8668	79.2845	-3.48387	2.4102e-06	67.6175	107.029	59.5765	65.0399	rod and Blue cone vs BC
rod_r2_peak_10193	chr13	44451302	44451502	1700029N11Rik	11.2017	18.2452	-3.909	1.51586e-15	231.291	221.59	-3.07495	1.8495e-09	143.687	119.704	111.382	130.802	rod and Blue cone vs BC
rod_r2_peak_10194	chr13	44453222	44453422	1700029N11Rik	89.6134	73.5511	-1.74908	0.00421993	280.352	265.637	-1.3153	0.309454	212.073	225.325	203.337	170.549	rod only vs BC
rod_r2_peak_10195	chr13	44454271	44454471	1700029N11Rik	7.20107	15.9646	-4.10918	3.47218e-10	203.255	208.037	-3.1778	2.02729e-06	104.5	140.828	75.1182	111.29	rod and Blue cone vs BC
rod_r2_peak_10200	chr13	44548942	44549142	1700029N11Rik	1.60024	0.570164	-3.87185	0.0395109	12.4601	17.6188	-3.44591	0.0874763	15.3676	5.63312	11.6563	11.5626	rod only vs BC
sCone_r2_peak_16761	chr15	81993948	81994148	1700029P11Rik	3.20048	1.14033	-1.38364	1	5.45129	5.42116	-4.40291	0.0012475	14.5992	23.9408	80.2987	57.8132	Blue cone only vs BC
panBC_1_peak_12539	chr12	20870627	20870827	1700030C10Rik	40.006	22.8066	6.4407	0.00488108	0	0.677645	7.40808	1.65364e-05	0	0	0	0	BC vs rod and Blue cone
panBC_2_peak_16233	chr12	19944299	19944499	1700030C10Rik	32.0048	31.9292	7.90226	0.000105974	0	0	7.43657	1.25104e-06	0	0	0	0	BC vs rod and Blue cone
panBC_2_peak_16236	chr12	20198772	20198972	1700030C10Rik	60.8091	62.718	8.8528	2.77443e-06	0	0	6.42061	1.34611e-07	1.53676	1.40828	0	0	BC vs rod and Blue cone
panBC_2_peak_16238	chr12	20281520	20281720	1700030C10Rik	35.2053	66.139	8.57276	9.6948e-06	0	0	5.39152	1.27402e-06	2.30514	2.81656	0	0	BC vs rod and Blue cone
panBC_2_peak_16239	chr12	20292475	20292675	1700030C10Rik	20.8031	33.6397	7.67529	0.00020553	0	0	5.80719	0.000237413	1.53676	0	0	0	BC vs rod and Blue cone
panBC_2_peak_16240	chr12	20418774	20418974	1700030C10Rik	60.009	87.2351	9.10892	1.55423e-06	0	0	8.64323	3.16933e-10	0	0	0	0	BC vs rod and Blue cone
panBC_2_peak_16242	chr12	20614855	20615055	1700030C10Rik	100.015	95.7875	9.51692	5.37193e-06	0	0	4.64012	0.000174174	7.68381	5.63312	2.59028	0	BC vs rod and Blue cone
panBC_2_peak_16245	chr12	20813003	20813203	1700030C10Rik	64.8097	97.498	9.24911	1.19589e-06	0	0	6.40883	1.25862e-08	2.30514	1.40828	0	0	BC vs rod and Blue cone
panBC_2_peak_16249	chr12	20921160	20921360	1700030C10Rik	56.8085	104.34	4.50378	4.81669e-05	1.55751	5.42116	1.91621	0.261277	14.5992	11.2662	40.1494	20.2346	BC vs rod only
panBC_2_peak_16250	chr12	20929061	20929261	1700030C10Rik	20.8031	63.2882	5.8183	0.00546359	1.55751	0	2.50466	0.354094	1.53676	8.44968	19.4271	1.44533	BC vs rod only
onBC_1_peak_11709	chr12	20675894	20676094	1700030C10Rik	28.8043	21.6662	7.55775	0.000238491	0	0	5.17691	0.000554691	0.768381	0	0	1.44533	BC vs rod and Blue cone
onBC_2_peak_12229	chr12	20196414	20196614	1700030C10Rik	37.6056	49.0341	8.34466	1.23481e-05	0	0	3.67673	4.07286e-05	3.07352	2.81656	5.18056	2.89066	BC vs rod and Blue cone
panBC_1_peak_53732	chr6	117526655	117526855	1700030F04Rik	76.8115	55.3059	5.17853	7.88998e-06	2.33627	1.35529	5.4386	7.59945e-08	0.768381	5.63312	1.29514	0	BC vs rod and Blue cone
panBC_1_peak_53739	chr6	117709194	117709394	1700030F04Rik	68.8103	60.4374	6.46176	2.77605e-05	1.55751	0	6.04642	2.86814e-07	1.53676	2.81656	0	0	BC vs rod and Blue cone
panBC_2_peak_70699	chr6	117480605	117480805	1700030F04Rik	68.0101	74.1213	6.60379	9.15844e-06	1.55751	0	4.13835	1.24186e-06	0	5.63312	7.77085	4.33599	BC vs rod and Blue cone
panBC_2_peak_70702	chr6	117562176	117562376	1700030F04Rik	72.0107	62.718	6.55238	2.90269e-05	0	1.35529	3.89166	6.58683e-05	0	8.44968	9.06599	2.89066	BC vs rod and Blue cone
panBC_2_peak_70703	chr6	117563705	117563905	1700030F04Rik	76.8115	62.718	9.02625	1.76363e-06	0	0	7.15298	7.52539e-08	1.53676	0	0	0	BC vs rod and Blue cone
panBC_2_peak_70704	chr6	117577941	117578141	1700030F04Rik	55.2082	57.5865	5.30842	5.77675e-05	0	2.71058	5.22756	2.25572e-06	0	5.63312	0	1.44533	BC vs rod and Blue cone
offBC_1_peak_45839a	chr6	117613771	117613971	1700030F04Rik	17.6026	18.2452	4.64523	0.00858611	0	1.35529	5.1983	0.00107147	1.53676	0	0	0	BC vs rod and Blue cone
onBC_1_peak_50444	chr6	117614090	117614290	1700030F04Rik	32.8049	29.6485	7.86776	0.000218717	0	0	3.85606	0.0067561	1.53676	8.44968	0	0	BC vs rod and Blue cone
mCone_r1_peak_16825	chr15	99943152	99943352	1700030F18Rik	1.60024	2.28066	-3.48209	0.0340029	26.4777	17.6188	-3.09092	0.074676	31.5036	11.2662	10.3611	13.008	rod only vs BC
rod_r2_peak_37654a	chr8	116978581	116978781	1700030J22Rik	136.02	104.34	-1.72372	0.000926986	393.272	395.745	-1.5041	0.0154462	306.584	329.537	392.428	330.258	rod and Blue cone vs BC
panBC_2_peak_54917	chr3	136449492	136449692	1700030L20Rik	32.8049	74.6915	5.21625	8.8651e-05	1.55751	1.35529	4.40815	2.73825e-05	1.53676	8.44968	0	1.44533	BC vs rod and Blue cone
sCone_r2_peak_30319	chr3	136495473	136495673	1700030L20Rik	4.80072	13.6839	0.799077	1	6.23005	4.74351	-3.07422	0.000701015	58.3969	99.9878	53.1008	108.4	Blue cone only vs BC
offBC_1_peak_6934	chr10	116677981	116678181	1700030O20Rik	34.4051	41.622	4.74272	0.0006792	0	2.71058	2.65799	0.040238	5.37866	9.85796	9.06599	1.44533	BC vs rod and Blue cone
panBC_2_peak_35917	chr17	36914198	36914398	1700031A10Rik	25.6038	29.6485	1.89925	0.365752	3.11502	11.52	3.2244	0.00674275	1.53676	2.81656	5.18056	2.89066	BC vs Blue Cone only
rod_r2_peak_8310	chr12	52628600	52628800	1700031P21Rik	20.8031	38.201	-2.60741	6.10764e-06	168.99	197.195	-2.06291	0.00142503	137.54	108.438	113.972	139.474	rod and Blue cone vs BC
panBC_2_peak_39818	chr18	52639471	52639671	1700034E13Rik	40.006	46.1833	4.93078	0.00119891	0	2.71058	1.63642	0.750295	26.8933	16.8994	10.3611	1.44533	BC vs rod only
sCone_r2_peak_35332	chr5	112661211	112661411	1700034G24Rik	4.80072	2.28066	-1.69812	0.622279	9.34507	12.8753	-3.12479	0.0128165	21.5147	26.7573	36.264	35.4106	Blue cone only vs BC
panBC_2_peak_85041	chr9	92878689	92878889	1700034K08Rik	24.0036	37.0606	7.84062	0.000109903	0	0	4.26784	0.00057335	3.8419	0	0	1.44533	BC vs rod and Blue cone
panBC_2_peak_85045	chr9	92946856	92947056	1700034K08Rik	97.6146	119.164	9.66549	1.63594e-07	0	0	7.77671	1.00156e-09	0	0	2.59028	0	BC vs rod and Blue cone
panBC_2_peak_85048	chr9	93083258	93083458	1700034K08Rik	126.419	157.365	6.615	6.40569e-11	1.55751	1.35529	4.50256	5.48807e-16	6.14704	8.44968	5.18056	5.78132	BC vs rod and Blue cone
offBC_2_peak_49894	chr9	93550773	93550973	1700034K08Rik	7.20107	16.5348	4.06971	0.0365205	0	1.35529	0.415524	1	7.68381	14.0828	7.77085	7.22665	BC vs rod only
onBC_1_peak_60760a	chr9	93696048	93696248	1700034K08Rik	28.8043	23.3767	7.60731	0.00032053	0	0	4.42684	0.00219027	2.30514	0	2.59028	0	BC vs rod and Blue cone
onBC_1_peak_60760b	chr9	93696350	93696550	1700034K08Rik	16.8025	14.8243	6.88535	0.00199617	0	0	4.39004	0.0129547	0	2.81656	0	0.722665	BC vs rod and Blue cone
mCone_r1_peak_28068	chr3	85368881	85369081	1700036G14Rik	25.6038	33.6397	2.78535	0.0339321	3.11502	5.42116	0.417525	1	30.7352	14.0828	24.6077	18.7893	BC vs rod only
panBC_2_peak_53064	chr3	85150973	85151173	1700036G14Rik	44.0066	37.6308	2.65301	0.0345157	5.45129	7.45409	3.77737	0.000189135	3.07352	5.63312	2.59028	1.44533	BC vs rod and Blue cone
panBC_2_peak_53065	chr3	85185996	85186196	1700036G14Rik	132.82	164.207	4.30396	1.21537e-11	3.89378	10.8423	3.7294	7.17781e-13	8.45219	14.0828	12.9514	10.84	BC vs rod and Blue cone
panBC_2_peak_53073	chr3	85323383	85323583	1700036G14Rik	41.6062	39.9115	5.79919	0.00018313	1.55751	0	3.98646	6.61899e-05	3.8419	2.81656	0	2.89066	BC vs rod and Blue cone
panBC_2_peak_53074	chr3	85363031	85363231	1700036G14Rik	63.2094	68.4197	4.72928	0.000295432	0.778756	4.06587	3.33195	0.00485135	9.98895	15.4911	0	1.44533	BC vs rod and Blue cone
panBC_2_peak_53076	chr3	85369459	85369659	1700036G14Rik	132.82	169.909	1.93468	0.0106708	51.3979	28.4611	0.904176	1	86.0586	70.414	75.1182	90.3331	BC vs rod only
offBC_1_peak_34626	chr3	85189082	85189282	1700036G14Rik	32.0048	43.9026	3.24877	0.00399573	4.67254	3.38822	2.60667	0.0156382	6.91543	11.2662	5.18056	2.89066	BC vs rod and Blue cone
offBC_1_peak_34627	chr3	85199636	85199836	1700036G14Rik	17.6026	25.6574	3.86543	0.0168252	3.11502	0	3.06735	0.0374135	3.07352	2.81656	1.29514	2.89066	BC vs rod and Blue cone
offBC_1_peak_34628	chr3	85215116	85215316	1700036G14Rik	21.6032	25.0872	2.70675	0.0762795	2.33627	4.74351	2.92151	0.025893	5.37866	0	5.18056	1.44533	BC vs Blue Cone only
onBC_2_peak_39722	chr3	85291882	85292082	1700036G14Rik	36.0054	26.7977	4.10186	0.0052809	2.33627	1.35529	4.99206	0.000295115	1.53676	2.81656	0	0	BC vs rod and Blue cone
rod_r2_peak_22777	chr2	131152195	131152395	1700037H04Rik	2.40036	1.14033	-5.72424	3.52456e-05	83.3269	97.5809	-1.30118	1	10.7573	2.81656	0	2.168	rod only vs BC
sCone_r2_peak_24101	chr19	44882752	44882952	1700039E22Rik	29.6044	24.517	-2.91444	1.58009e-09	188.459	216.169	-3.26142	1.33307e-15	238.198	208.425	297.882	284.007	rod and Blue cone vs BC
panBC_2_peak_8812	chr10	68465054	68465254	1700040L02Rik	38.4057	43.9026	5.83846	0.000101761	0	1.35529	2.32568	0.024073	6.91543	8.44968	5.18056	11.5626	BC vs rod and Blue cone
onBC_2_peak_6549	chr10	68555804	68556004	1700040L02Rik	43.2064	41.0518	8.30009	3.46932e-05	0	0	5.50028	2.3216e-05	3.07352	0	0	0	BC vs rod and Blue cone
panBC_1_peak_25823	chr16	76829728	76829928	1700041M19Rik	49.6074	37.0606	8.33951	5.79278e-05	0	0	5.95609	6.49998e-05	2.30514	0	0	0	BC vs rod and Blue cone
panBC_2_peak_33883	chr16	76768726	76768926	1700041M19Rik	40.006	39.3413	3.21121	0.00143612	1.55751	6.77645	0.318194	1	23.0514	42.2484	34.9688	28.9066	BC vs rod only
panBC_2_peak_33884	chr16	76782890	76783090	1700041M19Rik	85.6128	107.191	6.05596	1.16479e-07	1.55751	1.35529	6.67544	6.42837e-10	3.07352	0	0	0	BC vs rod and Blue cone
panBC_2_peak_33885	chr16	76786532	76786732	1700041M19Rik	159.224	230.346	1.85691	0.00679503	60.743	47.4351	0.936641	1	86.827	101.396	117.858	104.064	BC vs rod only
panBC_2_peak_33889	chr16	76895895	76896095	1700041M19Rik	21.6032	47.3236	3.77074	0.000830269	3.11502	2.03293	0.695279	1	23.8198	23.9408	24.6077	14.4533	BC vs rod only
panBC_2_peak_33890	chr16	76896332	76896532	1700041M19Rik	26.4039	51.8849	4.18663	0.00152063	1.55751	2.71058	2.12921	0.202589	13.0625	15.4911	2.59028	5.05866	BC vs rod only
panBC_2_peak_33891	chr16	76902223	76902423	1700041M19Rik	60.009	74.1213	6.5146	3.68937e-05	1.55751	0	6.02232	5.46625e-07	0	5.63312	0	0	BC vs rod and Blue cone
panBC_2_peak_33892	chr16	76950893	76951093	1700041M19Rik	28.8043	50.1744	4.77094	0.000515766	1.55751	1.35529	6.34213	1.66066e-05	1.53676	0	0	0	BC vs rod and Blue cone
panBC_2_peak_59603	chr4	116174636	116174836	1700042G07Rik	63.2094	84.3842	3.2896	0.000455184	6.23005	8.80938	2.78473	0.00139708	14.5992	16.8994	2.59028	8.67198	BC vs rod and Blue cone
offBC_1_peak_38753	chr4	116175858	116176058	1700042G07Rik	37.6056	32.4993	3.2318	0.0400451	6.23005	1.35529	1.05323	1	14.5992	42.2484	2.59028	9.39465	BC vs rod only
panBC_2_peak_57669	chr4	57370085	57370285	1700042G15Rik	152.023	199.557	4.23574	4.86964e-13	6.23005	12.1976	1.11763	1	109.11	77.4554	63.4619	72.2665	BC vs rod only
panBC_2_peak_57671b	chr4	57434439	57434639	1700042G15Rik	119.218	171.619	7.65676	1.22743e-08	0	1.35529	2.75934	2.3903e-07	24.5882	19.7159	22.0174	19.512	BC vs rod and Blue cone
panBC_2_peak_57672	chr4	57451954	57452154	1700042G15Rik	81.6122	66.7092	6.68926	1.34702e-05	0	1.35529	2.81822	0.00580035	15.3676	18.3076	6.47571	2.89066	BC vs rod and Blue cone
panBC_2_peak_11510a	chr11	11844358	11844558	1700042O10Rik	45.6068	87.8052	3.53953	7.77799e-05	4.67254	6.77645	2.36025	0.00940391	15.3676	19.7159	10.3611	7.94932	BC vs rod and Blue cone
offBC_1_peak_7488	chr11	11868290	11868490	1700042O10Rik	25.6038	21.6662	4.05018	0.00506984	0	2.71058	1.98472	0.292385	9.22057	5.63312	5.18056	3.61333	BC vs rod only
panBC_2_peak_27488	chr14	118363293	118363493	1700044C05Rik	41.6062	72.981	8.74806	7.82006e-06	0	0	4.70205	4.83643e-06	2.30514	5.63312	0	1.44533	BC vs rod and Blue cone
panBC_2_peak_27490	chr14	118436925	118437125	1700044C05Rik	48.8073	50.7446	6.11472	7.82581e-05	0	1.35529	2.18284	0.089659	6.14704	8.44968	7.77085	20.2346	BC vs rod only
panBC_2_peak_27493	chr14	118473851	118474051	1700044C05Rik	36.8055	37.6308	8.12198	3.20523e-05	0	0	3.81406	0.000202243	3.07352	2.81656	2.59028	2.168	BC vs rod and Blue cone
offBC_1_peak_18022	chr14	118422482	118422682	1700044C05Rik	14.4021	15.3944	6.80217	0.00115204	0	0	1.75421	0.604336	3.8419	2.81656	7.77085	3.61333	BC vs rod only
onBC_1_peak_19715	chr14	118322203	118322403	1700044C05Rik	20.8031	27.3679	4.09461	0.0146846	0	2.71058	2.94266	0.065594	0	4.22484	6.47571	2.89066	BC vs rod only
panBC_1_peak_30181	chr18	49264514	49264714	1700044K03Rik	29.6044	16.5348	7.42739	0.000842795	0	0	3.88229	0.0184368	1.53676	2.81656	2.59028	0	BC vs rod and Blue cone
panBC_1_peak_30186	chr18	49594139	49594339	1700044K03Rik	44.0066	18.2452	5.44237	0.00285901	0	1.35529	5.47806	0.000489281	2.30514	0	0	0	BC vs rod and Blue cone
panBC_2_peak_39722	chr18	49080794	49080994	1700044K03Rik	15.2023	35.3502	6.12021	0.00611808	0.778756	0	5.70478	0.000726746	1.53676	0	0	0	BC vs rod and Blue cone
panBC_2_peak_39728	chr18	49354121	49354321	1700044K03Rik	35.2053	47.8938	8.28255	5.45898e-05	0	0	4.39084	0.000402676	0	5.63312	0	2.89066	BC vs rod and Blue cone
panBC_2_peak_39730	chr18	49405954	49406154	1700044K03Rik	17.6026	32.4993	6.12124	0.00708006	0	0.677645	5.06651	0.00221362	0.768381	0	2.59028	0	BC vs rod and Blue cone
panBC_2_peak_39731	chr18	49445855	49446055	1700044K03Rik	78.4117	104.34	9.42013	3.92956e-07	0	0	7.00576	2.60589e-09	2.30514	0	0	0	BC vs rod and Blue cone
panBC_2_peak_39732	chr18	49488497	49488697	1700044K03Rik	35.2053	57.0164	5.0282	0.000631011	0	2.71058	2.30948	0.175214	14.5992	16.8994	0	5.78132	BC vs rod only
panBC_2_peak_39733	chr18	49500860	49501060	1700044K03Rik	204.03	382.58	5.66925	7.48479e-20	4.67254	6.77645	3.0861	2.47172e-10	38.419	36.6153	29.7882	33.2426	BC vs rod and Blue cone
panBC_2_peak_39737	chr18	49626019	49626219	1700044K03Rik	20.8031	36.4905	7.7484	0.000260053	0	0	7.28271	7.42655e-06	0	0	0	0	BC vs rod and Blue cone
panBC_2_peak_39739	chr18	49634448	49634648	1700044K03Rik	45.6068	86.0947	8.95003	2.87885e-06	0	0	4.81457	2.02884e-07	4.61028	0	2.59028	1.44533	BC vs rod and Blue cone
panBC_2_peak_39740	chr18	49639066	49639266	1700044K03Rik	48.8073	87.8052	5.58372	5.3329e-06	0	2.71058	6.54567	1.42502e-07	0	2.81656	0	0.722665	BC vs rod and Blue cone
onBC_1_peak_28351	chr18	48891301	48891501	1700044K03Rik	19.2029	18.8154	7.15215	0.000959439	0	0	2.90592	0.0905947	5.37866	2.81656	0	1.44533	BC vs rod only
onBC_1_peak_28362	chr18	49591625	49591825	1700044K03Rik	16.8025	27.3679	4.30909	0.0177873	2.33627	0	6.90734	4.5005e-05	0	0	0	0	BC vs rod and Blue cone
onBC_2_peak_29785	chr18	49117910	49118110	1700044K03Rik	33.605	29.6485	7.8855	9.51115e-05	0	0	5.42482	0.00012681	0	0	2.59028	0.722665	BC vs rod and Blue cone
onBC_2_peak_29787	chr18	49385431	49385631	1700044K03Rik	14.4021	26.7977	7.27422	0.000840137	0	0	4.49745	0.00547851	3.07352	0	0	0	BC vs rod and Blue cone
onBC_2_peak_29797	chr18	49631055	49631255	1700044K03Rik	65.6098	79.2528	5.62106	3.19602e-06	3.11502	0	5.61665	2.35826e-08	0	0	5.18056	1.44533	BC vs rod and Blue cone
panBC_1_peak_46410	chr4	150846355	150846555	1700045H11Rik	69.6104	41.0518	6.24933	5.90793e-05	0.778756	0.677645	5.48396	1.01905e-06	1.53676	1.40828	2.59028	0	BC vs rod and Blue cone
panBC_2_peak_11569	chr11	14440002	14440202	1700046C09Rik	45.6068	63.2882	8.67358	7.04563e-06	0	0	6.21202	1.00057e-06	0.768381	2.81656	0	0	BC vs rod and Blue cone
rod_r2_peak_36203	chr8	26060958	26061158	1700047A11Rik	5.60084	4.56131	-4.07753	1.53733e-06	80.9906	88.7715	-1.88565	0.266042	19.9779	19.7159	15.5417	18.7893	rod only vs BC
rod_r2_peak_36205	chr8	26084842	26085042	1700047A11Rik	6.40095	4.56131	-4.5652	0.00121182	122.265	135.529	-1.17954	1	23.0514	22.5325	2.59028	1.44533	rod only vs BC
rod_r2_peak_36207	chr8	26098336	26098536	1700047A11Rik	48.8073	45.0429	-3.5818	3.18135e-24	561.483	559.057	-2.52663	1.5721e-10	212.841	266.165	299.178	302.074	rod and Blue cone vs BC
sCone_r2_peak_42497	chr8	26091518	26091718	1700047A11Rik	1.60024	13.1138	-2.60424	0.0372765	42.0528	51.501	-2.70771	0.0158125	53.7866	64.7809	38.8542	44.0826	rod and Blue cone vs BC
panBC_2_peak_28021	chr15	11965274	11965474	1700047G03Rik	24.0036	35.3502	5.33523	0.00231011	1.55751	0	4.14928	0.00181077	3.8419	2.81656	0	0	BC vs rod and Blue cone
mCone_r3_peak_33735	chr6	147637177	147637377	1700049E15Rik	1.60024	1.14033	0.867572	1	1.55751	0	-3.82334	0.0212358	24.5882	25.349	10.3611	15.8986	Blue cone only vs BC
mCone_r3_peak_33737	chr6	147808845	147809045	1700049E15Rik	4.80072	5.70164	5.30384	0.0210018	0	0	-1.93755	0.424037	24.5882	21.1242	23.3125	12.2853	BC vs rod only
panBC_1_peak_54578	chr6	147810816	147811016	1700049E15Rik	43.2064	27.3679	5.58319	0.000560618	1.55751	0	1.53267	0.733915	12.2941	22.5325	7.77085	7.22665	BC vs rod only
sCone_r2_peak_39210	chr6	147817133	147817333	1700049E15Rik	11.2017	8.55246	6.19843	0.00315328	0	0	-2.72315	0.0132844	32.272	46.4732	80.2987	99.7278	BC vs rod only
sCone_r2_peak_39210	chr6	147817133	147817333	1700049E15Rik	11.2017	8.55246	6.19843	0.00315328	0	0	-2.72315	0.0132844	32.272	46.4732	80.2987	99.7278	Blue cone only vs BC
panBC_2_peak_70110	chr6	100435500	100435700	1700049E22Rik	131.22	152.234	10.0508	6.86871e-05	0	0	6.4513	0.000598487	0	0	0	5.78132	BC vs rod and Blue cone
panBC_2_peak_70111	chr6	100438769	100438969	1700049E22Rik	239.236	311.88	4.08504	6.45555e-13	14.7964	17.6188	1.8842	0.0130003	57.6285	46.4732	80.2987	111.29	BC vs rod and Blue cone
panBC_2_peak_70118	chr6	100558024	100558224	1700049E22Rik	96.0143	153.374	9.86997	6.59943e-08	0	0	5.17776	5.34371e-14	3.8419	5.63312	5.18056	0.722665	BC vs rod and Blue cone
panBC_2_peak_70120	chr6	100563865	100564065	1700049E22Rik	280.842	375.738	2.10695	0.000164443	73.9818	78.6068	1.311	0.372417	119.867	112.662	141.17	154.65	BC vs rod only
offBC_2_peak_40691	chr6	100500826	100501026	1700049E22Rik	22.4033	19.9557	4.2891	0.00725556	0.778756	1.35529	3.32037	0.0128247	3.8419	2.81656	0	1.44533	BC vs rod and Blue cone
onBC_2_peak_52533	chr6	100502582	100502782	1700049E22Rik	16.0024	21.6662	4.72879	0.0167303	0	1.35529	1.95616	0.55377	0	8.44968	2.59028	8.67198	BC vs rod only
sCone_r2_peak_38395	chr6	100439354	100439554	1700049E22Rik	76.0113	97.498	2.90959	0.000115841	10.9026	12.1976	0.86973	1	44.5661	32.3904	55.6911	56.3679	BC vs rod only
panBC_2_peak_8972	chr10	71667191	71667391	1700049L16Rik	18.4027	34.78	7.64078	0.000524959	0	0	2.96976	0.0959202	4.61028	9.85796	0	0	BC vs rod only
panBC_2_peak_8975	chr10	71857747	71857947	1700049L16Rik	74.4111	72.981	6.67593	4.12607e-06	0	1.35529	7.21717	3.11137e-08	0	0	2.59028	0	BC vs rod and Blue cone
panBC_2_peak_8977	chr10	71940361	71940561	1700049L16Rik	30.4045	55.3059	5.90757	0.000321266	0	1.35529	1.59334	0.686775	2.30514	14.0828	19.4271	21.68	BC vs rod only
panBC_2_peak_8978	chr10	71952667	71952867	1700049L16Rik	59.2088	58.7269	8.78556	5.55498e-06	0	0	8.31987	4.22524e-09	0	0	0	0	BC vs rod and Blue cone
panBC_2_peak_8980	chr10	72003400	72003600	1700049L16Rik	84.0125	76.4019	9.22858	8.95972e-07	0	0	5.04706	2.58933e-09	4.61028	2.81656	2.59028	0	BC vs rod and Blue cone
panBC_2_peak_8982	chr10	72058670	72058870	1700049L16Rik	16.0024	41.0518	5.28392	0.00244794	1.55751	0	2.9982	0.0329356	3.07352	5.63312	5.18056	1.44533	BC vs rod and Blue cone
panBC_2_peak_8983	chr10	72099257	72099457	1700049L16Rik	28.8043	35.3502	5.49567	0.00341076	0	1.35529	3.33735	0.0306829	9.22057	2.81656	0	0	BC vs rod and Blue cone
onBC_2_peak_6668	chr10	71895601	71895801	1700049L16Rik	14.4021	21.6662	4.62551	0.00853528	1.55751	0	2.78229	0.0556071	3.07352	0	5.18056	2.168	BC vs rod only
panBC_2_peak_18289	chr12	80877251	80877451	1700052I22Rik	49.6074	39.3413	4.96503	0.000284115	0	2.71058	4.05847	0.000207006	5.37866	2.81656	2.59028	0	BC vs rod and Blue cone
panBC_2_peak_18291	chr12	80922106	80922306	1700052I22Rik	27.2041	38.201	7.93872	7.82017e-05	0	0	6.06887	5.21213e-05	1.53676	0	0	0	BC vs rod and Blue cone
offBC_2_peak_10898	chr12	80885643	80885843	1700052I22Rik	17.6026	13.1138	4.3757	0.0231845	1.55751	0	2.72799	0.124048	4.61028	0	2.59028	1.44533	BC vs rod only
panBC_2_peak_43343	chr19	53076663	53076863	1700054A03Rik	54.4081	71.8406	5.4479	1.15895e-06	1.55751	1.35529	4.21798	2.81014e-08	4.61028	5.63312	2.59028	1.44533	BC vs rod and Blue cone
panBC_1_peak_53500	chr6	111912126	111912326	1700054K19Rik	30.4045	30.2187	7.82553	0.000398511	0	0	4.78512	0.00272109	0	5.63312	0	0	BC vs rod and Blue cone
panBC_2_peak_70420	chr6	111449020	111449220	1700054K19Rik	60.8091	95.7875	6.74393	7.77327e-06	1.55751	0	5.3173	3.37503e-08	3.07352	2.81656	2.59028	0	BC vs rod and Blue cone
panBC_2_peak_70421	chr6	111522870	111523070	1700054K19Rik	41.6062	44.4728	5.8792	0.000138592	1.55751	0	4.51302	1.03927e-05	1.53676	0	2.59028	2.89066	BC vs rod and Blue cone
panBC_2_peak_70422	chr6	111530064	111530264	1700054K19Rik	56.0084	85.5246	9.05014	1.26612e-05	0	0	6.57597	5.83269e-06	0	0	2.59028	0.722665	BC vs rod and Blue cone
panBC_2_peak_70425	chr6	111649783	111649983	1700054K19Rik	37.6056	54.7357	8.43494	3.6333e-05	0	0	6.52289	1.7668e-05	0	2.81656	0	0	BC vs rod and Blue cone
panBC_2_peak_70427b	chr6	111866402	111866602	1700054K19Rik	28.0042	42.1921	8.04029	9.32008e-05	0	0	3.55745	0.0053669	0	8.44968	3.88542	1.44533	BC vs rod and Blue cone
panBC_2_peak_70431	chr6	112026341	112026541	1700054K19Rik	34.4051	58.7269	8.44869	2.56086e-05	0	0	5.65051	1.38481e-05	3.07352	0	0	0	BC vs rod and Blue cone
panBC_2_peak_70432	chr6	112091237	112091437	1700054K19Rik	64.8097	72.981	6.55331	3.03754e-05	1.55751	0	4.31051	1.66673e-05	6.14704	8.44968	0	0	BC vs rod and Blue cone
panBC_2_peak_70433	chr6	112133633	112133833	1700054K19Rik	30.4045	50.1744	5.81834	0.000446379	0	1.35529	5.33648	3.55078e-05	0.768381	0	3.88542	0	BC vs rod and Blue cone
panBC_2_peak_70434	chr6	112191171	112191371	1700054K19Rik	43.2064	50.7446	6.03023	6.30344e-05	0	1.35529	4.03033	7.83e-06	4.61028	2.81656	2.59028	1.44533	BC vs rod and Blue cone
panBC_2_peak_70435	chr6	112195140	112195340	1700054K19Rik	76.8115	90.0859	4.27287	5.54697e-07	3.11502	5.42116	3.67187	1.49593e-07	3.8419	15.4911	5.18056	4.33599	BC vs rod and Blue cone
panBC_2_peak_70436	chr6	112197542	112197742	1700054K19Rik	143.221	213.811	7.95251	4.05674e-09	0	1.35529	3.20353	5.97229e-09	18.4411	30.9821	14.2466	15.8986	BC vs rod and Blue cone
panBC_2_peak_70438	chr6	112207322	112207522	1700054K19Rik	67.21	70.7003	4.58419	1.59907e-06	1.55751	4.06587	2.38112	0.00652918	13.8309	19.7159	10.3611	10.1173	BC vs rod and Blue cone
offBC_1_peak_45647	chr6	111866027	111866227	1700054K19Rik	40.8061	45.6131	5.91807	0.000462997	0	1.35529	2.667	0.0586615	7.68381	16.8994	2.59028	1.44533	BC vs rod only
onBC_2_peak_52759	chr6	111635665	111635865	1700054K19Rik	14.4021	34.2098	7.51459	0.000419324	0	0	3.19267	0.0364688	5.37866	2.81656	2.59028	0	BC vs rod and Blue cone
onBC_2_peak_52763	chr6	111982335	111982535	1700054K19Rik	20.8031	25.6574	7.44333	0.000742322	0	0	4.07629	0.0112691	0	4.22484	2.59028	0	BC vs rod and Blue cone
panBC_2_peak_48020	chr2	118307668	118307868	1700054M17Rik	70.4105	63.2882	3.92484	4.35574e-05	6.23005	2.71058	3.59026	1.21061e-05	3.07352	5.63312	6.47571	7.22665	BC vs rod and Blue cone
panBC_1_peak_4454	chr1	183854320	183854520	1700056E22Rik	30.4045	17.1049	7.47035	0.00105874	0	0	4.19826	0.0154062	1.53676	4.22484	0	0	BC vs rod and Blue cone
panBC_1_peak_4456	chr1	183868150	183868350	1700056E22Rik	68.0101	44.4728	8.71259	4.6668e-06	0	0	4.14062	2.11218e-06	2.30514	5.63312	2.59028	2.89066	BC vs rod and Blue cone
panBC_2_peak_6136	chr1	183821358	183821558	1700056E22Rik	87.213	83.8141	6.92487	0.00138941	0	1.35529	5.23434	0.00297322	6.14704	0	2.59028	0	BC vs rod and Blue cone
panBC_2_peak_6138	chr1	183862632	183862832	1700056E22Rik	108.816	102.059	9.62353	2.20328e-07	0	0	6.76834	1.22716e-10	0	2.81656	0	1.44533	BC vs rod and Blue cone
panBC_2_peak_6142	chr1	184004320	184004520	1700056E22Rik	75.2112	78.6826	9.17006	8.42764e-07	0	0	4.74404	1.46575e-09	3.07352	2.81656	2.59028	2.89066	BC vs rod and Blue cone
offBC_2_peak_3219	chr1	183892119	183892319	1700056E22Rik	9.60143	13.6839	6.44744	0.019748	0	0	4.4627	0.0828659	0	2.81656	0	0	BC vs rod only
offBC_2_peak_3220	chr1	183982239	183982439	1700056E22Rik	18.4027	26.7977	4.98554	0.00428947	0	1.35529	3.3231	0.0123106	3.07352	4.22484	2.59028	0	BC vs rod and Blue cone
onBC_1_peak_4343	chr1	183932123	183932323	1700056E22Rik	28.8043	31.9292	5.40882	0.0016825	0	1.35529	1.12123	1	19.9779	26.7573	6.47571	3.61333	BC vs rod only
offBC_1_peak_55478	chr9	92315047	92315247	1700057G04Rik	8.00119	13.6839	6.34833	0.00990011	0	0	2.60183	0.361969	0.768381	2.81656	2.59028	1.44533	BC vs rod only
panBC_1_peak_45326	chr4	124298784	124298984	1700057H15Rik	41.6062	27.3679	4.56539	0.000572384	1.55751	1.35529	3.70969	0.000483298	1.53676	0	5.18056	3.61333	BC vs rod and Blue cone
panBC_1_peak_45328	chr4	124506398	124506598	1700057H15Rik	42.4063	15.3944	4.3078	0.0104354	1.55751	1.35529	4.30869	0.00341869	3.07352	2.81656	0	0	BC vs rod and Blue cone
panBC_2_peak_59966	chr4	124292372	124292572	1700057H15Rik	44.8067	32.4993	5.16065	0.000114136	0	2.03293	1.10023	1	22.283	15.4911	14.2466	18.7893	BC vs rod only
sCone_r2_peak_32331	chr4	124228652	124228852	1700057H15Rik	19.2029	12.5436	3.4773	0.0417278	0	2.71058	-0.00711782	1	13.0625	8.44968	18.132	23.1253	BC vs rod only
sCone_r2_peak_32334	chr4	124329246	124329446	1700057H15Rik	6.40095	6.84197	-2.18653	0.140019	20.2477	39.981	-3.57172	8.60865e-05	49.1764	60.556	82.889	122.13	Blue cone only vs BC
sCone_r2_peak_32335	chr4	124389202	124389402	1700057H15Rik	8.80131	14.8243	0.0713309	1	7.78756	14.9082	-3.7133	3.94328e-10	127.551	135.195	176.139	192.952	Blue cone only vs BC
sCone_r2_peak_32336	chr4	124442008	124442208	1700057H15Rik	52.0078	35.3502	3.56273	0.000391497	6.23005	1.35529	-0.435287	1	57.6285	39.4318	62.1668	74.4345	BC vs rod only
sCone_r2_peak_32337	chr4	124478101	124478301	1700057H15Rik	4.80072	8.55246	5.65228	0.0297114	0	0	-1.64974	0.973838	9.22057	16.8994	18.132	39.7466	BC vs rod only
sCone_r2_peak_32338	chr4	124526158	124526358	1700057H15Rik	13.602	1.71049	-0.973639	1	12.4601	16.2635	-3.71205	0.000130001	58.3969	77.4554	111.382	136.584	Blue cone only vs BC
mCone_r3_peak_33624	chr6	143609200	143609400	1700060C16Rik	8.00119	15.9646	4.08078	0.0353415	0	1.35529	0.816232	1	4.61028	8.44968	10.3611	5.05866	BC vs rod only
panBC_2_peak_71643	chr6	143465239	143465439	1700060C16Rik	29.6044	36.4905	6.51543	0.000999748	0	0.677645	1.7535	0.345274	9.22057	15.4911	10.3611	5.78132	BC vs rod only
panBC_2_peak_71644	chr6	143599076	143599276	1700060C16Rik	61.6092	87.8052	5.72463	8.33355e-05	0	2.71058	1.7486	0.604696	4.61028	7.0414	27.198	49.1412	BC vs rod only
panBC_2_peak_71649	chr6	143862720	143862920	1700060C16Rik	65.6098	106.621	6.90523	1.6073e-06	0	1.35529	5.16216	2.51311e-10	3.8419	0	5.18056	0.722665	BC vs rod and Blue cone
panBC_2_peak_71652	chr6	143918697	143918897	1700060C16Rik	45.6068	49.0341	8.46874	1.88213e-05	0	0	3.45969	0.00131058	4.61028	7.0414	5.18056	1.44533	BC vs rod and Blue cone
offBC_1_peak_46484	chr6	143656657	143656857	1700060C16Rik	24.0036	19.9557	7.35921	0.000340619	0	0	4.48156	0.00139143	1.53676	2.81656	0	0	BC vs rod and Blue cone
onBC_1_peak_51137	chr6	143461478	143461678	1700060C16Rik	12.8019	17.6751	6.83639	0.00359977	0	0	6.3707	0.000644451	0	0	0	0	BC vs rod and Blue cone
sCone_r2_peak_39102	chr6	143859657	143859857	1700060C16Rik	99.2148	111.182	2.60679	2.09326e-05	14.0176	20.3293	-0.580146	1	147.529	121.112	164.483	193.674	BC vs rod only
panBC_1_peak_37683	chr2	158197788	158197988	1700060C20Rik	93.614	74.1213	3.8492	1.64575e-06	6.23005	5.42116	4.74958	1.17331e-10	5.37866	2.81656	2.59028	1.44533	BC vs rod and Blue cone
rod_r2_peak_23428	chr2	158179126	158179326	1700060C20Rik	14.4021	10.8331	-3.83997	1.04536e-10	158.088	198.55	-3.47541	8.89504e-10	128.32	98.5796	174.844	151.76	rod and Blue cone vs BC
panBC_1_peak_33411	chr2	9464951	9465151	1700061F12Rik	42.4063	23.3767	2.8183	0.0671391	3.11502	6.0988	3.09271	0.0182388	4.61028	0	7.77085	2.89066	BC vs Blue Cone only
panBC_2_peak_43951	chr2	8305138	8305338	1700061F12Rik	120.018	159.646	4.27147	1.69518e-11	7.78756	6.77645	3.07149	4.82136e-09	13.8309	19.7159	20.7223	14.4533	BC vs rod and Blue cone
panBC_2_peak_43952	chr2	8380356	8380556	1700061F12Rik	92.8138	118.594	6.20357	1.4003e-08	0	2.71058	4.42399	9.5749e-11	3.07352	11.2662	2.59028	4.33599	BC vs rod and Blue cone
panBC_2_peak_43957	chr2	8639393	8639593	1700061F12Rik	34.4051	33.0695	3.94384	0.000833654	3.11502	1.35529	1.47715	0.69969	7.68381	14.0828	18.132	10.1173	BC vs rod only
panBC_2_peak_43958	chr2	8645523	8645723	1700061F12Rik	38.4057	38.201	8.16311	4.33863e-05	0	0	4.34421	0.000145898	1.53676	2.81656	0	2.89066	BC vs rod and Blue cone
panBC_2_peak_43960a	chr2	8673852	8674052	1700061F12Rik	36.0054	46.1833	3.27566	0.00979267	1.55751	6.77645	0.756314	1	14.5992	16.8994	45.3299	21.68	BC vs rod only
panBC_2_peak_43960b	chr2	8674074	8674274	1700061F12Rik	48.8073	57.5865	5.19908	8.33856e-06	1.55751	1.35529	2.47376	0.00652354	7.68381	14.0828	9.06599	8.67198	BC vs rod and Blue cone
panBC_2_peak_43961	chr2	8713480	8713680	1700061F12Rik	35.2053	35.3502	5.58073	0.00129563	1.55751	0	4.43557	0.000683341	0	5.63312	2.59028	0	BC vs rod and Blue cone
panBC_2_peak_43962	chr2	8754220	8754420	1700061F12Rik	56.0084	66.7092	5.41984	2.09174e-06	0	2.71058	2.89924	0.000222568	6.91543	8.44968	5.18056	11.5626	BC vs rod and Blue cone
panBC_2_peak_43963	chr2	9175288	9175488	1700061F12Rik	46.4069	55.8761	8.58149	1.57763e-05	0	0	4.59519	2.84218e-05	5.37866	0	2.59028	0	BC vs rod and Blue cone
panBC_2_peak_43965	chr2	9330973	9331173	1700061F12Rik	35.2053	33.6397	5.54948	0.000827715	1.55751	0	5.14064	9.33439e-05	1.53676	0	2.59028	0	BC vs rod and Blue cone
panBC_2_peak_43968	chr2	9427689	9427889	1700061F12Rik	26.4039	37.0606	7.89361	0.000290559	0	0	3.23385	0.0461501	1.53676	5.63312	7.77085	0	BC vs rod and Blue cone
offBC_2_peak_25744	chr2	8708353	8708553	1700061F12Rik	3.20048	7.98229	5.40297	0.0438874	0	0	2.11809	0.719635	3.07352	0	0	1.44533	BC vs rod only
onBC_1_peak_31345	chr2	8601731	8601931	1700061F12Rik	17.6026	20.5259	7.15805	0.0012388	0	0	4.26177	0.0110179	1.53676	2.81656	0	0	BC vs rod and Blue cone
onBC_1_peak_31347	chr2	8663137	8663337	1700061F12Rik	41.6062	26.2275	7.98497	0.000198865	0	0	5.23689	0.000622386	0	0	0	2.89066	BC vs rod and Blue cone
rod_r1_peak_19055	chr2	9409118	9409318	1700061F12Rik	9.60143	4.56131	-2.98636	0.0169687	65.4155	44.7246	-1.4271	0.952752	19.9779	8.44968	18.132	26.7386	rod only vs BC
rod_r2_peak_20787	chr2	9422817	9423017	1700061F12Rik	7.20107	1.14033	-3.49295	0.0139962	43.6103	46.0799	-1.35932	1	9.22057	2.81656	10.3611	17.344	rod only vs BC
rod_r2_peak_20788	chr2	9488360	9488560	1700061F12Rik	3.20048	6.84197	-3.05318	0.00410041	46.7254	39.3034	-2.35761	0.0652173	28.4301	19.7159	34.9688	23.1253	rod only vs BC
panBC_1_peak_27969	chr17	56896588	56896788	1700061G19Rik	44.0066	33.6397	8.18056	6.02497e-05	0	0	3.91592	0.00124864	1.53676	8.44968	0	1.44533	BC vs rod and Blue cone
panBC_2_peak_54164b	chr3	117107950	117108150	1700061I17Rik	36.8055	62.1479	8.53566	2.34263e-05	0	0	4.78327	4.67099e-05	4.61028	0	0	1.44533	BC vs rod and Blue cone
panBC_2_peak_54165	chr3	117120484	117120684	1700061I17Rik	92.0137	123.726	6.20837	4.53553e-09	3.11502	0	3.59953	5.69429e-09	10.7573	4.22484	9.06599	10.1173	BC vs rod and Blue cone
panBC_2_peak_54166	chr3	117153023	117153223	1700061I17Rik	25.6038	46.7534	5.61243	0.00275024	1.55751	0	4.35833	0.00318093	6.14704	0	0	0	BC vs rod and Blue cone
panBC_2_peak_54167	chr3	117160180	117160380	1700061I17Rik	44.8067	72.981	3.08662	0.00595125	8.56632	5.42116	3.70147	9.52776e-05	6.91543	5.63312	2.59028	2.89066	BC vs rod and Blue cone
mCone_r1_peak_5969	chr11	23141546	23141746	1700061J23Rik	3.20048	3.99115	0.155816	1	3.11502	3.38822	-3.06731	0.0156521	43.0293	26.7573	18.132	32.5199	Blue cone only vs BC
sCone_r2_peak_6133	chr11	23140840	23141040	1700061J23Rik	34.4051	58.1567	2.01221	0.0508039	10.9026	12.1976	-2.33552	0.000285809	199.779	218.283	275.865	249.319	Blue cone only vs BC
onBC_2_peak_2338	chr1	95950517	95950717	1700063A18Rik	30.4045	21.6662	7.60417	0.000778366	0	0	4.84468	0.00488935	3.07352	0	0	0	BC vs rod and Blue cone
panBC_2_peak_64233	chr5	91692240	91692440	1700063O14Rik	52.0078	78.1124	5.19629	1.52063e-05	0	3.38822	1.81544	0.309257	33.0404	22.5325	7.77085	10.1173	BC vs rod only
panBC_2_peak_64235	chr5	91730970	91731170	1700063O14Rik	64.8097	82.6738	7.66634	5.65969e-05	0.778756	0	6.20764	1.18524e-08	0	2.81656	2.59028	0	BC vs rod and Blue cone
panBC_2_peak_64236	chr5	91783031	91783231	1700063O14Rik	32.8049	39.3413	8.07874	4.24928e-05	0	0	5.28611	2.73178e-05	0	0	0	2.89066	BC vs rod and Blue cone
panBC_2_peak_64240	chr5	91861500	91861700	1700063O14Rik	32.0048	47.8938	8.22895	2.23446e-05	0	0	3.33881	0.000735408	4.61028	2.81656	7.77085	1.44533	BC vs rod and Blue cone
offBC_1_peak_41722b	chr5	91692459	91692659	1700063O14Rik	44.8067	48.4639	5.996	8.22691e-05	1.55751	0	2.68653	0.00819822	8.45219	8.44968	10.3611	2.89066	BC vs rod and Blue cone
onBC_1_peak_45748	chr5	91693384	91693584	1700063O14Rik	25.6038	39.9115	3.8961	0.0127937	3.11502	1.35529	2.68189	0.103545	5.37866	11.2662	5.18056	0	BC vs rod only
onBC_1_peak_45751	chr5	91801673	91801873	1700063O14Rik	16.8025	26.7977	7.35374	0.000932407	0	0	3.61131	0.0305591	2.30514	2.81656	2.59028	0	BC vs rod and Blue cone
onBC_1_peak_45752	chr5	91818363	91818563	1700063O14Rik	24.8037	22.8066	4.03447	0.00631686	1.55751	1.35529	2.55098	0.0766139	3.07352	2.81656	5.18056	5.05866	BC vs rod only
sCone_r2_peak_34880	chr5	91826880	91827080	1700063O14Rik	4.80072	3.42098	-1.17913	1	11.6813	6.77645	-3.25467	0.00257864	36.8823	56.3312	25.9028	36.1333	Blue cone only vs BC
rod_r2_peak_4299	chr10	119040292	119040492	1700064J06Rik	16.0024	17.6751	-3.05807	9.80157e-06	125.38	155.858	-2.15285	0.0105278	76.0697	105.621	50.5105	69.3759	rod and Blue cone vs BC
rod_r2_peak_4301	chr10	119064465	119064665	1700064J06Rik	34.4051	19.3856	-2.20788	0.00442172	120.707	124.009	-1.83216	0.04654	80.68	125.337	75.1182	97.5598	rod and Blue cone vs BC
rod_r2_peak_4304	chr10	119082008	119082208	1700064J06Rik	17.6026	5.70164	-4.6519	6.22973e-08	288.919	282.578	-2.55985	0.0171329	112.952	85.9051	34.9688	33.9653	rod and Blue cone vs BC
rod_r2_peak_4306	chr10	119098677	119098877	1700064J06Rik	6.40095	7.98229	-2.68348	0.0217113	37.3803	55.5669	-1.82876	0.357193	18.4411	28.1656	18.132	37.5786	rod only vs BC
rod_r2_peak_4308	chr10	119110737	119110937	1700064J06Rik	12.8019	12.5436	-2.90467	2.98613e-05	98.902	90.8044	-2.60052	0.000172207	88.3638	64.7809	81.5939	71.5439	rod and Blue cone vs BC
rod_r2_peak_4309	chr10	119135207	119135407	1700064J06Rik	12.8019	19.9557	-4.37	1.47083e-22	326.299	365.251	-3.90509	1.94861e-19	239.735	273.206	239.601	250.765	rod and Blue cone vs BC
rod_r2_peak_4311	chr10	119162557	119162757	1700064J06Rik	12.0018	5.70164	-3.23568	2.80131e-05	73.2031	88.0938	-2.72307	0.00066003	54.555	50.6981	51.8056	67.9305	rod and Blue cone vs BC
sCone_r2_peak_5533	chr10	119055668	119055868	1700064J06Rik	0	5.13147	-4.45865	0.000362392	49.0616	73.1856	-4.28463	0.000284784	27.6617	36.6153	60.8716	91.0558	rod and Blue cone vs BC
sCone_r2_peak_5538	chr10	119090767	119090967	1700064J06Rik	1.60024	6.84197	-3.49348	0.000120003	50.6192	50.8234	-3.5691	2.35629e-05	50.7131	60.556	58.2814	45.5279	rod and Blue cone vs BC
sCone_r2_peak_5542	chr10	119114749	119114949	1700064J06Rik	8.00119	7.41213	1.08866	1	3.11502	4.06587	-3.02781	0.000363973	63.7756	64.7809	46.6251	74.4345	Blue cone only vs BC
sCone_r2_peak_5545	chr10	119146143	119146343	1700064J06Rik	9.60143	8.55246	-4.30644	6.80876e-12	189.238	168.056	-3.78587	4.9324e-10	96.816	88.7216	143.761	166.936	rod and Blue cone vs BC
mCone_r1_peak_10566	chr12	99686735	99686935	1700064M15Rik	20.003	18.8154	3.73998	0.0204422	1.55751	1.35529	-1.44335	0.925516	69.9226	94.3547	20.7223	26.7386	BC vs rod only
panBC_2_peak_19006	chr12	99609803	99610003	1700064M15Rik	76.8115	112.322	4.44247	2.06189e-06	4.67254	4.06587	4.76824	4.23193e-09	1.53676	2.81656	7.77085	2.89066	BC vs rod and Blue cone
panBC_2_peak_19008	chr12	99627897	99628097	1700064M15Rik	224.834	255.433	1.76751	0.016437	55.2917	85.3833	0.386862	1	187.485	136.603	182.615	224.026	BC vs rod only
panBC_2_peak_19014	chr12	99721522	99721722	1700064M15Rik	101.615	106.621	4.71371	1.41037e-08	3.11502	4.74351	1.82398	0.0866858	31.5036	42.2484	27.198	18.7893	BC vs rod only
offBC_1_peak_12499	chr12	99603503	99603703	1700064M15Rik	22.4033	27.938	7.56021	0.000216829	0	0	5.65337	0.000265109	0	2.81656	0	0	BC vs rod and Blue cone
offBC_2_peak_11307	chr12	99721312	99721512	1700064M15Rik	35.2053	44.4728	8.2222	3.26877e-05	0	0	1.73941	0.465018	9.22057	16.8994	19.4271	4.33599	BC vs rod only
onBC_2_peak_14256	chr12	99627264	99627464	1700064M15Rik	52.8079	51.8849	3.02692	0.00141667	3.11502	9.48703	1.60847	0.371876	19.9779	19.7159	15.5417	13.7306	BC vs rod only
onBC_2_peak_14261	chr12	99735425	99735625	1700064M15Rik	22.4033	23.3767	7.42079	0.000613777	0	0	2.6773	0.143429	1.53676	7.0414	0	5.78132	BC vs rod only
sCone_r2_peak_10925	chr12	99648890	99649090	1700064M15Rik	1.60024	1.14033	-1.56514	0.910651	3.89378	4.06587	-3.7525	0.021219	14.5992	14.0828	18.132	25.2933	Blue cone only vs BC
mCone_r2_peak_27420	chr6	35426380	35426580	1700065J11Rik	16.8025	13.6839	4.37198	0.0146371	1.55751	0	-1.6447	0.594234	43.0293	83.0885	29.7882	35.4106	BC vs rod only
panBC_2_peak_67736	chr6	35338710	35338910	1700065J11Rik	32.8049	45.0429	8.18921	4.29717e-05	0	0	4.54711	9.97508e-05	2.30514	2.81656	0	1.44533	BC vs rod and Blue cone
panBC_2_peak_67737	chr6	35379976	35380176	1700065J11Rik	91.2136	96.9278	3.79529	2.72814e-05	14.0176	0	1.0473	1	40.7242	59.1477	49.2154	34.6879	BC vs rod only
panBC_2_peak_67738	chr6	35381117	35381317	1700065J11Rik	102.415	148.243	4.84169	2.04966e-10	6.23005	2.71058	2.13904	0.00479532	26.8933	35.207	29.7882	23.848	BC vs rod and Blue cone
rod_r2_peak_2461	chr1	192829059	192829259	1700065J18Rik	114.417	107.191	-1.9369	0.000144728	380.033	466.897	-1.01577	1	259.713	204.201	194.271	231.976	rod only vs BC
panBC_2_peak_69094	chr6	73518106	73518306	1700065L07Rik	56.8085	101.489	9.21609	7.71993e-07	0	0	3.2452	1.29413e-05	10.7573	2.81656	9.06599	9.39465	BC vs rod and Blue cone
panBC_2_peak_69096	chr6	73587843	73588043	1700065L07Rik	27.2041	65.5688	8.44508	2.77287e-05	0	0	4.01723	0.000434671	1.53676	2.81656	7.77085	0.722665	BC vs rod and Blue cone
panBC_2_peak_69097	chr6	73611835	73612035	1700065L07Rik	70.4105	111.752	5.97367	3.18098e-06	1.55751	1.35529	5.64092	4.20619e-08	6.14704	0	0	0	BC vs rod and Blue cone
panBC_2_peak_69099	chr6	73644905	73645105	1700065L07Rik	24.0036	33.6397	7.75672	0.000129739	0	0	7.29103	1.67949e-06	0	0	0	0	BC vs rod and Blue cone
panBC_2_peak_69103	chr6	73887988	73888188	1700065L07Rik	32.8049	45.0429	8.18985	3.11927e-05	0	0	6.32616	1.13124e-05	0	0	0	1.44533	BC vs rod and Blue cone
panBC_2_peak_69107	chr6	75035287	75035487	1700065L07Rik	84.8127	123.726	5.6107	7.60778e-08	0	4.06587	1.63836	0.367066	16.9044	22.5325	38.8542	54.9226	BC vs rod only
panBC_2_peak_69109	chr6	75253485	75253685	1700065L07Rik	17.6026	33.6397	7.5867	0.000841839	0	0	3.90056	0.0233174	0	5.63312	2.59028	0	BC vs rod and Blue cone
panBC_2_peak_69110	chr6	75284492	75284692	1700065L07Rik	23.2035	39.3413	7.87619	9.5406e-05	0	0	5.44176	0.000126601	1.53676	1.40828	0	0	BC vs rod and Blue cone
onBC_1_peak_49321	chr6	73715391	73715591	1700065L07Rik	19.2029	28.5082	7.48143	0.00371756	0	0	4.33754	0.0493778	0	5.63312	0	0	BC vs rod and Blue cone
onBC_1_peak_49324	chr6	74346574	74346774	1700065L07Rik	17.6026	19.9557	7.13603	0.00136283	0	0	4.69839	0.00739748	1.53676	1.40828	0	0	BC vs rod and Blue cone
onBC_1_peak_49328	chr6	75341078	75341278	1700065L07Rik	10.4016	16.5348	6.65886	0.00806369	0	0	4.77024	0.0299032	0	0	1.29514	0.722665	BC vs rod and Blue cone
onBC_2_peak_51799	chr6	73612403	73612603	1700065L07Rik	26.4039	44.4728	4.61487	0.00094885	1.55751	1.35529	5.55266	5.36034e-05	0	1.40828	2.59028	0	BC vs rod and Blue cone
mCone_r3_peak_361	chr1	39843890	39844090	1700066B17Rik	0.800119	2.28066	-1.43457	0.996689	4.67254	4.06587	-3.65874	0.0200044	26.1249	23.9408	15.5417	15.8986	Blue cone only vs BC
panBC_1_peak_774a	chr1	39868040	39868240	1700066B17Rik	38.4057	35.9203	4.67768	0.000657561	1.55751	1.35529	5.18078	3.82205e-05	0	2.81656	2.59028	0	BC vs rod and Blue cone
panBC_1_peak_774b	chr1	39868255	39868455	1700066B17Rik	52.8079	26.7977	8.21249	3.83201e-05	0	0	4.71468	5.61374e-05	1.53676	2.81656	2.59028	0	BC vs rod and Blue cone
offBC_1_peak_1759	chr1	88957267	88957467	1700067G17Rik	26.4039	33.0695	6.36406	0.00249778	0	0.677645	2.16708	0.23453	0.768381	11.2662	10.3611	5.78132	BC vs rod only
sCone_r2_peak_1198	chr1	88969104	88969304	1700067G17Rik	12.8019	15.9646	-1.9901	0.0193075	59.9642	55.5669	-4.31151	5.58244e-21	203.621	278.839	339.327	333.871	rod and Blue cone vs BC
rod_r2_peak_17227	chr17	48066082	48066282	1700067P10Rik	8.00119	5.70164	-3.78786	2.82662e-07	84.8844	100.969	-3.142	2.95094e-05	63.0072	56.3312	50.5105	66.4852	rod and Blue cone vs BC
sCone_r2_peak_20393	chr17	48065158	48065358	1700067P10Rik	52.8079	83.2439	-2.07854	0.00398832	295.149	283.256	-1.74894	0.0374825	176.728	160.544	295.292	286.898	rod and Blue cone vs BC
sCone_r2_peak_20395	chr17	48067864	48068064	1700067P10Rik	2.40036	5.70164	-3.04778	0.0191065	24.9202	44.0469	-3.2427	0.00548852	27.6617	30.9821	31.0834	67.2079	rod and Blue cone vs BC
panBC_2_peak_70737	chr6	118252818	118253018	1700069P05Rik	64.0095	96.3577	6.78699	1.65519e-06	1.55751	0	5.06439	1.39736e-10	0.768381	2.81656	2.59028	3.61333	BC vs rod and Blue cone
panBC_1_peak_10519	chr11	81660168	81660368	1700071K01Rik	34.4051	11.4033	7.41434	0.00106073	0	0	2.47243	0.297833	4.61028	7.0414	3.88542	1.44533	BC vs rod only
panBC_2_peak_13896	chr11	81591017	81591217	1700071K01Rik	28.8043	33.0695	4.41708	0.000493258	1.55751	1.35529	0.840258	1	13.8309	30.9821	11.6563	14.4533	BC vs rod only
panBC_2_peak_13900	chr11	81634938	81635138	1700071K01Rik	70.4105	53.5954	5.83529	7.72329e-06	0.778756	1.35529	1.62608	0.420531	17.6728	36.6153	9.06599	18.0666	BC vs rod only
offBC_1_peak_9255	chr11	81476315	81476515	1700071K01Rik	16.0024	14.8243	4.38154	0.0272949	1.55751	0	1.34979	1	3.07352	2.81656	5.18056	12.2853	BC vs rod only
onBC_1_peak_9968	chr11	81659081	81659281	1700071K01Rik	20.8031	26.2275	7.46228	0.000285069	0	0	3.02165	0.0279686	0.768381	8.44968	2.59028	1.44533	BC vs rod and Blue cone
sCone_r2_peak_7710	chr11	81534834	81535034	1700071K01Rik	32.8049	26.2275	3.0123	0.00310132	4.67254	2.71058	-1.74011	0.123867	97.5843	125.337	76.4133	93.9465	BC vs rod only
sCone_r2_peak_7711	chr11	81588728	81588928	1700071K01Rik	45.6068	35.3502	2.99428	0.00254293	4.67254	5.42116	-0.108193	1	35.3455	32.3904	37.5591	66.4852	BC vs rod only
sCone_r2_peak_7712	chr11	81613318	81613518	1700071K01Rik	69.6104	35.9203	4.59782	1.32603e-05	1.55751	2.71058	0.310444	1	43.0293	28.1656	36.264	59.2585	BC vs rod only
sCone_r2_peak_7714	chr11	81671817	81672017	1700071K01Rik	14.4021	7.98229	6.36981	0.00222111	0	0	-1.02432	1	17.6728	16.8994	28.4931	26.7386	BC vs rod only
rod_r2_peak_17045	chr17	43581063	43581263	1700071M16Rik	9.60143	13.6839	-2.40402	0.0278229	60.743	63.6986	-1.47634	0.68367	33.8087	23.9408	42.7397	30.3519	rod only vs BC
rod_r2_peak_39143	chr9	58398634	58398834	1700072B07Rik	12.8019	3.99115	-3.80249	4.01134e-06	86.4419	138.24	-3.42455	1.37058e-05	56.0918	98.5796	112.677	80.9385	rod and Blue cone vs BC
rod_r2_peak_32716	chr6	120592335	120592535	1700072O05Rik	47.207	44.4728	-3.2688	1.83715e-25	452.457	428.949	-2.91105	4.34364e-21	354.992	342.212	309.539	364.946	rod and Blue cone vs BC
sCone_r2_peak_38678	chr6	120550181	120550381	1700072O05Rik	4.0006	3.42098	-2.78489	0.0114536	24.9202	25.7505	-4.24523	2.60599e-07	49.1764	76.0471	75.1182	79.4932	rod and Blue cone vs BC
panBC_2_peak_71694	chr6	145381167	145381367	1700073E17Rik	95.2142	84.3842	5.62412	3.04881e-07	2.33627	1.35529	5.3545	1.0436e-09	2.30514	5.63312	0	1.44533	BC vs rod and Blue cone
rod_r2_peak_33101	chr6	145338953	145339153	1700073E17Rik	10.4016	9.12262	-3.63651	8.54419e-08	103.575	137.562	-3.12322	3.35527e-06	77.6064	63.3726	90.6599	104.786	rod and Blue cone vs BC
rod_r2_peak_33106	chr6	145404022	145404222	1700073E17Rik	3.20048	3.99115	-3.50429	0.0254391	42.8316	39.3034	-2.41716	0.262793	25.3566	40.8401	7.77085	4.33599	rod only vs BC
sCone_r2_peak_39129	chr6	145340061	145340261	1700073E17Rik	36.0054	33.6397	-2.38185	6.93631e-07	183.786	178.221	-2.48943	2.76497e-09	190.558	191.526	207.223	191.506	rod and Blue cone vs BC
panBC_1_peak_18306	chr13	119656893	119657093	1700074H08Rik	47.207	28.5082	8.14246	6.84503e-05	0	0	3.59621	0.00373559	6.14704	5.63312	0	0.722665	BC vs rod and Blue cone
rod_r1_peak_10453	chr13	119661544	119661744	1700074H08Rik	0	7.98229	-2.97019	0.0475512	43.6103	23.0399	-2.45871	0.155634	29.9668	25.349	20.7223	17.344	rod only vs BC
rod_r2_peak_11373	chr13	119653013	119653213	1700074H08Rik	1.60024	1.14033	-4.12864	0.0328315	24.9202	22.3623	-1.61013	1	9.22057	2.81656	2.59028	1.44533	rod only vs BC
mCone_r3_peak_21384	chr2	4024231	4024431	1700080N15Rik	7.20107	8.55246	5.885	0.0125362	0	0	0.880406	1	5.37866	5.63312	5.18056	1.44533	BC vs rod only
panBC_2_peak_43738	chr2	4017625	4017825	1700080N15Rik	60.8091	96.3577	6.75729	2.2125e-06	1.55751	0	3.40166	2.33733e-06	7.68381	9.85796	10.3611	3.61333	BC vs rod and Blue cone
panBC_2_peak_43739	chr2	4018505	4018705	1700080N15Rik	94.4141	127.147	7.25522	1.01876e-07	1.55751	0	2.22618	0.000800342	26.1249	21.1242	25.9028	21.68	BC vs rod and Blue cone
panBC_2_peak_43740	chr2	4019084	4019284	1700080N15Rik	46.4069	57.0164	5.14376	8.54877e-06	3.11502	0	1.51184	0.490375	22.283	14.0828	18.132	17.344	BC vs rod only
panBC_2_peak_43743	chr2	4059759	4059959	1700080N15Rik	37.6056	71.2705	6.25114	9.19879e-05	0	1.35529	6.77147	2.29263e-06	0	0	2.59028	0	BC vs rod and Blue cone
panBC_2_peak_43745	chr2	4098981	4099181	1700080N15Rik	58.4087	87.2351	9.09318	1.79198e-06	0	0	3.46571	5.36524e-05	7.68381	8.44968	2.59028	7.22665	BC vs rod and Blue cone
panBC_2_peak_43746	chr2	4101390	4101590	1700080N15Rik	92.8138	122.015	7.20704	2.35442e-07	1.55751	0	9.18779	2.25291e-12	0	0	0	0	BC vs rod and Blue cone
offBC_1_peak_28667	chr2	4107282	4107482	1700080N15Rik	13.602	32.4993	4.97216	0.00732849	1.55751	0	2.72637	0.109864	2.30514	2.81656	6.47571	2.89066	BC vs rod only
offBC_2_peak_25652	chr2	4127609	4127809	1700080N15Rik	4.80072	9.12262	5.71359	0.0258894	0	0	2.03229	0.727642	3.8419	0	0	2.168	BC vs rod only
onBC_1_peak_31222	chr2	4120357	4120557	1700080N15Rik	26.4039	30.2187	7.72808	0.000305243	0	0	3.21533	0.036544	4.61028	5.63312	2.59028	0	BC vs rod and Blue cone
onBC_2_peak_32762	chr2	3958115	3958315	1700080N15Rik	21.6032	26.7977	7.50293	0.000365406	0	0	3.38525	0.0184478	0.768381	2.81656	5.18056	1.44533	BC vs rod and Blue cone
onBC_2_peak_32763	chr2	3976251	3976451	1700080N15Rik	24.0036	26.2275	5.09946	0.00210321	1.55751	0	1.65338	0.595529	9.22057	8.44968	5.18056	8.67198	BC vs rod only
mCone_r2_peak_35549	chrX	51990514	51990714	1700080O16Rik	16.0024	10.2629	6.61319	0.00385785	0	0	-0.124983	1	12.2941	23.9408	20.7223	1.44533	BC vs rod only
panBC_2_peak_86776	chrX	51913353	51913553	1700080O16Rik	53.608	59.8672	5.71065	7.08221e-06	0.778756	1.35529	3.66271	4.88757e-06	3.07352	8.44968	5.18056	2.89066	BC vs rod and Blue cone
onBC_2_peak_48901	chr5	119097773	119097973	1700081H04Rik	24.0036	12.5436	7.07692	0.000337233	0	0	0.383936	1	12.2941	16.8994	15.5417	11.5626	BC vs rod only
rod_r2_peak_21170	chr2	30237530	30237730	1700084E18Rik	295.244	253.723	-1.44024	0.0224683	710.226	775.903	-0.605558	1	386.495	401.36	435.167	443.716	rod only vs BC
panBC_2_peak_22320	chr13	70075543	70075743	1700084F23Rik	34.4051	41.622	8.15362	6.91932e-05	0	0	3.19612	0.0136743	1.53676	11.2662	5.18056	0.722665	BC vs rod and Blue cone
panBC_2_peak_28704	chr15	33333211	33333411	1700084J12Rik	31.2047	31.359	4.87053	0.001411	0	2.03293	4.65098	0.000256946	1.53676	2.81656	1.29514	0	BC vs rod and Blue cone
panBC_2_peak_28705	chr15	33342346	33342546	1700084J12Rik	162.424	229.776	8.07454	3.11891e-09	1.55751	0	7.30752	5.83042e-16	0	4.22484	2.59028	0	BC vs rod and Blue cone
mCone_r1_peak_10224	chr12	83168863	83169063	1700085C21Rik	1.60024	0	-3.19559	0.233649	6.23005	6.77645	-4.89489	0.0124437	38.419	23.9408	19.4271	2.89066	Blue cone only vs BC
mCone_r2_peak_7894	chr12	83100495	83100695	1700085C21Rik	13.602	2.28066	5.87494	0.0268724	0	0	-1.47498	1	25.3566	49.2898	10.3611	2.89066	BC vs rod only
panBC_2_peak_18384	chr12	82820175	82820375	1700085C21Rik	120.818	116.313	8.34997	6.10041e-06	0.778756	0	5.33134	3.26945e-13	3.8419	8.44968	0	0.722665	BC vs rod and Blue cone
onBC_1_peak_13134	chr12	83021554	83021754	1700085C21Rik	28.8043	21.0961	3.50065	0.0134148	3.11502	1.35529	3.65882	0.00318245	1.53676	2.81656	2.59028	1.44533	BC vs rod and Blue cone
rod_r2_peak_8853	chr12	83038210	83038410	1700085C21Rik	72.0107	58.1567	-1.77839	0.0475322	218.052	227.011	-1.14809	1	123.709	94.3547	181.32	174.162	rod only vs BC
rod_r2_peak_8857	chr12	83106049	83106249	1700085C21Rik	11.2017	9.12262	-2.35831	0.0441887	51.3979	52.1787	-1.21404	1	30.7352	19.7159	20.7223	21.68	rod only vs BC
rod_r2_peak_8859	chr12	83122646	83122846	1700085C21Rik	4.80072	3.42098	-3.47347	0.0018162	45.9466	44.0469	-3.00019	0.00929466	37.6507	52.1063	20.7223	20.2346	rod and Blue cone vs BC
rod_r2_peak_8861	chr12	83169618	83169818	1700085C21Rik	35.2053	44.4728	-1.91369	0.00876523	150.3	151.792	-1.42843	0.292841	124.478	102.804	97.1356	105.509	rod only vs BC
sCone_r2_peak_10580	chr12	82914179	82914379	1700085C21Rik	8.00119	13.6839	-1.95497	0.187255	35.044	50.1457	-2.26713	0.0445476	47.6396	29.5739	53.1008	79.4932	Blue cone only vs BC
sCone_r2_peak_10585b	chr12	83044686	83044886	1700085C21Rik	11.2017	10.2629	-3.16652	0.00044725	91.8932	100.291	-2.69779	0.00342768	48.408	40.8401	81.5939	105.509	rod and Blue cone vs BC
panBC_2_peak_18007	chr12	74284119	74284319	1700086L19Rik	108.816	185.873	4.73583	4.09505e-09	9.34507	2.03293	2.38232	0.00372431	35.3455	43.6567	18.132	17.344	BC vs rod and Blue cone
panBC_2_peak_39269	chr18	38241010	38241210	1700086O06Rik	145.622	196.707	2.90039	1.79701e-07	17.1326	28.4611	0.495617	1	90.6689	154.911	116.563	127.912	BC vs rod only
rod_r1_peak_16945b	chr18	38250458	38250658	1700086O06Rik	95.2142	96.3577	-2.28385	1.21391e-09	494.51	439.114	-1.65052	0.00106271	305.047	264.757	301.768	327.367	rod and Blue cone vs BC
rod_r2_peak_13909	chr15	79141159	79141359	1700088E04Rik	101.615	60.4374	-2.13662	0.000819755	353.555	353.731	-1.30974	0.532746	188.253	205.609	203.337	200.901	rod only vs BC
panBC_2_peak_79779	chr8	77630242	77630442	1700092C02Rik	78.4117	94.6472	2.91276	0.00161654	9.34507	13.5529	1.71823	0.255608	23.0514	30.9821	25.9028	26.0159	BC vs rod only
panBC_2_peak_20714	chr13	26155063	26155263	1700092E19Rik	88.8133	144.251	7.34002	1.81772e-07	0	1.35529	4.32827	8.01143e-11	8.45219	9.85796	2.59028	2.89066	BC vs rod and Blue cone
panBC_2_peak_20715	chr13	26158792	26158992	1700092E19Rik	49.6074	63.2882	8.72361	2.80741e-05	0	0	3.81142	0.00298246	1.53676	14.0828	2.59028	0	BC vs rod and Blue cone
panBC_2_peak_20721	chr13	26287445	26287645	1700092E19Rik	60.8091	67.2793	5.48846	1.16099e-05	0	2.71058	7.00803	3.43096e-07	0	2.81656	0	0	BC vs rod and Blue cone
panBC_2_peak_20724	chr13	26386115	26386315	1700092E19Rik	19.2029	32.4993	7.59893	0.000814084	0	0	4.26466	0.0120331	0	5.63312	0	0.722665	BC vs rod and Blue cone
panBC_2_peak_20730	chr13	26519030	26519230	1700092E19Rik	55.2082	54.7357	8.68432	7.23012e-06	0	0	6.7867	1.00191e-06	0	0	2.59028	0	BC vs rod and Blue cone
offBC_1_peak_13567	chr13	26172882	26173082	1700092E19Rik	5.60084	26.2275	6.90578	0.00435344	0	0	4.3709	0.0327868	0.768381	2.81656	0	0	BC vs rod and Blue cone
offBC_1_peak_13569	chr13	26283584	26283784	1700092E19Rik	35.2053	45.6131	8.2424	4.58037e-05	0	0	5.2881	4.60105e-05	0	2.81656	2.59028	0	BC vs rod and Blue cone
offBC_1_peak_13570	chr13	26350920	26351120	1700092E19Rik	6.40095	5.70164	5.49815	0.0254798	0	0	1.59379	1	1.53676	2.81656	2.59028	1.44533	BC vs rod only
onBC_2_peak_15575	chr13	26340978	26341178	1700092E19Rik	46.4069	35.3502	6.80875	0.000665099	0.778756	0	4.37009	5.00649e-05	3.07352	2.81656	2.59028	0	BC vs rod and Blue cone
panBC_1_peak_11727	chr11	114314070	114314270	1700092K14Rik	46.4069	26.7977	5.633	0.000715971	1.55751	0	6.18557	3.99317e-05	0	0	2.59028	0	BC vs rod and Blue cone
offBC_1_peak_10241	chr11	114198399	114198599	1700092K14Rik	42.4063	23.3767	4.49241	0.00036919	1.55751	1.35529	1.6257	0.467793	9.22057	16.8994	7.77085	9.39465	BC vs rod only
offBC_2_peak_9247	chr11	114202872	114203072	1700092K14Rik	25.6038	13.6839	3.77596	0.0128515	0	2.71058	0.945467	1	9.22057	5.63312	15.5417	10.1173	BC vs rod only
onBC_2_peak_11491	chr11	114165770	114165970	1700092K14Rik	40.006	33.6397	8.10412	3.5395e-05	0	0	5.70434	2.05125e-05	1.53676	0	0	0.722665	BC vs rod and Blue cone
panBC_2_peak_9130	chr10	76368751	76368951	1700094J05Rik	52.8079	49.6043	3.98597	0.00156916	2.33627	4.06587	1.37527	0.994849	11.5257	8.44968	16.8368	40.4692	BC vs rod only
panBC_2_peak_68363	chr6	52428963	52429163	1700094M24Rik	84.0125	83.2439	5.8494	1.29269e-07	1.55751	1.35529	5.28068	1.01718e-10	0	4.22484	0	4.33599	BC vs rod and Blue cone
mCone_r1_peak_33890	chr5	112759597	112759797	1700095B10Rik	5.60084	3.42098	1.01438	1	3.11502	1.35529	-4.23958	0.000766396	121.404	156.319	28.4931	31.0746	Blue cone only vs BC
mCone_r1_peak_33892	chr5	112790780	112790980	1700095B10Rik	1.60024	6.84197	1.62447	0.934309	0	2.71058	-3.93584	0.0125897	99.8895	133.787	15.5417	15.8986	Blue cone only vs BC
panBC_2_peak_64947	chr5	112740778	112740978	1700095B10Rik	59.2088	42.7623	3.57513	0.000716622	1.55751	6.77645	0.469926	1	33.8087	66.1891	25.9028	23.1253	BC vs rod only
rod_r2_peak_27976	chr4	138067262	138067462	1700095J12Rik	4.80072	5.13147	-4.07181	1.7388e-05	67.7518	99.6138	-3.05266	0.00284364	36.8823	46.4732	38.8542	43.3599	rod and Blue cone vs BC
rod_r2_peak_27977	chr4	138073143	138073343	1700095J12Rik	66.4099	67.2793	-2.80217	8.03778e-15	456.351	476.384	-1.33749	0.220416	183.643	168.994	155.417	166.213	rod only vs BC
rod_r2_peak_27978	chr4	138101989	138102189	1700095J12Rik	40.8061	28.5082	-3.29736	1.321e-15	309.945	361.862	-2.56857	4.57196e-09	185.18	232.366	183.91	211.018	rod and Blue cone vs BC
mCone_r1_peak_8567	chr11	109326335	109326535	1700096J18Rik	17.6026	14.8243	5.48571	0.0169294	0	0.677645	0.172308	1	18.4411	22.5325	12.9514	4.33599	BC vs rod only
panBC_2_peak_15097	chr11	109347719	109347919	1700096J18Rik	83.2124	70.7003	2.28019	0.0266625	13.2389	18.2964	2.18025	0.0234272	12.2941	7.0414	15.5417	30.3519	BC vs rod and Blue cone
onBC_2_peak_46506	chr5	25552538	25552738	1700096K18Rik	33.605	27.938	7.84543	0.000120421	0	0	4.65769	0.000358538	2.30514	2.81656	0	0	BC vs rod and Blue cone
rod_r2_peak_28896	chr5	25537004	25537204	1700096K18Rik	3.20048	11.4033	-5.477	1.92178e-10	335.644	337.467	-3.03703	0.00245244	107.573	83.0885	29.7882	27.4613	rod and Blue cone vs BC
sCone_r2_peak_33952	chr5	25537214	25537414	1700096K18Rik	4.80072	1.14033	-4.78156	5.86301e-06	70.8668	81.995	-4.13509	7.11464e-05	47.6396	81.6802	25.9028	41.1919	rod and Blue cone vs BC
mCone_r1_peak_41832	chr8	87603075	87603275	1700096P03Rik	40.006	28.5082	3.96068	0.00105236	3.11502	1.35529	-0.533865	1	66.0807	71.8223	24.6077	35.4106	BC vs rod only
mCone_r1_peak_41834	chr8	87656479	87656679	1700096P03Rik	8.00119	14.2541	1.52654	0.694716	1.55751	6.0988	-2.30907	0.0281481	58.3969	71.8223	59.5765	36.1333	Blue cone only vs BC
sCone_r2_peak_43564	chr8	87663454	87663654	1700096P03Rik	62.4093	51.3147	2.73543	0.00258353	3.11502	13.5529	-0.294606	1	47.6396	59.1477	84.1842	87.4425	BC vs rod only
sCone_r2_peak_43565	chr8	87697075	87697275	1700096P03Rik	11.2017	15.9646	-1.8436	0.149365	49.8404	48.7904	-3.33294	4.80339e-07	91.4373	108.438	150.236	202.346	Blue cone only vs BC
mCone_r3_peak_11668	chr13	102960900	102961100	1700099I09Rik	9.60143	6.2718	5.88277	0.0116359	0	0	-0.353829	1	8.45219	14.0828	10.3611	7.94932	BC vs rod only
mCone_r3_peak_11669	chr13	102988632	102988832	1700099I09Rik	2.40036	0.570164	0.983567	1	0	1.35529	-4.15847	0.0153023	22.283	52.1063	20.7223	6.50399	Blue cone only vs BC
panBC_2_peak_23354	chr13	102745041	102745241	1700099I09Rik	30.4045	50.1744	4.79879	0.000628873	1.55751	1.35529	1.47977	0.851627	13.8309	5.63312	18.132	19.512	BC vs rod only
panBC_2_peak_23355	chr13	102768800	102769000	1700099I09Rik	118.418	168.768	7.63915	3.05971e-08	0	1.35529	6.62256	1.28583e-14	0	0	5.18056	1.44533	BC vs rod and Blue cone
panBC_2_peak_23360a	chr13	102906011	102906211	1700099I09Rik	90.4135	154.514	3.9396	3.49513e-08	9.34507	6.77645	0.667459	1	65.3124	57.7395	72.5279	111.29	BC vs rod only
panBC_2_peak_23360b	chr13	102906454	102906654	1700099I09Rik	211.232	279.38	3.50176	1.82889e-10	20.2477	23.0399	0.831874	1	93.7424	123.929	161.893	172.717	BC vs rod only
panBC_2_peak_23361b	chr13	102926312	102926512	1700099I09Rik	58.4087	63.2882	8.83146	6.34497e-06	0	0	4.6176	5.053e-06	1.53676	7.0414	0	2.168	BC vs rod and Blue cone
panBC_2_peak_23363	chr13	103000191	103000391	1700099I09Rik	47.207	53.0252	8.55182	1.63706e-05	0	0	3.61026	0.000805809	0	5.63312	7.77085	4.33599	BC vs rod and Blue cone
onBC_2_peak_17605	chr13	102728668	102728868	1700099I09Rik	16.0024	34.2098	6.11619	0.00373074	0.778756	0	4.42322	0.000883559	1.53676	1.40828	0	1.44533	BC vs rod and Blue cone
sCone_r2_peak_13221b	chr13	102811223	102811423	1700099I09Rik	24.0036	45.6131	3.62529	0.000841069	0	5.42116	-0.53168	1	48.408	59.1477	42.7397	52.7546	BC vs rod only
sCone_r2_peak_13226	chr13	102875137	102875337	1700099I09Rik	12.0018	21.6662	0.910137	1	9.34507	8.80938	-2.49693	0.00693567	80.68	53.5146	132.104	117.794	Blue cone only vs BC
sCone_r2_peak_13232	chr13	103022722	103022922	1700099I09Rik	24.0036	28.5082	0.79204	1	15.5751	14.9082	-2.25133	0.00167333	82.9851	119.704	142.466	157.541	Blue cone only vs BC
panBC_2_peak_27331	chr14	114913330	114913530	1700100I10Rik	76.8115	67.8495	5.66193	4.70542e-06	0	2.71058	3.45073	0.000133589	3.07352	14.0828	5.18056	5.78132	BC vs rod and Blue cone
panBC_2_peak_27332	chr14	114952059	114952259	1700100I10Rik	67.21	114.033	4.9871	7.55845e-06	1.55751	4.06587	2.05506	0.16045	37.6507	26.7573	7.77085	14.4533	BC vs rod only
panBC_2_peak_27335	chr14	114966173	114966373	1700100I10Rik	36.0054	63.8583	8.55046	1.25247e-05	0	0	6.66546	2.63466e-06	0.768381	0	1.29514	0	BC vs rod and Blue cone
panBC_2_peak_27337	chr14	114981222	114981422	1700100I10Rik	28.8043	63.8583	8.44184	4.42488e-05	0	0	4.03687	0.00125421	3.8419	8.44968	0	0	BC vs rod and Blue cone
onBC_2_peak_20607	chr14	114965342	114965542	1700100I10Rik	16.0024	38.7711	4.19528	0.0187327	3.11502	0	4.80231	0.00283709	1.53676	0	2.59028	0	BC vs rod and Blue cone
mCone_r2_peak_9517	chr13	70517680	70517880	1700100L14Rik	25.6038	18.2452	4.93784	0.00790908	0	1.35529	0.748899	1	13.8309	28.1656	7.77085	3.61333	BC vs rod only
panBC_1_peak_17133	chr13	70440932	70441132	1700100L14Rik	44.8067	30.2187	8.13072	0.000116639	0	0	6.21064	0.000113152	0	2.81656	0	0	BC vs rod and Blue cone
panBC_1_peak_17136	chr13	70545361	70545561	1700100L14Rik	28.0042	23.9469	7.60138	0.000312867	0	0	3.09898	0.0375654	1.53676	8.44968	0	2.89066	BC vs rod and Blue cone
panBC_2_peak_22345	chr13	70584713	70584913	1700100L14Rik	42.4063	54.1656	8.49876	2.93749e-05	0	0	4.94486	5.31275e-05	2.30514	0	0	2.89066	BC vs rod and Blue cone
panBC_2_peak_22346	chr13	70587073	70587273	1700100L14Rik	40.006	81.5334	4.39466	1.92213e-05	3.11502	2.71058	1.65377	0.376822	12.2941	21.1242	33.6737	13.008	BC vs rod only
panBC_2_peak_22347	chr13	70595082	70595282	1700100L14Rik	140.821	179.031	6.78675	6.19415e-11	1.55751	1.35529	5.06405	3.77237e-16	9.22057	5.63312	2.59028	1.44533	BC vs rod and Blue cone
panBC_2_peak_22348	chr13	70595687	70595887	1700100L14Rik	57.6086	75.8318	4.52665	1.296e-06	3.11502	2.71058	3.59147	8.9066e-07	6.14704	2.81656	9.06599	4.33599	BC vs rod and Blue cone
offBC_1_peak_14692	chr13	70582603	70582803	1700100L14Rik	44.0066	25.0872	6.57096	0.00124509	0	0.677645	2.61355	0.0397425	6.14704	9.85796	2.59028	4.33599	BC vs rod and Blue cone
onBC_1_peak_16030	chr13	70519642	70519842	1700100L14Rik	15.2023	14.2541	6.78379	0.00638734	0	0	2.62593	0.370467	1.53676	0	7.77085	0.722665	BC vs rod only
onBC_2_peak_16841	chr13	70411057	70411257	1700100L14Rik	11.2017	8.55246	6.2033	0.00772369	0	0	2.23094	0.462399	3.8419	2.81656	0	1.44533	BC vs rod only
sCone_r2_peak_12668	chr13	70499395	70499595	1700100L14Rik	58.4087	72.4108	2.79698	5.20421e-05	10.9026	8.13174	-1.11648	1	158.286	161.952	117.858	131.525	BC vs rod only
sCone_r2_peak_12669	chr13	70508743	70508943	1700100L14Rik	8.00119	4.56131	1.29226	1	2.33627	2.71058	-2.78275	0.0485449	37.6507	81.6802	12.9514	39.0239	Blue cone only vs BC
panBC_1_peak_54159	chr6	129533657	129533857	1700101I11Rik	61.6092	59.297	2.4998	0.0172489	6.23005	14.9082	2.05357	0.0711201	21.5147	11.2662	12.9514	11.5626	BC vs rod only
panBC_2_peak_71194	chr6	129544354	129544554	1700101I11Rik	133.62	145.962	1.01609	1	68.5305	69.7974	2.87016	5.99881e-08	27.6617	22.5325	12.9514	13.008	BC vs Blue Cone only
rod_r2_peak_32921	chr6	129538691	129538891	1700101I11Rik	25.6038	23.3767	-3.31893	1.15281e-07	237.521	250.051	-1.70851	0.133187	89.1322	112.662	46.6251	71.5439	rod only vs BC
sCone_r2_peak_38915	chr6	129551535	129551735	1700101I11Rik	6.40095	3.42098	1.15223	1	1.55751	2.71058	-3.05145	0.00833102	35.3455	49.2898	41.4445	33.9653	Blue cone only vs BC
panBC_2_peak_15794	chr12	6380920	6381120	1700101O22Rik	72.0107	91.2262	6.82744	3.89532e-06	0	1.35529	5.50616	3.00313e-09	0	4.22484	5.18056	0	BC vs rod and Blue cone
panBC_2_peak_15799	chr12	6625299	6625499	1700101O22Rik	43.2064	53.0252	6.06598	6.52526e-05	0	1.35529	4.31614	4.28006e-06	3.07352	2.81656	2.59028	1.44533	BC vs rod and Blue cone
panBC_2_peak_15800	chr12	6638769	6638969	1700101O22Rik	27.2041	41.0518	8.00035	8.27879e-05	0	0	3.82347	0.00165555	3.07352	0	5.18056	1.44533	BC vs rod and Blue cone
panBC_2_peak_15806	chr12	7173707	7173907	1700101O22Rik	17.6026	43.9026	7.85534	0.000109184	0	0	3.00805	0.0195116	3.07352	2.81656	5.18056	4.33599	BC vs rod and Blue cone
panBC_2_peak_15808	chr12	7272557	7272757	1700101O22Rik	36.8055	42.1921	5.74419	0.000885082	1.55751	0	4.33045	0.000710963	0.768381	0	0	5.78132	BC vs rod and Blue cone
panBC_2_peak_15810	chr12	7373036	7373236	1700101O22Rik	33.605	52.4551	4.9163	7.09097e-05	0	2.71058	3.48612	0.000158387	3.07352	5.63312	2.59028	4.33599	BC vs rod and Blue cone
panBC_2_peak_15814	chr12	7512945	7513145	1700101O22Rik	59.2088	64.4285	3.40967	0.0247167	6.23005	5.42116	3.15231	0.0255833	0	0	12.9514	14.4533	BC vs rod and Blue cone
panBC_2_peak_15819	chr12	7611512	7611712	1700101O22Rik	26.4039	46.1833	4.34984	0.00246963	0.778756	2.71058	4.50996	0.000343085	0	0	1.29514	4.33599	BC vs rod and Blue cone
panBC_2_peak_15822	chr12	7662114	7662314	1700101O22Rik	73.611	83.2439	2.62606	0.000426616	14.0176	11.52	1.9536	0.0177679	16.9044	19.7159	23.3125	21.68	BC vs rod and Blue cone
offBC_1_peak_10665	chr12	6878475	6878675	1700101O22Rik	25.6038	29.6485	4.25373	0.00124815	1.55751	1.35529	1.07638	1	13.0625	9.85796	12.9514	15.8986	BC vs rod only
onBC_1_peak_11431	chr12	7218247	7218447	1700101O22Rik	20.003	24.517	7.38245	0.000459007	0	0	6.91677	1.77406e-05	0	0	0	0	BC vs rod and Blue cone
onBC_2_peak_11932	chr12	6878708	6878908	1700101O22Rik	21.6032	14.8243	7.08794	0.00258819	0	0	2.32259	0.44043	3.8419	9.85796	0	1.44533	BC vs rod only
onBC_2_peak_11945	chr12	7636897	7637097	1700101O22Rik	26.4039	29.6485	3.89367	0.0343949	3.89378	0	2.38158	0.318905	0.768381	1.40828	6.47571	12.2853	BC vs rod only
onBC_2_peak_11946	chr12	7659327	7659527	1700101O22Rik	24.8037	34.2098	7.78915	0.000246776	0	0	5.00844	0.000867473	3.07352	0	0	0	BC vs rod and Blue cone
rod_r1_peak_7334	chr12	7453918	7454118	1700101O22Rik	51.2076	68.9898	-2.43531	0.000545583	345.768	306.973	-1.14843	1	124.478	81.6802	145.056	180.666	rod only vs BC
rod_r1_peak_7335	chr12	7490507	7490707	1700101O22Rik	7.20107	9.12262	-4.02444	3.8741e-06	152.636	115.2	-2.79592	0.0040068	41.4926	30.9821	68.6425	85.9972	rod and Blue cone vs BC
rod_r1_peak_7339	chr12	7564804	7565004	1700101O22Rik	9.60143	8.55246	-3.50327	0.00164727	109.805	95.5479	-2.10099	0.215795	16.9044	14.0828	68.6425	55.6452	rod only vs BC
sCone_r2_peak_9485	chr12	7313127	7313327	1700101O22Rik	3.20048	5.70164	-2.6173	0.0213888	24.9202	31.1717	-4.08986	5.1304e-07	69.9226	54.9229	82.889	102.618	rod and Blue cone vs BC
panBC_1_peak_26382a	chr17	3611015	3611215	1700102H20Rik	34.4051	28.5082	5.45176	0.000822089	0	1.35529	5.01326	8.12343e-05	0	2.81656	0	1.44533	BC vs rod and Blue cone
panBC_2_peak_34652b	chr17	3611357	3611557	1700102H20Rik	38.4057	34.78	5.67823	0.00108939	0	1.35529	5.31852	0.000148197	1.53676	0	0	1.44533	BC vs rod and Blue cone
offBC_1_peak_22802	chr17	3570964	3571164	1700102H20Rik	28.0042	29.0784	4.32722	0.00253332	0	2.71058	4.14022	0.000670413	1.53676	0	1.29514	2.89066	BC vs rod and Blue cone
panBC_2_peak_17411	chr12	54237796	54237996	1700104L18Rik	35.2053	45.6131	5.83032	0.00191831	0	1.35529	4.3603	0.00274426	6.14704	0	0	0.722665	BC vs rod and Blue cone
panBC_2_peak_26430	chr14	76662784	76662984	1700108F19Rik	32.0048	58.1567	5.98022	0.0002493	0	1.35529	6.49769	9.21991e-06	0	0	2.59028	0	BC vs rod and Blue cone
panBC_2_peak_26434	chr14	76749257	76749457	1700108F19Rik	59.2088	88.9456	6.67031	3.87131e-06	1.55751	0	2.82573	0.000417631	3.8419	14.0828	10.3611	14.4533	BC vs rod and Blue cone
panBC_2_peak_26435	chr14	76760670	76760870	1700108F19Rik	120.818	121.445	9.82423	8.38929e-08	0	0	5.08241	3.35355e-13	7.68381	2.81656	2.59028	0.722665	BC vs rod and Blue cone
offBC_1_peak_17423	chr14	76814167	76814367	1700108F19Rik	36.8055	27.3679	5.48352	0.00123362	0	1.35529	3.24438	0.00978353	3.8419	8.44968	2.59028	0	BC vs rod and Blue cone
offBC_2_peak_15690	chr14	76781333	76781533	1700108F19Rik	10.4016	14.2541	6.53156	0.00500178	0	0	1.76204	0.817368	5.37866	0	7.77085	1.44533	BC vs rod only
sCone_r2_peak_15079	chr14	76674891	76675091	1700108F19Rik	11.2017	6.2718	-2.47938	0.078007	45.9466	50.1457	-2.63446	0.0320209	61.4704	18.3076	59.5765	72.9892	Blue cone only vs BC
sCone_r2_peak_15080	chr14	76736827	76737027	1700108F19Rik	0.800119	1.14033	0.429543	1	1.55751	0	-4.89037	0.00129108	20.7463	30.9821	33.6737	32.5199	Blue cone only vs BC
mCone_r1_peak_14904	chr14	122230760	122230960	1700108J01Rik	9.60143	5.70164	-2.2901	0.0322026	35.8228	37.2705	-3.22194	2.38043e-05	70.691	80.2719	77.7085	52.0319	rod and Blue cone vs BC
onBC_2_peak_20839	chr14	122233212	122233412	1700108J01Rik	24.0036	24.517	7.50446	0.000578515	0	0	5.57888	0.00118167	0	0	2.59028	0	BC vs rod and Blue cone
sCone_r2_peak_14657	chr14	61302345	61302545	1700109G14Rik	2.40036	1.14033	-3.90642	0.139359	26.4777	25.7505	-5.28746	0.0106381	6.14704	8.44968	124.334	132.97	Blue cone only vs BC
panBC_1_peak_10611	chr11	84658273	84658473	1700109G15Rik	30.4045	19.3856	2.76011	0.0835404	4.67254	2.71058	3.58758	0.00593569	0	2.81656	5.18056	1.44533	BC vs Blue Cone only
sCone_r2_peak_7830	chr11	84706338	84706538	1700109G15Rik	12.8019	17.1049	-0.993837	1	29.5927	30.494	-2.6254	0.000475567	62.2388	108.438	98.4307	104.786	Blue cone only vs BC
rod_r1_peak_26206	chr5	3560581	3560781	1700109H08Rik	6.40095	6.84197	-3.81385	0.00056773	101.238	85.3833	-1.4459	0.934718	31.5036	21.1242	9.06599	10.1173	rod only vs BC
panBC_2_peak_25253	chr14	39713996	39714196	1700109I08Rik	106.416	114.603	9.69239	1.5022e-07	0	0	8.50536	2.23391e-10	0	1.40828	0	0	BC vs rod and Blue cone
panBC_2_peak_25254	chr14	39781917	39782117	1700109I08Rik	50.4075	44.4728	8.47097	2.68167e-05	0	0	5.5046	1.74834e-05	0	5.63312	0	0	BC vs rod and Blue cone
panBC_2_peak_25255	chr14	39790968	39791168	1700109I08Rik	79.2118	100.919	9.39846	5.72634e-07	0	0	5.93203	5.24291e-10	0	2.81656	2.59028	1.44533	BC vs rod and Blue cone
panBC_2_peak_25259	chr14	40268255	40268455	1700109I08Rik	67.21	79.8229	6.67664	7.68255e-06	0	1.35529	7.91812	1.62215e-08	0	1.40828	0	0	BC vs rod and Blue cone
offBC_1_peak_16570	chr14	40213233	40213433	1700109I08Rik	28.8043	25.6574	7.66981	0.000230266	0	0	4.79719	0.000797477	1.53676	0	2.59028	0	BC vs rod and Blue cone
offBC_2_peak_14816	chr14	40231744	40231944	1700109I08Rik	6.40095	28.5082	7.03822	0.00336289	0	0	5.08841	0.0116243	0	2.81656	0	0	BC vs rod and Blue cone
onBC_2_peak_19017	chr14	40244431	40244631	1700109I08Rik	9.60143	15.3944	6.55024	0.0174621	0	0	4.56487	0.072245	0	2.81656	0	0	BC vs rod only
panBC_2_peak_82793	chr9	40345252	40345452	1700110K17Rik	52.8079	51.3147	2.89781	0.0420251	1.55751	12.1976	2.00239	0.315585	17.6728	16.8994	12.9514	5.05866	BC vs rod only
panBC_2_peak_82794a	chr9	40346231	40346431	1700110K17Rik	84.0125	82.6738	1.76246	0.163519	30.3715	18.9741	2.09643	0.0187797	16.136	25.349	29.7882	10.1173	BC vs Blue Cone only
panBC_2_peak_82801b	chr9	40382171	40382371	1700110K17Rik	222.433	319.862	2.97947	7.84853e-09	43.6103	25.7505	0.966946	1	110.647	183.076	147.646	119.962	BC vs rod only
panBC_2_peak_82803	chr9	40392414	40392614	1700110K17Rik	100.015	106.05	5.82165	7.47187e-07	2.33627	1.35529	2.31303	0.0533832	22.283	47.8815	7.77085	7.22665	BC vs rod only
offBC_1_peak_53947a	chr9	40381830	40382030	1700110K17Rik	47.207	59.297	3.59533	0.00165051	6.23005	2.71058	1.95785	0.232224	21.5147	21.1242	2.59028	9.39465	BC vs rod only
onBC_2_peak_62075	chr9	40362125	40362325	1700110K17Rik	32.0048	27.3679	2.88694	0.0246999	4.67254	3.38822	3.12083	0.00488598	3.07352	2.81656	5.18056	2.89066	BC vs rod and Blue cone
onBC_2_peak_62078	chr9	40377162	40377362	1700110K17Rik	69.6104	61.5777	2.46087	0.0541353	10.9026	12.8753	2.6717	0.0128255	13.0625	19.7159	5.18056	4.33599	BC vs Blue Cone only
rod_r1_peak_35179	chr9	40353641	40353841	1700110K17Rik	42.4063	31.9292	-3.77277	3.95083e-31	527.997	475.029	-2.96044	4.25983e-18	275.849	292.922	314.719	262.327	rod and Blue cone vs BC
rod_r2_peak_38490	chr9	40347571	40347771	1700110K17Rik	12.8019	3.42098	-3.30957	0.00132455	78.6544	76.5739	-2.74383	0.0112108	78.3748	57.7395	40.1494	33.2426	rod and Blue cone vs BC
rod_r2_peak_38495	chr9	40374726	40374926	1700110K17Rik	30.4045	31.9292	-2.20691	0.000649864	142.512	145.694	-1.44399	0.29882	99.8895	83.0885	86.7745	70.0985	rod only vs BC
sCone_r2_peak_45154	chr9	40335571	40335771	1700110K17Rik	9.60143	8.55246	-3.48595	9.38211e-09	99.6808	102.324	-3.89114	3.47588e-13	117.562	152.094	132.104	135.138	rod and Blue cone vs BC
panBC_2_peak_87007	chrX	70161087	70161287	1700111N16Rik	40.006	53.0252	8.44487	4.87763e-05	0	0	3.67586	0.00460438	7.68381	7.0414	0	0	BC vs rod and Blue cone
panBC_2_peak_24528	chr14	22093253	22093453	1700112E06Rik	51.2076	57.5865	6.24546	7.59479e-05	0	1.35529	4.14921	3.87942e-05	0	5.63312	5.18056	2.89066	BC vs rod and Blue cone
rod_r2_peak_11599	chr14	22074230	22074430	1700112E06Rik	97.6146	120.875	-2.39945	4.5326e-07	578.616	578.031	-1.88395	0.000449166	359.602	376.011	427.397	454.556	rod and Blue cone vs BC
sCone_r2_peak_13815	chr14	22140843	22141043	1700112E06Rik	8.00119	9.12262	-0.673061	1	12.4601	14.9082	-4.32061	1.34505e-08	97.5843	94.3547	240.896	253.655	Blue cone only vs BC
mCone_r3_peak_2898	chr1	184462798	184462998	1700112H15Rik	12.8019	5.70164	6.09401	0.00596717	0	0	-0.325888	1	10.7573	7.0414	15.5417	12.2853	BC vs rod only
panBC_2_peak_6155	chr1	184354165	184354365	1700112H15Rik	88.8133	64.9987	9.16687	1.98222e-06	0	0	4.38634	1.60162e-06	6.91543	5.63312	2.59028	0	BC vs rod and Blue cone
offBC_1_peak_3946	chr1	184298805	184299005	1700112H15Rik	24.8037	17.1049	7.28913	0.000728379	0	0	1.35245	1	10.7573	11.2662	0	10.1173	BC vs rod only
offBC_1_peak_3948	chr1	184395314	184395514	1700112H15Rik	27.2041	22.8066	4.52572	0.00196145	0.778756	1.35529	1.06368	1	9.98895	15.4911	7.77085	14.4533	BC vs rod only
sCone_r2_peak_3021	chr1	184322003	184322203	1700112H15Rik	7.20107	7.98229	5.83144	0.00873329	0	0	-1.93638	0.413346	16.9044	25.349	41.4445	33.2426	BC vs rod only
panBC_2_peak_74001	chr7	67034328	67034528	1700112J16Rik	20.8031	34.78	3.67277	0.00330367	3.11502	1.35529	1.93208	0.242411	4.61028	12.6745	7.77085	5.78132	BC vs rod only
panBC_2_peak_74002	chr7	67055626	67055826	1700112J16Rik	20.003	38.201	4.03262	0.00579626	0.778756	2.71058	7.30757	2.2675e-06	0	0	0	0	BC vs rod and Blue cone
panBC_2_peak_74003	chr7	67061892	67062092	1700112J16Rik	38.4057	31.9292	4.02787	0.00914473	1.55751	2.71058	2.69813	0.0966509	4.61028	4.22484	0	11.5626	BC vs rod only
panBC_2_peak_74005	chr7	67110655	67110855	1700112J16Rik	16.0024	34.2098	5.14256	0.00391589	0	1.35529	2.90322	0.0483849	3.07352	5.63312	5.18056	0.722665	BC vs rod and Blue cone
panBC_2_peak_74006	chr7	67122306	67122506	1700112J16Rik	60.009	87.8052	4.35856	1.83317e-06	3.11502	4.06587	4.90778	2.16708e-09	3.07352	2.81656	5.18056	0	BC vs rod and Blue cone
onBC_2_peak_55526	chr7	67138347	67138547	1700112J16Rik	28.8043	25.0872	3.61169	0.0183096	3.11502	1.35529	5.27285	0.000543135	1.53676	0	0	0.722665	BC vs rod and Blue cone
rod_r2_peak_24837a	chr3	88177656	88177856	1700113A16Rik	174.426	139.12	-1.67935	0.000388385	496.846	502.135	-0.717873	1	266.628	266.165	230.535	260.882	rod only vs BC
panBC_1_peak_7129	chr10	87154152	87154352	1700113H08Rik	78.4117	58.1567	8.99522	3.36287e-06	0	0	1.94523	0.213732	6.14704	11.2662	25.9028	27.4613	BC vs rod only
panBC_2_peak_9638	chr10	87094395	87094595	1700113H08Rik	51.2076	50.7446	6.13549	3.90935e-05	0.778756	0.677645	1.59154	0.4463	10.7573	28.1656	15.5417	15.176	BC vs rod only
panBC_2_peak_9639	chr10	87122640	87122840	1700113H08Rik	101.615	127.717	7.29624	4.05041e-07	1.55751	0	3.10158	6.95917e-05	13.0625	2.81656	11.6563	23.1253	BC vs rod and Blue cone
offBC_1_peak_6253	chr10	87153721	87153921	1700113H08Rik	6.40095	14.8243	6.32243	0.00764078	0	0	0.633956	1	5.37866	14.0828	7.77085	1.44533	BC vs rod only
offBC_2_peak_5268	chr10	87125289	87125489	1700113H08Rik	21.6032	29.0784	4.57293	0.00483252	0	2.03293	4.05839	0.00262033	1.53676	2.81656	2.59028	0	BC vs rod and Blue cone
onBC_2_peak_7191	chr10	87037177	87037377	1700113H08Rik	17.6026	29.6485	5.00548	0.00639052	1.55751	0	2.64743	0.121819	1.53676	2.81656	7.77085	3.61333	BC vs rod only
sCone_r2_peak_4936	chr10	87058349	87058549	1700113H08Rik	197.629	259.425	2.28322	0.000869265	45.1679	48.7904	-0.568057	1	218.22	236.591	471.431	430.708	BC vs rod only
sCone_r2_peak_4940	chr10	87248658	87248858	1700113H08Rik	4.80072	22.2364	-0.112135	1	17.1326	12.8753	-2.81015	0.0057579	67.6175	74.6388	106.202	139.474	Blue cone only vs BC
panBC_1_peak_25373	chr16	51118507	51118707	1700116B05Rik	49.6074	44.4728	8.4587	1.98514e-05	0	0	4.78788	1.94566e-05	1.53676	2.81656	1.29514	1.44533	BC vs rod and Blue cone
panBC_2_peak_33201	chr16	50799479	50799679	1700116B05Rik	123.218	180.172	4.71211	3.73123e-13	6.23005	5.42116	3.09811	1.43652e-09	19.9779	19.7159	15.5417	15.8986	BC vs rod and Blue cone
panBC_2_peak_33203	chr16	50841784	50841984	1700116B05Rik	196.029	234.337	6.62725	4.58149e-16	3.11502	1.35529	3.93385	1.3392e-19	12.2941	22.5325	10.3611	13.008	BC vs rod and Blue cone
panBC_2_peak_33204	chr16	50847785	50847985	1700116B05Rik	64.8097	94.6472	9.22377	1.05458e-06	0	0	5.55699	3.28312e-09	1.53676	4.22484	0	1.44533	BC vs rod and Blue cone
panBC_2_peak_33206	chr16	50876347	50876547	1700116B05Rik	54.4081	55.8761	6.2599	2.99355e-05	0	1.35529	3.88136	7.72784e-06	3.07352	0	5.18056	5.78132	BC vs rod and Blue cone
panBC_2_peak_33208	chr16	51052282	51052482	1700116B05Rik	26.4039	60.4374	6.9139	0.00180939	0	0.677645	5.9851	0.000208565	1.53676	0	0	0.722665	BC vs rod and Blue cone
panBC_2_peak_33211	chr16	51119942	51120142	1700116B05Rik	165.625	180.742	10.3404	1.54252e-08	0	0	6.8739	4.60569e-15	1.53676	5.63312	0	0	BC vs rod and Blue cone
panBC_2_peak_33213	chr16	51315633	51315833	1700116B05Rik	52.8079	44.4728	8.5059	9.86637e-06	0	0	4.6802	2.31549e-06	1.53676	2.81656	0	2.89066	BC vs rod and Blue cone
offBC_1_peak_21952	chr16	50863668	50863868	1700116B05Rik	12.8019	19.9557	6.94336	0.0013771	0	0	4.05444	0.0125911	1.53676	2.81656	0	0	BC vs rod and Blue cone
offBC_1_peak_21954	chr16	51044639	51044839	1700116B05Rik	17.6026	21.0961	7.18037	0.000672817	0	0	5.32418	0.00131093	0	0	0	1.44533	BC vs rod and Blue cone
offBC_1_peak_21955	chr16	51075871	51076071	1700116B05Rik	16.0024	15.3944	6.8758	0.00175959	0	0	3.14834	0.0698323	4.61028	0	0	1.44533	BC vs rod only
onBC_2_peak_24989	chr16	50822422	50822622	1700116B05Rik	21.6032	29.0784	7.56963	0.00042537	0	0	4.57511	0.00266072	0	2.81656	2.59028	0	BC vs rod and Blue cone
rod_r2_peak_15713	chr16	50779527	50779727	1700116B05Rik	12.8019	17.1049	-2.93806	9.34146e-06	115.256	116.555	-2.42177	0.000537758	83.7535	102.804	67.3473	71.5439	rod and Blue cone vs BC
mCone_r2_peak_13756	chr16	34917009	34917209	1700119H24Rik	0	1.71049	-3.53394	0.101649	12.4601	9.48703	-3.8893	0.049145	12.2941	28.1656	7.77085	8.67198	Blue cone only vs BC
panBC_2_peak_32582	chr16	34937428	34937628	1700119H24Rik	81.6122	74.6915	3.17995	0.000132214	6.23005	10.8423	3.33388	3.08761e-06	6.14704	14.0828	7.77085	5.05866	BC vs rod and Blue cone
rod_r2_peak_15502	chr16	34901164	34901364	1700119H24Rik	23.2035	33.6397	-2.90805	1.61968e-05	213.379	216.846	-1.85062	0.0559769	93.7424	74.6388	117.858	125.744	rod only vs BC
rod_r2_peak_15507	chr16	34933286	34933486	1700119H24Rik	8.00119	3.99115	-2.74005	0.0388547	28.814	49.4681	-1.69135	0.607078	19.2095	30.9821	10.3611	15.8986	rod only vs BC
sCone_r1_peak_14033a	chr16	34899888	34900088	1700119H24Rik	10.4016	4.56131	-2.92974	0.00133097	49.0616	60.988	-3.06683	0.000203224	76.0697	53.5146	64.7571	47.6959	rod and Blue cone vs BC
sCone_r2_peak_18405	chr16	34869753	34869953	1700119H24Rik	9.60143	2.28066	0.521465	1	3.89378	4.06587	-2.71314	0.0381401	44.5661	32.3904	27.198	44.8052	Blue cone only vs BC
mCone_r4_peak_12944	chr18	74518636	74518836	1700120E14Rik	6.40095	6.2718	5.56679	0.0168802	0	0	-0.624666	1	11.5257	14.0828	6.47571	7.22665	BC vs rod only
panBC_2_peak_40823	chr18	74571900	74572100	1700120E14Rik	60.009	71.2705	2.28685	0.00830975	15.5751	11.52	0.656547	1	28.4301	43.6567	44.0348	51.3092	BC vs rod only
panBC_2_peak_40824	chr18	74636981	74637181	1700120E14Rik	86.4129	84.3842	1.9206	0.0301646	15.5751	29.1387	0.48099	1	50.7131	57.7395	68.6425	67.9305	BC vs rod only
offBC_1_peak_26707	chr18	74498801	74499001	1700120E14Rik	22.4033	15.9646	3.75354	0.0218475	0	2.71058	0.617139	1	3.07352	16.8994	18.132	13.008	BC vs rod only
onBC_2_peak_30590	chr18	74539775	74539975	1700120E14Rik	19.2029	26.7977	7.43157	0.00032089	0	0	1.8156	0.52176	6.14704	8.44968	2.59028	8.67198	BC vs rod only
mCone_r3_peak_35766	chr7	135128067	135128267	1700120G07Rik	8.80131	5.70164	5.75544	0.0266149	0	0	0.858564	1	6.14704	2.81656	3.88542	2.89066	BC vs rod only
panBC_1_peak_58398	chr7	135109235	135109435	1700120G07Rik	28.8043	16.5348	4.40463	0.00905261	0	2.03293	1.1197	1	3.8419	2.81656	15.5417	18.7893	BC vs rod only
panBC_2_peak_76753	chr7	135101485	135101685	1700120G07Rik	41.6062	34.2098	5.71839	0.00026011	0	1.35529	2.31276	0.0603265	3.8419	8.44968	6.47571	11.5626	BC vs rod only
panBC_2_peak_76757	chr7	135191174	135191374	1700120G07Rik	46.4069	59.297	8.63038	6.36169e-06	0	0	4.8085	6.08299e-07	1.53676	0	2.59028	2.89066	BC vs rod and Blue cone
panBC_2_peak_76759	chr7	135213896	135214096	1700120G07Rik	92.0137	80.3931	9.33227	6.13599e-07	0	0	4.56508	4.88002e-09	6.14704	2.81656	5.18056	0.722665	BC vs rod and Blue cone
offBC_1_peak_49797	chr7	135165245	135165445	1700120G07Rik	34.4051	27.3679	5.39572	0.000665469	1.55751	0	0.296608	1	14.5992	16.8994	38.8542	30.3519	BC vs rod only
panBC_2_peak_87554	chrX	104749447	104749647	1700121L16Rik	44.8067	41.622	4.89558	9.25236e-05	1.55751	1.35529	3.51867	0.000211632	6.14704	2.81656	2.59028	2.89066	BC vs rod and Blue cone
mCone_r1_peak_10762	chr12	106243301	106243501	1700121N20Rik	19.2029	15.3944	4.58965	0.0101939	0	1.35529	-0.245739	1	31.5036	23.9408	15.5417	10.84	BC vs rod only
panBC_2_peak_19347	chr12	106282789	106282989	1700121N20Rik	32.0048	38.7711	4.63289	0.000320103	0	2.71058	1.36823	0.895008	7.68381	11.2662	20.7223	15.8986	BC vs rod only
panBC_2_peak_19352	chr12	106505451	106505651	1700121N20Rik	68.0101	55.8761	5.44864	0.000112028	0	2.71058	4.52137	5.96331e-05	1.53676	8.44968	2.59028	0	BC vs rod and Blue cone
offBC_1_peak_12697	chr12	106379437	106379637	1700121N20Rik	16.0024	23.3767	4.19298	0.00388846	0.778756	1.35529	0.490675	1	14.5992	19.7159	10.3611	12.2853	BC vs rod only
offBC_2_peak_11500a	chr12	106282569	106282769	1700121N20Rik	32.0048	26.7977	6.34083	0.00165049	0	0.677645	1.04461	1	16.136	18.3076	15.5417	7.94932	BC vs rod only
offBC_2_peak_11502	chr12	106555282	106555482	1700121N20Rik	28.0042	17.6751	3.35295	0.0412232	3.89378	0.677645	2.78629	0.0809241	7.68381	0	1.29514	2.89066	BC vs rod only
onBC_2_peak_14506	chr12	106375365	106375565	1700121N20Rik	17.6026	13.6839	4.39059	0.051861	1.55751	0	6.4034	0.000716196	0	0	0	0	BC vs Blue Cone only
panBC_1_peak_27726	chr17	48011112	48011312	1700122O11Rik	34.4051	26.2275	4.38173	0.0072755	1.55751	1.35529	4.09366	0.00380592	4.61028	0	0	1.44533	BC vs rod and Blue cone
panBC_2_peak_36250	chr17	48001987	48002187	1700122O11Rik	134.42	159.076	2.98281	2.85395e-05	12.4601	24.3952	1.49466	0.346803	48.408	84.4968	36.264	41.9146	BC vs rod only
panBC_2_peak_36252	chr17	48041342	48041542	1700122O11Rik	49.6074	45.6131	4.43846	0.00020553	3.11502	1.35529	0.672355	1	35.3455	45.0649	15.5417	23.848	BC vs rod only
rod_r2_peak_17220	chr17	47981659	47981859	1700122O11Rik	4.0006	13.6839	-4.92945	6.39968e-15	267.113	297.486	-3.77887	3.77185e-09	133.698	80.2719	135.99	156.096	rod and Blue cone vs BC
sCone_r2_peak_20389	chr17	48008586	48008786	1700122O11Rik	20.003	5.70164	-3.57944	3.9475e-05	149.521	149.082	-3.21296	0.000103962	66.8491	76.0471	147.646	171.994	rod and Blue cone vs BC
rod_r2_peak_19517	chr19	6182771	6182971	1700123I01Rik	8.80131	1.14033	-6.07722	7.25923e-19	298.264	311.717	-4.58581	8.70754e-11	124.478	105.621	99.7259	103.341	rod and Blue cone vs BC
panBC_1_peak_53178	chr6	96242155	96242355	1700123L14Rik	64.8097	40.4816	8.61925	1.89165e-05	0	0	3.22182	0.00696289	3.07352	0	10.3611	8.67198	BC vs rod and Blue cone
panBC_2_peak_69933	chr6	96432509	96432709	1700123L14Rik	41.6062	33.0695	8.12403	4.61429e-05	0	0	3.01773	0.0102112	4.61028	8.44968	5.18056	1.44533	BC vs rod and Blue cone
panBC_2_peak_69934	chr6	96437905	96438105	1700123L14Rik	41.6062	51.8849	8.45283	1.32722e-05	0	0	5.5984	2.43281e-06	0	0	2.59028	1.44533	BC vs rod and Blue cone
panBC_2_peak_69936	chr6	96485385	96485585	1700123L14Rik	83.2124	133.418	5.63464	4.82566e-09	3.11502	1.35529	6.23743	4.10758e-12	1.53676	2.81656	0	1.44533	BC vs rod and Blue cone
panBC_2_peak_56163	chr4	12023775	12023975	1700123M08Rik	48.8073	78.6826	2.54734	0.0203489	12.4601	9.48703	2.68913	0.00437115	13.8309	14.0828	2.59028	8.67198	BC vs rod and Blue cone
panBC_2_peak_56097	chr4	10421464	10421664	1700123O12Rik	42.4063	40.4816	5.85385	0.000357437	0	1.35529	4.99211	3.47157e-05	0	2.81656	3.88542	0	BC vs rod and Blue cone
panBC_2_peak_56098	chr4	10508497	10508697	1700123O12Rik	61.6092	78.1124	9.03142	4.66506e-06	0	0	3.23618	0.00255182	4.61028	19.7159	6.47571	1.44533	BC vs rod and Blue cone
onBC_1_peak_39913	chr4	10541910	10542110	1700123O12Rik	17.6026	36.4905	5.25076	0.00396718	0	1.35529	5.17528	0.000818851	0.768381	2.81656	0	0	BC vs rod and Blue cone
panBC_2_peak_25643	chr14	54673001	54673201	1700123O20Rik	44.8067	37.0606	2.34862	0.0383142	9.34507	6.77645	1.83688	0.186828	12.2941	16.8994	7.77085	9.39465	BC vs rod only
rod_r1_peak_11082	chr14	54686065	54686265	1700123O20Rik	64.0095	78.6826	-1.95228	0.00779823	306.83	247.34	-0.782747	1	129.856	152.094	139.875	75.1572	rod only vs BC
mCone_r3_peak_15664	chr16	6024012	6024212	1700123O21Rik	5.60084	9.12262	5.79254	0.0191534	0	0	-0.854591	1	23.0514	21.1242	5.18056	4.33599	BC vs rod only
panBC_2_peak_31511	chr16	5931837	5932037	1700123O21Rik	56.0084	54.7357	4.39397	0.00126107	5.45129	0	2.52054	0.0995035	20.7463	5.63312	10.3611	1.44533	BC vs rod only
panBC_2_peak_31512	chr16	6018762	6018962	1700123O21Rik	40.8061	54.1656	3.86894	0.000325663	3.11502	3.38822	1.65451	0.430911	22.283	21.1242	12.9514	5.05866	BC vs rod only
panBC_2_peak_31513	chr16	6086267	6086467	1700123O21Rik	46.4069	41.0518	4.62238	0.000347028	0	3.38822	4.70669	2.48744e-05	3.07352	2.81656	0	0.722665	BC vs rod and Blue cone
panBC_2_peak_31518a	chr16	6348610	6348810	1700123O21Rik	32.8049	45.0429	6.75244	0.000882373	0	0.677645	3.50469	0.00168936	8.45219	2.81656	0	1.44533	BC vs rod and Blue cone
panBC_2_peak_31518b	chr16	6348939	6349139	1700123O21Rik	24.0036	39.9115	7.90576	0.000152148	0	0	2.56223	0.118524	13.0625	2.81656	0	4.33599	BC vs rod only
panBC_2_peak_31520	chr16	6402885	6403085	1700123O21Rik	17.6026	34.2098	5.12474	0.0137011	1.55751	0	3.15306	0.105826	6.14704	5.63312	0	0	BC vs rod only
panBC_2_peak_31521	chr16	6436592	6436792	1700123O21Rik	20.8031	35.3502	5.25257	0.00395543	1.55751	0	2.62776	0.127606	9.22057	2.81656	2.59028	2.89066	BC vs rod only
panBC_2_peak_31523	chr16	6480423	6480623	1700123O21Rik	37.6056	33.0695	6.60836	0.00114387	0	0.677645	3.50489	0.00170286	4.61028	5.63312	0	2.168	BC vs rod and Blue cone
panBC_2_peak_31524	chr16	6502328	6502528	1700123O21Rik	30.4045	46.7534	4.18485	0.000616252	0	4.06587	1.28827	1	16.136	11.2662	23.3125	13.008	BC vs rod only
panBC_2_peak_31526	chr16	6509073	6509273	1700123O21Rik	120.818	126.006	5.83336	4.20119e-09	1.55751	2.71058	3.06264	3.45146e-05	18.4411	22.5325	16.8368	3.61333	BC vs rod and Blue cone
offBC_1_peak_20790	chr16	6357036	6357236	1700123O21Rik	18.4027	13.6839	6.89931	0.000579873	0	0	0.211088	1	16.9044	11.2662	11.6563	14.4533	BC vs rod only
offBC_1_peak_20792	chr16	6396104	6396304	1700123O21Rik	9.60143	15.9646	4.1719	0.0392594	0	1.35529	0.791401	1	11.5257	11.2662	2.59028	4.33599	BC vs rod only
offBC_1_peak_20796	chr16	6503658	6503858	1700123O21Rik	24.8037	25.6574	6.12317	0.00227049	0	0.677645	1.54265	0.610683	9.98895	8.44968	9.06599	7.22665	BC vs rod only
offBC_2_peak_18535	chr16	6331480	6331680	1700123O21Rik	27.2041	26.7977	2.40491	0.0274739	6.23005	4.06587	-0.734519	1	44.5661	57.7395	36.264	41.9146	BC vs rod only
onBC_1_peak_22597	chr16	6114194	6114394	1700123O21Rik	27.2041	24.517	5.18436	0.00791626	0	1.35529	2.05335	0.493371	14.5992	8.44968	0	1.44533	BC vs rod only
panBC_1_peak_60354	chr8	68445692	68445892	1700125H03Rik	28.0042	29.6485	7.75347	0.000342735	0	0	5.82808	0.000560814	0	2.81656	0	0	BC vs rod and Blue cone
panBC_2_peak_79431	chr8	68332505	68332705	1700125H03Rik	36.8055	35.3502	8.07642	5.86435e-05	0	0	5.20899	6.22168e-05	1.53676	0	2.59028	0	BC vs rod and Blue cone
panBC_2_peak_79432	chr8	68361929	68362129	1700125H03Rik	53.608	74.1213	5.48262	4.40965e-06	0	2.71058	2.07973	0.0735908	23.8198	11.2662	18.132	7.22665	BC vs rod only
panBC_2_peak_79433	chr8	68368339	68368539	1700125H03Rik	32.8049	44.4728	5.16034	0.000104643	0.778756	1.35529	0.661621	1	36.8823	26.7573	18.132	15.8986	BC vs rod only
panBC_2_peak_79434	chr8	68372537	68372737	1700125H03Rik	71.2106	100.349	9.32945	5.68925e-07	0	0	5.33383	2.67232e-10	2.30514	2.81656	0	2.89066	BC vs rod and Blue cone
panBC_2_peak_79436	chr8	68379985	68380185	1700125H03Rik	77.6116	105.48	9.42308	3.74114e-07	0	0	3.58311	3.36173e-07	9.98895	11.2662	7.77085	2.89066	BC vs rod and Blue cone
offBC_1_peak_51523	chr8	68379556	68379756	1700125H03Rik	23.2035	27.938	5.15788	0.00179697	0	1.35529	1.22306	1	7.68381	14.0828	12.9514	10.1173	BC vs rod only
mCone_r1_peak_7596b	chr11	85167476	85167676	1700125H20Rik	3.20048	7.41213	-2.24054	0.333238	33.4865	17.6188	-3.13579	0.0355471	70.691	71.8223	25.9028	21.68	Blue cone only vs BC
offBC_2_peak_8231	chr11	85199056	85199256	1700125H20Rik	16.0024	29.6485	3.94449	0.0144862	3.11502	0	1.66231	0.726363	5.37866	11.2662	9.06599	4.33599	BC vs rod only
sCone_r2_peak_7852a	chr11	85167227	85167427	1700125H20Rik	8.00119	5.70164	-2.19214	0.0784466	31.929	29.8164	-2.9189	0.00107262	57.6285	43.6567	55.6911	46.9732	Blue cone only vs BC
sCone_r2_peak_7857	chr11	85202685	85202885	1700125H20Rik	9.60143	8.55246	-1.69387	0.486894	28.0352	30.494	-2.88409	0.00541837	32.272	50.6981	110.087	75.1572	Blue cone only vs BC
panBC_2_peak_27202	chr14	106314476	106314676	1700128A07Rik	32.0048	58.7269	5.37703	0.000265435	1.55751	0.677645	5.19542	2.16938e-05	0	4.22484	0	1.44533	BC vs rod and Blue cone
panBC_2_peak_27203	chr14	106439390	106439590	1700128A07Rik	74.4111	96.9278	5.88728	8.64531e-08	1.55751	1.35529	3.44393	5.21764e-07	6.14704	2.81656	7.77085	13.008	BC vs rod and Blue cone
panBC_2_peak_27204	chr14	106490336	106490536	1700128A07Rik	80.8121	76.4019	5.73813	1.44094e-06	3.11502	0	4.77058	4.18453e-08	4.61028	2.81656	2.59028	1.44533	BC vs rod and Blue cone
panBC_2_peak_27205a	chr14	106500438	106500638	1700128A07Rik	26.4039	52.4551	4.80092	0.000717423	0	2.71058	2.63498	0.0514593	4.61028	2.81656	9.06599	8.67198	BC vs rod only
panBC_2_peak_27205b	chr14	106500704	106500904	1700128A07Rik	39.2058	86.0947	5.85996	9.98136e-06	0.778756	1.35529	4.36826	1.32362e-06	3.07352	2.81656	1.29514	4.33599	BC vs rod and Blue cone
panBC_2_peak_27207	chr14	106581996	106582196	1700128A07Rik	95.2142	116.884	9.63377	2.37372e-07	0	0	6.12573	3.03746e-11	0	5.63312	2.59028	0	BC vs rod and Blue cone
panBC_2_peak_27208	chr14	106607155	106607355	1700128A07Rik	49.6074	53.5954	6.17682	0.000366387	0	1.35529	4.54972	0.000272285	6.14704	0	0	1.44533	BC vs rod and Blue cone
panBC_2_peak_27213	chr14	106765986	106766186	1700128A07Rik	111.217	160.786	9.99298	8.74853e-08	0	0	6.15557	2.56151e-12	4.61028	2.81656	0	0	BC vs rod and Blue cone
panBC_2_peak_27214	chr14	106779990	106780190	1700128A07Rik	44.0066	63.2882	8.65245	7.9479e-06	0	0	5.72542	8.41987e-07	0	5.63312	0	0	BC vs rod and Blue cone
panBC_2_peak_27215	chr14	106836219	106836419	1700128A07Rik	57.6086	80.3931	6.56497	8.30732e-06	1.55751	0	6.15745	2.41132e-08	1.53676	0	2.59028	0	BC vs rod and Blue cone
panBC_2_peak_27217	chr14	107053258	107053458	1700128A07Rik	24.0036	37.6308	7.85351	0.000135878	0	0	3.8878	0.00241675	2.30514	0	2.59028	2.89066	BC vs rod and Blue cone
panBC_2_peak_27218	chr14	107280460	107280660	1700128A07Rik	12.8019	31.359	4.96531	0.0148323	0	1.35529	6.18767	0.000668496	0	0	1.29514	0	BC vs rod and Blue cone
panBC_2_peak_27219	chr14	107307076	107307276	1700128A07Rik	40.8061	61.5777	8.58536	9.85952e-06	0	0	6.71376	1.68486e-06	1.53676	0	0	0	BC vs rod and Blue cone
panBC_2_peak_27220	chr14	107420528	107420728	1700128A07Rik	19.2029	30.2187	7.53585	0.000281607	0	0	4.35685	0.00164581	2.30514	0	2.59028	0	BC vs rod and Blue cone
panBC_2_peak_27222	chr14	107662974	107663174	1700128A07Rik	56.8085	59.8672	8.77047	8.60491e-06	0	0	4.68483	8.58892e-06	3.07352	7.0414	0	0	BC vs rod and Blue cone
offBC_1_peak_17886	chr14	107009720	107009920	1700128A07Rik	23.2035	13.1138	7.07858	0.000854343	0	0	2.79866	0.0881033	3.07352	4.22484	0	2.89066	BC vs rod only
onBC_1_peak_19545	chr14	107107863	107108063	1700128A07Rik	19.2029	13.1138	4.49927	0.0250314	0	1.35529	3.22627	0.0620471	1.53676	4.22484	0	1.44533	BC vs rod only
onBC_2_peak_20520	chr14	106608751	106608951	1700128A07Rik	43.2064	30.7888	5.68798	0.000623343	0	1.35529	7.64436	3.79571e-07	0	0	0	0	BC vs rod and Blue cone
panBC_1_peak_62268	chr9	8226519	8226719	1700128F08Rik	35.2053	26.7977	7.85651	0.000372208	0	0	4.13621	0.00819317	6.14704	0	0	0	BC vs rod and Blue cone
panBC_2_peak_81790	chr9	8208949	8209149	1700128F08Rik	67.21	137.98	5.5338	1.70523e-07	4.67254	0	4.21355	1.26392e-07	6.14704	5.63312	10.3611	1.44533	BC vs rod and Blue cone
panBC_1_peak_19670	chr14	59155662	59155862	1700129C05Rik	32.0048	15.9646	4.00096	0.013738	3.11502	0	3.66895	0.00971727	1.53676	2.81656	0	2.89066	BC vs rod and Blue cone
panBC_2_peak_25814	chr14	58678096	58678296	1700129C05Rik	45.6068	42.7623	4.57633	0.000197829	3.89378	0	3.32864	0.00100546	6.14704	2.81656	2.59028	5.05866	BC vs rod and Blue cone
panBC_2_peak_25818	chr14	58908034	58908234	1700129C05Rik	51.2076	39.9115	5.95846	9.25432e-05	1.55751	0	6.53789	2.36397e-06	1.53676	0	0	0	BC vs rod and Blue cone
panBC_2_peak_25819	chr14	58999237	58999437	1700129C05Rik	148.022	126.576	5.57335	3.3272e-11	1.55751	4.06587	3.50698	3.2444e-09	6.14704	8.44968	18.132	15.8986	BC vs rod and Blue cone
offBC_1_peak_16943	chr14	58907500	58907700	1700129C05Rik	18.4027	23.9469	7.31184	0.000388703	0	0	4.92902	0.00115892	0.768381	0	0	1.44533	BC vs rod and Blue cone
offBC_2_peak_15178	chr14	58701843	58702043	1700129C05Rik	25.6038	17.1049	4.90409	0.0126141	0	1.35529	1.92148	0.588777	6.14704	7.0414	0	8.67198	BC vs rod only
offBC_2_peak_15184	chr14	59084503	59084703	1700129C05Rik	25.6038	19.3856	7.39192	0.000399449	0	0	2.64027	0.098296	4.61028	5.63312	1.29514	2.89066	BC vs rod only
onBC_1_peak_18523	chr14	59066551	59066751	1700129C05Rik	40.006	32.4993	5.65814	0.000550161	0	1.35529	6.17842	2.72551e-05	0	2.81656	0	0	BC vs rod and Blue cone
onBC_2_peak_19448	chr14	58737518	58737718	1700129C05Rik	17.6026	18.8154	4.67422	0.013804	0	1.35529	3.10024	0.0522019	0.768381	0	3.88542	3.61333	BC vs rod only
panBC_2_peak_3170	chr1	98173995	98174195	1810006J02Rik	178.427	264.556	9.25747	2.97581e-07	0	0.677645	6.6838	5.08198e-20	3.07352	1.40828	2.59028	1.44533	BC vs rod and Blue cone
panBC_2_peak_3171	chr1	98174847	98175047	1810006J02Rik	68.0101	107.191	9.35946	8.70037e-07	0	0	5.03885	1.24677e-08	5.37866	5.63312	0	0	BC vs rod and Blue cone
panBC_2_peak_3172	chr1	98179161	98179361	1810006J02Rik	36.0054	39.3413	4.69883	0.000688259	1.55751	1.35529	3.04038	0.0102917	4.61028	5.63312	0	7.22665	BC vs rod and Blue cone
panBC_2_peak_3173	chr1	98190277	98190477	1810006J02Rik	88.8133	145.962	9.78203	1.39508e-07	0	0	5.33571	8.70224e-12	2.30514	7.0414	0	2.89066	BC vs rod and Blue cone
panBC_2_peak_17238	chr12	49732407	49732607	1810007C17Rik	9.60143	35.9203	7.4221	0.000672461	0	0	6.95641	3.93385e-05	0	0	0	0	BC vs rod and Blue cone
panBC_2_peak_17240	chr12	49794252	49794452	1810007C17Rik	84.0125	98.6383	9.41805	4.49202e-07	0	0	6.59547	7.87903e-10	3.07352	0	0	0	BC vs rod and Blue cone
panBC_2_peak_17241	chr12	49951884	49952084	1810007C17Rik	39.2058	63.2882	8.58756	9.58399e-06	0	0	4.35195	9.5563e-06	3.07352	5.63312	2.59028	0	BC vs rod and Blue cone
panBC_2_peak_17242	chr12	50026385	50026585	1810007C17Rik	20.8031	35.3502	7.71971	0.000226075	0	0	7.25402	5.43066e-06	0	0	0	0	BC vs rod and Blue cone
onBC_2_peak_12952	chr12	49484223	49484423	1810007C17Rik	18.4027	17.6751	4.01597	0.0264205	2.33627	0	2.02544	0.461428	1.53676	11.2662	5.18056	1.44533	BC vs rod only
panBC_1_peak_33135	chr19	58572783	58572983	1810007D17Rik	28.8043	19.9557	7.50734	0.000315859	0	0	2.62484	0.0992039	4.61028	5.63312	0	5.05866	BC vs rod only
sCone_r2_peak_24484	chr19	58581261	58581461	1810007D17Rik	4.80072	2.85082	-0.637677	1	6.23005	5.42116	-4.64864	4.39304e-07	43.0293	73.2305	129.514	129.357	Blue cone only vs BC
sCone_r2_peak_24485	chr19	58611188	58611388	1810007D17Rik	4.80072	1.71049	-1.28246	1	7.78756	7.45409	-4.09939	0.000430085	35.3455	29.5739	71.2328	78.0478	Blue cone only vs BC
onBC_2_peak_55477	chr7	65750602	65750802	1810008I18Rik	23.2035	22.8066	7.42752	0.00108805	0	0	4.13567	0.0165354	1.53676	0	0	2.89066	BC vs rod and Blue cone
onBC_2_peak_55478	chr7	65803612	65803812	1810008I18Rik	16.0024	20.5259	4.10521	0.0244114	0	2.03293	3.11317	0.0600142	1.53676	2.81656	5.18056	0	BC vs rod only
mCone_r2_peak_31195	chr7	145140786	145140986	1810010D01Rik	13.602	6.2718	-1.28092	1	27.2565	20.3293	-3.17169	0.00258578	80.68	181.668	41.4445	50.5866	Blue cone only vs BC
panBC_2_peak_77148	chr7	145189447	145189647	1810010D01Rik	55.2082	68.4197	4.61961	8.98982e-06	1.55751	3.38822	4.90288	6.74829e-08	3.07352	0	0	3.61333	BC vs rod and Blue cone
panBC_2_peak_24989	chr14	32750563	32750763	1810011H11Rik	24.0036	30.2187	4.66678	0.00260519	0	2.03293	2.75686	0.0439517	4.61028	5.63312	5.18056	1.44533	BC vs rod and Blue cone
panBC_2_peak_24990	chr14	32801479	32801679	1810011H11Rik	84.8127	110.042	3.0344	2.13871e-06	10.9026	12.8753	-0.353821	1	130.625	139.42	117.858	112.736	BC vs rod only
panBC_1_peak_59303	chr8	24068380	24068580	1810011O10Rik	43.2064	30.2187	8.09804	4.34021e-05	0	0	5.29965	2.97636e-05	1.53676	0	0	1.44533	BC vs rod and Blue cone
panBC_2_peak_77904	chr8	24152809	24153009	1810011O10Rik	56.0084	58.1567	8.73904	6.80286e-06	0	0	4.16956	1.56207e-05	0	8.44968	5.18056	1.44533	BC vs rod and Blue cone
panBC_2_peak_77909	chr8	24337738	24337938	1810011O10Rik	29.6044	33.0695	7.87474	9.81722e-05	0	0	5.0166	0.000159038	0	0	2.59028	1.44533	BC vs rod and Blue cone
panBC_2_peak_77912	chr8	24394901	24395101	1810011O10Rik	45.6068	43.9026	8.38748	3.7675e-05	0	0	3.25461	0.00892536	3.07352	11.2662	6.47571	0	BC vs rod and Blue cone
panBC_2_peak_77913	chr8	24398410	24398610	1810011O10Rik	38.4057	53.5954	6.01631	0.00104143	0	1.35529	1.70891	0.754173	23.8198	29.5739	1.29514	2.168	BC vs rod only
panBC_2_peak_77914	chr8	24437837	24438037	1810011O10Rik	51.2076	75.2616	8.89045	2.59318e-06	0	0	5.0664	3.63208e-08	1.53676	0	2.59028	2.89066	BC vs rod and Blue cone
offBC_1_peak_50612	chr8	24101205	24101405	1810011O10Rik	44.8067	50.7446	5.04325	2.62615e-05	1.55751	1.35529	3.70111	2.087e-05	4.61028	4.22484	5.18056	1.44533	BC vs rod and Blue cone
offBC_1_peak_50617	chr8	24386556	24386756	1810011O10Rik	32.8049	33.0695	4.52483	0.000370762	0	2.71058	2.02155	0.141178	8.45219	11.2662	7.77085	5.78132	BC vs rod only
offBC_1_peak_50620	chr8	24429766	24429966	1810011O10Rik	9.60143	8.55246	6.08413	0.0115064	0	0	4.22225	0.0478634	1.53676	0	0	0	BC vs rod and Blue cone
offBC_2_peak_45443	chr8	24329661	24329861	1810011O10Rik	8.80131	18.2452	5.2198	0.0302236	0.778756	0	3.66313	0.042714	0	2.81656	2.59028	0	BC vs rod and Blue cone
onBC_1_peak_55711	chr8	24233705	24233905	1810011O10Rik	25.6038	25.6574	7.58359	0.000211691	0	0	5.1908	0.000462067	2.30514	0	0	0	BC vs rod and Blue cone
onBC_2_peak_58431	chr8	24087339	24087539	1810011O10Rik	28.0042	25.0872	5.16662	0.0048195	1.55751	0	4.03635	0.005166	4.61028	0	1.29514	0	BC vs rod and Blue cone
panBC_2_peak_31584	chr16	8924813	8925013	1810013L24Rik	58.4087	75.2616	8.96874	2.17684e-06	0	0	8.50305	5.75834e-10	0	0	0	0	BC vs rod and Blue cone
panBC_2_peak_31586	chr16	9009521	9009721	1810013L24Rik	81.6122	78.1124	5.79971	5.022e-07	0	2.71058	2.92926	0.000283799	4.61028	19.7159	7.77085	11.5626	BC vs rod and Blue cone
panBC_2_peak_31590	chr16	9247224	9247424	1810013L24Rik	191.229	192.145	3.40182	2.29165e-09	18.6901	17.6188	1.65011	0.0639719	85.2902	70.414	38.8542	48.4186	BC vs rod only
panBC_2_peak_31591	chr16	9281008	9281208	1810013L24Rik	112.017	141.971	6.45466	6.67978e-10	1.55751	1.35529	4.10637	5.51229e-12	6.14704	16.8994	2.59028	5.78132	BC vs rod and Blue cone
offBC_1_peak_20839	chr16	9310851	9311051	1810013L24Rik	20.8031	22.8066	7.35148	0.00043652	0	0	3.2854	0.0211199	0	1.40828	5.18056	2.89066	BC vs rod and Blue cone
onBC_1_peak_22649	chr16	8916295	8916495	1810013L24Rik	24.0036	29.6485	7.65121	0.000285861	0	0	4.56666	0.00156761	2.30514	0	0	1.44533	BC vs rod and Blue cone
onBC_1_peak_22653	chr16	9178501	9178701	1810013L24Rik	23.2035	26.2275	7.53215	0.000473701	0	0	6.34512	0.000209564	0.768381	0	0	0	BC vs rod and Blue cone
onBC_2_peak_23784	chr16	9005982	9006182	1810013L24Rik	28.8043	20.5259	7.52654	0.00163283	0	0	3.78514	0.0531052	0	8.44968	0	0	BC vs rod only
rod_r2_peak_14930	chr16	8848485	8848685	1810013L24Rik	7.20107	2.28066	-3.01129	0.0469689	38.9378	35.2375	-1.16944	1	16.9044	11.2662	3.88542	8.67198	rod only vs BC
panBC_2_peak_9620	chr10	86636950	86637150	1810014B01Rik	81.6122	76.9721	2.21341	0.0105824	9.34507	24.3952	0.199163	1	56.8602	73.2305	56.9862	88.1652	BC vs rod only
offBC_1_peak_6239	chr10	86610051	86610251	1810014B01Rik	14.4021	17.1049	3.1283	0.0489613	1.55751	2.03293	0.605752	1	12.2941	5.63312	7.77085	14.4533	BC vs rod only
rod_r1_peak_34220	chr8	106115961	106116161	1810019D21Rik	1.60024	0	-4.93473	0.00810811	22.5839	20.3293	-3.85077	0.0708537	12.2941	14.0828	10.3611	4.33599	rod only vs BC
panBC_2_peak_74246	chr7	73552694	73552894	1810026B05Rik	59.2088	67.2793	4.85353	5.38305e-06	3.11502	1.35529	4.18067	6.11891e-07	3.07352	5.63312	5.18056	1.44533	BC vs rod and Blue cone
panBC_2_peak_74251	chr7	73584254	73584454	1810026B05Rik	44.8067	84.3842	2.89587	0.00232688	9.34507	8.13174	3.09781	0.000148734	8.45219	8.44968	9.06599	5.05866	BC vs rod and Blue cone
rod_r2_peak_34355	chr7	73579899	73580099	1810026B05Rik	12.0018	34.2098	-2.25076	0.00704273	101.238	124.009	-1.94424	0.0355562	96.0476	95.763	82.889	89.6105	rod and Blue cone vs BC
rod_r2_peak_40799	chrX	12698917	12699117	1810030O07Rik	1.60024	8.55246	-4.21559	6.88794e-06	81.7694	117.233	-2.0852	0.185304	30.7352	14.0828	23.3125	21.68	rod only vs BC
rod_r2_peak_7511	chr11	116668557	116668757	1810032O08Rik	23.2035	13.6839	-2.11553	0.0309752	80.9906	76.5739	-1.11046	1	44.5661	50.6981	29.7882	32.5199	rod only vs BC
rod_r2_peak_7512	chr11	116669769	116669969	1810032O08Rik	7.20107	4.56131	-3.9608	1.18977e-05	84.1057	95.5479	-2.75582	0.00788443	49.9447	23.9408	44.0348	36.8559	rod and Blue cone vs BC
panBC_2_peak_22170	chr13	64248910	64249110	1810034E14Rik	82.4123	133.418	1.37768	0.526558	42.0528	41.3363	1.89552	0.0296859	30.7352	21.1242	44.0348	21.68	BC vs Blue Cone only
panBC_2_peak_54408	chr3	122939326	122939526	1810037I17Rik	32.0048	30.7888	3.2878	0.00914587	1.55751	4.74351	2.26343	0.104177	7.68381	8.44968	5.18056	5.05866	BC vs rod only
panBC_2_peak_30665	chr15	84414315	84414515	1810041L15Rik	70.4105	61.0075	4.50565	1.20065e-07	1.55751	4.06587	0.201384	1	48.408	69.0057	56.9862	55.6452	BC vs rod only
panBC_2_peak_30666	chr15	84430527	84430727	1810041L15Rik	108.816	106.05	6.21595	3.75911e-10	0	2.71058	-0.00374994	1	118.331	108.438	99.7259	103.341	BC vs rod only
sCone_r2_peak_16905	chr15	84444235	84444435	1810041L15Rik	34.4051	26.2275	4.35751	0.000946422	3.11502	0	-0.32987	1	27.6617	23.9408	45.3299	54.1999	BC vs rod only
sCone_r2_peak_16907	chr15	84446478	84446678	1810041L15Rik	25.6038	27.3679	3.03834	0.00751479	1.55751	4.74351	-0.609171	1	34.5771	28.1656	36.264	60.7039	BC vs rod only
sCone_r2_peak_16909	chr15	84478947	84479147	1810041L15Rik	28.8043	13.1138	2.66635	0.0465685	3.11502	3.38822	-0.228703	1	22.283	25.349	23.3125	26.0159	BC vs rod only
sCone_r2_peak_16911	chr15	84484338	84484538	1810041L15Rik	12.8019	22.2364	-1.054	1	29.5927	44.0469	-2.35657	0.00394056	66.0807	80.2719	95.8404	121.408	Blue cone only vs BC
sCone_r2_peak_16912	chr15	84492199	84492399	1810041L15Rik	16.0024	11.4033	0.912878	1	6.23005	8.13174	-2.25508	0.0294205	47.6396	54.9229	80.2987	76.6025	Blue cone only vs BC
rod_r2_peak_3597	chr10	77986199	77986399	1810043G02Rik	12.0018	10.2629	-3.40619	6.6504e-05	112.92	121.976	-2.67337	0.00326405	43.0293	47.8815	73.823	116.349	rod and Blue cone vs BC
panBC_2_peak_83370	chr9	51335395	51335595	1810046K07Rik	94.4141	81.5334	6.91305	1.34719e-06	1.55751	0	1.89778	0.0912077	29.1985	30.9821	10.3611	23.1253	BC vs rod only
rod_r2_peak_15972	chr16	93102450	93102650	1810053B23Rik	3.20048	0	-4.69371	0.00714964	31.929	44.0469	-1.8903	0.83007	6.91543	7.0414	5.18056	2.89066	rod only vs BC
rod_r2_peak_19316a	chr19	3718810	3719010	1810055G02Rik	31.2047	21.6662	-2.82115	0.00170987	179.114	192.451	-0.76696	1	49.9447	71.8223	15.5417	41.9146	rod only vs BC
panBC_2_peak_67729	chr6	35217483	35217683	1810058I24Rik	31.2047	35.9203	4.58688	0.0228528	0	2.71058	3.71426	0.0471254	1.53676	8.44968	1.29514	0	BC vs rod and Blue cone
panBC_2_peak_67732	chr6	35253110	35253310	1810058I24Rik	72.0107	97.498	2.29742	0.0288601	14.7964	19.6517	0.251904	1	58.3969	136.603	42.7397	50.5866	BC vs rod only
offBC_1_peak_8563	chr11	59927314	59927514	1810063I02Rik	24.0036	25.0872	4.48682	0.00456399	1.55751	0.677645	2.96356	0.0306658	3.07352	8.44968	2.59028	0	BC vs rod and Blue cone
rod_r1_peak_4950	chr11	59921365	59921565	1810063I02Rik	4.80072	1.14033	-2.99248	0.0447832	26.4777	18.2964	-2.77072	0.0716829	16.9044	22.5325	22.0174	15.8986	rod only vs BC
rod_r2_peak_5369	chr11	59924914	59925114	1810063I02Rik	1.60024	3.42098	-4.36607	0.000216014	47.5041	59.6327	-2.18685	0.301802	8.45219	8.44968	11.6563	18.0666	rod only vs BC
panBC_1_peak_9635	chr11	57787139	57787339	2010001A14Rik	34.4051	33.0695	3.24385	0.0108252	1.55751	5.42116	3.0032	0.00896106	5.37866	2.81656	7.77085	1.44533	BC vs rod and Blue cone
onBC_2_peak_9673	chr11	57753738	57753938	2010001A14Rik	17.6026	18.2452	4.60296	0.015004	1.55751	0	2.96303	0.0712677	1.53676	2.81656	0	4.33599	BC vs rod only
rod_r2_peak_5277	chr11	57738953	57739153	2010001A14Rik	1.60024	5.70164	-3.64088	0.00123391	46.7254	48.7904	-2.8222	0.0255796	26.1249	14.0828	38.8542	28.9066	rod and Blue cone vs BC
rod_r2_peak_23422	chr2	158068530	158068730	2010009K17Rik	3.20048	1.71049	-2.62151	0.120438	10.9026	18.2964	-2.97312	0.0405944	19.2095	23.9408	19.4271	13.008	Blue cone only vs BC
rod_r2_peak_23423	chr2	158078175	158078375	2010009K17Rik	51.2076	29.0784	-2.89391	1.1238e-07	261.662	326.625	-1.4498	0.295276	109.878	91.5382	106.202	122.853	rod only vs BC
rod_r2_peak_23424	chr2	158080095	158080295	2010009K17Rik	23.2035	30.2187	-2.62308	2.00008e-06	151.857	180.254	-2.07473	0.000819944	99.1211	108.438	135.99	112.736	rod and Blue cone vs BC
sCone_r2_peak_27654	chr2	158100195	158100395	2010009K17Rik	8.00119	7.98229	-1.56349	0.506093	24.9202	22.3623	-3.27583	2.75723e-05	54.555	54.9229	94.5453	104.786	Blue cone only vs BC
mCone_r1_peak_21942	chr18	75297430	75297630	2010010A06Rik	1.60024	3.42098	-2.96789	0.11107	17.9114	22.3623	-4.22245	0.00225218	78.3748	74.6388	20.7223	18.7893	Blue cone only vs BC
rod_r2_peak_19043	chr18	75185647	75185847	2010010A06Rik	7.20107	14.2541	-2.62663	0.0103633	63.858	71.1527	-2.41208	0.0189044	34.5771	47.8815	73.823	76.6025	rod and Blue cone vs BC
rod_r2_peak_19045	chr18	75264842	75265042	2010010A06Rik	19.2029	12.5436	-2.72749	0.000310282	98.1233	109.101	-2.16815	0.0116257	51.4815	59.1477	85.4793	85.2745	rod and Blue cone vs BC
mCone_r1_peak_20408	chr17	86298915	86299115	2010106C02Rik	16.0024	21.6662	3.15618	0.0399547	0	4.06587	0.52244	1	16.9044	11.2662	14.2466	10.1173	BC vs rod only
mCone_r1_peak_20419	chr17	86447194	86447394	2010106C02Rik	1.60024	1.14033	-1.42151	1	3.11502	4.06587	-3.79828	0.0179124	30.7352	19.7159	7.77085	15.8986	Blue cone only vs BC
panBC_2_peak_37663	chr17	86231835	86232035	2010106C02Rik	63.2094	66.7092	4.16894	7.94157e-06	3.11502	4.06587	3.76902	1.09817e-06	3.07352	11.2662	3.88542	2.89066	BC vs rod and Blue cone
panBC_2_peak_37665	chr17	86254364	86254564	2010106C02Rik	65.6098	90.656	4.61906	8.13864e-05	0.778756	5.42116	3.7095	0.000262779	10.7573	11.2662	2.59028	0	BC vs rod and Blue cone
panBC_2_peak_37666	chr17	86264057	86264257	2010106C02Rik	114.417	164.777	2.69654	3.08944e-05	17.9114	25.0729	0.835368	1	59.9337	67.5974	106.202	81.6612	BC vs rod only
panBC_2_peak_37667	chr17	86266130	86266330	2010106C02Rik	49.6074	58.1567	5.21603	3.79894e-05	1.55751	1.35529	4.34035	7.89989e-06	3.8419	5.63312	0	1.44533	BC vs rod and Blue cone
panBC_2_peak_37671	chr17	86302381	86302581	2010106C02Rik	40.8061	48.4639	8.38531	2.39524e-05	0	0	3.37076	0.0021716	6.14704	7.0414	5.18056	0	BC vs rod and Blue cone
panBC_2_peak_37675	chr17	86330720	86330920	2010106C02Rik	32.8049	43.3324	4.71462	0.00150934	1.55751	1.35529	4.33436	0.000548935	3.07352	2.81656	0	1.44533	BC vs rod and Blue cone
panBC_2_peak_37679	chr17	86370584	86370784	2010106C02Rik	60.009	92.3665	9.15937	1.04109e-06	0	0	6.00641	2.65323e-09	1.53676	1.40828	0	1.44533	BC vs rod and Blue cone
panBC_2_peak_37682	chr17	86390466	86390666	2010106C02Rik	169.625	142.541	3.32027	1.35162e-08	16.3539	14.9082	3.3013	3.03677e-11	16.9044	16.8994	9.06599	18.7893	BC vs rod and Blue cone
panBC_2_peak_37683	chr17	86394740	86394940	2010106C02Rik	47.207	71.8406	3.58027	0.000311954	2.33627	7.45409	2.83813	0.00194905	10.7573	11.2662	7.77085	4.33599	BC vs rod and Blue cone
panBC_2_peak_37685	chr17	86404946	86405146	2010106C02Rik	75.2112	83.2439	3.94691	4.79394e-06	7.78756	2.71058	4.27352	1.05437e-08	6.91543	5.63312	2.59028	1.44533	BC vs rod and Blue cone
panBC_2_peak_37692	chr17	86437978	86438178	2010106C02Rik	112.017	146.532	3.4967	0.000114977	8.56632	14.2305	1.03003	1	97.5843	98.5796	25.9028	31.7973	BC vs rod only
panBC_2_peak_37695	chr17	86463375	86463575	2010106C02Rik	31.2047	36.4905	5.5262	0.00097945	1.55751	0	3.60625	0.00294118	2.30514	7.0414	1.29514	1.44533	BC vs rod and Blue cone
panBC_2_peak_37701	chr17	86507590	86507790	2010106C02Rik	56.8085	51.3147	2.4318	0.0432635	7.00881	12.8753	4.40137	2.64364e-06	0.768381	2.81656	0	5.78132	BC vs rod and Blue cone
offBC_2_peak_22190	chr17	86388689	86388889	2010106C02Rik	20.8031	42.1921	4.47502	0.00106133	0	2.71058	3.05191	0.00770834	5.37866	5.63312	1.29514	2.89066	BC vs rod and Blue cone
onBC_1_peak_26978	chr17	86412166	86412366	2010106C02Rik	38.4057	27.938	4.89959	0.0013545	2.33627	0	3.59178	0.00345333	4.61028	0	2.59028	2.89066	BC vs rod and Blue cone
onBC_2_peak_28298	chr17	86304997	86305197	2010106C02Rik	33.605	33.0695	6.52552	0.00136667	0	0.677645	3.28246	0.00406487	4.61028	2.81656	5.18056	1.44533	BC vs rod and Blue cone
rod_r2_peak_17816	chr17	86364497	86364697	2010106C02Rik	5.60084	8.55246	-2.93402	0.00602659	51.3979	58.2775	-2.22316	0.0929028	37.6507	35.207	22.0174	38.3013	rod only vs BC
rod_r2_peak_17817	chr17	86379776	86379976	2010106C02Rik	52.0078	50.7446	-2.70652	8.57336e-09	323.184	346.954	-2.40381	1.30753e-07	216.683	270.39	319.9	282.562	rod and Blue cone vs BC
rod_r2_peak_17823	chr17	86488876	86489076	2010106C02Rik	20.8031	19.3856	-2.9177	3.90161e-08	155.751	147.049	-2.62704	4.09638e-07	127.551	99.9878	134.695	130.802	rod and Blue cone vs BC
rod_r2_peak_17825	chr17	86510064	86510264	2010106C02Rik	9.60143	8.55246	-3.68507	6.0158e-05	105.911	126.72	-2.38583	0.0382835	44.5661	18.3076	63.4619	61.4265	rod and Blue cone vs BC
sCone_r2_peak_21138	chr17	86447604	86447804	2010106C02Rik	9.60143	9.69278	-1.41024	0.686988	31.1502	20.3293	-2.60862	0.0029575	53.0183	73.2305	56.9862	53.4772	Blue cone only vs BC
sCone_r2_peak_21139	chr17	86470348	86470548	2010106C02Rik	7.20107	2.28066	-0.678366	1	7.78756	6.77645	-3.0847	0.00568396	27.6617	45.0649	44.0348	38.3013	Blue cone only vs BC
panBC_2_peak_87648	chrX	112524822	112525022	2010106E10Rik	88.0131	91.2262	9.38978	5.76328e-07	0	0	4.89146	2.20961e-09	3.07352	2.81656	7.77085	0	BC vs rod and Blue cone
rod_r2_peak_9529	chr12	111966962	111967162	2010107E04Rik	115.217	119.734	-1.75474	0.00220231	401.838	391.679	-0.466883	1	175.959	154.911	182.615	138.029	rod only vs BC
mCone_r1_peak_35587	chr6	34977917	34978117	2010107G12Rik	8.00119	4.56131	-0.765775	1	9.34507	11.52	-2.63969	0.0176487	46.1028	45.0649	37.5591	25.2933	Blue cone only vs BC
panBC_2_peak_67715	chr6	34979405	34979605	2010107G12Rik	108.016	217.803	2.1511	0.00454531	34.2653	39.3034	0.33972	1	129.856	161.952	104.906	121.408	BC vs rod only
panBC_2_peak_67718	chr6	34999077	34999277	2010107G12Rik	95.2142	99.2085	4.07477	2.25406e-07	4.67254	6.77645	2.14818	0.010523	33.8087	14.0828	20.7223	17.344	BC vs rod and Blue cone
panBC_2_peak_67720	chr6	35024520	35024720	2010107G12Rik	40.006	51.8849	4.41242	0.000154112	1.55751	2.71058	2.63602	0.0134736	6.14704	2.81656	15.5417	5.78132	BC vs rod and Blue cone
panBC_2_peak_67721	chr6	35027424	35027624	2010107G12Rik	24.8037	52.4551	3.40628	0.0099414	4.67254	2.71058	3.35863	0.00407946	0.768381	8.44968	2.59028	4.33599	BC vs rod and Blue cone
rod_r2_peak_31541a	chr6	34979113	34979313	2010107G12Rik	15.2023	11.4033	-1.50446	0.536114	26.4777	48.1128	-2.23137	0.0250685	79.9116	73.2305	45.3299	49.1412	Blue cone only vs BC
panBC_2_peak_64317	chr5	93234003	93234203	2010109A12Rik	81.6122	101.489	5.98177	1.18641e-07	1.55751	1.35529	3.29024	9.54135e-06	13.8309	14.0828	7.77085	2.89066	BC vs rod and Blue cone
panBC_2_peak_64318	chr5	93235988	93236188	2010109A12Rik	42.4063	91.2262	8.97246	2.36019e-06	0	0	4.96045	6.0269e-08	3.07352	1.40828	2.59028	1.44533	BC vs rod and Blue cone
panBC_2_peak_30176	chr15	74902313	74902513	2010109I03Rik	64.0095	47.8938	6.25592	2.71981e-05	1.55751	0	3.52097	4.43985e-05	4.61028	8.44968	2.59028	4.33599	BC vs rod and Blue cone
panBC_2_peak_22108	chr13	62926560	62926760	2010111I01Rik	59.2088	76.4019	5.54699	3.902e-05	1.55751	1.35529	2.6749	0.0320439	10.7573	28.1656	2.59028	2.89066	BC vs rod and Blue cone
panBC_2_peak_22112	chr13	63046719	63046919	2010111I01Rik	68.8103	87.2351	1.69581	0.249454	14.0176	33.8822	2.07061	0.0331012	15.3676	14.0828	28.4931	17.344	BC vs Blue Cone only
panBC_2_peak_22117	chr13	63174316	63174516	2010111I01Rik	64.8097	86.6649	6.71938	4.64541e-06	0	1.35529	7.27593	3.61797e-08	1.53676	0	0	0	BC vs rod and Blue cone
onBC_2_peak_16653	chr13	63068426	63068626	2010111I01Rik	26.4039	26.2275	5.15971	0.00313205	1.55751	0	3.98615	0.00270685	3.07352	0	2.59028	0.722665	BC vs rod and Blue cone
rod_r2_peak_10625	chr13	63241872	63242072	2010111I01Rik	6.40095	5.70164	-3.8645	0.000656015	73.9818	101.647	-1.95754	0.374538	33.8087	30.9821	12.9514	15.8986	rod only vs BC
sCone_r2_peak_12576	chr13	63251270	63251470	2010111I01Rik	11.2017	7.41213	-0.73841	1	17.1326	13.5529	-2.22531	0.0445763	44.5661	47.8815	38.8542	40.4692	Blue cone only vs BC
panBC_2_peak_86191	chrX	7416559	7416759	2010204K13Rik	50.4075	64.4285	5.31073	3.05516e-06	1.55751	1.35529	2.12285	0.0278098	16.136	9.85796	12.9514	13.008	BC vs rod and Blue cone
offBC_1_peak_56316	chrX	7473883	7474083	2010204K13Rik	25.6038	21.0961	3.42994	0.0105221	1.55751	2.71058	1.79588	0.405973	6.14704	5.63312	7.77085	7.22665	BC vs rod only
panBC_2_peak_1001	chr1	37719821	37720021	2010300C02Rik	64.0095	73.5511	2.80426	0.0036834	11.6813	8.13174	0.773301	1	27.6617	16.8994	54.3959	60.7039	BC vs rod only
rod_r2_peak_40818	chrX	13221113	13221313	2010308F09Rik	8.00119	1.14033	-5.53465	1.50361e-06	211.822	192.451	-2.81044	0.0603695	59.9337	38.0235	11.6563	12.2853	rod only vs BC
rod_r2_peak_40820	chrX	13231594	13231794	2010308F09Rik	12.8019	10.2629	-3.09898	0.00633255	84.8844	111.811	-0.946927	1	42.2609	22.5325	6.47571	15.8986	rod only vs BC
panBC_2_peak_68059	chr6	42371063	42371263	2010310C07Rik	78.4117	74.1213	2.23115	0.00426109	14.0176	18.2964	0.0326143	1	72.9962	84.4968	76.4133	65.7625	BC vs rod only
offBC_2_peak_50740	chr9	124251547	124251747	2010315B03Rik	20.8031	17.1049	4.68734	0.00680284	1.55751	0	1.40803	0.963548	4.61028	8.44968	5.18056	10.1173	BC vs rod only
rod_r1_peak_37165	chr9	124282135	124282335	2010315B03Rik	72.8109	86.0947	-1.91097	0.000796236	327.078	273.091	-1.56045	0.0346086	238.198	198.567	244.782	256.546	rod and Blue cone vs BC
sCone_r2_peak_47782	chr9	124284267	124284467	2010315B03Rik	20.8031	19.9557	-1.47512	0.420708	57.628	55.5669	-2.53593	0.000169592	93.7424	145.053	119.153	116.349	Blue cone only vs BC
rod_r2_peak_36770b	chr8	70777140	70777340	2010320M18Rik	103.215	126.006	-1.65077	0.0068853	339.538	382.869	-1.17922	0.688716	229.746	308.413	265.504	244.261	rod only vs BC
panBC_2_peak_68019	chr6	41091218	41091418	2210010C04Rik	34.4051	38.7711	8.09829	4.92153e-05	0	0	5.15941	4.3796e-05	0	2.81656	2.59028	0	BC vs rod and Blue cone
panBC_2_peak_68020	chr6	41112929	41113129	2210010C04Rik	53.608	67.2793	8.82332	4.18656e-06	0	0	4.95132	2.96753e-07	1.53676	2.81656	2.59028	1.44533	BC vs rod and Blue cone
panBC_2_peak_68021	chr6	41118277	41118477	2210010C04Rik	61.6092	112.892	9.35445	9.40702e-07	0	0	4.83121	3.93029e-08	3.07352	8.44968	2.59028	0	BC vs rod and Blue cone
panBC_2_peak_68022	chr6	41137078	41137278	2210010C04Rik	66.4099	59.297	6.44856	1.93426e-05	0	1.35529	3.78878	1.53319e-05	3.07352	11.2662	2.59028	2.89066	BC vs rod and Blue cone
offBC_1_peak_44127	chr6	41055660	41055860	2210010C04Rik	24.8037	18.2452	7.32868	0.000704202	0	0	3.42107	0.0297576	3.07352	2.81656	2.59028	0	BC vs rod and Blue cone
panBC_2_peak_88168	chrX	153719696	153719896	2210013O21Rik	36.8055	57.5865	8.46717	2.94101e-05	0	0	3.0636	0.0147223	3.07352	2.81656	7.77085	8.67198	BC vs rod and Blue cone
panBC_2_peak_88169b	chrX	153723724	153723924	2210013O21Rik	38.4057	53.5954	2.98786	0.00916995	6.23005	5.42116	2.24099	0.0737635	6.14704	14.0828	7.77085	11.5626	BC vs rod only
offBC_1_peak_57583	chrX	153724486	153724686	2210013O21Rik	35.2053	34.2098	3.22475	0.0162642	6.23005	1.35529	2.00429	0.281488	6.91543	9.85796	7.77085	10.1173	BC vs rod only
offBC_2_peak_51751a	chrX	153723484	153723684	2210013O21Rik	37.6056	42.7623	2.47005	0.0233452	7.78756	6.77645	2.09732	0.0623909	8.45219	5.63312	10.3611	12.2853	BC vs rod only
onBC_2_peak_66325	chrX	153711134	153711334	2210013O21Rik	28.0042	29.6485	7.75373	0.000134856	0	0	5.88437	0.000121963	1.53676	0	0	0	BC vs rod and Blue cone
panBC_1_peak_49387	chr5	114949497	114949697	2210016L21Rik	131.22	94.6472	4.4659	5.12353e-08	6.23005	4.06587	3.57588	1.28901e-07	7.68381	9.85796	19.4271	3.61333	BC vs rod and Blue cone
rod_r2_peak_30051	chr5	114942067	114942267	2210016L21Rik	111.217	89.5157	-1.67939	0.00448092	335.644	304.263	-0.736242	1	175.959	166.177	163.188	159.709	rod only vs BC
panBC_1_peak_13732	chr12	73565701	73565901	2210039B01Rik	58.4087	46.7534	5.21264	0.000290529	0	2.71058	4.40301	0.00016723	6.14704	0	1.29514	1.44533	BC vs rod and Blue cone
panBC_2_peak_35197	chr17	21909619	21909819	2210404O09Rik	80.8121	126.006	2.87902	0.000337531	13.2389	14.9082	2.84495	5.47705e-05	16.9044	22.5325	12.9514	7.22665	BC vs rod and Blue cone
panBC_1_peak_47492	chr5	36450379	36450579	2210406O10Rik	38.4057	22.8066	7.83573	0.000218795	0	0	3.9182	0.00537177	3.07352	5.63312	0	0	BC vs rod and Blue cone
panBC_2_peak_67549	chr6	31220274	31220474	2210408F21Rik	76.8115	103.2	3.16267	3.40609e-06	7.78756	12.1976	0.692549	1	65.3124	50.6981	62.1668	45.5279	BC vs rod only
panBC_2_peak_67550	chr6	31233415	31233615	2210408F21Rik	33.605	32.4993	4.47392	0.00251938	3.11502	0	4.19701	0.000877212	0	5.63312	1.29514	1.44533	BC vs rod and Blue cone
panBC_2_peak_67551	chr6	31247144	31247344	2210408F21Rik	28.0042	31.9292	5.39036	0.00185802	0	1.35529	4.93966	0.000344645	1.53676	0	2.59028	0	BC vs rod and Blue cone
onBC_2_peak_50658	chr6	31246171	31246371	2210408F21Rik	22.4033	13.6839	7.07346	0.00254103	0	0	3.07678	0.142407	0	0	7.77085	1.44533	BC vs rod only
sCone_r2_peak_37075	chr6	31253318	31253518	2210408F21Rik	16.0024	23.3767	2.9577	0.0334051	3.11502	2.03293	-0.111129	1	12.2941	28.1656	18.132	27.4613	BC vs rod only
sCone_r2_peak_37076	chr6	31292191	31292391	2210408F21Rik	11.2017	9.12262	-3.62185	1.35362e-07	119.15	128.753	-3.24366	9.44719e-07	82.9851	74.6388	82.889	138.029	rod and Blue cone vs BC
panBC_2_peak_22553b	chr13	77135429	77135629	2210408I21Rik	294.444	417.36	2.96895	1.31392e-10	42.8316	48.1128	2.41978	3.72475e-08	78.3748	73.2305	59.5765	55.6452	BC vs rod and Blue cone
panBC_2_peak_22554	chr13	77154366	77154566	2210408I21Rik	28.0042	46.1833	8.12077	6.93182e-05	0	0	4.5587	0.000269092	0.768381	7.0414	0	0	BC vs rod and Blue cone
panBC_2_peak_22556	chr13	77266506	77266706	2210408I21Rik	25.6038	31.9292	7.75143	0.00043632	0	0	3.76009	0.0179302	1.53676	0	7.77085	0	BC vs rod and Blue cone
onBC_1_peak_16202	chr13	77182025	77182225	2210408I21Rik	13.602	20.5259	4.58853	0.0235408	0	1.35529	5.07509	0.0047165	0	0	2.59028	0	BC vs rod and Blue cone
panBC_2_peak_40102b	chr18	57608320	57608520	2210409D07Rik	41.6062	63.8583	4.59442	2.85835e-05	3.11502	1.35529	1.23518	1	13.0625	32.3904	24.6077	21.68	BC vs rod only
panBC_2_peak_40103	chr18	57638457	57638657	2210409D07Rik	24.0036	29.6485	7.65147	0.000226051	0	0	4.23205	0.00176363	1.53676	0	2.59028	1.44533	BC vs rod and Blue cone
panBC_2_peak_40105	chr18	57670593	57670793	2210409D07Rik	118.418	97.498	5.63867	1.82782e-08	1.55751	2.71058	2.17628	0.0224203	19.9779	14.0828	28.4931	31.7973	BC vs rod and Blue cone
panBC_2_peak_55823	chr4	3630668	3630868	2210414B05Rik	22.4033	49.6043	5.08059	0.000774911	0	2.03293	4.37654	0.000270396	0.768381	2.81656	2.59028	1.44533	BC vs rod and Blue cone
rod_r1_peak_28492	chr5	148699929	148700129	2210417A02Rik	6.40095	1.71049	-6.75746	1.87403e-16	443.112	382.869	-4.75752	1.67875e-08	169.044	132.378	60.8716	50.5866	rod and Blue cone vs BC
rod_r2_peak_31155	chr5	148706408	148706608	2210417A02Rik	53.608	38.7711	-4.21008	8.89243e-55	821.588	861.287	-3.32978	5.71274e-33	461.797	412.626	470.136	480.572	rod and Blue cone vs BC
sCone_r2_peak_36669	chr5	148704749	148704949	2210417A02Rik	5.60084	7.41213	-0.891042	1	9.34507	14.9082	-2.72511	0.0143471	25.3566	42.2484	41.4445	64.3172	Blue cone only vs BC
panBC_2_peak_41211	chr18	82768386	82768586	2210420H20Rik	76.8115	88.3754	5.25525	4.12192e-07	1.55751	2.71058	5.05902	1.87969e-09	3.07352	2.81656	5.18056	0	BC vs rod and Blue cone
rod_r2_peak_19243	chr18	82777798	82777998	2210420H20Rik	6.40095	2.28066	-5.45357	3.04187e-13	176.778	182.286	-3.10223	0.0006364	46.8712	36.6153	25.9028	30.3519	rod and Blue cone vs BC
rod_r2_peak_39347	chr9	63413226	63413426	2300009A05Rik	0	1.14033	-4.75726	0.025565	14.0176	20.3293	-3.3375	0.231309	4.61028	2.81656	7.77085	10.1173	rod only vs BC
panBC_1_peak_54148	chr6	129238428	129238628	2310001H17Rik	36.8055	35.9203	8.08776	2.74396e-05	0	0	2.03782	0.124661	10.7573	7.0414	6.47571	10.1173	BC vs rod only
panBC_2_peak_71173	chr6	129237972	129238172	2310001H17Rik	145.622	197.847	6.89133	3.01406e-12	1.55751	1.35529	3.04872	6.87029e-10	18.4411	14.0828	31.0834	20.2346	BC vs rod and Blue cone
offBC_1_peak_46182	chr6	129256163	129256363	2310001H17Rik	22.4033	25.6574	4.47629	0.00859029	0.778756	1.35529	3.67362	0.0109701	4.61028	0	2.59028	0	BC vs rod and Blue cone
mCone_r1_peak_26659	chr2	163467690	163467890	2310001K24Rik	7.20107	3.42098	-2.37869	0.133472	23.3627	30.494	-3.90808	0.000110944	106.037	123.929	31.0834	50.5866	Blue cone only vs BC
mCone_r1_peak_43788	chr9	50354904	50355104	2310003N18Rik	4.80072	7.98229	-0.611873	1	5.45129	14.2305	-3.52244	5.86226e-05	82.9851	102.804	59.5765	54.9226	Blue cone only vs BC
mCone_r2_peak_33776	chr9	50062993	50063193	2310003N18Rik	1.60024	0	-1.02	1	1.55751	1.35529	-5.15458	0.0102204	22.283	64.7809	10.3611	5.78132	Blue cone only vs BC
panBC_1_peak_63431	chr9	50142622	50142822	2310003N18Rik	33.605	25.6574	4.34822	0.00198197	1.55751	1.35529	4.00296	0.000690773	2.30514	0	1.29514	2.89066	BC vs rod and Blue cone
panBC_2_peak_83318	chr9	50019935	50020135	2310003N18Rik	17.6026	33.6397	3.59416	0.0270423	0.778756	3.38822	3.59728	0.0122619	0	1.40828	2.59028	4.33599	BC vs rod and Blue cone
onBC_1_peak_59538	chr9	50305998	50306198	2310003N18Rik	17.6026	27.3679	4.98738	0.0126636	0	1.35529	2.92812	0.115326	1.53676	7.0414	0	3.61333	BC vs rod only
rod_r2_peak_23247	chr2	155103750	155103950	2310005A03Rik	31.2047	57.5865	-2.06531	0.00280556	193.132	183.642	-1.35659	0.461984	98.3527	97.1713	129.514	135.138	rod only vs BC
sCone_r2_peak_13075	chr13	98422935	98423135	2310005E17Rik	23.2035	11.9734	-2.58572	0.000964263	112.92	94.1926	-3.27247	8.81279e-08	136.003	181.668	156.712	192.229	rod and Blue cone vs BC
panBC_2_peak_78029	chr8	26526585	26526785	2310008N11Rik	49.6074	65.5688	4.1938	0.00108594	0	6.0988	4.58184	4.955e-05	0	2.81656	2.59028	4.33599	BC vs rod and Blue cone
panBC_2_peak_78035b	chr8	26747712	26747912	2310008N11Rik	32.0048	43.9026	3.71131	0.00242605	3.11502	2.71058	4.7498	3.30353e-05	3.8419	0	1.29514	0	BC vs rod and Blue cone
panBC_2_peak_78038	chr8	26780566	26780766	2310008N11Rik	79.2118	94.077	2.36068	0.0120826	21.8052	12.1976	3.38534	1.8428e-06	6.14704	11.2662	12.9514	5.05866	BC vs rod and Blue cone
panBC_2_peak_78039	chr8	26801107	26801307	2310008N11Rik	104.016	78.1124	5.95134	2.27144e-07	3.11502	0	6.59573	1.49399e-09	1.53676	0	0	1.44533	BC vs rod and Blue cone
onBC_1_peak_55796	chr8	26677824	26678024	2310008N11Rik	20.8031	27.3679	6.04669	0.00672245	0.778756	0	2.81003	0.098296	3.8419	8.44968	2.59028	0	BC vs rod only
onBC_2_peak_58528	chr8	26748671	26748871	2310008N11Rik	17.6026	20.5259	2.91577	0.0823215	2.33627	2.71058	2.97157	0.0456162	1.53676	5.63312	0	2.89066	BC vs Blue Cone only
rod_r2_peak_36224	chr8	26784391	26784591	2310008N11Rik	8.00119	13.1138	-3.90678	1.46863e-06	147.185	174.155	-1.75494	0.309179	47.6396	56.3312	20.7223	20.9573	rod only vs BC
rod_r2_peak_36225a	chr8	26845513	26845713	2310008N11Rik	33.605	23.9469	-3.19807	4.73748e-06	251.538	273.091	-0.845774	1	66.0807	59.1477	38.8542	41.1919	rod only vs BC
panBC_2_peak_86576	chrX	36830371	36830571	2310010G23Rik	27.2041	29.6485	3.72244	0.0184938	1.55751	2.71058	1.81232	0.590352	18.4411	2.81656	9.06599	1.44533	BC vs rod only
rod_r2_peak_3701	chr10	80320490	80320690	2310011J03Rik	42.4063	50.1744	-2.63255	2.15989e-08	278.795	298.164	-1.58842	0.0473743	134.467	105.621	148.941	166.936	rod and Blue cone vs BC
panBC_2_peak_18252	chr12	80178146	80178346	2310015A10Rik	46.4069	62.718	3.00543	0.00218511	4.67254	8.80938	2.79116	0.00162469	9.22057	11.2662	3.88542	7.22665	BC vs rod and Blue cone
rod_r2_peak_37977	chr8	124663235	124663435	2310022B05Rik	144.021	139.12	-2.23837	8.69857e-10	617.554	716.948	-1.60767	0.00126453	434.135	360.52	432.577	490.69	rod and Blue cone vs BC
rod_r2_peak_1594	chr1	150336635	150336835	2310030A07Rik	3.20048	1.14033	-3.67498	0.0173224	22.5839	30.494	-2.14083	0.467754	7.68381	16.8994	6.47571	6.50399	rod only vs BC
panBC_2_peak_83351	chr9	50746982	50747182	2310030G06Rik	58.4087	49.6043	4.04194	3.1764e-05	3.89378	2.71058	2.8246	0.000788732	3.8419	11.2662	7.77085	8.67198	BC vs rod and Blue cone
rod_r2_peak_5328	chr11	59208222	59208422	2310033P09Rik	55.2082	51.3147	-2.10288	0.000523856	235.963	220.912	-1.55149	0.0926463	127.551	138.011	176.139	181.389	rod only vs BC
mCone_r1_peak_33604	chr5	100239678	100239878	2310034O05Rik	8.00119	5.70164	-3.56355	2.31699e-06	65.4155	93.515	-4.03188	9.03314e-10	126.783	99.9878	132.104	82.3838	rod and Blue cone vs BC
panBC_2_peak_64533	chr5	100206653	100206853	2310034O05Rik	128.819	128.857	3.07293	2.43316e-05	8.56632	21.6846	3.21713	2.15486e-07	11.5257	23.9408	10.3611	11.5626	BC vs rod and Blue cone
rod_r2_peak_29698	chr5	100197273	100197473	2310034O05Rik	137.621	159.076	-1.89352	1.06403e-05	511.643	593.617	-0.779919	1	262.786	215.467	265.504	273.89	rod only vs BC
rod_r2_peak_29701	chr5	100217729	100217929	2310034O05Rik	80.8121	59.297	-3.38864	3.3711e-31	721.907	729.146	-2.48387	1.33461e-14	371.128	391.502	404.084	385.181	rod and Blue cone vs BC
rod_r2_peak_29702	chr5	100224675	100224875	2310034O05Rik	17.6026	15.9646	-3.83837	1.5863e-11	234.406	243.952	-3.48285	8.99039e-11	154.445	138.011	252.553	203.069	rod and Blue cone vs BC
sCone_r2_peak_35014	chr5	100218566	100218766	2310034O05Rik	5.60084	5.70164	-3.20595	0.00704931	52.1767	52.1787	-3.85144	0.000102149	43.0293	42.2484	98.4307	141.642	rod and Blue cone vs BC
rod_r2_peak_1036	chr1	105717846	105718046	2310035C23Rik	1.60024	2.28066	-3.41776	0.0382258	21.8052	20.3293	-1.8143	0.756647	8.45219	5.63312	7.77085	5.78132	rod only vs BC
panBC_2_peak_5888	chr1	177683911	177684111	2310043L19Rik	51.2076	54.1656	3.29606	0.000875488	3.11502	7.45409	1.40745	0.739476	15.3676	33.7987	12.9514	18.7893	BC vs rod only
rod_r1_peak_1933	chr1	177612133	177612333	2310043L19Rik	6.40095	1.14033	-4.14341	0.00128681	69.3093	57.5998	-2.99477	0.0413087	13.8309	14.0828	33.6737	52.0319	rod and Blue cone vs BC
mCone_r1_peak_15333	chr15	38620187	38620387	2310043O21Rik	4.80072	3.42098	-2.8833	0.0285414	27.2565	32.527	-3.42587	0.00180814	48.408	64.7809	32.3785	29.6293	rod and Blue cone vs BC
rod_r1_peak_12220	chr15	38586069	38586269	2310043O21Rik	0.800119	1.14033	-5.4039	0.000199383	52.9554	31.1717	-4.1767	0.00819257	10.7573	18.3076	18.132	24.5706	rod and Blue cone vs BC
sCone_r2_peak_15871	chr15	38578588	38578788	2310043O21Rik	4.80072	2.28066	-1.45253	0.825534	7.78756	10.8423	-3.37019	0.0018649	27.6617	36.6153	47.9202	30.3519	Blue cone only vs BC
sCone_r2_peak_15873	chr15	38595930	38596130	2310043O21Rik	3.20048	1.71049	-2.08919	0.338503	9.34507	10.8423	-4.44556	3.77423e-05	30.7352	43.6567	51.8056	80.2158	Blue cone only vs BC
panBC_2_peak_7505	chr10	28955240	28955440	2310057J18Rik	44.0066	76.4019	6.36815	2.39524e-05	1.55751	0	4.24522	2.58182e-06	2.30514	5.63312	2.59028	2.89066	BC vs rod and Blue cone
mCone_r1_peak_6836	chr11	67115062	67115262	2310065F04Rik	8.00119	3.42098	-2.04886	0.144289	20.2477	25.0729	-4.10929	5.69326e-08	132.93	85.9051	69.9376	88.1652	Blue cone only vs BC
mCone_r2_peak_5288	chr11	67120780	67120980	2310065F04Rik	1.60024	3.99115	-0.852964	1	7.78756	2.71058	-3.29309	0.0340066	17.6728	59.1477	15.5417	21.68	Blue cone only vs BC
offBC_2_peak_7540	chr11	67125074	67125274	2310065F04Rik	36.8055	32.4993	8.01838	0.00277693	0	0	0.983892	1	30.7352	36.6153	0	2.89066	BC vs rod only
sCone_r2_peak_7033	chr11	67113870	67114070	2310065F04Rik	1.60024	5.70164	-2.51533	0.067715	26.4777	17.6188	-3.58745	0.000322487	39.9558	52.1063	44.0348	49.1412	Blue cone only vs BC
panBC_2_peak_69295	chr6	82855495	82855695	2310069B03Rik	49.6074	75.2616	2.57323	0.012111	10.9026	10.1647	1.2851	0.956025	22.283	47.8815	19.4271	15.8986	BC vs rod only
rod_r2_peak_32060	chr6	82837347	82837547	2310069B03Rik	84.0125	92.9367	-2.45691	5.3956e-13	510.864	464.187	-1.19602	0.531379	202.084	192.934	208.518	208.85	rod only vs BC
rod_r2_peak_32062	chr6	82860707	82860907	2310069B03Rik	4.0006	2.85082	-4.67565	3.16981e-06	89.557	82.6727	-2.59685	0.0555428	23.0514	30.9821	15.5417	13.008	rod only vs BC
panBC_2_peak_29156a	chr15	44787658	44787858	2310069G16Rik	150.422	255.433	7.11996	2.86009e-12	3.11502	0	4.78969	4.14149e-17	10.7573	4.22484	7.77085	5.78132	BC vs rod and Blue cone
sCone_r2_peak_47439	chr9	112223978	112224178	2310075C17Rik	9.60143	10.2629	1.61806	0.604629	2.33627	4.06587	-2.78226	0.00101534	71.4594	98.5796	44.0348	60.7039	Blue cone only vs BC
panBC_2_peak_51653	chr3	41514731	41514931	2400006E01Rik	34.4051	42.7623	3.29651	0.00697661	2.33627	5.42116	2.08554	0.172932	13.8309	7.0414	10.3611	5.05866	BC vs rod only
panBC_2_peak_51654	chr3	41538127	41538327	2400006E01Rik	24.0036	41.0518	7.92954	0.000575448	0	0	4.62189	0.00712695	4.61028	0	0	0	BC vs rod and Blue cone
sCone_r2_peak_28836	chr3	41513087	41513287	2400006E01Rik	4.80072	0	-3.06336	0.0945361	12.4601	24.3952	-3.32102	0.0425722	19.2095	26.7573	15.5417	26.7386	Blue cone only vs BC
sCone_r2_peak_28837	chr3	41514105	41514305	2400006E01Rik	19.2029	21.6662	-1.28128	0.794002	46.7254	52.8563	-2.22998	0.00669626	74.5329	66.1891	113.972	128.634	Blue cone only vs BC
sCone_r2_peak_8287	chr11	97589391	97589591	2410003L11Rik	16.8025	19.3856	-1.22722	0.860906	38.9378	46.0799	-2.03103	0.0161616	62.2388	69.0057	79.0036	86.7198	Blue cone only vs BC
mCone_r1_peak_29233	chr3	145942914	145943114	2410004B18Rik	48.0072	51.8849	2.24874	0.0206841	10.9026	10.1647	-0.608029	1	104.5	85.9051	50.5105	62.8719	BC vs rod only
panBC_2_peak_55294	chr3	145942071	145942271	2410004B18Rik	43.2064	65.5688	2.14395	0.0265066	14.0176	10.8423	1.09974	1	26.1249	30.9821	20.7223	24.5706	BC vs rod only
panBC_2_peak_55296a	chr3	145950111	145950311	2410004B18Rik	36.8055	89.5157	2.87688	0.00115733	7.78756	9.48703	0.67402	1	51.4815	42.2484	27.198	37.5786	BC vs rod only
panBC_2_peak_55296b	chr3	145950440	145950640	2410004B18Rik	95.2142	135.699	4.31425	1.54899e-06	6.23005	5.42116	2.35392	0.0150359	16.9044	50.6981	15.5417	10.84	BC vs rod and Blue cone
panBC_1_peak_12484	chr12	17094089	17094289	2410004P03Rik	30.4045	29.6485	4.05741	0.0194076	1.55751	2.03293	4.76569	0.00224004	0	0	0	3.61333	BC vs rod and Blue cone
panBC_2_peak_16159	chr12	17038367	17038567	2410004P03Rik	27.2041	36.4905	7.89899	0.00018013	0	0	4.37338	0.00163652	1.53676	2.81656	2.59028	0	BC vs rod and Blue cone
rod_r2_peak_5507	chr11	62602699	62602899	2410006H16Rik	229.634	221.224	-1.40379	0.0148733	606.651	585.485	-0.966719	1	414.157	412.626	488.268	447.33	rod only vs BC
panBC_1_peak_20062	chr14	70843836	70844036	2410012E07Rik	53.608	39.3413	6.01421	0.00014712	0	1.35529	2.0792	0.168168	12.2941	16.8994	6.47571	8.67198	BC vs rod only
panBC_1_peak_20064	chr14	70865519	70865719	2410012E07Rik	46.4069	25.6574	3.62486	0.00170172	3.11502	2.71058	1.83637	0.283592	13.0625	14.0828	7.77085	5.78132	BC vs rod only
onBC_2_peak_19791	chr14	70853086	70853286	2410012E07Rik	30.4045	29.6485	5.34721	0.00255154	1.55751	0	5.89635	0.000224112	0	2.81656	0	0	BC vs rod and Blue cone
rod_r2_peak_17353	chr17	56609719	56609919	2410015M20Rik	164.825	193.856	-1.58421	0.0133833	575.501	502.812	-0.494801	1	258.176	242.224	299.178	216.8	rod only vs BC
rod_r2_peak_8901	chr12	83957761	83957961	2410016O06Rik	13.602	9.12262	-2.49422	0.013885	54.5129	71.8304	-1.75751	0.283693	34.5771	39.4318	34.9688	42.6372	rod only vs BC
panBC_1_peak_12573	chr12	22906333	22906533	2410018L13Rik	27.2041	18.2452	5.00377	0.0221314	0	1.35529	2.16036	0.550267	3.8419	2.81656	10.3611	3.61333	BC vs rod only
panBC_2_peak_16311	chr12	22904131	22904331	2410018L13Rik	41.6062	71.2705	8.72583	1.02013e-05	0	0	5.8508	2.14015e-06	1.53676	2.81656	0	0	BC vs rod and Blue cone
panBC_2_peak_16313	chr12	23007951	23008151	2410018L13Rik	33.605	49.0341	5.85357	0.000391923	0	1.35529	7.8099	1.83695e-07	0	0	0	0	BC vs rod and Blue cone
panBC_2_peak_16314	chr12	23010232	23010432	2410018L13Rik	24.0036	49.0341	3.65339	0.0478998	3.11502	2.71058	3.47654	0.0391919	2.30514	8.44968	0	2.89066	BC vs rod and Blue cone
panBC_2_peak_16316	chr12	23189622	23189822	2410018L13Rik	49.6074	43.9026	6.07354	0.054137	0	1.35529	6.40054	0.0216895	0	0	2.59028	0	BC vs Blue Cone only
panBC_1_peak_28276	chr17	69286454	69286654	2410021H03Rik	30.4045	22.2364	5.1547	0.00396653	1.55751	0	4.74519	0.00112238	1.53676	0	2.59028	0	BC vs rod and Blue cone
panBC_2_peak_36998	chr17	69256534	69256734	2410021H03Rik	41.6062	55.8761	3.49454	0.000477055	3.89378	4.74351	1.83088	0.200936	13.8309	22.5325	5.18056	13.7306	BC vs rod only
onBC_2_peak_27830	chr17	69305709	69305909	2410021H03Rik	19.2029	24.517	4.94179	0.00970425	0	1.35529	3.91527	0.0108561	3.07352	2.81656	0	0	BC vs rod and Blue cone
panBC_2_peak_27889	chr15	8280039	8280239	2410089E03Rik	19.2029	44.4728	4.14812	0.00337283	1.55751	2.03293	3.42932	0.00534685	1.53676	2.81656	5.18056	2.89066	BC vs rod and Blue cone
offBC_1_peak_18282	chr15	8279328	8279528	2410089E03Rik	10.4016	27.3679	4.68063	0.0192904	1.55751	0	2.3547	0.315838	6.91543	5.63312	2.59028	0	BC vs rod only
rod_r1_peak_11932	chr15	8167690	8167890	2410089E03Rik	6.40095	9.12262	-3.0493	0.00338582	72.4243	57.5998	-1.59242	0.614778	20.7463	32.3904	29.7882	13.7306	rod only vs BC
rod_r2_peak_15948	chr16	92475151	92475351	2410124H12Rik	8.80131	3.42098	-3.42477	0.000449441	61.5217	65.0539	-2.82293	0.00619272	36.1139	22.5325	60.8716	46.9732	rod and Blue cone vs BC
rod_r2_peak_15950	chr16	92479888	92480088	2410124H12Rik	6.40095	7.98229	-2.84112	0.00394999	42.8316	60.988	-2.41772	0.0235604	48.408	38.0235	41.4445	27.4613	rod and Blue cone vs BC
rod_r2_peak_15951	chr16	92484129	92484329	2410124H12Rik	4.0006	4.56131	-3.02419	0.0486964	26.4777	43.3693	-0.982545	1	14.5992	5.63312	9.06599	4.33599	rod only vs BC
rod_r2_peak_36557	chr8	57496358	57496558	2500002B13Rik	1.60024	0	-4.90218	0.0313697	20.2477	23.0399	-2.71747	0.518326	7.68381	8.44968	0	2.89066	rod only vs BC
panBC_2_peak_32000	chr16	21574152	21574352	2510009E07Rik	41.6062	35.9203	6.74248	0.000997896	0	0.677645	3.94277	0.000585	1.53676	0	2.59028	5.05866	BC vs rod and Blue cone
panBC_2_peak_32001	chr16	21627379	21627579	2510009E07Rik	49.6074	51.8849	3.54162	0.00209693	4.67254	4.06587	2.74469	0.013596	10.7573	14.0828	5.18056	1.44533	BC vs rod and Blue cone
onBC_1_peak_22982	chr16	21643719	21643919	2510009E07Rik	34.4051	23.9469	3.53359	0.00779719	1.55751	3.38822	3.21533	0.00636164	3.07352	1.40828	5.18056	2.89066	BC vs rod and Blue cone
onBC_1_peak_22983	chr16	21656041	21656241	2510009E07Rik	24.0036	18.2452	4.28624	0.0145591	0.778756	1.35529	1.67733	0.757068	3.07352	16.8994	2.59028	5.05866	BC vs rod only
rod_r1_peak_13958	chr16	21653255	21653455	2510009E07Rik	3.20048	9.12262	-3.5025	0.0107133	80.9906	61.6657	-1.94715	0.481507	43.0293	36.6153	2.59028	14.4533	rod only vs BC
rod_r1_peak_13961	chr16	21668956	21669156	2510009E07Rik	8.00119	5.70164	-3.22065	0.00307325	70.8668	55.5669	-2.68979	0.0197302	58.3969	40.8401	29.7882	44.8052	rod and Blue cone vs BC
rod_r2_peak_15225	chr16	21665076	21665276	2510009E07Rik	78.4117	86.0947	-2.32725	5.61468e-10	405.732	422.173	-1.55109	0.00817945	244.345	278.839	216.289	229.808	rod and Blue cone vs BC
rod_r2_peak_15228	chr16	21679147	21679347	2510009E07Rik	9.60143	6.84197	-3.04343	0.0122992	59.1855	75.2186	-2.2039	0.164604	61.4704	52.1063	19.4271	17.344	rod only vs BC
sCone_r1_peak_13746	chr16	21576230	21576430	2510009E07Rik	19.2029	13.6839	3.49503	0.027849	1.55751	1.35529	-0.521681	1	12.2941	39.4318	28.4931	15.8986	BC vs rod only
sCone_r2_peak_18045	chr16	21671993	21672193	2510009E07Rik	3.20048	5.70164	-2.60143	0.039326	30.3715	25.0729	-3.02914	0.00405964	23.8198	38.0235	38.8542	48.4186	rod and Blue cone vs BC
rod_r1_peak_25794	chr4	147943094	147943294	2510039O18Rik	4.80072	2.28066	-3.9152	0.0121038	60.743	44.0469	-2.00844	0.57657	16.9044	28.1656	2.59028	8.67198	rod only vs BC
panBC_2_peak_87606b	chrX	107816269	107816469	2610002M06Rik	269.64	436.175	2.47916	3.0143e-06	63.858	63.021	2.03513	0.000165632	98.3527	104.213	73.823	70.0985	BC vs rod and Blue cone
panBC_2_peak_77775	chr8	20424725	20424925	2610005L07Rik	279.242	379.159	1.92341	0.0034975	92.672	81.3174	1.937	0.000824373	95.2792	84.4968	104.906	62.1492	BC vs rod and Blue cone
panBC_1_peak_6763	chr10	79116642	79116842	2610008E11Rik	43.2064	26.2275	8.01569	5.43453e-05	0	0	3.15262	0.00555434	6.14704	5.63312	2.59028	1.44533	BC vs rod and Blue cone
panBC_1_peak_32143	chr19	25647346	25647546	2610016A17Rik	29.6044	17.6751	7.46423	0.0016165	0	0	3.77061	0.0496989	0	2.81656	5.18056	0	BC vs rod and Blue cone
rod_r1_peak_13743	chr16	11210760	11210960	2610020C07Rik	1.60024	2.28066	-4.10671	0.00127028	34.2653	33.8822	-2.71739	0.104807	15.3676	16.8994	6.47571	13.008	rod only vs BC
rod_r2_peak_14974	chr16	11209835	11210035	2610020C07Rik	8.00119	7.98229	-3.97223	4.19048e-06	126.159	124.687	-2.59187	0.0113964	60.7021	19.7159	42.7397	66.4852	rod and Blue cone vs BC
sCone_r2_peak_17816	chr16	11205570	11205770	2610020C07Rik	24.0036	10.2629	-2.91694	1.37289e-05	135.504	115.877	-2.55148	0.000141835	82.2167	92.9464	107.497	107.677	rod and Blue cone vs BC
mCone_r1_peak_39608	chr7	119822872	119823072	2610020H08Rik	6.40095	7.98229	-0.781883	1	15.5751	9.48703	-2.64219	0.0110912	53.7866	57.7395	33.6737	36.1333	Blue cone only vs BC
panBC_1_peak_45383	chr4	125723432	125723632	2610028E06Rik	40.8061	23.9469	7.91605	0.000119691	0	0	5.5274	0.000194616	2.30514	0	0	0	BC vs rod and Blue cone
onBC_1_peak_42716	chr4	125742192	125742392	2610028E06Rik	19.2029	17.6751	3.62279	0.0476339	3.11502	0	3.77877	0.0190156	3.07352	0	0	1.44533	BC vs rod and Blue cone
onBC_2_peak_44926	chr4	125932061	125932261	2610028E06Rik	35.2053	22.2364	6.30443	0.00214213	0	0.677645	2.26838	0.126398	4.61028	1.40828	6.47571	10.1173	BC vs rod only
rod_r2_peak_27336	chr4	125968222	125968422	2610028E06Rik	2.40036	6.84197	-4.43727	2.64348e-05	97.3445	109.778	-3.99803	6.75191e-05	67.6175	36.6153	107.497	93.2238	rod and Blue cone vs BC
sCone_r2_peak_32400	chr4	125960801	125961001	2610028E06Rik	6.40095	13.6839	-2.93774	0.00014024	72.4243	86.0609	-3.8658	2.62201e-10	117.562	123.929	147.646	212.464	rod and Blue cone vs BC
panBC_2_peak_15175b	chr11	113201787	113201987	2610035D17Rik	81.6122	87.2351	1.85644	0.0456242	17.9114	28.4611	0.82723	1	43.0293	39.4318	60.8716	47.6959	BC vs rod only
offBC_2_peak_9215	chr11	113031332	113031532	2610035D17Rik	18.4027	19.9557	7.16579	0.00238969	0	0	3.46193	0.0818974	0	5.63312	2.59028	0	BC vs rod only
mCone_r1_peak_14910	chr14	122474135	122474335	2610035F20Rik	11.2017	9.12262	-1.25789	0.900911	28.0352	20.3293	-3.27618	3.37906e-06	126.783	105.621	82.889	75.1572	Blue cone only vs BC
panBC_2_peak_24001	chr14	4183468	4183668	2610042L04Rik	43.2064	39.9115	8.28004	2.53881e-05	0	0	7.81435	7.40723e-08	0	0	0	0	BC vs rod and Blue cone
offBC_1_peak_15781	chr14	4335586	4335786	2610042L04Rik	31.2047	16.5348	7.47514	0.000479795	0	0	6.28811	0.000211509	0	1.40828	0	0	BC vs rod and Blue cone
panBC_1_peak_62189	chr8	129233370	129233570	2610044O15Rik8	46.4069	38.201	2.8481	0.0120119	7.78756	4.06587	1.5078	0.644101	13.8309	11.2662	7.77085	24.5706	BC vs rod only
panBC_1_peak_62191a	chr8	129263237	129263437	2610044O15Rik8	40.006	31.359	2.36297	0.035731	7.78756	6.0988	0.0518766	1	22.283	33.7987	38.8542	42.6372	BC vs rod only
panBC_2_peak_81686c	chr8	129263740	129263940	2610044O15Rik8	55.2082	61.5777	2.3764	0.00326909	12.4601	10.1647	0.334148	1	38.419	42.2484	50.5105	54.1999	BC vs rod only
panBC_1_peak_38705	chr3	17789625	17789825	2610100L16Rik	104.016	113.463	2.71049	0.00107049	15.5751	17.6188	4.03435	1.68664e-09	8.45219	11.2662	5.18056	2.89066	BC vs rod and Blue cone
panBC_2_peak_50807	chr3	16991280	16991480	2610100L16Rik	19.2029	41.622	5.4158	0.00113964	0	1.35529	6.65198	1.60149e-05	0	0	1.29514	0	BC vs rod and Blue cone
panBC_2_peak_50809	chr3	17153544	17153744	2610100L16Rik	28.0042	29.6485	2.32647	0.190135	4.67254	6.77645	3.11973	0.0165808	6.14704	2.81656	2.59028	1.44533	BC vs Blue Cone only
panBC_2_peak_50810	chr3	17281323	17281523	2610100L16Rik	58.4087	66.7092	8.87197	4.16326e-06	0	0	4.83019	5.85301e-07	3.8419	2.81656	2.59028	0	BC vs rod and Blue cone
panBC_2_peak_50813	chr3	17319303	17319503	2610100L16Rik	30.4045	62.1479	3.20055	0.00430388	4.67254	5.42116	1.97713	0.183494	7.68381	18.3076	9.06599	13.008	BC vs rod only
panBC_2_peak_50818	chr3	17406599	17406799	2610100L16Rik	152.823	234.337	3.60205	4.44945e-10	17.1326	14.9082	4.04177	2.53497e-16	11.5257	11.2662	12.9514	11.5626	BC vs rod and Blue cone
panBC_2_peak_50821	chr3	17489770	17489970	2610100L16Rik	56.8085	116.313	3.53808	8.48137e-05	3.89378	10.8423	3.46254	9.32365e-06	7.68381	11.2662	7.77085	5.78132	BC vs rod and Blue cone
panBC_2_peak_50823	chr3	17554461	17554661	2610100L16Rik	28.8043	34.2098	4.38416	0.026359	3.11502	0	3.98454	0.0246836	1.53676	0	5.18056	1.44533	BC vs rod and Blue cone
panBC_2_peak_50827	chr3	17613572	17613772	2610100L16Rik	17.6026	38.7711	0.43726	1	25.699	16.2635	2.86965	0.0330466	6.14704	2.81656	1.29514	4.33599	BC vs Blue Cone only
panBC_2_peak_50828	chr3	17620009	17620209	2610100L16Rik	51.2076	115.173	3.84383	0.000130022	6.23005	5.42116	3.03026	0.00108812	13.0625	11.2662	10.3611	6.50399	BC vs rod and Blue cone
panBC_2_peak_50830	chr3	17621761	17621961	2610100L16Rik	36.0054	50.1744	3.20531	0.00709558	3.89378	5.42116	4.25952	4.52528e-05	3.8419	0	0	3.61333	BC vs rod and Blue cone
panBC_2_peak_50831	chr3	17627778	17627978	2610100L16Rik	107.216	142.541	6.4118	9.26945e-09	3.11502	0	5.69304	2.31372e-12	1.53676	5.63312	0	2.89066	BC vs rod and Blue cone
panBC_2_peak_50833	chr3	17632597	17632797	2610100L16Rik	37.6056	68.4197	5.19741	2.44994e-05	1.55751	1.35529	4.8123	8.71237e-07	1.53676	2.81656	0	2.89066	BC vs rod and Blue cone
panBC_2_peak_50835	chr3	17640103	17640303	2610100L16Rik	119.218	152.804	7.56093	6.51489e-08	0	1.35529	6.50461	1.05187e-13	0	2.81656	5.18056	0	BC vs rod and Blue cone
panBC_2_peak_50837	chr3	17773936	17774136	2610100L16Rik	44.8067	71.2705	6.31081	4.82117e-05	1.55751	0	5.28379	9.58534e-07	1.53676	0	5.18056	0	BC vs rod and Blue cone
panBC_2_peak_50839	chr3	17785136	17785336	2610100L16Rik	68.0101	111.752	1.55959	0.381377	33.4865	27.7834	2.33688	0.00553134	13.8309	22.5325	20.7223	15.8986	BC vs Blue Cone only
offBC_2_peak_29819	chr3	17283035	17283235	2610100L16Rik	14.4021	21.6662	4.66442	0.0136724	0	1.35529	2.54973	0.160021	3.8419	4.22484	5.18056	0	BC vs rod only
onBC_2_peak_38104	chr3	17474253	17474453	2610100L16Rik	30.4045	29.6485	6.37584	0.00264597	0	0.677645	6.62467	3.4527e-05	0.768381	0	0	0	BC vs rod and Blue cone
onBC_2_peak_38115	chr3	17779224	17779424	2610100L16Rik	16.8025	17.6751	4.54794	0.0157659	1.55751	0	2.91496	0.0751695	2.30514	5.63312	1.29514	0.722665	BC vs rod only
rod_r1_peak_22125b	chr3	17591596	17591796	2610100L16Rik	3.20048	14.2541	-4.07842	6.59086e-09	164.318	146.371	-3.11168	2.04875e-05	82.2167	80.2719	72.5279	82.3838	rod and Blue cone vs BC
rod_r2_peak_24166a	chr3	17591307	17591507	2610100L16Rik	9.60143	8.55246	-3.66925	2.24262e-05	112.141	117.91	-2.25853	0.0494345	64.544	30.9821	47.9202	28.9066	rod and Blue cone vs BC
mCone_r3_peak_17	chr1	9630399	9630599	2610203C22Rik	9.60143	9.69278	6.17394	0.0234785	0	0	2.46164	0.56207	3.07352	2.81656	1.29514	0	BC vs rod only
mCone_r3_peak_18	chr1	9659024	9659224	2610203C22Rik	7.20107	18.2452	4.17248	0.0476412	0	1.35529	1.44978	1	4.61028	8.44968	5.18056	1.44533	BC vs rod only
panBC_1_peak_96	chr1	9621509	9621709	2610203C22Rik	28.8043	26.2275	3.26973	0.0410687	1.55751	4.06587	1.63374	0.765579	17.6728	8.44968	7.77085	1.44533	BC vs rod only
panBC_1_peak_98	chr1	9649258	9649458	2610203C22Rik	43.2064	35.3502	4.79328	0.00147332	0	2.71058	3.21765	0.0154912	7.68381	7.0414	2.59028	0	BC vs rod and Blue cone
panBC_2_peak_148	chr1	9630038	9630238	2610203C22Rik	109.616	163.067	6.54297	1.08281e-09	3.11502	0	3.33023	3.79492e-07	6.91543	14.0828	23.3125	12.2853	BC vs rod and Blue cone
panBC_2_peak_74777	chr7	84740181	84740381	2610206C17Rik	43.2064	80.9633	6.43696	1.67886e-05	0	1.35529	3.63098	1.98554e-05	6.14704	7.0414	2.59028	4.33599	BC vs rod and Blue cone
panBC_2_peak_74778a	chr7	84749853	84750053	2610206C17Rik	51.2076	69.56	3.28277	0.00138807	7.78756	4.74351	2.59867	0.00943546	14.5992	12.6745	5.18056	7.22665	BC vs rod and Blue cone
panBC_2_peak_74778b	chr7	84750119	84750319	2610206C17Rik	80.8121	89.5157	5.55825	1.30177e-07	1.55751	2.03293	3.0237	5.5933e-05	9.22057	16.8994	10.3611	7.22665	BC vs rod and Blue cone
panBC_2_peak_56103b	chr4	10874453	10874653	2610301B20Rik	160.824	186.444	1.75122	0.105729	54.5129	48.7904	2.06032	0.00751146	44.5661	53.5146	54.3959	18.0666	BC vs Blue Cone only
onBC_1_peak_39918	chr4	10918529	10918729	2610301B20Rik	26.4039	28.5082	4.28116	0.00865362	0	2.71058	3.17475	0.032515	4.61028	5.63312	2.59028	0	BC vs rod and Blue cone
rod_r2_peak_25932	chr4	10926346	10926546	2610301B20Rik	2.40036	2.28066	-5.04886	1.11381e-05	73.2031	81.3174	-2.31709	0.240607	15.3676	18.3076	7.77085	5.78132	rod only vs BC
panBC_2_peak_69513	chr6	86822332	86822532	2610306M01Rik	118.418	98.6383	5.23174	2.84767e-10	1.55751	4.06587	1.35163	0.560156	44.5661	30.9821	33.6737	57.0905	BC vs rod only
offBC_2_peak_40320	chr6	86822839	86823039	2610306M01Rik	28.8043	30.2187	3.74754	0.0064105	3.11502	1.35529	3.53268	0.00330632	3.8419	2.81656	0	2.89066	BC vs rod and Blue cone
panBC_2_peak_20779	chr13	28811881	28812081	2610307P16Rik	20.003	41.622	4.78913	0.00610513	2.33627	0	3.84402	0.0100249	1.53676	5.63312	2.59028	0	BC vs rod and Blue cone
panBC_2_peak_20780	chr13	28826354	28826554	2610307P16Rik	64.0095	96.9278	5.45903	1.28334e-06	3.11502	0.677645	4.84721	2.8625e-08	0.768381	5.63312	5.18056	1.44533	BC vs rod and Blue cone
panBC_2_peak_51712	chr3	43719954	43720154	2610316D01Rik	64.8097	87.8052	9.16012	1.20917e-06	0	0	4.65628	2.55598e-08	3.07352	5.63312	5.18056	0	BC vs rod and Blue cone
panBC_2_peak_51713	chr3	43783123	43783323	2610316D01Rik	217.632	286.222	8.44693	9.28674e-11	0	1.35529	7.22202	1.16178e-22	0	2.81656	2.59028	2.168	BC vs rod and Blue cone
panBC_2_peak_51714	chr3	44122510	44122710	2610316D01Rik	40.8061	53.0252	8.45849	1.29807e-05	0	0	3.72842	0.000119586	6.14704	2.81656	2.59028	2.168	BC vs rod and Blue cone
panBC_2_peak_51718	chr3	44701247	44701447	2610316D01Rik	37.6056	46.7534	8.30419	2.89698e-05	0	0	5.43014	1.5351e-05	1.53676	2.81656	0	0	BC vs rod and Blue cone
panBC_2_peak_51719	chr3	44912783	44912983	2610316D01Rik	22.4033	30.2187	7.62423	0.000273028	0	0	5.70974	0.000388917	0	0	2.59028	0	BC vs rod and Blue cone
panBC_2_peak_51722	chr3	45319355	45319555	2610316D01Rik	41.6062	59.8672	8.57122	1.68255e-05	0	0	4.67223	2.68665e-05	3.07352	5.63312	0	0	BC vs rod and Blue cone
panBC_2_peak_51723	chr3	45375843	45376043	2610316D01Rik	203.23	318.722	6.9136	8.7348e-16	1.55751	2.71058	3.90279	1.48104e-14	18.4411	16.8994	28.4931	8.67198	BC vs rod and Blue cone
panBC_2_peak_51724	chr3	45378223	45378423	2610316D01Rik	512.076	815.904	6.68029	5.04333e-41	3.11502	9.48703	2.90649	5.69089e-18	89.1322	78.8637	103.611	83.8292	BC vs rod and Blue cone
offBC_1_peak_33789	chr3	43561790	43561990	2610316D01Rik	13.602	12.5436	6.61129	0.00435657	0	0	4.74879	0.0149944	1.53676	0	0	0	BC vs rod and Blue cone
offBC_1_peak_33792	chr3	44684832	44685032	2610316D01Rik	7.20107	11.4033	6.12928	0.00880209	0	0	3.6298	0.0793951	0	2.81656	0	0.722665	BC vs rod only
onBC_2_peak_38756	chr3	44916505	44916705	2610316D01Rik	25.6038	27.3679	7.63179	0.000159471	0	0	3.00742	0.018007	3.07352	2.81656	2.59028	4.33599	BC vs rod and Blue cone
onBC_2_peak_38757	chr3	45171612	45171812	2610316D01Rik	24.8037	25.0872	7.54459	0.000304142	0	0	4.10509	0.00305059	3.07352	2.81656	0	0	BC vs rod and Blue cone
rod_r2_peak_30048	chr5	114826301	114826501	2610524H06Rik	149.622	103.77	-1.7914	0.00198044	453.236	418.785	-0.759774	1	211.305	171.81	240.896	226.917	rod only vs BC
panBC_2_peak_25194	chr14	37119180	37119380	2610528A11Rik	31.2047	42.7623	6.6792	0.00146716	0	0.677645	5.32325	0.000112548	3.07352	0	0	0	BC vs rod and Blue cone
rod_r2_peak_11886	chr14	37110140	37110340	2610528A11Rik	1.60024	4.56131	-4.184	0.000166123	55.2917	61.6657	-2.49169	0.105435	17.6728	16.8994	18.132	19.512	rod only vs BC
mCone_r1_peak_41242	chr8	60919185	60919385	2700029M09Rik	4.80072	6.2718	-2.66896	0.0332615	30.3715	40.6587	-2.65832	0.0249407	48.408	45.0649	31.0834	17.344	rod and Blue cone vs BC
panBC_1_peak_60188	chr8	60790337	60790537	2700029M09Rik	29.6044	30.2187	5.38478	0.00148715	0	1.35529	3.9146	0.0014283	3.07352	2.81656	2.59028	0	BC vs rod and Blue cone
panBC_2_peak_79192	chr8	60786625	60786825	2700029M09Rik	36.8055	52.4551	5.96211	0.000178202	0	1.35529	5.92715	7.73295e-06	0.768381	0	2.59028	0	BC vs rod and Blue cone
panBC_2_peak_79194	chr8	60865588	60865788	2700029M09Rik	49.6074	82.1036	2.27014	0.0395714	20.2477	7.45409	2.01029	0.0784359	10.7573	16.8994	20.7223	18.0666	BC vs rod only
panBC_2_peak_79196	chr8	60900305	60900505	2700029M09Rik	178.427	217.232	4.84613	7.71908e-16	7.00881	6.77645	2.07694	0.000713832	59.9337	59.1477	33.6737	35.4106	BC vs rod and Blue cone
rod_r2_peak_36601	chr8	60838442	60838642	2700029M09Rik	3.20048	2.28066	-3.43367	0.00355503	24.1414	33.8822	-3.17349	0.00777584	23.0514	25.349	25.9028	23.1253	rod and Blue cone vs BC
rod_r2_peak_36602	chr8	60870724	60870924	2700029M09Rik	4.80072	4.56131	-4.32462	4.68055e-06	89.557	97.5809	-2.97064	0.00535213	43.0293	57.7395	28.4931	18.7893	rod and Blue cone vs BC
rod_r2_peak_36605	chr8	60909613	60909813	2700029M09Rik	16.8025	18.2452	-2.2985	0.0114628	83.3269	89.4491	-1.41924	0.625077	63.0072	30.9821	47.9202	44.0826	rod only vs BC
rod_r2_peak_36606	chr8	60914221	60914421	2700029M09Rik	42.4063	37.6308	-3.35721	5.49568e-09	425.98	392.356	-1.7596	0.0646118	192.095	149.278	97.1356	101.173	rod only vs BC
mCone_r1_peak_21607	chr18	62783000	62783200	2700046A07Rik	6.40095	11.4033	0.854606	1	3.11502	6.77645	-2.79903	0.00181714	78.3748	49.2898	53.1008	70.0985	Blue cone only vs BC
mCone_r1_peak_21608	chr18	62803198	62803398	2700046A07Rik	56.0084	47.3236	3.82868	2.00552e-05	3.89378	3.38822	-0.735307	1	78.3748	116.887	76.4133	73.7118	BC vs rod only
panBC_2_peak_40339	chr18	62781923	62782123	2700046A07Rik	117.618	163.067	4.88838	9.90067e-10	6.23005	3.38822	0.246891	1	59.1653	91.5382	155.417	167.658	BC vs rod only
panBC_2_peak_40345	chr18	62837584	62837784	2700046A07Rik	78.4117	79.2528	5.76433	3.0282e-07	1.55751	1.35529	3.04257	4.8816e-05	13.0625	12.6745	5.18056	7.22665	BC vs rod and Blue cone
onBC_1_peak_28773	chr18	62802470	62802670	2700046A07Rik	32.8049	38.201	8.05494	7.4961e-05	0	0	0.919085	1	14.5992	2.81656	31.0834	26.0159	BC vs rod only
sCone_r2_peak_22377	chr18	62762350	62762550	2700046A07Rik	35.2053	35.9203	4.60258	9.20253e-05	3.11502	0	-0.332241	1	49.9447	35.207	40.1494	52.0319	BC vs rod only
sCone_r2_peak_22381	chr18	62802114	62802314	2700046A07Rik	8.80131	14.2541	3.99239	0.0278518	1.55751	0	-1.59542	0.597347	27.6617	29.5739	29.7882	52.7546	BC vs rod only
rod_r2_peak_8492	chr12	71167173	71167373	2700049A03Rik	1.60024	0	-4.94021	0.0177713	19.4689	24.3952	-2.4546	0.60702	6.14704	5.63312	2.59028	1.44533	rod only vs BC
rod_r2_peak_8493	chr12	71175102	71175302	2700049A03Rik	17.6026	11.9734	-4.50276	4.07338e-10	337.201	326.625	-2.35829	0.0130446	109.878	107.029	38.8542	44.8052	rod and Blue cone vs BC
panBC_1_peak_26655	chr17	13583930	13584130	2700054A10Rik	36.8055	29.0784	4.50138	0.000628218	1.55751	1.35529	3.3479	0.00153795	1.53676	4.22484	5.18056	2.89066	BC vs rod and Blue cone
panBC_2_peak_35004	chr17	13546619	13546819	2700054A10Rik	88.8133	88.9456	6.92987	1.08606e-06	1.55751	0	4.23341	3.23508e-09	5.37866	11.2662	2.59028	1.44533	BC vs rod and Blue cone
onBC_2_peak_26314	chr17	13543051	13543251	2700054A10Rik	39.2058	50.7446	5.9717	0.000152336	0	1.35529	3.64263	0.000326191	2.30514	0	7.77085	4.33599	BC vs rod and Blue cone
panBC_1_peak_38461	chr3	5360534	5360734	2700069I18Rik	33.605	30.7888	3.87132	0.00466094	3.11502	1.35529	4.4822	0.000282717	1.53676	2.81656	0	1.44533	BC vs rod and Blue cone
panBC_2_peak_50484	chr3	5274702	5274902	2700069I18Rik	28.8043	51.3147	8.23137	7.3436e-05	0	0	5.34492	0.00012475	1.53676	2.81656	0	0	BC vs rod and Blue cone
panBC_2_peak_50485	chr3	5329654	5329854	2700069I18Rik	53.608	63.8583	8.78145	4.84866e-06	0	0	4.03563	8.98129e-06	6.14704	0	6.47571	1.44533	BC vs rod and Blue cone
panBC_2_peak_50487	chr3	5347614	5347814	2700069I18Rik	60.8091	76.4019	7.56788	9.73243e-05	0	0.677645	4.91919	2.41473e-07	4.61028	0	0	2.89066	BC vs rod and Blue cone
panBC_2_peak_50488	chr3	5349384	5349584	2700069I18Rik	40.8061	49.0341	3.13977	0.0021939	6.23005	4.06587	3.58039	5.3849e-05	3.07352	5.63312	6.47571	1.44533	BC vs rod and Blue cone
panBC_2_peak_50489	chr3	5354330	5354530	2700069I18Rik	34.4051	50.7446	6.87446	0.000546588	0.778756	0	5.82606	8.20564e-06	0	2.81656	1.29514	0	BC vs rod and Blue cone
panBC_2_peak_50492	chr3	5390577	5390777	2700069I18Rik	63.2094	62.1479	4.40591	2.55703e-05	5.45129	0.677645	5.7056	7.64402e-08	0.768381	0	2.59028	1.44533	BC vs rod and Blue cone
onBC_2_peak_37849	chr3	5333350	5333550	2700069I18Rik	27.2041	41.0518	5.57713	0.000637529	0	1.35529	5.5803	5.31019e-05	0	0	1.29514	1.44533	BC vs rod and Blue cone
panBC_1_peak_19789	chr14	63073842	63074042	2700070H01Rik	55.2082	31.359	5.87189	0.000635866	1.55751	0	5.11392	0.000110742	0	2.81656	1.29514	1.44533	BC vs rod and Blue cone
panBC_2_peak_25934	chr14	63054853	63055053	2700070H01Rik	72.8109	77.5423	3.45543	0.00683767	6.23005	7.45409	1.15622	1	52.2499	67.5974	10.3611	5.78132	BC vs rod only
panBC_1_peak_33167	chr19	59490790	59490990	2700089I24Rik	72.0107	47.3236	6.34729	2.08288e-05	1.55751	0	4.06941	2.77373e-06	4.61028	2.81656	2.59028	3.61333	BC vs rod and Blue cone
panBC_2_peak_43647	chr19	59496834	59497034	2700089I24Rik	37.6056	49.0341	5.89204	0.00011659	1.55751	0	4.66083	4.92372e-06	0	2.81656	2.59028	2.168	BC vs rod and Blue cone
sCone_r2_peak_24511	chr19	59514115	59514315	2700089I24Rik	8.80131	9.12262	0.149226	1	12.4601	4.06587	-3.83468	1.47808e-09	119.867	98.5796	147.646	145.256	Blue cone only vs BC
sCone_r2_peak_24512	chr19	59564624	59564824	2700089I24Rik	28.8043	13.6839	0.450159	1	15.5751	14.9082	-2.65588	6.14414e-05	101.426	121.112	135.99	165.49	Blue cone only vs BC
sCone_r2_peak_24513	chr19	59577964	59578164	2700089I24Rik	7.20107	2.28066	1.64955	0.750603	0	2.71058	-4.42255	4.41011e-08	70.691	88.7216	97.1356	128.634	Blue cone only vs BC
sCone_r2_peak_24514	chr19	59588114	59588314	2700089I24Rik	8.80131	19.9557	0.543367	1	9.34507	10.8423	-2.80501	6.75672e-05	86.0586	107.029	94.5453	124.298	Blue cone only vs BC
rod_r2_peak_37898	chr8	123042383	123042583	2810013P06Rik	526.479	419.641	-1.40151	0.00769856	1243.67	1248.22	-0.48665	1	671.565	668.933	666.998	637.391	rod only vs BC
offBC_1_peak_3185	chr1	157280878	157281078	2810025M15Rik	20.8031	18.2452	4.72798	0.00835528	1.55751	0	2.4096	0.163077	4.61028	5.63312	2.59028	2.168	BC vs rod only
rod_r1_peak_1608	chr1	157306816	157307016	2810025M15Rik	9.60143	11.4033	-3.56399	8.24668e-06	129.274	120.621	-1.28106	1	37.6507	22.5325	24.6077	17.344	rod only vs BC
rod_r2_peak_1771	chr1	157310742	157310942	2810025M15Rik	7.20107	0.570164	-4.05305	0.000483439	58.4067	61.6657	-2.31622	0.186046	14.5992	26.7573	18.132	13.7306	rod only vs BC
rod_r2_peak_1772	chr1	157313229	157313429	2810025M15Rik	1.60024	4.56131	-3.35112	0.0145777	21.8052	43.3693	-2.14403	0.333945	19.9779	11.2662	11.6563	13.008	rod only vs BC
rod_r2_peak_1774	chr1	157360496	157360696	2810025M15Rik	19.2029	21.6662	-2.90604	2.86019e-05	160.424	147.049	-1.94819	0.0367679	72.9962	54.9229	79.0036	106.954	rod and Blue cone vs BC
rod_r2_peak_1775	chr1	157361748	157361948	2810025M15Rik	6.40095	6.2718	-4.677	1.34036e-07	161.981	161.957	-3.72372	2.22081e-05	77.6064	30.9821	104.906	119.24	rod and Blue cone vs BC
rod_r2_peak_1776	chr1	157380884	157381084	2810025M15Rik	28.0042	37.0606	-3.71255	1.87041e-18	383.148	477.74	-2.95272	8.36519e-12	291.985	297.147	198.157	229.808	rod and Blue cone vs BC
rod_r2_peak_9505	chr12	111574333	111574533	2810029C07Rik	248.837	227.495	-1.55343	0.000297589	674.403	720.337	-0.89934	1	469.481	460.507	417.035	425.65	rod only vs BC
panBC_2_peak_15775	chr12	5475211	5475411	2810032G03Rik	27.2041	36.4905	5.47813	0.0011715	0	1.35529	3.2076	0.00992782	3.07352	8.44968	0	2.89066	BC vs rod and Blue cone
panBC_2_peak_15779	chr12	5719989	5720189	2810032G03Rik	28.8043	36.4905	5.4795	0.00070566	1.55751	0	2.15224	0.161662	6.14704	14.0828	2.59028	7.22665	BC vs rod only
panBC_2_peak_15780	chr12	5743594	5743794	2810032G03Rik	26.4039	55.8761	8.26688	0.0118138	0	0	5.66986	0.0605251	0	0	0	2.89066	BC vs rod only
panBC_2_peak_15781	chr12	5753994	5754194	2810032G03Rik	57.6086	132.278	9.47324	0.000546679	0	0	6.26765	0.00454926	1.53676	0	0	2.89066	BC vs rod and Blue cone
panBC_2_peak_15786a	chr12	5984031	5984231	2810032G03Rik	36.0054	58.7269	5.46795	7.08354e-05	0	2.03293	2.22665	0.0807446	7.68381	5.63312	10.3611	15.8986	BC vs rod only
panBC_2_peak_15786b	chr12	5984344	5984544	2810032G03Rik	20.8031	55.8761	4.41635	0.00103703	1.55751	2.03293	5.06738	4.62474e-05	2.30514	0	0	1.44533	BC vs rod and Blue cone
panBC_2_peak_15787	chr12	5992732	5992932	2810032G03Rik	192.029	270.258	2.45399	1.70245e-05	39.7166	44.7246	2.54543	1.37787e-07	36.1139	50.6981	29.7882	42.6372	BC vs rod and Blue cone
panBC_2_peak_15790	chr12	6189932	6190132	2810032G03Rik	41.6062	54.1656	6.06172	0.000105893	0	1.35529	5.04042	3.48603e-06	0	1.40828	2.59028	2.168	BC vs rod and Blue cone
panBC_2_peak_15791	chr12	6255025	6255225	2810032G03Rik	129.619	198.417	6.82444	4.62447e-11	1.55751	1.35529	6.04493	4.12657e-17	0	5.63312	5.18056	1.44533	BC vs rod and Blue cone
offBC_1_peak_10656	chr12	5698852	5699052	2810032G03Rik	30.4045	29.0784	5.33596	0.00198318	1.55751	0	3.99938	0.0019367	0.768381	5.63312	2.59028	0	BC vs rod and Blue cone
offBC_2_peak_9731	chr12	5996800	5997000	2810032G03Rik	19.2029	42.1921	2.81102	0.0285467	6.23005	2.71058	2.16858	0.126683	6.14704	8.44968	7.77085	5.78132	BC vs rod only
onBC_2_peak_11925	chr12	6166950	6167150	2810032G03Rik	20.8031	14.2541	3.58862	0.0449919	1.55751	1.35529	4.25955	0.00816069	1.53676	0	0	1.44533	BC vs rod and Blue cone
onBC_2_peak_11928	chr12	6355386	6355586	2810032G03Rik	22.4033	22.2364	4.92886	0.00299739	1.55751	0	2.24243	0.139246	3.07352	5.63312	2.59028	7.22665	BC vs rod only
rod_r1_peak_7329	chr12	5808037	5808237	2810032G03Rik	86.4129	98.0682	-1.60745	0.0393256	307.609	256.15	-1.1638	0.875475	218.988	163.36	233.125	211.018	rod only vs BC
rod_r1_peak_7330	chr12	5988303	5988503	2810032G03Rik	9.60143	5.70164	-4.09764	0.00044513	132.389	126.72	-1.48937	0.916893	39.1874	25.349	5.18056	14.4533	rod only vs BC
onBC_2_peak_53934	chr7	8092963	8093163	2810047C21Rik1	16.0024	23.9469	7.22526	0.00883267	0	0	5.37509	0.0275949	1.53676	0	0	0	BC vs rod and Blue cone
panBC_2_peak_22752	chr13	83820347	83820547	2810049E08Rik	28.8043	58.1567	3.93246	0.00201229	1.55751	4.06587	5.92712	1.70457e-05	0	1.40828	0	1.44533	BC vs rod and Blue cone
panBC_2_peak_22754	chr13	83869071	83869271	2810049E08Rik	49.6074	46.1833	3.22683	0.00527175	6.23005	4.06587	2.99196	0.00425922	6.14704	8.44968	0	8.67198	BC vs rod and Blue cone
rod_r2_peak_24880	chr3	88685621	88685821	2810403A07Rik	364.854	331.265	-1.5701	1.75353e-05	1062.22	1000.88	-0.718254	1	554.002	564.72	586.699	581.023	rod only vs BC
panBC_2_peak_78614	chr8	41784278	41784478	2810404M03Rik	16.0024	34.78	6.10879	0.0306637	0.778756	0	3.32666	0.227555	2.30514	8.44968	0	0	BC vs rod only
panBC_2_peak_78615	chr8	41818658	41818858	2810404M03Rik	104.016	131.138	7.33736	1.14935e-07	1.55751	0	5.74223	5.96795e-14	3.07352	4.22484	2.59028	0	BC vs rod and Blue cone
panBC_2_peak_78616	chr8	41825018	41825218	2810404M03Rik	52.0078	74.1213	6.4566	1.3776e-05	0	1.35529	4.66978	1.12996e-07	3.07352	2.81656	5.18056	0	BC vs rod and Blue cone
panBC_2_peak_78618	chr8	42045970	42046170	2810404M03Rik	24.0036	52.4551	5.7603	0.00642532	0	1.35529	4.03373	0.0238624	8.45219	0	0	0	BC vs rod and Blue cone
panBC_2_peak_78620	chr8	42185380	42185580	2810404M03Rik	43.2064	86.6649	8.92803	8.01485e-06	0	0	6.04882	1.66551e-06	1.53676	2.81656	0	0	BC vs rod and Blue cone
panBC_2_peak_78622	chr8	42211036	42211236	2810404M03Rik	52.8079	60.4374	6.25912	0.00038809	1.55751	0	5.71469	4.4306e-05	0	5.63312	0	0	BC vs rod and Blue cone
panBC_2_peak_78625	chr8	42340103	42340303	2810404M03Rik	101.615	118.594	6.24643	1.88712e-07	1.55751	1.35529	5.86291	3.95539e-10	1.53676	2.81656	0	2.89066	BC vs rod and Blue cone
offBC_1_peak_51034	chr8	41989297	41989497	2810404M03Rik	13.602	25.6574	3.76256	0.0403138	1.55751	1.35529	5.28018	0.00257405	0	0	2.59028	0	BC vs rod and Blue cone
onBC_2_peak_58926	chr8	42181499	42181699	2810404M03Rik	27.2041	24.517	7.59547	0.000316557	0	0	4.15536	0.00337169	3.07352	2.81656	0	0	BC vs rod and Blue cone
panBC_2_peak_47950	chr2	116201557	116201757	2810405F15Rik	55.2082	61.5777	6.34612	4.02765e-05	0	1.35529	4.43488	4.21144e-06	4.61028	2.81656	3.88542	0	BC vs rod and Blue cone
panBC_2_peak_47951	chr2	116202304	116202504	2810405F15Rik	26.4039	45.0429	5.64395	0.000505002	0	1.35529	6.8813	5.19402e-06	0.768381	0	0	0	BC vs rod and Blue cone
panBC_2_peak_47952	chr2	116324522	116324722	2810405F15Rik	17.6026	39.3413	5.27973	0.00253621	1.55751	0	4.14246	0.0018605	3.07352	1.40828	0	1.44533	BC vs rod and Blue cone
rod_r2_peak_5724a	chr11	69900978	69901178	2810408A11Rik	64.0095	38.7711	-2.59734	1.41067e-06	310.724	304.263	-1.68027	0.0379102	175.959	153.502	172.254	149.592	rod and Blue cone vs BC
panBC_2_peak_15556	chr11	120179469	120179669	2810410L24Rik	42.4063	31.9292	2.60005	0.0257998	4.67254	7.45409	2.39742	0.0290638	7.68381	8.44968	2.59028	8.67198	BC vs rod and Blue cone
panBC_2_peak_19882b	chr13	3361237	3361437	2810429I04Rik	56.0084	78.1124	8.97475	1.81935e-06	0	0	3.26735	4.01617e-05	7.68381	8.44968	10.3611	2.89066	BC vs rod and Blue cone
panBC_2_peak_19883	chr13	3406717	3406917	2810429I04Rik	117.618	161.927	7.59972	3.01741e-08	0	1.35529	4.14883	1.05023e-12	9.22057	8.44968	6.47571	7.22665	BC vs rod and Blue cone
panBC_2_peak_19884a	chr13	3478098	3478298	2810429I04Rik	208.031	253.723	3.94097	6.34256e-14	9.34507	20.3293	3.04574	3.87151e-11	35.3455	19.7159	23.3125	30.3519	BC vs rod and Blue cone
onBC_1_peak_14214a	chr13	3360739	3360939	2810429I04Rik	20.003	34.2098	5.20885	0.00258353	1.55751	0	2.61322	0.0824365	1.53676	5.63312	9.06599	2.89066	BC vs rod only
panBC_2_peak_5340	chr1	162008704	162008904	2810442N19Rik	86.4129	99.2085	5.20533	3.99439e-07	1.55751	3.38822	4.80953	5.67004e-09	0	9.85796	2.59028	2.89066	BC vs rod and Blue cone
panBC_2_peak_5342	chr1	162109557	162109757	2810442N19Rik	37.6056	68.9898	4.65333	0.000129822	0	4.06587	2.34845	0.067805	21.5147	5.63312	7.77085	5.78132	BC vs rod only
offBC_1_peak_3328	chr1	162053321	162053521	2810442N19Rik	20.8031	23.3767	7.37054	0.000402639	0	0	4.98709	0.00124864	1.53676	0	0	0.722665	BC vs rod and Blue cone
panBC_2_peak_2706	chr1	86046273	86046473	2810459M11Rik	39.2058	34.78	2.74543	0.0167185	7.78756	3.38822	2.37478	0.0337705	6.14704	4.22484	9.06599	8.67198	BC vs rod and Blue cone
panBC_2_peak_11951	chr11	28697665	28697865	2810471M01Rik	15.2023	33.6397	7.51957	0.000604743	0	0	3.5067	0.0296316	1.53676	5.63312	2.59028	0	BC vs rod and Blue cone
offBC_1_peak_7771b	chr11	28697991	28698191	2810471M01Rik	19.2029	14.2541	6.96377	0.00116926	0	0	3.72951	0.0168409	0.768381	4.22484	0	0.722665	BC vs rod and Blue cone
offBC_1_peak_7771c	chr11	28698223	28698423	2810471M01Rik	12.0018	15.3944	6.68497	0.00148221	0	0	1.82248	0.549848	5.37866	5.63312	2.59028	2.168	BC vs rod only
onBC_1_peak_44237	chr5	25104848	25105048	2900005J15Rik	25.6038	17.6751	7.33579	0.00069925	0	0	4.57034	0.00414229	1.53676	0	0	1.44533	BC vs rod and Blue cone
onBC_1_peak_2723	chr1	127765570	127765770	2900009J06Rik	14.4021	27.3679	7.29882	0.000318675	0	0	2.48849	0.0893138	6.14704	2.81656	2.59028	2.89066	BC vs rod only
mCone_r1_peak_17258	chr16	13969252	13969452	2900011O08Rik	6.40095	6.84197	-2.31709	0.189957	34.2653	31.8493	-2.87767	0.0283281	66.0807	87.3133	20.7223	21.68	Blue cone only vs BC
panBC_2_peak_31758a	chr16	13986552	13986752	2900011O08Rik	35.2053	51.8849	4.59521	0.000109572	1.55751	2.03293	3.98234	2.94437e-05	3.07352	2.81656	6.47571	0	BC vs rod and Blue cone
offBC_2_peak_18680a	chr16	13986294	13986494	2900011O08Rik	27.2041	14.8243	3.88715	0.021691	0	2.71058	2.76621	0.096484	5.37866	0	5.18056	1.44533	BC vs rod only
panBC_1_peak_49284	chr5	113142621	113142821	2900026A02Rik	139.221	94.077	4.53531	8.77761e-08	3.11502	6.77645	3.75587	8.75039e-08	13.8309	8.44968	11.6563	1.44533	BC vs rod and Blue cone
panBC_2_peak_64968	chr5	113148065	113148265	2900026A02Rik	42.4063	42.7623	2.63402	0.0256169	6.23005	7.45409	0.609496	1	16.9044	46.4732	16.8368	32.5199	BC vs rod only
panBC_2_peak_64973	chr5	113178516	113178716	2900026A02Rik	48.0072	31.9292	4.2036	0.000425409	1.55751	2.71058	2.87131	0.00637463	7.68381	0	5.18056	7.22665	BC vs rod and Blue cone
sCone_r2_peak_35347	chr5	113138854	113139054	2900026A02Rik	51.2076	43.3324	-1.85603	0.0282597	140.176	200.583	-1.98767	0.00462083	173.654	135.195	195.566	239.925	rod and Blue cone vs BC
panBC_2_peak_15406	chr11	117598182	117598382	2900041M22Rik	77.6116	72.981	4.49526	1.40041e-05	6.23005	0.677645	4.2966	8.28495e-07	5.37866	7.0414	0	2.89066	BC vs rod and Blue cone
offBC_2_peak_9427	chr11	117628501	117628701	2900041M22Rik	21.6032	9.12262	4.36885	0.020425	1.55751	0	1.23158	1	4.61028	8.44968	10.3611	3.61333	BC vs rod only
rod_r2_peak_7589	chr11	117586210	117586410	2900041M22Rik	2.40036	7.41213	-4.74318	9.5086e-08	118.371	155.858	-2.94915	0.00434972	36.8823	25.349	32.3785	61.4265	rod and Blue cone vs BC
panBC_1_peak_63286a	chr9	46908827	46909027	2900052N01Rik	94.4141	53.5954	6.10008	3.05647e-06	0	2.03293	5.23304	1.97063e-08	1.53676	5.63312	0	1.44533	BC vs rod and Blue cone
panBC_2_peak_83136	chr9	46738694	46738894	2900052N01Rik	76.0113	82.1036	4.45184	1.60304e-07	3.11502	4.06587	3.95653	5.42087e-09	4.61028	5.63312	6.47571	4.33599	BC vs rod and Blue cone
offBC_2_peak_48605	chr9	46954414	46954614	2900052N01Rik	27.2041	38.201	4.52168	0.000514528	0	2.71058	4.02007	0.00013167	0	5.63312	2.59028	1.44533	BC vs rod and Blue cone
onBC_1_peak_59421	chr9	46909044	46909244	2900052N01Rik	94.4141	77.5423	5.90028	7.67498e-08	0	2.71058	5.89431	6.13623e-11	3.07352	2.81656	0	0	BC vs rod and Blue cone
sCone_r2_peak_45426	chr9	46647472	46647672	2900052N01Rik	27.2041	19.9557	-0.12763	1	16.3539	34.5599	-2.09127	0.0348764	69.9226	71.8223	112.677	143.81	Blue cone only vs BC
sCone_r2_peak_45427	chr9	46649818	46650018	2900052N01Rik	5.60084	1.71049	-1.80902	0.659673	14.0176	10.8423	-3.94754	0.00387087	18.4411	16.8994	86.7745	96.1145	Blue cone only vs BC
mCone_r1_peak_21194	chr18	40256825	40257025	2900055J20Rik	29.6044	37.0606	3.56482	0.004495	0	5.42116	0.499297	1	24.5882	42.2484	12.9514	15.8986	BC vs rod only
onBC_2_peak_29562	chr18	40255587	40255787	2900055J20Rik	29.6044	37.0606	5.53778	0.000373996	0	1.35529	2.00579	0.156632	7.68381	11.2662	7.77085	7.22665	BC vs rod only
panBC_2_peak_40903	chr18	76016476	76016676	2900057B20Rik	37.6056	37.0606	5.10748	0.000366364	0.778756	1.35529	3.60057	0.000842463	1.53676	5.63312	5.18056	1.44533	BC vs rod and Blue cone
rod_r2_peak_19091	chr18	75971231	75971431	2900057B20Rik	10.4016	5.70164	-4.15803	8.26961e-08	136.282	144.338	-3.56087	2.24271e-06	53.7866	78.8637	91.955	145.256	rod and Blue cone vs BC
rod_r2_peak_19097	chr18	76090542	76090742	2900057B20Rik	20.8031	23.3767	-4.33575	1.12496e-25	439.218	457.41	-3.47972	1.0018e-16	224.367	225.325	256.438	283.285	rod and Blue cone vs BC
panBC_2_peak_3569	chr1	118479290	118479490	2900060B14Rik	83.2124	127.717	4.79488	0.0134	7.00881	0.677645	3.2261	0.133523	9.22057	22.5325	14.2466	0	BC vs rod only
mCone_r1_peak_45535	chr9	112728603	112728803	2900079G21Rik	9.60143	5.70164	3.36298	0.112285	1.55751	0	-2.9606	0.00916778	81.4483	95.763	25.9028	32.5199	Blue cone only vs BC
mCone_r3_peak_40809	chr9	112725590	112725790	2900079G21Rik	8.80131	15.3944	6.516	0.00167375	0	0	-0.687523	1	18.4411	30.9821	16.8368	13.7306	BC vs rod only
panBC_2_peak_85779	chr9	112249855	112250055	2900079G21Rik	140.021	153.944	10.1042	2.00596e-08	0	0	5.15972	1.21519e-17	7.68381	2.81656	6.47571	0	BC vs rod and Blue cone
panBC_2_peak_85785	chr9	112780051	112780251	2900079G21Rik	33.605	31.9292	7.93751	0.000119489	0	0	4.95896	0.000292261	0	5.63312	0	0	BC vs rod and Blue cone
mCone_r3_peak_23834	chr2	156395690	156395890	2900097C17Rik	4.80072	3.42098	-2.11439	0.218562	13.2389	21.6846	-2.98157	0.00821245	29.1985	40.8401	23.3125	34.6879	Blue cone only vs BC
sCone_r2_peak_27560	chr2	156396141	156396341	2900097C17Rik	6.40095	3.42098	-2.24346	0.176412	21.0264	24.3952	-3.03619	0.00849571	24.5882	21.1242	55.6911	55.6452	Blue cone only vs BC
onBC_1_peak_63148	chrX	152366483	152366683	3010001F23Rik	22.4033	19.3856	1.40617	1	6.23005	9.48703	3.84483	0.0240236	3.07352	2.81656	0	0	BC vs Blue Cone only
rod_r2_peak_41375	chrX	152412001	152412201	3010001F23Rik	1.60024	0	-5.16567	0.0142091	26.4777	25.0729	-1.50576	1	1.53676	5.63312	0	1.44533	rod only vs BC
panBC_1_peak_58040	chr7	124427251	124427451	3100003L05Rik	98.4147	72.4108	9.31803	8.91583e-07	0	0	4.67562	3.25723e-08	6.91543	2.81656	2.59028	0.722665	BC vs rod and Blue cone
panBC_1_peak_58048	chr7	124782923	124783123	3100003L05Rik	47.207	25.0872	5.64512	0.00036693	0	1.35529	2.5293	0.0325884	9.98895	2.81656	5.18056	5.78132	BC vs rod and Blue cone
panBC_2_peak_76355	chr7	124358187	124358387	3100003L05Rik	21.6032	37.0606	7.78417	0.000121307	0	0	5.39918	0.000185867	0.768381	0	0	1.44533	BC vs rod and Blue cone
panBC_2_peak_76360	chr7	124470860	124471060	3100003L05Rik	47.207	35.9203	5.85422	0.000277648	0	1.35529	6.3765	1.06424e-05	0	1.40828	1.29514	0	BC vs rod and Blue cone
panBC_2_peak_76364	chr7	124716189	124716389	3100003L05Rik	78.4117	82.6738	6.80089	7.38515e-07	0	1.35529	0.929331	1	41.4926	35.207	45.3299	46.2506	BC vs rod only
panBC_2_peak_76367	chr7	124788862	124789062	3100003L05Rik	28.0042	38.201	7.95622	6.53993e-05	0	0	3.24531	0.0047165	1.53676	2.81656	2.59028	6.50399	BC vs rod and Blue cone
offBC_2_peak_44370	chr7	124708805	124709005	3100003L05Rik	17.6026	9.12262	4.22426	0.0496568	0	1.35529	3.38992	0.0718444	0	4.22484	0	1.44533	BC vs rod only
offBC_2_peak_44374	chr7	124868231	124868431	3100003L05Rik	22.4033	24.517	5.03943	0.00587086	0	1.35529	3.6467	0.0108065	3.07352	0	2.59028	1.44533	BC vs rod and Blue cone
onBC_1_peak_54531	chr7	124347608	124347808	3100003L05Rik	24.8037	30.7888	4.70252	0.00232786	0	2.03293	3.84472	0.00194844	2.30514	4.22484	0	1.44533	BC vs rod and Blue cone
onBC_1_peak_54535	chr7	124438585	124438785	3100003L05Rik	25.6038	29.0784	7.67817	0.000180892	0	0	3.773	0.00327695	3.07352	0	0	3.61333	BC vs rod and Blue cone
onBC_1_peak_54537	chr7	124709093	124709293	3100003L05Rik	24.8037	22.2364	7.45807	0.000262287	0	0	5.55216	0.000349459	0	2.81656	0	0	BC vs rod and Blue cone
onBC_2_peak_57259	chr7	124912139	124912339	3100003L05Rik	18.4027	15.3944	6.98093	0.00231332	0	0	2.75834	0.200163	1.53676	7.0414	2.59028	0	BC vs rod only
rod_r2_peak_18022	chr18	12195985	12196185	3110002H16Rik	3.20048	3.42098	-5.93976	2.2085e-14	177.556	230.399	-4.26176	2.35986e-07	85.2902	77.4554	45.3299	46.9732	rod and Blue cone vs BC
panBC_2_peak_3670	chr1	120132482	120132682	3110009E18Rik	42.4063	62.718	8.62177	2.37783e-05	0	0	4.01243	0.000709421	2.30514	11.2662	1.29514	0	BC vs rod and Blue cone
panBC_2_peak_3672	chr1	120154317	120154517	3110009E18Rik	46.4069	57.0164	2.8444	0.00188646	6.23005	8.13174	1.75953	0.176057	15.3676	22.5325	10.3611	13.7306	BC vs rod only
panBC_2_peak_3674	chr1	120171894	120172094	3110009E18Rik	83.2124	123.726	2.90071	0.000150652	17.1326	10.8423	2.38551	0.00131464	15.3676	22.5325	23.3125	19.512	BC vs rod and Blue cone
onBC_1_peak_2548	chr1	120177980	120178180	3110009E18Rik	17.6026	22.8066	3.74293	0.0893304	3.11502	0	5.38305	0.0066949	1.53676	0	0	0	BC vs Blue Cone only
panBC_2_peak_19477	chr12	109958776	109958976	3110009F21Rik	56.0084	45.0429	6.13561	9.7834e-05	0	1.35529	0.951182	1	36.8823	46.4732	10.3611	11.5626	BC vs rod only
offBC_2_peak_11586	chr12	110092848	110093048	3110009F21Rik	4.80072	6.84197	5.45333	0.0298103	0	0	0.735796	1	3.8419	0	9.06599	1.44533	BC vs rod only
onBC_2_peak_14614	chr12	109975731	109975931	3110009F21Rik	35.2053	23.9469	5.36855	0.00244872	0	1.35529	3.59485	0.0074654	0.768381	2.81656	7.77085	0	BC vs rod and Blue cone
onBC_2_peak_14616	chr12	110156568	110156768	3110009F21Rik	24.0036	27.938	5.14337	0.0029952	1.55751	0	2.79725	0.0508884	4.61028	5.63312	3.88542	1.44533	BC vs rod only
sCone_r2_peak_11177	chr12	110153449	110153649	3110009F21Rik	6.40095	1.14033	-1.38681	0.927565	6.23005	12.1976	-4.29971	2.75515e-05	53.0183	36.6153	99.7259	89.6105	Blue cone only vs BC
panBC_2_peak_23667	chr13	111116559	111116759	3110015C05Rik	19.2029	31.9292	3.14256	0.0436674	3.11502	2.71058	2.1749	0.260892	5.37866	0	7.77085	8.67198	BC vs rod only
panBC_2_peak_23670	chr13	111232529	111232729	3110015C05Rik	90.4135	136.839	9.73322	6.63916e-07	0	0	2.78531	0.0147093	17.6728	36.6153	5.18056	7.94932	BC vs rod and Blue cone
panBC_2_peak_23671	chr13	111237980	111238180	3110015C05Rik	86.4129	99.2085	5.68696	4.25006e-09	0.778756	2.71058	1.27457	0.747843	39.9558	50.6981	36.264	28.9066	BC vs rod only
onBC_1_peak_16962	chr13	111204707	111204907	3110015C05Rik	32.0048	33.6397	5.51894	0.00101818	0	1.35529	2.84752	0.0285453	3.07352	2.81656	10.3611	2.89066	BC vs rod and Blue cone
sCone_r2_peak_38657	chr6	119849089	119849289	3110021A11Rik	14.4021	12.5436	-3.3798	4.41523e-07	156.53	122.654	-3.66004	2.72826e-10	108.342	142.236	214.993	212.464	rod and Blue cone vs BC
rod_r2_peak_26941	chr4	108676124	108676324	3110021N24Rik	11.2017	11.9734	-2.617	0.020981	73.9818	68.4421	-1.17186	1	35.3455	36.6153	9.06599	23.1253	rod only vs BC
rod_r2_peak_26943	chr4	108687796	108687996	3110021N24Rik	24.8037	33.0695	-2.21699	0.0323982	134.725	135.529	-0.311599	1	43.7977	53.5146	16.8368	30.3519	rod only vs BC
panBC_2_peak_145	chr1	9584042	9584242	3110035E14Rik	102.415	92.9367	5.49371	1.41355e-08	1.55751	2.71058	6.32609	3.19242e-11	1.53676	1.40828	2.59028	0	BC vs rod and Blue cone
panBC_2_peak_146	chr1	9601400	9601600	3110035E14Rik	40.006	49.6043	5.93014	0.000342186	1.55751	0	3.44146	0.00370384	6.14704	0	5.18056	4.33599	BC vs rod and Blue cone
panBC_2_peak_82858	chr9	41461833	41462033	3110039I08Rik	48.8073	66.7092	2.63615	0.00165755	6.23005	12.1976	0.473478	1	35.3455	53.5146	42.7397	37.5786	BC vs rod only
panBC_2_peak_82859	chr9	41474679	41474879	3110039I08Rik	55.2082	42.1921	6.08151	0.000108061	0	1.35529	1.2118	1	20.7463	23.9408	7.77085	30.3519	BC vs rod only
offBC_1_peak_53984	chr9	41447559	41447759	3110039I08Rik	18.4027	24.517	7.33179	0.00032768	0	0	2.44198	0.112925	5.37866	7.0414	2.59028	1.44533	BC vs rod only
onBC_1_peak_59213	chr9	41579743	41579943	3110039I08Rik	19.2029	21.6662	7.25871	0.000377718	0	0	2.54161	0.0879965	3.8419	2.81656	2.59028	4.33599	BC vs rod only
sCone_r2_peak_45190	chr9	41496660	41496860	3110039I08Rik	4.80072	3.42098	-0.240451	1	7.00881	2.71058	-3.48435	0.000352456	53.0183	42.2484	46.6251	39.0239	Blue cone only vs BC
panBC_2_peak_17234	chr12	49391527	49391727	3110039M20Rik	119.218	160.216	5.60123	2.57048e-12	1.55751	4.06587	3.19106	3.81751e-09	16.9044	16.8994	12.9514	14.4533	BC vs rod and Blue cone
onBC_1_peak_12346b	chr12	49391810	49392010	3110039M20Rik	21.6032	45.0429	5.49516	0.00345658	1.55751	0	2.2654	0.330112	1.53676	16.8994	6.47571	4.33599	BC vs rod only
panBC_2_peak_74650	chr7	81782484	81782684	3110040N11Rik	33.605	34.78	3.98392	0.00108464	1.55751	2.71058	2.26597	0.0792119	8.45219	8.44968	7.77085	4.33599	BC vs rod only
panBC_1_peak_43022	chr4	35413601	35413801	3110043O21Rik	35.2053	25.0872	6.363	0.00630301	0.778756	0	3.48452	0.0434287	0	9.85796	2.59028	0	BC vs rod and Blue cone
panBC_2_peak_56858	chr4	35336218	35336418	3110043O21Rik	51.2076	53.5954	7.17759	0.00021701	0	0.677645	5.18058	5.09445e-07	3.07352	2.81656	0	0	BC vs rod and Blue cone
panBC_2_peak_56859	chr4	35352421	35352621	3110043O21Rik	42.4063	50.1744	8.43648	0.0239584	0	0	5.67524	0.116067	0	0	3.88542	0	BC vs rod only
panBC_2_peak_56861	chr4	35372968	35373168	3110043O21Rik	84.0125	112.322	6.51009	1.01552e-07	0	2.03293	5.34836	1.5582e-11	1.53676	5.63312	0	2.89066	BC vs rod and Blue cone
panBC_2_peak_56865	chr4	35417932	35418132	3110043O21Rik	28.8043	58.7269	8.36106	2.78054e-05	0	0	4.47107	7.26964e-05	3.07352	2.81656	2.59028	0	BC vs rod and Blue cone
onBC_1_peak_40450	chr4	35397992	35398192	3110043O21Rik	8.00119	10.2629	6.09693	0.0274018	0	0	2.02599	0.82966	0	5.63312	2.59028	1.44533	BC vs rod only
panBC_2_peak_35190	chr17	21650453	21650653	3110052M02Rik	229.634	326.704	1.10749	0.931379	138.619	120.621	1.7697	0.000998769	73.7645	84.4968	80.2987	88.8878	BC vs Blue Cone only
rod_r2_peak_8484	chr12	71000560	71000760	3110056K07Rik	8.00119	2.28066	-3.50843	0.00186482	49.8404	62.3433	-2.03431	0.288053	26.8933	11.2662	18.132	23.1253	rod only vs BC
rod_r2_peak_8485	chr12	71015657	71015857	3110056K07Rik	457.668	419.641	-1.41441	0.0156329	1105.06	1230.6	-0.802788	1	675.407	726.672	907.894	753.74	rod only vs BC
rod_r2_peak_853	chr1	87432954	87433154	3110079O15Rik	5.60084	11.4033	-5.23235	2.93555e-09	285.804	365.251	-3.37345	0.000332282	139.845	147.869	38.8542	33.2426	rod and Blue cone vs BC
rod_r2_peak_30850	chr5	139460480	139460680	3110082I17Rik	226.434	200.698	-1.76869	3.78827e-06	719.571	731.856	-1.15812	0.508725	460.26	437.975	515.466	487.076	rod only vs BC
rod_r2_peak_28934	chr5	30128014	30128214	3110082J24Rik	104.016	102.629	-2.32084	8.78655e-12	504.634	527.208	-1.38118	0.0584653	289.679	288.697	247.372	250.765	rod only vs BC
panBC_2_peak_47926	chr2	115460136	115460336	3110099E03Rik	23.2035	51.3147	5.70675	0.000394589	0	1.35529	3.45111	0.00148495	3.07352	5.63312	2.59028	2.89066	BC vs rod and Blue cone
panBC_2_peak_47928	chr2	115515139	115515339	3110099E03Rik	49.6074	53.5954	7.15543	0.000192689	0	0.677645	2.38317	0.0155479	8.45219	5.63312	15.5417	10.1173	BC vs rod and Blue cone
onBC_1_peak_34093	chr2	115468759	115468959	3110099E03Rik	21.6032	17.6751	4.72461	0.0206453	1.55751	0	2.88754	0.139902	3.07352	8.44968	0	0	BC vs rod only
panBC_2_peak_18642	chr12	88405201	88405401	3200001D21Rik	43.2064	42.1921	8.3195	1.19483e-05	0	0	1.74205	0.260323	13.8309	9.85796	12.9514	13.7306	BC vs rod only
panBC_2_peak_18648	chr12	88483607	88483807	3200001D21Rik	26.4039	36.4905	7.88151	0.000129097	0	0	3.7347	0.00356541	3.8419	0	3.88542	1.44533	BC vs rod and Blue cone
offBC_2_peak_11162	chr12	88376809	88377009	3200001D21Rik	24.8037	27.3679	5.14187	0.00572506	1.55751	0	2.91246	0.0775962	6.14704	2.81656	5.18056	0	BC vs rod only
onBC_2_peak_14019	chr12	88434310	88434510	3200001D21Rik	14.4021	15.9646	6.82935	0.00257686	0	0	2.72126	0.196084	3.07352	2.81656	3.88542	0	BC vs rod only
offBC_2_peak_20294	chr17	5723913	5724113	3300005D01Rik	12.8019	19.9557	4.4698	0.0314178	1.55751	0	5.0116	0.0067	0	0	2.59028	0	BC vs rod and Blue cone
panBC_1_peak_19029	chr14	32672941	32673141	3425401B19Rik	36.8055	15.9646	4.17595	0.00898866	1.55751	1.35529	3.20588	0.025729	3.07352	0	5.18056	2.89066	BC vs rod and Blue cone
panBC_2_peak_24981	chr14	32651903	32652103	3425401B19Rik	120.818	115.743	8.34684	5.06939e-06	0.778756	0	3.22896	6.45499e-08	7.68381	11.2662	12.9514	18.0666	BC vs rod and Blue cone
panBC_2_peak_24985	chr14	32684127	32684327	3425401B19Rik	31.2047	48.4639	8.22252	7.06481e-05	0	0	4.80381	0.000242693	1.53676	0	2.59028	1.44533	BC vs rod and Blue cone
panBC_2_peak_24987	chr14	32708872	32709072	3425401B19Rik	197.629	205.259	7.54852	9.63567e-10	0	2.03293	1.23977	1	106.805	157.727	42.7397	36.1333	BC vs rod only
panBC_2_peak_24988	chr14	32724567	32724767	3425401B19Rik	36.0054	47.3236	8.28797	1.82577e-05	0	0	4.45696	1.11117e-05	3.07352	2.81656	0	1.44533	BC vs rod and Blue cone
panBC_1_peak_19423	chr14	49785935	49786135	3632451O06Rik	35.2053	38.201	8.1023	6.29992e-05	0	0	3.30305	0.00675596	1.53676	8.44968	5.18056	1.44533	BC vs rod and Blue cone
panBC_2_peak_25538	chr14	49733975	49734175	3632451O06Rik	130.419	116.884	8.41268	3.73073e-06	0	0.677645	4.41072	1.8633e-14	6.14704	5.63312	7.77085	4.33599	BC vs rod and Blue cone
panBC_2_peak_25539	chr14	49783321	49783521	3632451O06Rik	92.0137	185.303	5.98442	3.52285e-08	3.11502	1.35529	1.78802	0.294556	12.2941	22.5325	72.5279	54.1999	BC vs rod only
panBC_2_peak_25541	chr14	49801520	49801720	3632451O06Rik	60.8091	79.2528	9.0365	1.47968e-06	0	0	2.83213	0.000562049	10.7573	5.63312	18.132	5.78132	BC vs rod and Blue cone
onBC_2_peak_19218	chr14	49660476	49660676	3632451O06Rik	12.0018	14.8243	6.652	0.00355293	0	0	4.80407	0.0115431	0	0	0	1.44533	BC vs rod and Blue cone
panBC_2_peak_87801	chrX	135091172	135091372	3632454L22Rik	44.8067	36.4905	2.64836	0.0112839	4.67254	8.13174	2.01644	0.0863243	12.2941	8.44968	10.3611	8.67198	BC vs rod only
onBC_2_peak_66020a	chrX	135035939	135036139	3632454L22Rik	22.4033	26.7977	4.08543	0.00604471	1.55751	1.35529	3.82426	0.00268591	0.768381	2.81656	2.59028	1.44533	BC vs rod and Blue cone
onBC_2_peak_66022	chrX	135112260	135112460	3632454L22Rik	14.4021	11.4033	6.59013	0.00365583	0	0	3.0774	0.112958	0	0	5.18056	1.44533	BC vs rod only
panBC_2_peak_86837	chrX	56151486	56151686	3830403N18Rik	80.8121	149.383	9.7553	1.14652e-07	0	0	4.71821	8.17913e-12	4.61028	5.63312	5.18056	2.89066	BC vs rod and Blue cone
onBC_1_peak_62190	chrX	56018533	56018733	3830403N18Rik	19.2029	25.0872	7.37564	0.000482008	0	0	5.52046	0.000815442	0	0	0	1.44533	BC vs rod and Blue cone
mCone_r1_peak_13163	chr14	12072992	12073192	3830406C13Rik	3.20048	0	0.969422	1	1.55751	0	-3.92601	0.0167501	28.4301	32.3904	12.9514	14.4533	Blue cone only vs BC
mCone_r1_peak_13168	chr14	12144230	12144430	3830406C13Rik	4.80072	10.8331	0.12394	1	9.34507	5.42116	-2.82888	0.00872608	71.4594	60.556	47.9202	46.9732	Blue cone only vs BC
mCone_r1_peak_13170	chr14	12172228	12172428	3830406C13Rik	9.60143	11.9734	6.33682	0.0182379	0	0	0.314859	1	19.9779	4.22484	10.3611	0	BC vs rod only
mCone_r3_peak_12053	chr14	12219949	12220149	3830406C13Rik	4.80072	1.71049	0.511313	1	3.11502	1.35529	-3.00709	0.0410019	34.5771	16.8994	23.3125	25.2933	Blue cone only vs BC
panBC_2_peak_24161	chr14	12084186	12084386	3830406C13Rik	144.822	184.163	3.36493	2.82483e-11	18.6901	13.5529	-0.18409	1	168.275	199.976	172.254	208.85	BC vs rod only
panBC_2_peak_24162	chr14	12086323	12086523	3830406C13Rik	57.6086	80.9633	9.0249	8.66466e-07	0	0	-0.156915	1	68.3859	67.5974	90.6599	83.8292	BC vs rod only
panBC_2_peak_24163	chr14	12139986	12140186	3830406C13Rik	56.0084	75.2616	4.16659	1.55652e-06	6.23005	1.35529	1.33527	0.713814	26.1249	22.5325	20.7223	33.2426	BC vs rod only
panBC_2_peak_24164	chr14	12152032	12152232	3830406C13Rik	53.608	83.2439	3.76367	1.71927e-06	4.67254	5.42116	1.63992	0.169424	23.0514	23.9408	23.3125	18.7893	BC vs rod only
panBC_2_peak_24166	chr14	12175303	12175503	3830406C13Rik	40.8061	57.5865	6.07282	9.36537e-05	1.55751	0	4.70475	5.93833e-06	1.53676	2.81656	0	2.89066	BC vs rod and Blue cone
panBC_2_peak_24167	chr14	12185120	12185320	3830406C13Rik	75.2112	107.761	5.98052	7.47705e-07	1.55751	1.35529	2.78663	0.00330721	16.9044	8.44968	5.18056	20.2346	BC vs rod and Blue cone
panBC_2_peak_24168	chr14	12201394	12201594	3830406C13Rik	69.6104	83.8141	2.21385	0.00948453	14.0176	18.9741	-0.168902	1	85.2902	78.8637	97.1356	84.5518	BC vs rod only
panBC_2_peak_24169	chr14	12220629	12220829	3830406C13Rik	25.6038	28.5082	4.25752	0.00682623	0	2.71058	2.92476	0.0462718	5.37866	0	6.47571	2.168	BC vs rod and Blue cone
onBC_2_peak_18188	chr14	11983116	11983316	3830406C13Rik	16.0024	25.0872	4.80475	0.00946598	1.55751	0	1.81385	0.603991	6.91543	2.81656	12.9514	1.44533	BC vs rod only
sCone_r2_peak_13590	chr14	11928716	11928916	3830406C13Rik	19.2029	29.0784	2.35765	0.0407778	7.00881	2.71058	-1.36709	0.664917	60.7021	66.1891	49.2154	74.4345	BC vs rod only
sCone_r2_peak_13593	chr14	12079758	12079958	3830406C13Rik	19.2029	23.9469	0.0889309	1	14.7964	25.7505	-3.09485	1.31502e-06	125.246	159.136	217.584	239.202	Blue cone only vs BC
panBC_2_peak_23502a	chr13	107072623	107072823	3830408C21Rik	50.4075	66.7092	3.09082	0.00138677	7.00881	6.77645	2.45891	0.00968034	15.3676	15.4911	6.47571	5.78132	BC vs rod and Blue cone
panBC_2_peak_23504	chr13	107113993	107114193	3830408C21Rik	56.0084	67.2793	3.04275	0.000728761	3.89378	10.8423	1.69982	0.240261	13.8309	19.7159	16.8368	25.2933	BC vs rod only
panBC_2_peak_23506	chr13	107168699	107168899	3830408C21Rik	20.8031	38.7711	3.31914	0.0151134	6.23005	0	0.67717	1	24.5882	16.8994	22.0174	11.5626	BC vs rod only
panBC_2_peak_23507	chr13	107182634	107182834	3830408C21Rik	62.4093	89.5157	4.15552	1.90256e-05	1.55751	6.77645	1.75876	0.270305	16.9044	19.7159	23.3125	29.6293	BC vs rod only
panBC_2_peak_23508	chr13	107207969	107208169	3830408C21Rik	41.6062	74.1213	8.76249	7.25572e-06	0	0	0.695474	1	23.8198	11.2662	49.2154	57.8132	BC vs rod only
panBC_2_peak_77397	chr8	10965312	10965512	3930402G23Rik	57.6086	44.4728	8.57522	1.23775e-05	0	0	4.38628	2.16051e-05	3.07352	5.63312	0	1.44533	BC vs rod and Blue cone
offBC_2_peak_45158	chr8	10946238	10946438	3930402G23Rik	17.6026	23.3767	4.84115	0.00450499	0	1.35529	1.96596	0.317946	6.91543	8.44968	5.18056	1.44533	BC vs rod only
panBC_2_peak_47113	chr2	93031147	93031347	4631405J19Rik	40.006	69.56	5.24128	0.000139047	1.55751	1.35529	4.0988	0.000179895	9.22057	0	2.59028	0	BC vs rod and Blue cone
panBC_2_peak_47114	chr2	93032001	93032201	4631405J19Rik	52.8079	67.8495	4.8286	5.15926e-05	0	4.06587	4.78477	2.22758e-06	0	5.63312	0	3.61333	BC vs rod and Blue cone
offBC_1_peak_30705	chr2	93018980	93019180	4631405J19Rik	36.8055	65.5688	2.65293	0.00692669	3.89378	12.1976	1.11316	1	22.283	22.5325	25.9028	24.5706	BC vs rod only
offBC_1_peak_30706	chr2	93029281	93029481	4631405J19Rik	38.4057	26.7977	4.45943	0.000862281	3.11502	0	2.67799	0.0243912	6.91543	2.81656	7.77085	2.89066	BC vs rod and Blue cone
panBC_2_peak_50915	chr3	19798708	19798908	4632415L05Rik	30.4045	38.201	5.54741	0.000807932	1.55751	0	2.97008	0.0173921	3.07352	8.44968	5.18056	2.168	BC vs rod and Blue cone
onBC_1_peak_36280	chr3	19824948	19825148	4632415L05Rik	17.6026	29.6485	7.4697	0.000813678	0	0	5.6068	0.00172279	1.53676	0	0	0	BC vs rod and Blue cone
rod_r2_peak_24198	chr3	19906327	19906527	4632415L05Rik	8.80131	18.2452	-3.49288	0.000668952	145.627	162.635	-1.43985	0.859492	69.1543	46.4732	10.3611	21.68	rod only vs BC
rod_r2_peak_34644	chr7	92722924	92723124	4632427E13Rik	3.20048	11.9734	-3.28345	0.000301314	80.2119	73.8633	-2.57695	0.0100016	48.408	53.5146	51.8056	36.1333	rod and Blue cone vs BC
mCone_r2_peak_13572a	chr16	30008740	30008940	4632428C04Rik	33.605	29.6485	3.81496	0.00759753	4.67254	0	-0.209152	1	37.6507	76.0471	14.2466	19.512	BC vs rod only
panBC_2_peak_32296b	chr16	30008997	30009197	4632428C04Rik	92.8138	123.726	5.04448	3.13607e-10	5.45129	1.35529	0.411714	1	95.2792	92.9464	90.6599	49.8639	BC vs rod only
offBC_2_peak_19034	chr16	30020201	30020401	4632428C04Rik	28.0042	16.5348	4.91	0.00769769	1.55751	0	2.17062	0.32577	6.14704	11.2662	2.59028	0.722665	BC vs rod only
sCone_r2_peak_39216	chr6	148136085	148136285	4732416N19Rik	75.2112	78.1124	4.12928	4.21616e-07	6.23005	2.71058	0.341836	1	41.4926	45.0649	67.3473	86.7198	BC vs rod only
onBC_1_peak_10958	chr11	113308702	113308902	4732490B19Rik	20.8031	6.84197	5.24594	0.0304366	0	0.677645	2.8876	0.150102	1.53676	0	2.59028	2.89066	BC vs rod only
panBC_1_peak_26619a	chr17	12327933	12328133	4732491K20Rik	40.006	39.9115	5.76401	0.000513196	1.55751	0	3.62458	0.00211966	3.07352	8.44968	0	2.168	BC vs rod and Blue cone
panBC_2_peak_34961b	chr17	12328236	12328436	4732491K20Rik	43.2064	52.4551	6.02834	0.000150905	1.55751	0	3.79149	0.000310394	4.61028	8.44968	0	1.44533	BC vs rod and Blue cone
panBC_1_peak_18948	chr14	30459957	30460157	4831407H17Rik	66.4099	47.8938	2.5966	0.00683452	9.34507	9.48703	1.42359	0.629758	18.4411	16.8994	19.4271	28.9066	BC vs rod only
mCone_r3_peak_36190	chr8	10897791	10897991	4833411C07Rik	20.8031	18.2452	1.29023	0.941347	7.78756	8.13174	-2.74122	0.00214831	139.845	207.017	91.955	83.8292	Blue cone only vs BC
onBC_2_peak_58044	chr8	10899774	10899974	4833411C07Rik	20.003	29.0784	7.52401	0.000483602	0	0	2.43326	0.223202	6.14704	11.2662	0	1.44533	BC vs rod only
panBC_2_peak_74043	chr7	67797166	67797366	4833412C05Rik	64.8097	92.3665	3.08109	0.000309637	6.23005	12.1976	2.18231	0.0180295	19.9779	25.349	15.5417	10.1173	BC vs rod and Blue cone
panBC_2_peak_74045	chr7	67849208	67849408	4833412C05Rik	210.431	274.819	2.55947	1.28099e-06	31.1502	50.8234	1.41944	0.197696	75.3013	104.213	85.4793	99.7278	BC vs rod only
mCone_r2_peak_13288	chr16	11713329	11713529	4833415N18Rik	6.40095	7.41213	-1.85433	0.418832	20.2477	29.8164	-3.96205	4.46218e-05	121.404	211.242	49.2154	52.0319	Blue cone only vs BC
panBC_1_peak_24186	chr16	11694470	11694670	4833415N18Rik	48.8073	40.4816	4.39119	0.000385229	0	4.06587	4.95298	1.08241e-05	1.53676	2.81656	0	1.44533	BC vs rod and Blue cone
panBC_2_peak_31681	chr16	11638410	11638610	4833415N18Rik	13.602	33.6397	3.9931	0.0156109	3.11502	0	3.15653	0.0364778	4.61028	2.81656	2.59028	0.722665	BC vs rod and Blue cone
panBC_2_peak_31688	chr16	11779259	11779459	4833415N18Rik	64.0095	99.2085	6.82719	1.85598e-06	0	1.35529	6.0712	4.14858e-10	1.53676	1.40828	2.59028	0	BC vs rod and Blue cone
offBC_2_peak_18633	chr16	11691853	11692053	4833415N18Rik	14.4021	17.6751	3.46892	0.044548	1.55751	1.35529	2.73318	0.100621	3.07352	0	5.18056	1.44533	BC vs rod only
offBC_2_peak_18637	chr16	11824720	11824920	4833415N18Rik	16.8025	11.9734	4.33384	0.0382181	0	1.35529	2.46913	0.278162	3.07352	2.81656	5.18056	0	BC vs rod only
onBC_2_peak_23857	chr16	11745650	11745850	4833415N18Rik	29.6044	26.2275	5.26487	0.00208591	0.778756	0.677645	4.79524	0.000411742	0	2.81656	1.29514	0.722665	BC vs rod and Blue cone
rod_r2_peak_14994	chr16	11664301	11664501	4833415N18Rik	0	1.14033	-5.81658	0.0156547	33.4865	36.5928	-3.52718	0.286623	6.14704	15.4911	7.77085	0	rod only vs BC
sCone_r2_peak_17834	chr16	11597955	11598155	4833415N18Rik	32.8049	47.3236	4.79221	0.000142943	1.55751	1.35529	0.234342	1	17.6728	19.7159	53.1008	46.2506	BC vs rod only
sCone_r2_peak_8198	chr11	95852649	95852849	4833417C18Rik	8.00119	14.2541	-1.84348	0.122673	32.7078	48.7904	-3.25877	2.94025e-07	86.0586	111.254	128.219	112.013	Blue cone only vs BC
panBC_2_peak_22937	chr13	91765449	91765649	4833422C13Rik	85.6128	94.6472	7.95536	2.07131e-05	0.778756	0	5.92067	8.75115e-11	0	4.22484	2.59028	0.722665	BC vs rod and Blue cone
offBC_2_peak_21160	chr17	35739779	35739979	4833427F10Rik	16.0024	19.3856	3.29599	0.0258547	1.55751	2.03293	1.45876	0.862963	3.07352	11.2662	5.18056	7.22665	BC vs rod only
onBC_2_peak_62496	chr9	51101851	51102051	4833427G06Rik	35.2053	25.0872	3.80229	0.0101363	1.55751	2.71058	1.69089	0.659091	7.68381	19.7159	10.3611	1.44533	BC vs rod only
panBC_2_peak_83055	chr9	45432428	45432628	4833428L15Rik	45.6068	50.7446	2.0641	0.141868	10.1238	12.8753	2.32016	0.0378667	9.98895	8.44968	11.6563	8.67198	BC vs Blue Cone only
panBC_2_peak_83057	chr9	45440975	45441175	4833428L15Rik	150.422	136.839	1.27502	0.620153	63.858	54.8892	2.14127	0.000592566	33.0404	29.5739	24.6077	40.4692	BC vs Blue Cone only
onBC_1_peak_59370	chr9	45576573	45576773	4833428L15Rik	60.8091	55.8761	4.99755	0.000302685	2.33627	1.35529	4.26473	0.000232631	1.53676	12.6745	0	0	BC vs rod and Blue cone
onBC_2_peak_62270	chr9	45436172	45436372	4833428L15Rik	39.2058	39.3413	3.77951	0.00292659	1.55751	4.06587	3.24265	0.00432536	3.07352	8.44968	5.18056	1.44533	BC vs rod and Blue cone
onBC_2_peak_62281	chr9	45608272	45608472	4833428L15Rik	46.4069	34.78	3.82605	0.00355689	1.55751	4.06587	3.45657	0.00297548	5.37866	8.44968	0	1.44533	BC vs rod and Blue cone
rod_r2_peak_38657	chr9	45437724	45437924	4833428L15Rik	10.4016	20.5259	-3.59937	8.64557e-09	199.362	184.319	-2.35931	0.00161786	110.647	83.0885	67.3473	62.8719	rod and Blue cone vs BC
rod_r2_peak_38660	chr9	45477620	45477820	4833428L15Rik	6.40095	3.42098	-3.96691	3.78003e-05	76.3181	73.1856	-3.40702	0.000387023	33.0404	39.4318	62.1668	67.9305	rod and Blue cone vs BC
rod_r2_peak_38661	chr9	45502305	45502505	4833428L15Rik	27.2041	38.7711	-2.65845	1.10608e-06	205.592	215.491	-2.09885	0.000509857	126.014	118.295	174.844	152.482	rod and Blue cone vs BC
rod_r2_peak_38662b	chr9	45505777	45505977	4833428L15Rik	68.8103	73.5511	-1.78279	0.00324032	246.087	244.63	-1.18135	0.767152	152.908	190.118	159.302	148.146	rod only vs BC
rod_r2_peak_38664	chr9	45532591	45532791	4833428L15Rik	8.00119	11.4033	-4.02561	3.74944e-12	167.433	154.503	-2.99226	1.77726e-06	76.8381	69.0057	81.5939	85.9972	rod and Blue cone vs BC
rod_r2_peak_38666	chr9	45546238	45546438	4833428L15Rik	129.619	127.147	-2.25337	1.08576e-14	619.111	604.459	-1.68524	6.66342e-06	386.495	423.892	417.035	424.927	rod and Blue cone vs BC
rod_r2_peak_10469	chr13	54563996	54564196	4833439L19Rik	3.20048	2.85082	-3.93857	0.000685453	36.6015	55.5669	-3.44205	0.00341513	39.1874	47.8815	25.9028	18.7893	rod and Blue cone vs BC
mCone_r1_peak_19332	chr17	33070108	33070308	4921501E09Rik	8.00119	1.14033	-1.26973	1	14.0176	6.77645	-3.95222	4.16802e-05	77.6064	81.6802	47.9202	57.8132	Blue cone only vs BC
panBC_2_peak_61800	chr5	18889410	18889610	4921504A21Rik	26.4039	38.7711	4.52806	0.00318544	0	2.71058	2.42344	0.150255	8.45219	12.6745	2.59028	1.44533	BC vs rod only
panBC_2_peak_61801	chr5	18916995	18917195	4921504A21Rik	72.8109	88.9456	5.00388	1.79118e-08	1.55751	3.38822	1.87266	0.0353483	17.6728	22.5325	23.3125	25.2933	BC vs rod and Blue cone
sCone_r2_peak_33757	chr5	19154903	19155103	4921504A21Rik	6.40095	5.13147	-1.61562	0.645805	20.2477	14.9082	-2.64241	0.0419854	20.7463	21.1242	51.8056	49.1412	Blue cone only vs BC
panBC_2_peak_44359	chr2	19519880	19520080	4921504E06Rik	102.415	118.594	4.67743	1.29196e-08	3.11502	5.42116	2.85975	4.35098e-05	17.6728	22.5325	15.5417	7.22665	BC vs rod and Blue cone
panBC_2_peak_44360	chr2	19528881	19529081	4921504E06Rik	49.6074	48.4639	4.04089	0.000240574	6.23005	0	2.56548	0.015816	9.22057	7.0414	7.77085	8.67198	BC vs rod and Blue cone
panBC_2_peak_44361a	chr2	19553898	19554098	4921504E06Rik	62.4093	80.3931	3.15883	0.000153451	9.34507	6.77645	1.99179	0.0437193	20.7463	18.3076	7.77085	23.1253	BC vs rod and Blue cone
panBC_2_peak_44362	chr2	19593760	19593960	4921504E06Rik	8.00119	30.2187	7.16824	0.00222349	0	0	3.55322	0.0663682	0	2.81656	0	3.61333	BC vs rod only
rod_r1_peak_29022	chr6	50608207	50608407	4921507P07Rik	0	0	-7.13995	0.00789703	24.9202	10.1647	-5.47372	0.0641068	7.68381	0	5.18056	8.67198	rod only vs BC
panBC_2_peak_23761	chr13	113373864	113374064	4921509O07Rik	55.2082	64.9987	4.3558	3.46143e-05	4.67254	1.35529	3.15367	0.0004371	7.68381	11.2662	2.59028	5.78132	BC vs rod and Blue cone
offBC_2_peak_14030	chr13	113522142	113522342	4921509O07Rik	12.0018	21.0961	4.5448	0.0222794	0	1.35529	3.42788	0.0401705	1.53676	2.81656	2.59028	0	BC vs rod and Blue cone
sCone_r2_peak_13460	chr13	113405059	113405259	4921509O07Rik	16.0024	19.9557	-0.443585	1	23.3627	25.7505	-2.15632	0.0328399	61.4704	71.8223	103.611	85.9972	Blue cone only vs BC
panBC_1_peak_40075	chr3	79218984	79219184	4921511C10Rik	48.0072	43.9026	2.21417	0.0269679	13.2389	6.77645	0.527957	1	31.5036	36.6153	31.0834	28.9066	BC vs rod only
panBC_2_peak_52821b	chr3	79181655	79181855	4921511C10Rik	79.2118	103.2	4.64865	7.73491e-08	4.67254	2.71058	3.23612	2.89112e-06	11.5257	11.2662	5.18056	10.1173	BC vs rod and Blue cone
panBC_2_peak_52822	chr3	79197202	79197402	4921511C10Rik	72.0107	79.8229	3.62394	5.5238e-05	6.23005	6.0988	2.02476	0.0661552	19.2095	33.7987	15.5417	8.67198	BC vs rod only
rod_r1_peak_22577	chr3	79192599	79192799	4921511C10Rik	19.2029	15.9646	-2.50303	0.00212858	108.247	90.1268	-2.05638	0.026723	106.805	61.9643	67.3473	53.4772	rod and Blue cone vs BC
panBC_2_peak_87705	chrX	127541913	127542113	4921511C20Rik	30.4045	31.9292	7.86611	0.000160016	0	0	5.95151	0.000175955	0	0	2.59028	0	BC vs rod and Blue cone
panBC_2_peak_61534	chr5	7157770	7157970	4921511H03Rik	20.003	51.8849	8.07747	0.000110052	0	0	6.1608	0.000101475	0	0	2.59028	0	BC vs rod and Blue cone
panBC_2_peak_61536	chr5	7229587	7229787	4921511H03Rik	60.009	77.5423	9.01002	1.90048e-06	0	0	7.1174	8.69397e-08	0	2.81656	0	0	BC vs rod and Blue cone
panBC_2_peak_61538	chr5	7319935	7320135	4921511H03Rik	44.8067	53.5954	8.52574	1.70725e-05	0	0	6.62197	4.71582e-06	0	2.81656	0	0	BC vs rod and Blue cone
onBC_2_peak_46110	chr5	6881637	6881837	4921511H03Rik	9.60143	29.0784	7.18869	0.000845301	0	0	5.32262	0.0018305	1.53676	0	0	0	BC vs rod and Blue cone
onBC_2_peak_46113	chr5	7271891	7272091	4921511H03Rik	11.2017	23.9469	7.04652	0.00161072	0	0	3.86203	0.0239443	0.768381	2.81656	0	1.44533	BC vs rod and Blue cone
panBC_2_peak_15971	chr12	12396324	12396524	4921511I17Rik	40.006	60.4374	8.55728	1.36496e-05	0	0	6.158	4.36368e-06	2.30514	0	0	0	BC vs rod and Blue cone
panBC_2_peak_15972	chr12	12401110	12401310	4921511I17Rik	72.8109	99.2085	9.33245	7.6167e-07	0	0	5.4107	1.6969e-09	1.53676	8.44968	0	0	BC vs rod and Blue cone
panBC_2_peak_15973	chr12	12401506	12401706	4921511I17Rik	10.4016	46.1833	7.73265	0.000679602	0	0	3.82641	0.0263961	3.07352	0	5.18056	0	BC vs rod and Blue cone
panBC_2_peak_15974	chr12	12412801	12413001	4921511I17Rik	40.8061	42.7623	2.46179	0.0281686	7.00881	8.13174	1.16993	1	18.4411	19.7159	7.77085	26.7386	BC vs rod only
panBC_2_peak_15975	chr12	12420911	12421111	4921511I17Rik	145.622	210.39	3.59348	4.44435e-12	12.4601	16.9411	1.84881	0.00337799	45.3345	45.0649	56.9862	51.3092	BC vs rod and Blue cone
panBC_2_peak_15977	chr12	12436463	12436663	4921511I17Rik	12.0018	31.9292	7.36774	0.00103517	0	0	3.81632	0.0244485	0	5.63312	0	1.44533	BC vs rod and Blue cone
panBC_2_peak_15978	chr12	12518558	12518758	4921511I17Rik	100.015	175.61	6.04024	5.30379e-05	0	4.06587	1.57483	0.908612	61.4704	87.3133	12.9514	23.848	BC vs rod only
panBC_2_peak_15979	chr12	12541381	12541581	4921511I17Rik	56.8085	83.2439	6.00711	2.67135e-06	1.55751	0.677645	5.56601	9.52966e-09	1.53676	2.81656	2.59028	0	BC vs rod and Blue cone
panBC_2_peak_15982	chr12	12611027	12611227	4921511I17Rik	30.4045	99.2085	5.48958	8.30984e-06	1.55751	1.35529	2.6955	0.00713781	14.5992	8.44968	7.77085	8.67198	BC vs rod and Blue cone
panBC_2_peak_15983	chr12	12623033	12623233	4921511I17Rik	50.4075	80.9633	5.92565	4.15049e-06	0.778756	1.35529	2.56809	0.00541217	16.136	16.8994	5.18056	6.50399	BC vs rod and Blue cone
onBC_1_peak_11548	chr12	12595522	12595722	4921511I17Rik	25.6038	21.6662	4.98542	0.0214661	1.55751	0	2.30576	0.459535	1.53676	12.6745	1.29514	4.33599	BC vs rod only
panBC_2_peak_88176	chrX	153954235	153954435	4921511M17Rik	14.4021	30.2187	4.9198	0.0108777	1.55751	0	3.19956	0.0548964	1.53676	4.22484	5.18056	0	BC vs rod only
panBC_2_peak_88178	chrX	153974552	153974752	4921511M17Rik	73.611	62.1479	8.98683	1.75135e-06	0	0	6.57432	5.55537e-08	2.30514	0	0	0	BC vs rod and Blue cone
onBC_1_peak_63180	chrX	153929138	153929338	4921511M17Rik	8.00119	26.7977	7.03543	0.00173967	0	0	3.1453	0.0875013	1.53676	0	5.18056	1.44533	BC vs rod only
onBC_1_peak_63182	chrX	153968693	153968893	4921511M17Rik	22.4033	23.9469	7.43874	0.000910348	0	0	3.24957	0.0683966	4.61028	0	5.18056	0	BC vs rod only
panBC_2_peak_10890	chr10	120701928	120702128	4921513I03Rik	58.4087	60.4374	4.33932	2.53018e-05	4.67254	1.35529	1.1009	1	19.9779	19.7159	18.132	50.5866	BC vs rod only
panBC_2_peak_10892	chr10	120744484	120744684	4921513I03Rik	40.006	34.78	5.09552	0.000180217	1.55751	0.677645	3.49062	0.00034776	4.61028	2.81656	2.59028	2.89066	BC vs rod and Blue cone
offBC_1_peak_7055	chr10	120667098	120667298	4921513I03Rik	20.8031	24.517	3.41645	0.0131184	0	4.06587	1.33198	1	6.14704	9.85796	10.3611	10.1173	BC vs rod only
offBC_1_peak_7057	chr10	120735786	120735986	4921513I03Rik	24.8037	26.7977	7.59455	0.000113447	0	0	0.898018	1	18.4411	9.85796	19.4271	7.94932	BC vs rod only
panBC_1_peak_21439	chr15	18190126	18190326	4921515E04Rik	44.8067	31.9292	8.1625	4.64659e-05	0	0	4.97666	5.3446e-05	2.30514	2.81656	0	0	BC vs rod and Blue cone
panBC_2_peak_28203	chr15	17857831	17858031	4921515E04Rik	28.8043	35.9203	5.45402	0.00265853	1.55751	0	7.45581	4.59926e-06	0	0	0	0	BC vs rod and Blue cone
panBC_2_peak_28204	chr15	17889359	17889559	4921515E04Rik	71.2106	79.2528	6.70882	5.91724e-06	0	1.35529	6.28537	1.28247e-08	0	0	2.59028	1.44533	BC vs rod and Blue cone
panBC_2_peak_28206	chr15	18012250	18012450	4921515E04Rik	57.6086	99.7787	6.77873	8.16191e-06	0	1.35529	6.40061	3.14306e-08	1.53676	0	0	1.44533	BC vs rod and Blue cone
panBC_2_peak_28208	chr15	18052805	18053005	4921515E04Rik	161.624	184.733	7.90732	6.85383e-09	0	1.35529	5.85261	6.91884e-18	2.30514	7.0414	5.18056	0	BC vs rod and Blue cone
panBC_2_peak_28215	chr15	18393719	18393919	4921515E04Rik	62.4093	67.8495	8.92962	3.85084e-06	0	0	8.46393	2.17964e-09	0	0	0	0	BC vs rod and Blue cone
offBC_1_peak_18470	chr15	18399826	18400026	4921515E04Rik	8.00119	18.2452	6.62854	0.00331695	0	0	1.99009	0.573891	6.14704	5.63312	0	1.44533	BC vs rod only
onBC_1_peak_20215	chr15	18219994	18220194	4921515E04Rik	14.4021	26.2275	5.8102	0.00682391	0.778756	0	3.9004	0.00432757	3.07352	0	0	1.44533	BC vs rod and Blue cone
onBC_1_peak_20216	chr15	18276643	18276843	4921515E04Rik	13.602	15.9646	6.7915	0.00280762	0	0	4.92817	0.00872908	1.53676	0	0	0	BC vs rod and Blue cone
onBC_2_peak_21232	chr15	17932642	17932842	4921515E04Rik	20.8031	25.6574	4.98888	0.00285882	1.55751	0	3.26274	0.00804878	3.07352	2.81656	2.59028	1.44533	BC vs rod and Blue cone
onBC_2_peak_21238	chr15	18342948	18343148	4921515E04Rik	10.4016	18.2452	6.75063	0.00293759	0	0	5.5636	0.00280495	0.768381	0	0	0	BC vs rod and Blue cone
onBC_2_peak_21239	chr15	18356739	18356939	4921515E04Rik	18.4027	13.1138	6.87972	0.0070492	0	0	4.91285	0.0272966	0	2.81656	0	0	BC vs rod and Blue cone
panBC_2_peak_38041	chr18	6627206	6627406	4921524L21Rik	28.8043	33.0695	4.4424	0.00125014	0	2.71058	2.26983	0.113917	1.53676	8.44968	7.77085	8.67198	BC vs rod only
panBC_2_peak_38042	chr18	6639331	6639531	4921524L21Rik	41.6062	43.3324	4.87125	0.000338195	1.55751	1.35529	3.22027	0.00413161	0	8.44968	5.18056	5.78132	BC vs rod and Blue cone
panBC_1_peak_16591	chr13	52025621	52025821	4921525O09Rik	46.4069	30.7888	3.42009	0.0486858	3.11502	4.06587	3.01757	0.0709587	1.53676	16.8994	2.59028	0	BC vs rod only
panBC_1_peak_16592	chr13	52045433	52045633	4921525O09Rik	40.006	27.938	3.5435	0.0044396	3.11502	2.71058	2.19139	0.129665	9.98895	11.2662	2.59028	5.78132	BC vs rod only
panBC_2_peak_21683	chr13	52201148	52201348	4921525O09Rik	32.0048	41.622	5.64878	0.00065298	1.55751	0	4.155	0.000434753	1.53676	2.81656	5.18056	0	BC vs rod and Blue cone
onBC_1_peak_15514	chr13	52113675	52113875	4921525O09Rik	24.0036	25.0872	7.52158	0.000373435	0	0	3.53326	0.0141328	1.53676	5.63312	2.59028	0	BC vs rod and Blue cone
sCone_r2_peak_12238	chr13	52188182	52188382	4921525O09Rik	17.6026	23.3767	2.82604	0.0335616	3.11502	2.71058	-0.244982	1	26.1249	29.5739	15.5417	26.0159	BC vs rod only
sCone_r2_peak_12241	chr13	52275753	52275953	4921525O09Rik	24.0036	23.9469	3.24218	0.00398989	2.33627	2.71058	-0.967797	1	35.3455	47.8815	44.0348	59.9812	BC vs rod only
panBC_2_peak_26844	chr14	94971602	94971802	4921530L21Rik	28.0042	37.6308	7.94232	0.000151391	0	0	2.68981	0.0923917	3.07352	5.63312	2.59028	8.67198	BC vs rod only
panBC_2_peak_26846	chr14	95032231	95032431	4921530L21Rik	55.2082	68.4197	7.41173	0.00011136	0.778756	0	5.99238	7.877e-08	1.53676	2.81656	0	0	BC vs rod and Blue cone
panBC_2_peak_26847	chr14	95281509	95281709	4921530L21Rik	19.2029	30.2187	7.53378	0.000779474	0	0	3.70947	0.0277607	4.61028	2.81656	0	0	BC vs rod and Blue cone
panBC_2_peak_26848	chr14	95357054	95357254	4921530L21Rik	29.6044	42.7623	5.62496	0.000690903	1.55751	0	4.38052	0.000255686	0.768381	2.81656	2.59028	1.44533	BC vs rod and Blue cone
panBC_2_peak_26849	chr14	95427129	95427329	4921530L21Rik	23.2035	57.5865	8.24566	5.94457e-05	0	0	5.76655	6.54893e-05	0	2.81656	0	0.722665	BC vs rod and Blue cone
panBC_2_peak_26850	chr14	95434466	95434666	4921530L21Rik	125.619	163.067	7.05743	1.04267e-09	0.778756	1.35529	7.25483	3.24257e-13	0	0	0	2.89066	BC vs rod and Blue cone
panBC_2_peak_26853	chr14	95777526	95777726	4921530L21Rik	28.8043	30.7888	7.80155	0.000125851	0	0	4.61912	0.000374194	1.53676	2.81656	0	0.722665	BC vs rod and Blue cone
panBC_2_peak_26855	chr14	95866039	95866239	4921530L21Rik	53.608	87.8052	6.62237	7.04711e-06	0	1.35529	1.5705	0.454725	36.1139	16.8994	25.9028	15.8986	BC vs rod only
panBC_2_peak_26857	chr14	95984112	95984312	4921530L21Rik	40.8061	60.4374	5.55049	0.000121617	0.778756	1.35529	4.67849	2.21564e-05	3.07352	2.81656	2.59028	0	BC vs rod and Blue cone
offBC_1_peak_17646	chr14	94948143	94948343	4921530L21Rik	16.8025	25.6574	7.31472	0.00141786	0	0	2.11155	0.532287	9.22057	2.81656	7.77085	0	BC vs rod only
offBC_1_peak_17648	chr14	95004322	95004522	4921530L21Rik	17.6026	26.7977	3.96832	0.00543919	0	2.71058	0.0280586	1	18.4411	11.2662	23.3125	33.2426	BC vs rod only
offBC_1_peak_17649	chr14	95206404	95206604	4921530L21Rik	19.2029	14.8243	6.99052	0.00372719	0	0	4.07648	0.0426913	1.53676	2.81656	0	0	BC vs rod and Blue cone
offBC_1_peak_17652	chr14	95610735	95610935	4921530L21Rik	12.8019	23.9469	7.11198	0.000747387	0	0	1.90948	0.492044	6.14704	8.44968	2.59028	2.89066	BC vs rod only
rod_r2_peak_23929	chr2	179984396	179984596	4921531C22Rik	0	2.85082	-4.25892	0.00605432	28.0352	31.8493	-3.17763	0.0802538	11.5257	22.5325	18.132	5.78132	rod only vs BC
panBC_1_peak_31323	chr18	83257236	83257436	4921531P14Rik	47.207	25.0872	8.07503	9.37409e-05	0	0	5.20208	0.000178859	1.53676	0	2.59028	0	BC vs rod and Blue cone
panBC_2_peak_41248	chr18	83315981	83316181	4921531P14Rik	24.0036	30.7888	7.68238	0.000181713	0	0	4.07843	0.00165426	3.07352	1.40828	0	1.44533	BC vs rod and Blue cone
panBC_2_peak_41255	chr18	83524027	83524227	4921531P14Rik	57.6086	79.8229	5.56994	9.70927e-07	1.55751	1.35529	3.94372	2.06011e-07	3.07352	8.44968	5.18056	2.89066	BC vs rod and Blue cone
panBC_2_peak_41256	chr18	83539747	83539947	4921531P14Rik	32.0048	41.0518	8.09651	8.96339e-05	0	0	4.48865	0.000531216	0	5.63312	2.59028	0	BC vs rod and Blue cone
panBC_2_peak_41257	chr18	83635520	83635720	4921531P14Rik	36.8055	41.0518	4.74706	0.000234119	1.55751	1.35529	1.33874	0.960631	16.136	25.349	5.18056	15.176	BC vs rod only
offBC_2_peak_24114	chr18	83637665	83637865	4921531P14Rik	32.8049	24.517	4.01206	0.00407478	0	3.38822	2.48897	0.0790623	3.8419	8.44968	2.59028	5.78132	BC vs rod only
onBC_1_peak_29441	chr18	83355492	83355692	4921531P14Rik	24.0036	25.0872	3.50857	0.017839	1.55751	2.71058	2.54617	0.0927753	6.91543	0	2.59028	5.78132	BC vs rod only
onBC_1_peak_29446	chr18	83637933	83638133	4921531P14Rik	20.8031	18.8154	5.7619	0.00990653	0.778756	0	5.35641	0.00149026	0	0	0	1.44533	BC vs rod and Blue cone
panBC_2_peak_38445	chr18	17185504	17185704	4921533I20Rik	45.6068	58.1567	8.60295	1.07227e-05	0	0	3.82797	0.000122631	1.53676	8.44968	5.18056	1.44533	BC vs rod and Blue cone
panBC_2_peak_38446	chr18	17212745	17212945	4921533I20Rik	37.6056	67.8495	8.62752	1.98602e-05	0	0	4.49391	9.89886e-05	6.14704	2.81656	0	0	BC vs rod and Blue cone
panBC_2_peak_38447	chr18	17259155	17259355	4921533I20Rik	25.6038	33.0695	7.78056	0.000202583	0	0	5.92566	0.000233028	0	0	0	1.44533	BC vs rod and Blue cone
mCone_r2_peak_34742	chr9	97704150	97704350	4921534H16Rik	16.0024	15.9646	3.42989	0.0358331	3.11502	0	-0.568018	1	23.0514	38.0235	22.0174	13.008	BC vs rod only
panBC_2_peak_85238	chr9	97702983	97703183	4921534H16Rik	153.623	129.427	7.61918	1.55563e-07	0	1.35529	2.48971	0.00687435	48.408	26.7573	12.9514	11.5626	BC vs rod and Blue cone
panBC_2_peak_85240	chr9	97767448	97767648	4921534H16Rik	98.4147	104.34	6.128	9.21912e-09	1.55751	1.35529	6.74158	3.81738e-11	1.53676	0	0	1.44533	BC vs rod and Blue cone
panBC_2_peak_85242	chr9	97924170	97924370	4921534H16Rik	30.4045	45.6131	8.15535	5.66887e-05	0	0	5.19083	6.88438e-05	0	5.63312	0	0	BC vs rod and Blue cone
onBC_1_peak_60896	chr9	97717079	97717279	4921534H16Rik	42.4063	25.6574	5.56918	0.00127038	0	1.35529	6.1001	8.47968e-05	0.768381	1.40828	0	0	BC vs rod and Blue cone
onBC_1_peak_60898	chr9	97847997	97848197	4921534H16Rik	11.2017	9.12262	6.24476	0.00538847	0	0	4.35424	0.0212998	0.768381	0	1.29514	0	BC vs rod and Blue cone
sCone_r2_peak_31845	chr4	103281019	103281219	4921539E11Rik	16.0024	12.5436	2.28976	0.18087	3.11502	2.71058	-2.93074	0.00122126	53.7866	64.7809	142.466	171.272	Blue cone only vs BC
panBC_2_peak_71179	chr6	129333894	129334094	4922502D21Rik	33.605	64.9987	5.09115	0.000136716	1.55751	1.35529	3.68189	0.000469677	8.45219	2.81656	0	2.89066	BC vs rod and Blue cone
panBC_2_peak_23315	chr13	101491913	101492113	4922502H24Rik	68.8103	152.234	7.24916	3.21755e-07	1.55751	0	4.59305	1.31166e-10	3.07352	2.81656	7.77085	5.05866	BC vs rod and Blue cone
panBC_2_peak_23317	chr13	101510004	101510204	4922502H24Rik	51.2076	61.5777	6.2931	2.0899e-05	0	1.35529	1.15403	1	30.7352	26.7573	10.3611	31.7973	BC vs rod only
panBC_2_peak_71476	chr6	139081208	139081408	4922502N22Rik	61.6092	95.2174	6.77105	4.50707e-06	0	1.35529	5.20801	5.24776e-09	3.8419	0	2.59028	1.44533	BC vs rod and Blue cone
panBC_2_peak_71478	chr6	139248971	139249171	4922502N22Rik	55.2082	87.8052	7.62929	6.94209e-05	0	0.677645	2.6547	0.00494885	14.5992	0	18.132	11.5626	BC vs rod and Blue cone
panBC_2_peak_71479	chr6	139299299	139299499	4922502N22Rik	57.6086	62.1479	8.80845	4.07237e-06	0	0	5.37906	1.32607e-07	1.53676	2.81656	0	1.44533	BC vs rod and Blue cone
panBC_2_peak_71480	chr6	139391438	139391638	4922502N22Rik	42.4063	62.1479	6.16161	6.19184e-05	1.55751	0	4.34303	8.24285e-06	1.53676	2.81656	7.77085	0	BC vs rod and Blue cone
offBC_1_peak_46360	chr6	139062630	139062830	4922502N22Rik	22.4033	29.6485	6.17267	0.0035925	0	0.677645	5.217	0.000452346	2.30514	0	0	0	BC vs rod and Blue cone
onBC_1_peak_51032	chr6	139144702	139144902	4922502N22Rik	12.8019	16.5348	4.36752	0.0313762	0	1.35529	5.59486	0.00181604	0.768381	0	0	0	BC vs rod and Blue cone
panBC_2_peak_7395	chr10	25703185	25703385	4930401C15Rik	18.4027	34.2098	6.17763	0.00472125	0.778756	0	5.70927	0.00047043	0	0	2.59028	0	BC vs rod and Blue cone
onBC_2_peak_5493	chr10	25788940	25789140	4930401C15Rik	14.4021	15.9646	6.82901	0.00484624	0	0	6.36333	0.00107956	0	0	0	0	BC vs rod and Blue cone
sCone_r2_peak_3743	chr10	25825759	25825959	4930401C15Rik	0	1.14033	-1.22055	1	1.55751	1.35529	-5.09225	0.031608	4.61028	2.81656	36.264	41.1919	Blue cone only vs BC
sCone_r2_peak_3744	chr10	25827678	25827878	4930401C15Rik	4.80072	5.70164	5.30125	0.0331119	0	0	-1.79897	0.735798	11.5257	18.3076	22.0174	21.68	BC vs rod only
onBC_2_peak_10099	chr11	71900055	71900255	4930401O10Rik	59.2088	47.3236	4.60354	3.94265e-06	3.11502	1.35529	0.486559	1	43.0293	47.8815	33.6737	28.1839	BC vs rod only
rod_r2_peak_5803	chr11	71987768	71987968	4930401O10Rik	8.00119	10.2629	-3.95587	1.73353e-05	136.282	149.082	-3.154	0.000712678	100.658	149.278	40.1494	39.0239	rod and Blue cone vs BC
panBC_2_peak_20909	chr13	31146761	31146961	4930401O12Rik	31.2047	35.3502	5.54282	0.00152484	0	1.35529	7.49555	1.72766e-06	0	0	0	0	BC vs rod and Blue cone
panBC_2_peak_20912	chr13	31337743	31337943	4930401O12Rik	14.4021	32.4993	4.99282	0.00881266	1.55751	0	5.5379	0.00121177	0	2.81656	0	0	BC vs rod and Blue cone
panBC_2_peak_20915	chr13	31374060	31374260	4930401O12Rik	38.4057	34.2098	8.08463	4.26409e-05	0	0	4.47328	7.10239e-05	3.07352	0	1.29514	1.44533	BC vs rod and Blue cone
onBC_1_peak_14929	chr13	31191880	31192080	4930401O12Rik	15.2023	19.9557	7.04301	0.00109094	0	0	3.6298	0.0209122	0	1.40828	1.29514	2.89066	BC vs rod and Blue cone
panBC_2_peak_74122	chr7	69126828	69127028	4930402F11Rik	45.6068	48.4639	8.45985	2.69939e-05	0	0	4.46169	0.000112116	1.53676	0	3.88542	2.89066	BC vs rod and Blue cone
panBC_2_peak_74123	chr7	69145097	69145297	4930402F11Rik	38.4057	53.0252	8.42086	2.42888e-05	0	0	5.17414	1.60073e-05	0	2.81656	2.59028	0.722665	BC vs rod and Blue cone
panBC_2_peak_74124	chr7	69197852	69198052	4930402F11Rik	108.016	92.9367	9.5532	2.51125e-07	0	0	8.36617	5.45727e-10	0	0	0	0.722665	BC vs rod and Blue cone
panBC_2_peak_74128	chr7	69490909	69491109	4930402F11Rik	129.619	155.655	6.30219	2.79238e-11	1.55751	2.03293	2.68772	8.00774e-06	21.5147	14.0828	22.0174	28.9066	BC vs rod and Blue cone
panBC_2_peak_74129	chr7	69510528	69510728	4930402F11Rik	10.4016	31.9292	4.8442	0.0147826	1.55751	0	3.22507	0.0643446	3.07352	0	2.59028	2.89066	BC vs rod only
panBC_2_peak_74130	chr7	69585276	69585476	4930402F11Rik	40.006	59.8672	8.54927	1.23133e-05	0	0	7.36224	5.44629e-07	0	0	1.29514	0	BC vs rod and Blue cone
panBC_2_peak_74133	chr7	69770365	69770565	4930402F11Rik	30.4045	37.6308	3.9599	0.0007678	3.11502	1.35529	0.0228489	1	32.272	46.4732	25.9028	30.3519	BC vs rod only
panBC_2_peak_74134	chr7	69810936	69811136	4930402F11Rik	28.8043	37.6308	5.53962	0.00117803	0	1.35529	2.48777	0.101448	9.22057	0	7.77085	5.78132	BC vs rod only
offBC_1_peak_48036	chr7	69813104	69813304	4930402F11Rik	10.4016	28.5082	7.1962	0.000850882	0	0	3.38692	0.0317106	1.53676	2.81656	0	2.89066	BC vs rod and Blue cone
onBC_1_peak_52980	chr7	69236065	69236265	4930402F11Rik	22.4033	18.8154	7.26765	0.00136446	0	0	6.80197	0.000137384	0	0	0	0	BC vs rod and Blue cone
onBC_2_peak_55616	chr7	69233397	69233597	4930402F11Rik	19.2029	26.2275	7.41262	0.000468654	0	0	4.62695	0.00227421	3.07352	0	0	0	BC vs rod and Blue cone
sCone_r2_peak_40298	chr7	69585825	69586025	4930402F11Rik	35.2053	34.2098	3.98992	9.83866e-05	3.11502	1.35529	-0.858213	1	61.4704	67.5974	64.7571	58.5359	BC vs rod only
panBC_2_peak_86252	chrX	9128562	9128762	4930402K13Rik	31.2047	36.4905	7.98642	6.73196e-05	0	0	6.08257	4.23826e-05	0	0	2.59028	0	BC vs rod and Blue cone
panBC_1_peak_25404	chr16	53118669	53118869	4930404A05Rik	29.6044	17.6751	7.46264	0.000600385	0	0	6.99695	3.23631e-05	0	0	0	0	BC vs rod and Blue cone
panBC_2_peak_33260	chr16	52892959	52893159	4930404A05Rik	89.6134	158.506	9.86257	8.61681e-08	0	0	6.21136	5.2283e-13	3.8419	2.81656	0	0	BC vs rod and Blue cone
panBC_2_peak_33266	chr16	53173080	53173280	4930404A05Rik	39.2058	50.7446	8.39498	0.0184297	0	0	5.11418	0.145332	0	5.63312	0	0	BC vs rod only
panBC_2_peak_33267	chr16	53187500	53187700	4930404A05Rik	39.2058	79.8229	8.80343	7.55362e-06	0	0	6.9331	1.1827e-06	1.53676	0	0	0	BC vs rod and Blue cone
panBC_2_peak_33268	chr16	53245437	53245637	4930404A05Rik	32.0048	34.78	7.96576	0.000175834	0	0	6.10018	0.000195306	1.53676	0	0	0	BC vs rod and Blue cone
panBC_2_peak_33270	chr16	53266222	53266422	4930404A05Rik	47.207	68.9898	6.31242	4.33395e-05	1.55751	0	5.12339	9.16328e-07	2.30514	2.81656	0	1.44533	BC vs rod and Blue cone
panBC_2_peak_33271	chr16	53476585	53476785	4930404A05Rik	45.6068	34.2098	8.22072	9.0498e-05	0	0	6.35471	7.22788e-05	1.53676	0	0	0	BC vs rod and Blue cone
panBC_2_peak_33274	chr16	53914147	53914347	4930404A05Rik	48.0072	57.5865	6.16239	0.000299377	1.55751	0	5.55685	2.74285e-05	0	0	0	3.61333	BC vs rod and Blue cone
panBC_2_peak_33277	chr16	54020287	54020487	4930404A05Rik	30.4045	37.6308	7.99221	0.0144471	0	0	6.18723	0.0365694	0	0	0	1.44533	BC vs rod and Blue cone
onBC_1_peak_23844	chr16	53072943	53073143	4930404A05Rik	12.8019	11.4033	6.49972	0.00681615	0	0	4.55695	0.0278886	0	2.81656	0	0	BC vs rod and Blue cone
onBC_2_peak_25029	chr16	53114808	53115008	4930404A05Rik	20.8031	30.2187	7.58079	0.000260878	0	0	5.66927	0.000358169	0	0	2.59028	0	BC vs rod and Blue cone
panBC_1_peak_13653	chr12	71498344	71498544	4930404H11Rik	32.0048	19.3856	3.79002	0.0247038	3.11502	0.677645	1.73299	0.71636	0	11.2662	7.77085	12.2853	BC vs rod only
panBC_2_peak_17867	chr12	71494827	71495027	4930404H11Rik	37.6056	41.0518	4.1648	0.000620867	3.11502	1.35529	4.77288	1.82859e-05	1.53676	2.81656	0	1.44533	BC vs rod and Blue cone
panBC_2_peak_17870	chr12	71543471	71543671	4930404H11Rik	33.605	39.3413	4.6254	0.00062917	3.11502	0	2.1563	0.157576	3.8419	11.2662	9.06599	9.39465	BC vs rod only
panBC_2_peak_17872	chr12	71579031	71579231	4930404H11Rik	52.0078	72.981	5.40774	1.25487e-05	3.11502	0	4.01706	1.13809e-05	0.768381	11.2662	2.59028	2.89066	BC vs rod and Blue cone
panBC_2_peak_17874	chr12	71651455	71651655	4930404H11Rik	34.4051	55.3059	8.39651	1.3627e-05	0	0	2.97494	0.00252018	6.14704	5.63312	5.18056	5.78132	BC vs rod and Blue cone
sCone_r2_peak_10186	chr12	71624015	71624215	4930404H11Rik	50.4075	71.2705	3.23303	0.000637734	5.45129	7.45409	-0.39729	1	52.2499	46.4732	115.268	106.954	BC vs rod only
mCone_r1_peak_13381a	chr14	22552643	22552843	4930405A10Rik	4.80072	1.14033	4.40428	0.0940599	0	0	-3.19973	0.0308234	41.4926	14.0828	22.0174	25.2933	Blue cone only vs BC
panBC_1_peak_18689	chr14	22339542	22339742	4930405A10Rik	27.2041	19.9557	5.04792	0.00915651	0	1.35529	5.53522	0.00132945	0	0	2.59028	0	BC vs rod and Blue cone
panBC_2_peak_24532	chr14	22457396	22457596	4930405A10Rik	40.006	42.7623	5.85329	0.000391867	0	1.35529	2.52532	0.0659954	7.68381	16.8994	2.59028	2.89066	BC vs rod only
panBC_2_peak_24533	chr14	22486176	22486376	4930405A10Rik	32.8049	45.0429	3.72582	0.00261791	4.67254	1.35529	1.35036	0.992481	11.5257	5.63312	23.3125	20.2346	BC vs rod only
panBC_2_peak_24534	chr14	22495416	22495616	4930405A10Rik	38.4057	71.8406	3.98816	0.00495835	0	6.77645	3.32224	0.0120412	2.30514	14.0828	2.59028	4.33599	BC vs rod and Blue cone
panBC_2_peak_24536	chr14	22572625	22572825	4930405A10Rik	63.2094	76.4019	6.60009	5.64944e-06	0	1.35529	2.76767	0.000678104	8.45219	8.44968	11.6563	12.2853	BC vs rod and Blue cone
panBC_2_peak_24537	chr14	22578263	22578463	4930405A10Rik	56.8085	55.8761	2.28336	0.0164896	10.9026	12.1976	0.337213	1	42.2609	36.6153	53.1008	46.2506	BC vs rod only
[truncated: 53,404 more rows]

## Sheet: Shared- unfiltered
Suppplementary Table S7. Differentially accessible ATAC-seq peaks- Regions accessible in both photoreceptor and bipolar cells
PeakID	Chr	Start	End	Assigned Gene	panBC_1	panBC_2	log2FC_BCvRod	pAdj_BCvRod	rod_r1	rod_r2	log2FC_BCvCone	pAdj_BCvCone	mCone_r1	mCone_r2	sCone_r1	sCone_r2
panBC_wt_2_peak_73249	chr7	45589222	45589422	0610005C13Rik	212.032	213.811	-0.155636	1	246.866	227.689	0.665716	1	140.614	112.662	126.924	152.482
rod_r1_peak_31168	chr7	45593233	45593433	0610005C13Rik	23.2035	26.2275	-1.03823	1	65.4155	36.5928	0.876334	1	15.3676	16.8994	10.3611	11.5626
rod_r2_peak_8998	chr12	85818610	85818810	0610007P14Rik	60.009	56.4462	-1.75648	0.0156392	203.255	189.741	-0.65844	1	96.816	74.6388	95.8404	97.5598
rod_r2_peak_8999a	chr12	85824509	85824709	0610007P14Rik	208.831	205.259	-1.74509	1.69974e-05	668.952	718.304	-0.789159	1	367.286	319.679	360.049	378.677
rod_r2_peak_5120a	chr11	51688566	51688766	0610009B22Rik	446.467	302.187	-1.2053	0.479466	879.995	840.957	-0.644053	1	530.183	592.886	679.949	534.772
rod_r1_peak_7158	chr11	120350096	120350296	0610009L18Rik	70.4105	76.4019	-1.26735	0.443039	187.68	166.701	-0.606438	1	106.037	119.704	119.153	105.509
rod_r1_peak_7159	chr11	120353535	120353735	0610009L18Rik	52.0078	30.7888	-2.29282	0.00445568	218.83	183.642	-0.953506	1	100.658	73.2305	73.823	69.3759
rod_r2_peak_18457a	chr18	38250129	38250329	0610009O20Rik	204.831	242.32	-0.706226	1	376.918	355.086	-0.452507	1	305.815	280.248	335.442	305.687
rod_r1_peak_4500	chr11	23633618	23633818	0610010F05Rik	566.485	699.591	-0.573041	1	971.109	916.854	-0.101418	1	670.028	650.625	727.869	674.969
rod_r1_peak_5315	chr11	70237827	70238027	0610010K14Rik	289.643	229.776	-1.37853	0.0943849	731.252	615.979	-0.713945	1	375.738	409.809	450.709	463.228
rod_r2_peak_16465	chr17	25874959	25875159	0610011F06Rik	20.8031	12.5436	-1.99085	0.112304	63.858	67.0868	-0.790486	1	39.1874	25.349	15.5417	31.7973
rod_r2_peak_16466	chr17	25875376	25875576	0610011F06Rik	84.8127	58.7269	-1.56746	0.0767777	208.707	213.458	-0.620539	1	108.342	102.804	106.202	119.24
rod_r2_peak_15355	chr16	31944058	31944258	0610012G03Rik	72.8109	61.5777	-0.584513	1	102.017	98.9362	-0.149376	1	56.0918	91.5382	67.3473	83.8292
rod_r2_peak_15356	chr16	31948421	31948621	0610012G03Rik	160.824	168.198	-0.893791	1	313.06	298.841	-0.59644	1	202.852	226.733	295.292	272.445
panBC_wt_2_peak_69017	chr6	72347214	72347414	0610030E20Rik	77.6116	82.6738	0.919079	1	42.8316	42.014	0.699539	1	39.1874	46.4732	66.0522	47.6959
rod_r2_peak_26914a	chr4	107889748	107889948	0610037L13Rik	106.416	94.6472	-1.3541	0.193764	252.317	260.216	-0.516786	1	142.15	136.603	155.417	140.197
rod_r2_peak_26914b	chr4	107890066	107890266	0610037L13Rik	217.632	236.048	-1.62747	0.000357323	686.084	717.626	-0.959087	1	408.778	415.442	463.661	477.682
rod_r2_peak_26915	chr4	107900318	107900518	0610037L13Rik	17.6026	15.9646	0.089677	1	12.4601	18.9741	0.362115	1	10.7573	30.9821	6.47571	5.78132
mCone_r1_peak_41578	chr8	77283758	77283958	0610038B21Rik	4.80072	13.1138	-0.00995232	1	4.67254	13.5529	-1.02095	1	24.5882	19.7159	10.3611	18.7893
mCone_r1_peak_41587	chr8	77484457	77484657	0610038B21Rik	10.4016	13.1138	-0.447744	1	12.4601	19.6517	-0.80913	1	41.4926	8.44968	12.9514	18.0666
mCone_r2_peak_32079	chr8	77421682	77421882	0610038B21Rik	13.602	14.8243	0.614966	1	13.2389	5.42116	-0.179255	1	9.22057	42.2484	10.3611	4.33599
mCone_r3_peak_37154	chr8	77330905	77331105	0610038B21Rik	16.0024	9.69278	1.64758	0.704902	6.23005	2.03293	-0.964363	1	19.2095	16.8994	25.9028	36.8559
mCone_r3_peak_37157	chr8	77473947	77474147	0610038B21Rik	10.4016	3.42098	-0.752216	1	15.5751	7.45409	-0.112296	1	13.0625	5.63312	7.77085	2.89066
panBC_wt_2_peak_79751	chr8	77244951	77245151	0610038B21Rik	37.6056	36.4905	0.912488	1	21.8052	17.6188	1.37559	0.814508	15.3676	18.3076	14.2466	10.1173
panBC_wt_2_peak_79763	chr8	77419837	77420037	0610038B21Rik	42.4063	58.1567	0.820047	1	28.0352	29.1387	1.20172	1	20.7463	15.4911	36.264	16.6213
rod_r1_peak_33721	chr8	77416096	77416296	0610038B21Rik	14.4021	17.6751	-2.69597	0.00895823	109.805	98.9362	-0.786815	1	36.8823	42.2484	10.3611	21.68
rod_r1_peak_33722	chr8	77453601	77453801	0610038B21Rik	44.0066	37.0606	-1.13658	1	95.787	81.995	0.606732	1	27.6617	36.6153	23.3125	20.2346
rod_r1_peak_33725	chr8	77473716	77473916	0610038B21Rik	14.4021	1.14033	-1.54486	0.85502	27.2565	16.9411	-0.647834	1	19.2095	9.85796	11.6563	6.50399
rod_r2_peak_36913	chr8	77379408	77379608	0610038B21Rik	12.8019	18.2452	0.34853	1	10.9026	13.5529	1.77219	0.605039	4.61028	2.81656	6.47571	4.33599
rod_r2_peak_36915	chr8	77415081	77415281	0610038B21Rik	35.2053	58.7269	-1.13256	1	95.787	111.134	-0.0293153	1	78.3748	54.9229	29.7882	28.9066
rod_r2_peak_36918	chr8	77469111	77469311	0610038B21Rik	11.2017	11.9734	-1.11948	1	22.5839	27.7834	0.379582	1	11.5257	2.81656	12.9514	7.94932
sCone_r2_peak_43272	chr8	77288567	77288767	0610038B21Rik	8.00119	12.5436	1.88851	0.614856	0	5.42116	-0.747368	1	9.22057	18.3076	22.0174	20.2346
sCone_r2_peak_43274	chr8	77329942	77330142	0610038B21Rik	20.8031	35.9203	2.9991	0.0104556	1.55751	5.42116	-0.851921	1	39.1874	32.3904	62.1668	71.5439
sCone_r2_peak_43275	chr8	77330406	77330606	0610038B21Rik	50.4075	59.8672	1.86448	0.186794	14.0176	16.2635	-0.826497	1	62.2388	53.5146	116.563	157.541
sCone_r2_peak_43284	chr8	77517329	77517529	0610038B21Rik	18.4027	35.9203	-0.682663	1	48.2829	39.981	-0.368629	1	34.5771	42.2484	23.3125	41.1919
mCone_r1_peak_7757	chr11	88618755	88618955	0610039H22Rik	8.00119	8.55246	0.92463	1	4.67254	4.06587	-0.600989	1	23.8198	19.7159	3.88542	2.89066
mCone_r1_peak_7760	chr11	88666063	88666263	0610039H22Rik	27.2041	30.2187	0.704154	1	15.5751	19.6517	0.496512	1	29.9668	28.1656	10.3611	13.008
mCone_r2_peak_6024	chr11	88570990	88571190	0610039H22Rik	30.4045	23.9469	1.77805	0.402617	6.23005	9.48703	-0.541011	1	46.8712	64.7809	19.4271	27.4613
rod_r1_peak_6011	chr11	88639380	88639580	0610039H22Rik	12.0018	10.8331	-1.2503	0.995522	25.699	28.4611	-0.687297	1	13.8309	15.4911	20.7223	23.1253
rod_r2_peak_6499	chr11	88486224	88486424	0610039H22Rik	6.40095	3.42098	-2.08421	0.39614	17.9114	23.0399	-0.730872	1	10.7573	11.2662	5.18056	5.05866
rod_r2_peak_6500	chr11	88498585	88498785	0610039H22Rik	6.40095	8.55246	-1.52783	0.683259	21.8052	21.6846	-0.847112	1	18.4411	9.85796	15.5417	10.1173
rod_r2_peak_6510	chr11	88615044	88615244	0610039H22Rik	36.0054	20.5259	-2.25185	0.0100573	123.822	142.305	-0.778513	1	65.3124	52.1063	33.6737	39.7466
rod_r2_peak_6515	chr11	88650890	88651090	0610039H22Rik	13.602	9.12262	-2.30216	0.115284	46.7254	64.3763	-0.129609	1	19.2095	14.0828	10.3611	5.78132
sCone_r2_peak_8013	chr11	88611238	88611438	0610039H22Rik	35.2053	32.4993	-0.111854	1	35.044	37.9481	-0.436246	1	44.5661	35.207	46.6251	54.9226
offBC_wt_2_peak_38714	chr5	143333957	143334157	0610040B10Rik	20.8031	19.3856	0.0797282	1	21.8052	16.2635	0.69188	1	9.98895	16.8994	10.3611	13.008
mCone_r3_peak_29743	chr5	63859456	63859656	0610040J01Rik	5.60084	1.71049	0.131204	1	3.89378	2.71058	-1.65822	1	11.5257	28.1656	6.47571	0
mCone_r3_peak_18714	chr18	11116072	11116272	1010001N08Rik	2.40036	7.98229	3.86738	0.276636	0	0.677645	-0.352564	1	9.22057	15.4911	2.59028	0
onBC_wt_1_peak_27316	chr18	11052502	11052702	1010001N08Rik	10.4016	24.517	2.62624	0.0858945	1.55751	4.06587	0.606266	1	11.5257	14.0828	12.9514	8.67198
panBC_wt_2_peak_67878	chr6	38535158	38535358	1110001J03Rik	78.4117	104.91	0.205707	1	81.7694	77.9292	0.089757	1	76.8381	98.5796	73.823	96.8371
rod_r2_peak_31583	chr6	38533671	38533871	1110001J03Rik	356.853	353.502	-0.830249	1	628.456	634.276	-0.220093	1	427.988	394.318	436.463	396.021
rod_r2_peak_31584	chr6	38534720	38534920	1110001J03Rik	185.628	191.005	-1.16357	0.60773	438.44	405.909	-0.76419	1	274.312	353.478	358.754	300.629
panBC_wt_2_peak_15648	chr12	3426696	3426896	1110002L01Rik	358.453	512.577	-0.480083	1	644.81	572.61	0.491679	1	381.885	292.922	325.08	241.37
panBC_wt_2_peak_34337	chr16	90925562	90925762	1110004E09Rik	54.4081	50.1744	1.89528	0.166097	20.2477	8.13174	0.850617	1	18.4411	25.349	36.264	36.1333
panBC_wt_2_peak_34339	chr16	90929751	90929951	1110004E09Rik	55.2082	55.8761	0.352557	1	32.7078	54.2116	0.801681	1	13.8309	14.0828	44.0348	54.9226
panBC_wt_2_peak_34340	chr16	90934842	90935042	1110004E09Rik	353.653	364.905	0.149355	1	350.44	298.164	-0.00991664	1	296.595	374.602	374.296	403.97
sCone_r2_peak_18972a	chr16	90934260	90934460	1110004E09Rik	55.2082	38.201	-0.858629	1	81.7694	86.0609	-1.2205	0.80982	96.816	114.071	99.7259	120.685
rod_r2_peak_35163	chr7	116131476	116131676	1110004F10Rik	12.8019	6.84197	-2.29799	0.102338	43.6103	51.501	-0.883191	1	23.0514	25.349	5.18056	17.344
rod_r2_peak_30110	chr5	115614956	115615156	1110006O24Rik	10.4016	9.12262	0.0967425	1	3.89378	14.2305	0.636374	1	3.07352	16.8994	5.18056	1.44533
rod_r2_peak_30111	chr5	115631767	115631967	1110006O24Rik	130.419	114.603	-0.730679	1	187.68	218.202	-0.00395691	1	121.404	105.621	129.514	132.97
rod_r1_peak_9538	chr13	49206269	49206469	1110007C09Rik	4.80072	6.2718	-1.17228	1	15.5751	9.48703	0.493456	1	7.68381	5.63312	2.59028	0
rod_r2_peak_10385	chr13	49215970	49216170	1110007C09Rik	155.223	192.145	-1.76198	3.83688e-05	564.598	618.69	-0.883387	1	351.918	307.005	312.129	313.637
sCone_r2_peak_12180	chr13	49205789	49205989	1110007C09Rik	53.608	30.2187	0.395321	1	28.0352	35.2375	0.417298	1	16.9044	23.9408	47.9202	36.8559
rod_r2_peak_23355	chr2	156862961	156863161	1110008F13Rik	328.049	253.153	-1.65965	0.000226645	887.782	941.249	-0.833563	1	492.532	449.241	559.501	559.343
rod_r2_peak_23356	chr2	156873741	156873941	1110008F13Rik	30.4045	13.6839	-1.16239	1	48.2829	49.4681	0.129637	1	11.5257	22.5325	23.3125	23.1253
panBC_wt_2_peak_17446a	chr12	55302617	55302817	1110008L16Rik	119.218	163.637	-0.137595	1	163.539	149.082	0.269114	1	109.878	140.828	108.792	114.181
rod_r2_peak_21297	chr2	32381868	32382068	1110008P14Rik	423.263	315.301	-0.861537	1	653.376	684.421	0.0477364	1	363.444	333.762	357.459	367.837
panBC_wt_2_peak_87010c	chrX	70385761	70385961	1110012L19Rik	75.2112	98.6383	-0.0566542	1	103.575	77.9292	0.369463	1	86.0586	84.4968	40.1494	58.5359
rod_r2_peak_40982	chrX	70385220	70385420	1110012L19Rik	61.6092	94.6472	-1.11719	1	179.114	161.957	-0.0367431	1	103.731	84.4968	75.1182	59.2585
panBC_wt_2_peak_56987	chr4	41506984	41507184	1110017D15Rik	92.0137	120.305	0.401808	1	85.6632	75.8962	-0.383354	1	109.11	143.645	146.351	158.264
sCone_r1_peak_23646	chr4	41513619	41513819	1110017D15Rik	4.80072	5.70164	-0.943827	1	10.9026	9.48703	-3.55662	6.92776e-05	57.6285	63.3726	85.4793	44.0826
offBC_wt_2_peak_39073	chr6	14197242	14197442	1110019D14Rik	11.2017	12.5436	2.43488	0.23669	3.11502	1.35529	0.965196	1	6.14704	5.63312	7.77085	5.05866
rod_r2_peak_17773	chr17	84957729	84957929	1110020A21Rik	1027.35	890.596	-0.604552	1	1399.42	1513.18	-0.173011	1	1003.51	1082.97	1186.35	1053.65
rod_r1_peak_5949	chr11	87685610	87685810	1110028F11Rik	3.20048	1.14033	-3.51468	0.0474311	29.5927	18.2964	-0.82038	1	5.37866	5.63312	2.59028	1.44533
panBC_wt_2_peak_52553	chr3	68870294	68870494	1110032F04Rik	34.4051	56.4462	3.15614	0.00670865	6.23005	4.06587	0.756606	1	21.5147	11.2662	41.4445	33.2426
mCone_r1_peak_26008	chr2	132655187	132655387	1110034G24Rik	2.40036	6.2718	0.635433	1	1.55751	4.06587	-2.2603	0.428404	32.272	39.4318	9.06599	4.33599
mCone_r3_peak_23422	chr2	132648492	132648692	1110034G24Rik	4.80072	1.14033	-0.37459	1	6.23005	1.35529	-0.717828	1	3.07352	8.44968	5.18056	2.89066
rod_r1_peak_20936	chr2	132701506	132701706	1110034G24Rik	35.2053	28.5082	0.04865	1	35.8228	25.7505	-0.105934	1	26.1249	45.0649	36.264	30.3519
rod_r1_peak_20939	chr2	132716249	132716449	1110034G24Rik	19.2029	34.78	-0.6959	1	45.1679	43.3693	-0.599038	1	39.1874	38.0235	55.6911	33.9653
rod_r2_peak_22849	chr2	132686865	132687065	1110034G24Rik	298.445	407.097	-0.773462	1	620.669	588.873	0.00120906	1	358.834	325.313	369.115	359.165
panBC_wt_2_peak_56128	chr4	11453923	11454123	1110037F02Rik	93.614	128.857	0.671389	1	65.4155	74.5409	1.47737	0.332145	45.3345	28.1656	36.264	47.6959
rod_r2_peak_25952	chr4	11485828	11486028	1110037F02Rik	452.067	742.353	-0.619657	1	943.853	896.524	0.0479883	1	607.021	594.294	556.911	558.62
sCone_r2_peak_20088a	chr17	34952388	34952588	1110038B12Rik	24.0036	19.3856	-0.372456	1	35.8228	20.3293	-0.259053	1	28.4301	25.349	23.3125	26.0159
panBC_wt_2_peak_30297	chr15	76952495	76952695	1110038F14Rik	81.6122	76.4019	2.30674	0.0198607	16.3539	15.5858	0.979106	1	22.283	25.349	51.8056	59.9812
offBC_wt_1_peak_19756b	chr15	76948636	76948836	1110038F14Rik	24.0036	22.8066	-0.432057	1	38.9378	24.3952	-0.722832	1	38.419	45.0649	31.0834	39.7466
offBC_wt_2_peak_17444	chr15	76973784	76973984	1110038F14Rik	2.40036	5.70164	0.89522	1	3.11502	1.35529	-1.55687	1	6.14704	2.81656	29.7882	10.1173
offBC_wt_2_peak_17446	chr15	76982847	76983047	1110038F14Rik	24.0036	10.2629	1.96012	0.425994	4.67254	4.06587	-0.349415	1	13.8309	14.0828	31.0834	27.4613
sCone_r2_peak_16481a	chr15	76948346	76948546	1110038F14Rik	72.0107	35.9203	-0.778512	1	98.902	84.7056	-0.741821	1	67.6175	87.3133	98.4307	104.786
panBC_wt_2_peak_47005	chr2	91444583	91444783	1110051M20Rik	101.615	97.498	0.16422	1	82.5482	94.8703	0.338507	1	74.5329	97.1713	76.4133	69.3759
rod_r1_peak_20147	chr2	91377315	91377515	1110051M20Rik	16.0024	10.2629	-1.01152	1	29.5927	23.0399	0.599859	1	11.5257	8.44968	5.18056	8.67198
rod_r2_peak_21974b	chr2	91383380	91383580	1110051M20Rik	34.4051	62.1479	-1.0081	1	98.902	96.9032	-0.18234	1	49.1764	39.4318	64.7571	66.4852
rod_r2_peak_21975	chr2	91392120	91392320	1110051M20Rik	1.60024	3.42098	-2.91891	0.160455	17.1326	21.6846	-0.882478	1	7.68381	5.63312	2.59028	2.89066
rod_r2_peak_21977	chr2	91429227	91429427	1110051M20Rik	101.615	108.901	-1.75964	0.0129229	337.98	375.415	0.0277139	1	129.088	71.8223	107.497	101.173
mCone_r3_peak_18038	chr17	64066995	64067195	1110058D11Rik	4.80072	6.2718	-0.0268855	1	3.11502	8.13174	-2.32536	0.190576	31.5036	47.8815	22.0174	11.5626
mCone_r3_peak_18039	chr17	64108937	64109137	1110058D11Rik	8.00119	2.28066	0.875957	1	0	5.42116	0.284435	1	1.53676	9.85796	3.88542	2.168
panBC_wt_2_peak_36746	chr17	64019728	64019928	1110058D11Rik	152.823	200.698	4.1464	2.4625e-11	4.67254	14.9082	0.95787	1	97.5843	91.5382	79.0036	95.3918
offBC_wt_1_peak_24199	chr17	64058838	64059038	1110058D11Rik	14.4021	13.6839	1.71122	0.809449	3.11502	5.42116	0.395	1	16.136	18.3076	2.59028	5.78132
mCone_r2_peak_17516	chr19	21611390	21611590	1110059E24Rik	3.20048	6.2718	0.323913	1	7.78756	0	-1.6257	0.981147	9.22057	23.9408	14.2466	12.2853
offBC_wt_1_peak_27569	chr19	21611767	21611967	1110059E24Rik	6.40095	11.4033	3.5906	0.15112	1.55751	0	0.606153	1	12.2941	0	7.77085	2.89066
panBC_wt_2_peak_59989	chr4	124847684	124847884	1110065P20Rik	85.6128	70.1301	0.260726	1	70.0881	59.6327	0.551022	1	53.7866	56.3312	56.9862	46.2506
rod_r1_peak_24966b	chr4	124850581	124850781	1110065P20Rik	296.844	230.346	-0.954149	1	548.244	470.963	-0.496235	1	327.33	314.046	397.608	441.548
rod_r2_peak_27297	chr4	124843017	124843217	1110065P20Rik	24.8037	20.5259	-3.22642	2.2114e-07	200.919	220.912	-0.814782	1	56.8602	40.8401	31.0834	28.9066
rod_r2_peak_27299a	chr4	124850274	124850474	1110065P20Rik	147.222	126.006	-1.09204	0.987841	288.919	292.065	-0.362176	1	185.18	136.603	164.483	208.128
sCone_r2_peak_32350	chr4	124836555	124836755	1110065P20Rik	70.4105	42.1921	0.274785	1	50.6192	42.014	-0.0644205	1	43.0293	57.7395	69.9376	64.3172
sCone_r2_peak_32352	chr4	124843582	124843782	1110065P20Rik	20.8031	5.13147	-1.40599	0.86706	28.0352	39.3034	-0.476464	1	19.9779	14.0828	7.77085	27.4613
panBC_wt_2_peak_71302	chr6	134928620	134928820	1190002F15Rik	75.2112	75.8318	0.439776	1	66.1943	45.4022	1.04012	1	36.8823	43.6567	22.0174	43.3599
onBC_wt_2_peak_53432	chr6	134927318	134927518	1190002F15Rik	24.8037	27.3679	0.183105	1	26.4777	19.6517	0.590624	1	22.283	14.0828	18.132	14.4533
rod_r1_peak_30132a	chr6	134928345	134928545	1190002F15Rik	46.4069	58.1567	0.188253	1	45.9466	46.0799	0.927661	1	41.4926	25.349	22.0174	20.2346
panBC_wt_2_peak_85074	chr9	94538506	94538706	1190002N15Rik	537.68	633.452	0.971815	1	332.529	265.637	0.997125	1	334.246	325.313	224.059	288.343
sCone_r2_peak_46871	chr9	94410217	94410417	1190002N15Rik	12.8019	4.56131	2.54735	0.229165	1.55751	1.35529	-0.983883	1	13.0625	18.3076	15.5417	20.2346
sCone_r2_peak_46872	chr9	94537350	94537550	1190002N15Rik	62.4093	84.3842	0.55379	1	54.5129	46.0799	0.375883	1	63.7756	59.1477	40.1494	62.1492
sCone_r2_peak_46874	chr9	94582428	94582628	1190002N15Rik	3.20048	8.55246	0.623729	1	7.78756	0	-0.581072	1	3.07352	0	11.6563	20.2346
panBC_wt_2_peak_22183	chr13	64465275	64465475	1190003K10Rik	116.017	143.681	0.549586	1	86.4419	91.4821	0.61534	1	93.7424	91.5382	75.1182	79.4932
panBC_wt_2_peak_81329	chr8	120647569	120647769	1190005I06Rik	80.0119	60.4374	0.780292	1	43.6103	37.9481	0.500739	1	53.0183	64.7809	37.5591	43.3599
onBC_wt_1_peak_58097b	chr8	120634595	120634795	1190005I06Rik	41.6062	45.0429	0.186444	1	38.9378	37.2705	-0.0514746	1	64.544	63.3726	36.264	16.6213
rod_r2_peak_37792	chr8	120641322	120641522	1190005I06Rik	92.8138	100.349	-1.12745	0.81829	201.698	220.912	-0.87704	1	158.286	173.218	194.271	186.448
sCone_r2_peak_44373	chr8	120616935	120617135	1190005I06Rik	43.2064	45.6131	-0.940707	1	89.557	81.3174	-2.09387	0.000146344	169.812	166.177	192.976	228.362
mCone_r1_peak_4697a	chr10	82623034	82623234	1190007I07Rik	73.611	38.201	-0.13236	1	66.1943	55.5669	0.0509762	1	47.6396	54.9229	55.6911	56.3679
panBC_wt_2_peak_9480	chr10	82623237	82623437	1190007I07Rik	142.421	99.7787	0.591703	1	87.9995	72.508	0.683734	1	34.5771	83.0885	103.611	82.3838
rod_r2_peak_15236	chr16	21794238	21794438	1300002E11Rik	164.024	177.321	-1.18847	0.432553	373.803	405.232	-0.819103	1	306.584	308.413	314.719	279.671
rod_r1_peak_22782	chr3	88832465	88832665	1500004A13Rik	100.815	101.489	-0.940814	1	216.494	172.122	0.255738	1	94.5108	73.2305	73.823	94.6691
rod_r1_peak_12944	chr15	82259631	82259831	1500009C09Rik	19.2029	6.84197	-0.441334	1	23.3627	11.52	-0.405573	1	18.4411	16.8994	18.132	14.4533
panBC_wt_1_peak_7016	chr10	83819747	83819947	1500009L16Rik	44.0066	23.9469	3.95396	0.000680498	2.33627	2.03293	0.830091	1	16.9044	15.4911	18.132	24.5706
offBC_wt_2_peak_5182	chr10	83711778	83711978	1500009L16Rik	14.4021	11.9734	4.18115	0.0494192	0.778756	0.677645	0.49508	1	19.2095	14.0828	2.59028	1.44533
onBC_wt_2_peak_7103	chr10	83776583	83776783	1500009L16Rik	25.6038	21.0961	2.41812	0.133717	4.67254	4.06587	0.826707	1	3.8419	14.0828	12.9514	21.68
mCone_r1_peak_33984a	chr5	114796535	114796735	1500011B03Rik	12.0018	14.2541	0.256585	1	14.0176	8.13174	-0.316656	1	19.9779	16.8994	20.7223	8.67198
panBC_wt_2_peak_65069	chr5	114813877	114814077	1500011B03Rik	240.836	200.698	-0.00384645	1	233.627	208.715	0.406081	1	136.772	104.213	217.584	205.237
rod_r2_peak_30044	chr5	114796828	114797028	1500011B03Rik	24.0036	31.9292	-0.86421	1	52.1767	50.1457	0.493637	1	27.6617	16.8994	14.2466	19.512
rod_r2_peak_22641	chr2	127792402	127792602	1500011K16Rik	96.8144	132.278	-1.06521	1	214.158	266.992	-0.862526	1	178.264	177.443	261.619	220.413
rod_r2_peak_23701a	chr2	167062658	167062858	1500012F01Rik	255.238	211.531	-1.12017	0.759574	506.192	505.523	-0.448535	1	361.907	329.537	279.75	297.015
offBC_wt_2_peak_23502	chr18	61742045	61742245	1500015A07Rik	31.2047	22.8066	-0.0793864	1	30.3715	26.4282	0.192297	1	16.136	19.7159	25.9028	31.7973
rod_r2_peak_18774	chr18	61746907	61747107	1500015A07Rik	55.2082	51.3147	-1.24159	0.738041	132.389	119.265	-0.967482	1	76.0697	77.4554	139.875	122.853
sCone_r2_peak_23502	chr19	20411222	20411422	1500015L24Rik	20.8031	12.5436	4.53385	0.0135738	0	1.35529	0.0195302	1	6.91543	15.4911	23.3125	20.2346
mCone_r3_peak_401	chr1	43694748	43694948	1500015O10Rik	4.80072	10.2629	5.82917	0.0192037	0	0	-0.154779	1	8.45219	19.7159	5.18056	1.44533
panBC_wt_2_peak_1261	chr1	43762694	43762894	1500015O10Rik	39.2058	59.8672	3.63073	0.000133751	5.45129	2.71058	0.583028	1	32.272	29.5739	45.3299	26.7386
sCone_r1_peak_3793b	chr10	89686522	89686722	1500026H17Rik	48.8073	49.6043	1.09805	1	27.2565	18.9741	0.223838	1	42.2609	42.2484	46.6251	38.3013
offBC_wt_2_peak_20160	chr16	95945523	95945723	1600002D24Rik	38.4057	45.0429	3.38206	0.00378447	4.67254	3.38822	-0.546766	1	63.7756	99.9878	42.7397	39.0239
rod_r2_peak_16368a	chr17	24220742	24220942	1600002H07Rik	84.8127	86.0947	-2.07607	0.000335705	375.36	345.599	-0.950426	1	163.665	145.053	173.549	177.053
sCone_r2_peak_4697b	chr10	80173031	80173231	1600002K03Rik	22.4033	22.8066	-0.717228	1	46.7254	27.7834	-0.589155	1	34.5771	22.5325	47.9202	31.0746
panBC_wt_2_peak_35073	chr17	14943073	14943273	1600012H06Rik	296.844	393.413	0.25741	1	323.184	256.15	1.17554	0.677887	162.128	168.994	156.712	127.912
mCone_r1_peak_19570	chr17	45864075	45864275	1600014C23Rik	4.80072	3.42098	0.516931	1	1.55751	4.06587	-1.60665	0.910282	15.3676	14.0828	11.6563	8.67198
mCone_r1_peak_19572	chr17	45873539	45873739	1600014C23Rik	53.608	29.6485	3.51981	0.00139444	3.11502	4.06587	-0.443583	1	73.7645	83.0885	33.6737	35.4106
mCone_r2_peak_15101	chr17	45852469	45852669	1600014C23Rik	0	2.28066	-0.946777	1	4.67254	0	-3.3535	0.358303	6.14704	39.4318	2.59028	1.44533
mCone_r3_peak_17767	chr17	45852155	45852355	1600014C23Rik	3.20048	0	-0.168892	1	0	3.38822	-2.21954	0.843049	11.5257	12.6745	0	4.33599
panBC_wt_2_peak_36114	chr17	45731245	45731445	1600014C23Rik	81.6122	91.2262	-1.02807	1	190.017	163.312	-0.300921	1	112.184	94.3547	126.924	93.9465
panBC_wt_2_peak_36115	chr17	45733911	45734111	1600014C23Rik	63.2094	87.8052	0.263116	1	63.858	62.3433	0.140976	1	53.0183	38.0235	98.4307	84.5518
rod_r1_peak_15687	chr17	45735554	45735754	1600014C23Rik	44.0066	53.5954	-1.58569	0.245561	177.556	116.555	-0.642902	1	61.4704	47.8815	91.955	102.618
rod_r2_peak_17079	chr17	45718405	45718605	1600014C23Rik	59.2088	37.6308	-0.8018	1	84.1057	83.3503	-0.180707	1	43.0293	49.2898	51.8056	72.2665
rod_r2_peak_17080	chr17	45724329	45724529	1600014C23Rik	44.8067	29.6485	-1.19262	0.900905	89.557	79.2845	-0.825206	1	48.408	66.1891	81.5939	67.2079
rod_r2_peak_17085	chr17	45736753	45736953	1600014C23Rik	206.431	152.804	-0.58028	1	264.777	270.38	0.20455	1	137.54	138.011	168.368	176.33
sCone_r1_peak_15480	chr17	45761283	45761483	1600014C23Rik	12.8019	4.56131	-0.342409	1	7.78756	13.5529	-1.98717	0.249642	25.3566	35.207	50.5105	24.5706
sCone_r2_peak_20258	chr17	45756921	45757121	1600014C23Rik	16.0024	16.5348	0.944869	1	10.9026	6.0988	-0.397743	1	9.22057	9.85796	22.0174	43.3599
sCone_r2_peak_20262	chr17	45805876	45806076	1600014C23Rik	10.4016	13.6839	0.885702	1	7.78756	5.42116	-2.0158	0.123982	33.0404	60.556	55.6911	48.4186
sCone_r2_peak_37409	chr6	48919220	48919420	1600015I10Rik	6.40095	4.56131	0.875708	1	4.67254	1.35529	-2.65321	0.101107	15.3676	28.1656	38.8542	54.1999
panBC_wt_2_peak_69495	chr6	86545326	86545526	1600020E01Rik	44.0066	41.0518	0.709496	1	31.1502	21.007	1.03607	1	16.9044	14.0828	23.3125	27.4613
rod_r1_peak_29434c	chr6	86526984	86527184	1600020E01Rik	51.2076	33.6397	-0.743207	1	87.2207	54.2116	-0.425472	1	56.8602	61.9643	69.9376	39.7466
sCone_r2_peak_38031	chr6	86546870	86547070	1600020E01Rik	9.60143	9.12262	-0.132447	1	12.4601	8.13174	-1.77477	0.39022	23.0514	26.7573	47.9202	31.0746
panBC_wt_2_peak_62869	chr5	45669680	45669880	1600023N17Rik	608.891	859.237	0.626046	1	489.838	463.509	0.364687	1	528.646	629.501	543.959	585.359
mCone_r3_peak_29211	chr5	30465937	30466137	1700001C02Rik	8.80131	7.98229	0.974068	1	2.33627	6.0988	-0.529793	1	18.4411	16.8994	9.06599	4.33599
rod_r2_peak_28949	chr5	30476631	30476831	1700001C02Rik	39.2058	24.517	-0.540933	1	35.8228	56.2445	0.793839	1	13.8309	15.4911	32.3785	13.008
rod_r2_peak_28950	chr5	30482383	30482583	1700001C02Rik	44.0066	51.3147	-1.62532	0.0725869	137.84	157.214	0.0443907	1	41.4926	42.2484	46.6251	54.1999
mCone_r2_peak_15173	chr17	47425442	47425642	1700001C19Rik	8.00119	1.14033	0.0822178	1	1.55751	6.77645	-3.54284	0.0496432	58.3969	116.887	19.4271	13.7306
rod_r2_peak_17188	chr17	47408550	47408750	1700001C19Rik	16.0024	12.5436	-2.92308	0.000887471	106.69	108.423	-0.930063	1	25.3566	14.0828	25.9028	40.4692
rod_r2_peak_17191	chr17	47468644	47468844	1700001C19Rik	3.20048	4.56131	-2.46667	0.256346	20.2477	23.0399	-0.875795	1	11.5257	1.40828	7.77085	7.22665
mCone_r1_peak_41254	chr8	61350581	61350781	1700001D01Rik	30.4045	15.9646	2.69625	0.085247	1.55751	5.42116	-0.603156	1	56.8602	45.0649	12.9514	24.5706
panBC_wt_2_peak_79213	chr8	61273919	61274119	1700001D01Rik	35.2053	45.0429	2.3626	0.190817	4.67254	10.8423	0.690759	1	29.9668	54.9229	10.3611	5.78132
mCone_r3_peak_13162	chr14	66310401	66310601	1700001G11Rik	4.80072	3.99115	0.00549148	1	4.67254	4.06587	-0.623672	1	0.768381	12.6745	10.3611	4.33599
panBC_wt_2_peak_66386	chr5	146187531	146187731	1700001J03Rik	28.8043	33.6397	0.873131	1	17.9114	16.2635	0.884683	1	10.7573	22.5325	23.3125	13.008
panBC_wt_2_peak_19502	chr12	110681281	110681481	1700001K19Rik	44.0066	57.5865	-0.497593	1	58.4067	85.3833	-0.271054	1	65.3124	64.7809	54.3959	61.4265
offBC_wt_2_peak_11601	chr12	110650476	110650676	1700001K19Rik	11.2017	10.8331	0.584998	1	9.34507	5.42116	-0.278598	1	8.45219	22.5325	12.9514	10.84
rod_r2_peak_9455	chr12	110667576	110667776	1700001K19Rik	16.0024	12.5436	0.208153	1	12.4601	12.1976	1.0058	1	13.8309	0	7.77085	5.78132
panBC_wt_2_peak_43352	chr19	53248081	53248281	1700001K23Rik	35.2053	37.6308	0.832778	1	24.1414	16.9411	1.51642	0.504522	16.9044	11.2662	10.3611	11.5626
rod_r2_peak_20450	chr19	53217831	53218031	1700001K23Rik	1.60024	7.41213	-3.20983	0.133807	34.2653	50.8234	-0.000445707	1	6.14704	11.2662	0	1.44533
rod_r2_peak_20451	chr19	53221306	53221506	1700001K23Rik	20.8031	39.9115	-2.87888	0.000893252	207.149	243.275	-0.236636	1	59.1653	45.0649	12.9514	26.0159
rod_r1_peak_12989	chr15	83375185	83375385	1700001L05Rik	46.4069	33.0695	0.0597179	1	42.0528	33.8822	0.445983	1	24.5882	35.207	33.6737	24.5706
sCone_r2_peak_16837	chr15	83367296	83367496	1700001L05Rik	166.425	159.076	-0.458886	1	247.644	199.905	-0.194725	1	163.665	163.36	174.844	238.48
panBC_wt_2_peak_22249	chr13	68605767	68605967	1700001L19Rik	68.8103	86.0947	0.972958	1	47.5041	31.8493	1.26585	0.837962	40.7242	30.9821	31.0834	26.0159
sCone_r2_peak_12643	chr13	68777117	68777317	1700001L19Rik	76.8115	123.726	0.370616	1	82.5482	73.1856	-1.01937	1	128.32	130.97	283.636	272.445
rod_r1_peak_19440	chr2	30779541	30779741	1700001O22Rik	5.60084	2.28066	-1.57285	0.929265	16.3539	6.77645	-0.0410158	1	6.91543	2.81656	1.29514	4.33599
rod_r1_peak_19442b	chr2	30794877	30795077	1700001O22Rik	59.2088	38.201	-1.39645	0.391834	137.061	117.233	-0.419952	1	55.3234	80.2719	68.6425	57.0905
rod_r2_peak_21206a	chr2	30794612	30794812	1700001O22Rik	59.2088	64.9987	-1.37972	0.426512	154.194	169.411	-0.171952	1	82.2167	50.6981	86.7745	59.9812
sCone_r2_peak_25151	chr2	30783412	30783612	1700001O22Rik	32.0048	17.6751	0.484313	1	21.8052	13.5529	0.545787	1	12.2941	19.7159	10.3611	24.5706
rod_r2_peak_6808	chr11	98354604	98354804	1700003D09Rik	37.6056	22.8066	-0.914651	1	45.9466	67.0868	0.158848	1	22.283	22.5325	32.3785	30.3519
rod_r2_peak_6809	chr11	98358217	98358417	1700003D09Rik	141.621	90.656	-1.02697	1	229.733	241.919	0.16154	1	120.636	145.053	54.3959	93.9465
rod_r1_peak_29329	chr6	83159541	83159741	1700003E16Rik	29.6044	36.4905	-0.317797	1	42.0528	40.6587	0.497966	1	19.9779	25.349	24.6077	24.5706
offBC_wt_1_peak_32277	chr2	154539825	154540025	1700003F12Rik	12.8019	15.3944	-0.1877	1	20.2477	12.1976	-0.315618	1	15.3676	11.2662	23.3125	20.2346
rod_r2_peak_23211	chr2	154507996	154508196	1700003F12Rik	9.60143	4.56131	-1.8705	0.539247	22.5839	28.4611	-0.257395	1	7.68381	2.81656	9.06599	13.008
rod_r2_peak_23213	chr2	154549681	154549881	1700003F12Rik	56.0084	42.1921	-0.617505	1	65.4155	84.7056	0.12079	1	34.5771	19.7159	54.3959	69.3759
sCone_r2_peak_27465	chr2	154493638	154493838	1700003F12Rik	6.40095	5.70164	-0.904337	1	12.4601	10.1647	-0.508551	1	4.61028	2.81656	10.3611	15.8986
rod_r2_peak_35162	chr7	116093144	116093344	1700003G18Rik	609.691	655.118	-0.476863	1	899.463	861.964	-0.302394	1	664.649	774.554	844.432	840.46
mCone_r1_peak_17233	chr16	12864277	12864477	1700003L19Rik	8.00119	9.12262	6.00425	0.0104422	0	0	-0.939178	1	32.272	19.7159	7.77085	5.78132
sCone_r2_peak_17844	chr16	12856473	12856673	1700003L19Rik	71.2106	74.6915	5.07233	2.02247e-08	1.55751	2.71058	-0.536032	1	102.963	133.787	102.316	87.4425
mCone_r1_peak_31240b	chr4	129960627	129960827	1700003M07Rik	16.0024	6.84197	-0.780235	1	28.0352	10.8423	-1.64022	0.69311	36.8823	52.1063	28.4931	23.848
rod_r1_peak_25145	chr4	129959556	129959756	1700003M07Rik	40.8061	27.3679	-0.683267	1	60.743	48.1128	-0.353345	1	43.0293	25.349	42.7397	59.2585
rod_r1_peak_25148	chr4	129966453	129966653	1700003M07Rik	20.003	22.2364	-0.551881	1	35.044	27.1058	0.188052	1	14.5992	16.8994	19.4271	23.1253
sCone_r2_peak_8531	chr11	101997505	101997705	1700006E09Rik	5.60084	7.98229	0.441102	1	4.67254	5.42116	-1.67128	0.562296	19.9779	19.7159	18.132	28.9066
sCone_r2_peak_15344	chr14	119445770	119445970	1700006F04Rik	8.00119	15.9646	0.755554	1	6.23005	8.13174	-1.8678	0.265954	39.1874	28.1656	45.3299	63.5945
sCone_r2_peak_15345	chr14	119451635	119451835	1700006F04Rik	44.8067	39.9115	3.05107	0.00247426	6.23005	4.06587	-0.559337	1	43.7977	88.7216	55.6911	62.8719
mCone_r4_peak_7619	chr13	107681365	107681565	1700006H21Rik	3.20048	5.13147	1.58474	0.962958	0	2.71058	-0.743291	1	7.68381	5.63312	2.59028	11.5626
panBC_wt_2_peak_23525	chr13	107634337	107634537	1700006H21Rik	48.0072	67.8495	-0.0157316	1	66.1943	51.501	1.18129	1	33.0404	22.5325	22.0174	23.848
mCone_r3_peak_25131	chr3	58231790	58231990	1700007F19Rik	4.80072	2.28066	0.654029	1	3.11502	1.35529	-1.11731	1	10.7573	4.22484	2.59028	11.5626
panBC_wt_2_peak_52177	chr3	58172194	58172394	1700007F19Rik	18.4027	39.3413	0.353297	1	20.2477	25.0729	0.866209	1	24.5882	26.7573	12.9514	0
panBC_wt_2_peak_52180	chr3	58235393	58235593	1700007F19Rik	42.4063	57.0164	5.12131	2.30524e-05	0	2.71058	0.976479	1	24.5882	23.9408	25.9028	26.7386
mCone_r3_peak_30138	chr5	98293492	98293692	1700007G11Rik	5.60084	18.8154	6.52779	0.00470461	0	0	-0.0898174	1	10.7573	28.1656	6.47571	7.94932
panBC_wt_2_peak_64442	chr5	98329413	98329613	1700007G11Rik	87.213	86.6649	1.76285	0.0451754	22.5839	28.4611	0.780883	1	43.0293	45.0649	54.3959	59.2585
sCone_r2_peak_34964a	chr5	98329206	98329406	1700007G11Rik	43.2064	58.1567	1.47317	0.542084	14.7964	21.6846	0.228224	1	48.408	36.6153	38.8542	48.4186
offBC_wt_2_peak_7318a	chr11	59708084	59708284	1700007J10Rik	16.0024	4.56131	1.46365	0.91674	4.67254	2.71058	0.357838	1	12.2941	7.0414	7.77085	4.33599
sCone_r2_peak_6773	chr11	59708358	59708558	1700007J10Rik	44.0066	32.4993	0.208841	1	32.7078	33.2046	-0.383406	1	33.0404	45.0649	69.9376	52.0319
sCone_r2_peak_6774	chr11	59746713	59746913	1700007J10Rik	17.6026	13.1138	-0.693618	1	26.4777	23.0399	-0.373873	1	7.68381	8.44968	31.0834	31.7973
mCone_r2_peak_13681b	chr16	33370927	33371127	1700007L15Rik	5.60084	7.98229	-0.837585	1	10.9026	13.5529	-1.29936	1	9.98895	28.1656	12.9514	17.344
rod_r1_peak_14146	chr16	33370646	33370846	1700007L15Rik	55.2082	35.3502	-0.627664	1	78.6544	60.3104	-0.437873	1	53.0183	76.0471	58.2814	57.8132
rod_r2_peak_15434	chr16	33380631	33380831	1700007L15Rik	109.616	115.743	-0.703169	1	188.459	178.898	-0.0945402	1	119.099	101.396	116.563	140.92
panBC_wt_1_peak_4539	chr1	187137564	187137764	1700007P06Rik	76.8115	32.4993	2.43265	0.0261142	7.78756	12.1976	0.790619	1	33.0404	21.1242	25.9028	43.3599
mCone_r3_peak_8680	chr12	51002206	51002406	1700008C04Rik	8.00119	13.6839	2.9703	0.396735	0	2.71058	0.685404	1	9.22057	18.3076	0	0
offBC_wt_1_peak_11486	chr12	51012241	51012441	1700008C04Rik	1.60024	11.4033	1.15008	1	4.67254	1.35529	-0.386789	1	13.8309	11.2662	5.18056	4.33599
sCone_r1_peak_31833d	chr7	127512779	127512979	1700008J07Rik	46.4069	28.5082	-1.03893	1	77.0969	75.8962	-0.65402	1	48.408	29.5739	99.7259	57.0905
panBC_wt_2_peak_36299	chr17	49182539	49182739	1700008K24Rik	45.6068	66.7092	-0.251979	1	69.3093	65.0539	0.255454	1	39.1874	54.9229	62.1668	35.4106
rod_r1_peak_15854	chr17	49124247	49124447	1700008K24Rik	20.8031	10.8331	-0.932768	1	32.7078	27.1058	-0.100815	1	18.4411	8.44968	20.7223	18.7893
rod_r1_peak_15858	chr17	49189899	49190099	1700008K24Rik	80.8121	72.981	-0.346052	1	112.141	83.3503	0.445882	1	65.3124	46.4732	45.3299	65.0399
rod_r2_peak_17266	chr17	49154101	49154301	1700008K24Rik	440.066	427.623	-1.52087	6.65977e-05	1186.82	1301.08	-0.609974	1	651.587	646.4	657.932	688.7
sCone_r2_peak_20434	chr17	49044367	49044567	1700008K24Rik	17.6026	26.2275	0.926938	1	12.4601	10.8423	-0.467574	1	31.5036	36.6153	29.7882	25.2933
panBC_wt_2_peak_73135	chr7	44360082	44360282	1700008O03Rik	307.246	272.538	0.237117	1	293.591	198.55	1.68996	0.0131013	99.1211	63.3726	88.0696	104.064
rod_r1_peak_31066a	chr7	44373866	44374066	1700008O03Rik	94.4141	82.1036	-1.4803	0.219229	275.68	216.169	0.0850236	1	110.647	69.0057	82.889	67.9305
rod_r2_peak_33965	chr7	44351379	44351579	1700008O03Rik	35.2053	29.6485	-0.182169	1	31.929	41.3363	0.707366	1	19.2095	26.7573	16.8368	17.344
rod_r2_peak_33967b	chr7	44374159	44374359	1700008O03Rik	40.006	29.0784	-1.21569	0.862557	73.2031	86.0609	0.111684	1	34.5771	26.7573	37.5591	28.1839
mCone_r3_peak_24334	chr2	173722876	173723076	1700010B08Rik	0	1.14033	-0.884765	1	1.55751	0.677645	-0.450372	1	0	2.81656	0	0.722665
mCone_r3_peak_24528	chr3	8162411	8162611	1700010I02Rik	1.60024	2.28066	0.912699	1	0	2.03293	-0.97355	1	3.07352	12.6745	0	0
mCone_r1_peak_18744	chr17	9032572	9032772	1700010I14Rik	9.60143	6.2718	3.40925	0.18954	1.55751	0	-0.51695	1	21.5147	7.0414	2.59028	13.008
panBC_wt_2_peak_34854	chr17	9031839	9032039	1700010I14Rik	48.8073	69.56	2.90714	0.000877914	6.23005	9.48703	0.593524	1	47.6396	25.349	44.0348	39.0239
sCone_r2_peak_19365	chr17	8914103	8914303	1700010I14Rik	10.4016	10.2629	-0.436165	1	10.9026	16.9411	-1.7271	0.437672	33.0404	25.349	38.8542	39.0239
sCone_r2_peak_19366	chr17	8936724	8936924	1700010I14Rik	23.2035	22.8066	4.01127	0.00449242	0	2.71058	0.884652	1	6.91543	12.6745	15.5417	15.176
sCone_r2_peak_19368	chr17	8995430	8995630	1700010I14Rik	20.8031	27.3679	0.783344	1	18.6901	9.48703	1.01648	1	10.7573	1.40828	15.5417	18.7893
sCone_r2_peak_19370	chr17	9052700	9052900	1700010I14Rik	131.22	181.312	1.76406	0.075484	54.5129	37.9481	-0.537939	1	150.603	176.035	246.077	334.594
rod_r1_peak_14474	chr16	66871333	66871533	1700010K23Rik	9.60143	2.28066	-1.43694	0.964663	17.9114	13.5529	-0.264192	1	7.68381	8.44968	7.77085	4.33599
rod_r1_peak_14475	chr16	66880525	66880725	1700010K23Rik	19.2029	11.4033	-0.300491	1	22.5839	14.9082	1.21309	1	8.45219	8.44968	5.18056	4.33599
rod_r1_peak_14477	chr16	67060909	67061109	1700010K23Rik	24.8037	21.0961	-2.51921	0.0343215	138.619	124.009	0.0474283	1	42.2609	22.5325	12.9514	10.1173
rod_r1_peak_14479	chr16	67106036	67106236	1700010K23Rik	4.80072	5.70164	-2.77974	0.112514	41.2741	31.1717	-0.811707	1	19.9779	8.44968	5.18056	2.89066
rod_r1_peak_14480	chr16	67106725	67106925	1700010K23Rik	16.0024	8.55246	-1.40216	0.851332	41.2741	23.0399	0.0490366	1	13.0625	11.2662	16.8368	6.50399
rod_r2_peak_15784	chr16	67049665	67049865	1700010K23Rik	8.00119	2.85082	-2.10632	0.451402	18.6901	27.1058	-0.153434	1	3.07352	8.44968	10.3611	2.89066
rod_r2_peak_15790	chr16	67128355	67128555	1700010K23Rik	18.4027	25.6574	0.473257	1	15.5751	16.2635	0.8717	1	11.5257	23.9408	5.18056	8.67198
sCone_r2_peak_17552	chr15	101453457	101453657	1700011A15Rik	45.6068	35.9203	1.54939	0.440665	7.78756	19.6517	-0.450731	1	56.0918	64.7809	33.6737	66.4852
onBC_wt_2_peak_28358	chr17	87411764	87411964	1700011E24Rik	4.80072	0	1.7325	1	0	1.35529	0.966622	1	0	2.81656	2.59028	0
sCone_r2_peak_21186	chr17	87369523	87369723	1700011E24Rik	28.8043	43.3324	-0.0247782	1	29.5927	44.0469	0.141829	1	33.8087	30.9821	20.7223	44.0826
mCone_r2_peak_32111	chr8	79173656	79173856	1700011L22Rik	4.0006	1.14033	0.725903	1	3.11502	0	-2.08539	0.720687	2.30514	25.349	11.6563	4.33599
panBC_wt_2_peak_67588	chr6	31938300	31938500	1700012A03Rik	40.8061	59.8672	3.77885	0.000120505	6.23005	1.35529	0.873499	1	17.6728	19.7159	34.9688	37.5786
offBC_wt_1_peak_43874	chr6	32012835	32013035	1700012A03Rik	11.2017	11.4033	3.33	0.167065	2.33627	0	0.942582	1	4.61028	16.8994	0	2.89066
sCone_r2_peak_37108	chr6	31834685	31834885	1700012A03Rik	14.4021	21.0961	1.17782	1	6.23005	9.48703	-0.65318	1	24.5882	25.349	32.3785	30.3519
sCone_r2_peak_37112	chr6	31983932	31984132	1700012A03Rik	15.2023	14.2541	-0.00890053	1	14.0176	15.5858	-2.463	0.129308	21.5147	26.7573	137.285	138.752
mCone_r1_peak_35449	chr6	30446863	30447063	1700012C14Rik	6.40095	0.570164	-0.145929	1	4.67254	2.71058	-2.6442	0.186076	23.8198	30.9821	15.5417	13.008
panBC_wt_2_peak_67506	chr6	30459966	30460166	1700012C14Rik	87.213	119.164	0.129212	1	95.787	93.515	0.524748	1	59.1653	45.0649	86.7745	94.6691
panBC_wt_2_peak_11128	chr10	127668162	127668362	1700012D01Rik	79.2118	62.1479	3.10737	0.00219875	4.67254	11.52	0.675316	1	25.3566	39.4318	50.5105	61.4265
sCone_r2_peak_5733b	chr10	127666878	127667078	1700012D01Rik	68.0101	47.8938	2.16225	0.0875378	10.1238	15.5858	-0.0401016	1	38.419	28.1656	95.8404	75.1572
mCone_r1_peak_39349a	chr7	111122382	111122582	1700012D14Rik	72.8109	51.8849	-0.925647	1	130.052	105.713	-0.60443	1	96.816	84.4968	112.677	83.8292
mCone_r1_peak_39357	chr7	111260379	111260579	1700012D14Rik	12.8019	9.69278	0.111015	1	7.78756	12.8753	-0.373088	1	26.1249	9.85796	7.77085	13.008
mCone_r1_peak_39360	chr7	111279477	111279677	1700012D14Rik	5.60084	11.4033	-0.330848	1	10.9026	10.8423	-1.0543	1	18.4411	25.349	20.7223	8.67198
mCone_r3_peak_35053	chr7	111277027	111277227	1700012D14Rik	4.80072	2.28066	0.676689	1	1.55751	2.71058	-2.46952	0.16432	23.0514	25.349	12.9514	15.176
panBC_wt_2_peak_75823	chr7	111182397	111182597	1700012D14Rik	44.8067	81.5334	0.101472	1	57.628	60.988	0.275907	1	41.4926	59.1477	54.3959	56.3679
offBC_wt_1_peak_49086	chr7	111435058	111435258	1700012D14Rik	8.00119	10.2629	1.84564	0.578473	3.11502	2.03293	-0.768734	1	6.14704	21.1242	18.132	18.0666
rod_r1_peak_32054	chr7	111105868	111106068	1700012D14Rik	0	4.56131	-2.9516	0.22411	20.2477	16.9411	-0.964425	1	4.61028	5.63312	2.59028	5.78132
rod_r2_peak_35077	chr7	111122670	111122870	1700012D14Rik	384.857	413.369	-1.20826	0.242722	915.817	930.406	-0.744718	1	597.032	629.501	739.526	713.271
rod_r2_peak_35083	chr7	111305304	111305504	1700012D14Rik	9.60143	5.70164	-1.74285	0.48949	23.3627	27.1058	-0.579171	1	8.45219	11.2662	11.6563	13.7306
sCone_r2_peak_41073a	chr7	111122125	111122325	1700012D14Rik	65.6098	43.3324	0.15831	1	45.9466	50.8234	-0.361389	1	65.3124	81.6802	64.7571	67.2079
sCone_r2_peak_41076	chr7	111212275	111212475	1700012D14Rik	69.6104	79.2528	-0.406537	1	96.5658	100.969	-0.138471	1	53.0183	57.7395	102.316	114.181
sCone_r2_peak_41077	chr7	111220041	111220241	1700012D14Rik	1.60024	3.99115	0.156834	1	3.11502	2.03293	-1.63558	1	4.61028	4.22484	10.3611	15.8986
sCone_r2_peak_41079	chr7	111249726	111249926	1700012D14Rik	57.6086	58.7269	-0.0692834	1	57.628	64.3763	-0.148915	1	59.9337	60.556	62.1668	74.4345
sCone_r2_peak_41081	chr7	111271070	111271270	1700012D14Rik	8.00119	11.4033	-0.805599	1	24.1414	10.1647	-1.55002	0.782297	16.136	25.349	28.4931	44.0826
sCone_r2_peak_41084	chr7	111416605	111416805	1700012D14Rik	15.2023	6.2718	0.40511	1	9.34507	6.77645	-1.76672	0.804729	8.45219	4.22484	44.0348	87.4425
mCone_r3_peak_26518	chr3	153238501	153238701	1700012D16Rik	2.40036	0	0.0423262	1	1.55751	0.677645	-2.39149	0.796692	3.8419	2.81656	7.77085	9.39465
mCone_r3_peak_26524	chr3	153458873	153459073	1700012D16Rik	4.80072	5.70164	5.30032	0.0426059	0	0	-0.039256	1	9.98895	4.22484	2.59028	4.33599
panBC_wt_2_peak_55571	chr3	153451375	153451575	1700012D16Rik	57.6086	58.1567	4.72661	3.57185e-06	3.11502	1.35529	0.761163	1	42.2609	46.4732	18.132	29.6293
panBC_wt_2_peak_55574	chr3	153490997	153491197	1700012D16Rik	64.0095	64.9987	5.47446	7.98556e-06	1.55751	1.35529	0.57452	1	43.0293	84.4968	15.5417	31.7973
offBC_wt_1_peak_36298	chr3	153441515	153441715	1700012D16Rik	17.6026	19.9557	4.10556	0.00712101	1.55751	0.677645	0.0632527	1	18.4411	19.7159	23.3125	11.5626
sCone_r2_peak_30604	chr3	153250674	153250874	1700012D16Rik	112.817	116.313	2.60903	6.3256e-05	17.1326	20.3293	0.0395206	1	82.2167	115.479	108.792	139.474
mCone_r3_peak_7871	chr11	112870222	112870422	1700012H19Rik	42.4063	25.6574	4.23352	0.000332273	0.778756	2.71058	0.472799	1	26.1249	26.7573	15.5417	28.1839
panBC_wt_1_peak_11673	chr11	112953543	112953743	1700012H19Rik	108.816	82.6738	4.72286	3.61529e-09	3.11502	4.06587	0.490613	1	51.4815	94.3547	55.6911	72.2665
panBC_wt_2_peak_15168	chr11	113003189	113003389	1700012H19Rik	58.4087	53.5954	3.95214	1.26093e-05	3.11502	4.06587	0.977614	1	38.419	25.349	28.4931	20.9573
panBC_wt_2_peak_29881	chr15	67395458	67395658	1700012I11Rik	62.4093	78.6826	-0.0344198	1	71.6456	73.1856	1.12787	1	31.5036	47.8815	23.3125	28.1839
panBC_wt_2_peak_29884	chr15	67434402	67434602	1700012I11Rik	73.611	90.0859	0.730943	1	58.4067	40.6587	1.34598	0.640646	36.8823	43.6567	23.3125	26.0159
rod_r2_peak_13562	chr15	67424043	67424243	1700012I11Rik	191.229	265.696	-0.0889611	1	239.857	246.663	1.81257	0.0567586	104.5	78.8637	38.8542	37.5786
rod_r2_peak_25353	chr3	108537362	108537562	1700013F07Rik	105.616	134.559	-0.233921	1	149.521	134.174	0.870476	1	56.8602	76.0471	64.7571	67.9305
rod_r2_peak_27940	chr4	137443680	137443880	1700013G24Rik	13.602	10.8331	-1.53704	0.587515	24.9202	45.4022	-0.483494	1	12.2941	11.2662	20.7223	23.1253
mCone_r1_peak_2545	chr1	170323226	170323426	1700015E13Rik	47.207	58.1567	5.12075	0.0100268	3.11502	0	-0.800996	1	167.507	164.769	20.7223	14.4533
panBC_wt_2_peak_5628	chr1	170387417	170387617	1700015E13Rik	46.4069	50.1744	3.04256	0.00478589	7.78756	4.06587	0.264503	1	65.3124	47.8815	19.4271	27.4613
panBC_wt_2_peak_5891	chr1	177702961	177703161	1700016C15Rik	44.8067	80.9633	0.994989	1	29.5927	33.8822	0.612938	1	29.1985	47.8815	42.7397	46.9732
rod_r2_peak_2116	chr1	177729702	177729902	1700016C15Rik	33.605	34.78	-0.917603	1	60.743	68.4421	0.522272	1	23.8198	11.2662	23.3125	34.6879
sCone_r2_peak_2810	chr1	177693846	177694046	1700016C15Rik	18.4027	13.6839	0.412694	1	12.4601	11.52	-0.236556	1	19.9779	14.0828	19.4271	20.9573
mCone_r1_peak_33677	chr5	103655686	103655886	1700016H13Rik	20.8031	11.9734	1.0544	1	12.4601	3.38822	0.0246233	1	21.5147	18.3076	14.2466	10.1173
panBC_wt_1_peak_49007	chr5	103659658	103659858	1700016H13Rik	33.605	31.9292	0.752166	1	24.1414	14.9082	0.935765	1	11.5257	16.8994	22.0174	18.7893
panBC_wt_2_peak_64646	chr5	103655331	103655531	1700016H13Rik	48.8073	58.1567	0.843357	1	32.7078	27.1058	1.51193	0.475665	8.45219	19.7159	23.3125	24.5706
rod_r1_peak_27205	chr5	103654330	103654530	1700016H13Rik	3.20048	7.98229	-1.34009	1	17.9114	10.8423	-0.309894	1	3.8419	5.63312	5.18056	13.008
rod_r1_peak_27210	chr5	103680454	103680654	1700016H13Rik	19.2029	23.3767	-0.42334	1	35.8228	21.6846	-0.0707878	1	16.136	30.9821	20.7223	23.1253
rod_r1_peak_27212	chr5	103692273	103692473	1700016H13Rik	183.227	189.865	-1.1167	0.810266	422.865	386.935	-0.408657	1	272.775	198.567	262.914	252.21
rod_r2_peak_29760	chr5	103671154	103671354	1700016H13Rik	93.614	80.3931	-1.6219	0.0140894	256.211	277.157	-0.257172	1	102.195	92.9464	106.202	111.29
rod_r2_peak_5950	chr11	75999814	76000014	1700016K19Rik	70.4105	63.2882	-2.0186	0.00190586	236.742	303.585	-0.489179	1	106.037	77.4554	116.563	75.1572
panBC_wt_2_peak_2480	chr1	80408631	80408831	1700016L21Rik	31.2047	54.1656	-0.222554	1	47.5041	52.8563	0.0992452	1	49.1764	36.6153	38.8542	35.4106
panBC_wt_2_peak_2487	chr1	80512660	80512860	1700016L21Rik	38.4057	54.7357	0.647043	1	33.4865	26.4282	0.908459	1	26.1249	30.9821	18.132	24.5706
rod_r2_peak_759	chr1	80424778	80424978	1700016L21Rik	59.2088	100.349	-2.12289	0.000576293	376.918	323.914	-0.746973	1	155.981	129.562	134.695	119.24
rod_r2_peak_760	chr1	80427570	80427770	1700016L21Rik	94.4141	115.743	-0.663622	1	159.645	174.155	0.195453	1	94.5108	99.9878	72.5279	99.7278
rod_r2_peak_762	chr1	80504872	80505072	1700016L21Rik	12.8019	9.12262	-1.15584	1	23.3627	25.0729	-0.381061	1	9.22057	19.7159	19.4271	10.1173
rod_r2_peak_763	chr1	80510237	80510437	1700016L21Rik	17.6026	35.3502	-0.937862	1	56.8492	46.0799	-0.356914	1	41.4926	25.349	36.264	33.2426
rod_r1_peak_35689	chr9	57262224	57262424	1700017B05Rik	47.207	41.0518	-1.15268	0.950608	109.805	86.0609	-0.735218	1	83.7535	83.0885	56.9862	68.6532
rod_r2_peak_39054	chr9	57259810	57260010	1700017B05Rik	40.8061	50.1744	-1.61001	0.0697791	148.742	130.785	-0.869881	1	83.7535	76.0471	82.889	90.3331
mCone_r3_peak_24915	chr3	40523411	40523611	1700017G19Rik	7.20107	18.8154	1.28604	1	4.67254	6.0988	0.162523	1	12.2941	19.7159	10.3611	5.78132
panBC_wt_2_peak_51612	chr3	40531495	40531695	1700017G19Rik	136.82	175.04	0.470663	1	107.468	117.91	0.802	1	112.952	81.6802	80.2987	81.6612
offBC_wt_1_peak_33717	chr3	39896105	39896305	1700017G19Rik	12.0018	10.2629	6.37731	0.00380702	0	0	0.683299	1	6.91543	5.63312	2.59028	11.5626
offBC_wt_2_peak_29363	chr2	169155454	169155654	1700017J07Rik	10.4016	7.41213	1.57988	0.828087	4.67254	1.35529	-0.877545	1	20.7463	16.8994	20.7223	7.22665
sCone_r2_peak_28075	chr2	168992736	168992936	1700017J07Rik	48.8073	38.7711	0.941878	1	28.0352	17.6188	-0.0799452	1	39.1874	38.0235	36.264	68.6532
sCone_r2_peak_28076	chr2	169061643	169061843	1700017J07Rik	62.4093	40.4816	2.43363	0.00801296	10.9026	8.13174	0.0233637	1	32.272	61.9643	46.6251	61.4265
mCone_r1_peak_33407	chr5	77517437	77517637	1700017L05Rik	3.20048	11.4033	5.78972	0.0236065	0	0	-0.532718	1	20.7463	11.2662	7.77085	2.89066
offBC_wt_1_peak_41549	chr5	77501050	77501250	1700017L05Rik	16.0024	26.7977	2.89401	0.0257618	3.11502	2.71058	0.226845	1	17.6728	19.7159	16.8368	19.512
offBC_wt_1_peak_41562	chr5	78346834	78347034	1700017L05Rik	21.6032	33.0695	7.68144	0.000162474	0	0	0.832535	1	23.0514	7.0414	25.9028	5.78132
sCone_r2_peak_34818	chr5	77484352	77484552	1700017L05Rik	19.2029	20.5259	0.701366	1	10.1238	14.2305	-1.29804	0.888686	49.1764	59.1477	50.5105	38.3013
rod_r1_peak_3753	chr10	100891388	100891588	1700017N19Rik	18.4027	17.1049	-2.70213	0.000316146	116.035	114.522	-0.660906	1	31.5036	29.5739	19.4271	30.3519
offBC_wt_1_peak_13686	chr13	31589445	31589645	1700018A04Rik	6.40095	5.13147	3.01612	0.296753	0	1.35529	0.215574	1	3.07352	2.81656	11.6563	2.89066
offBC_wt_1_peak_52935	chr8	121393231	121393431	1700018B08Rik	6.40095	18.2452	2.5351	0.202915	1.55751	2.71058	-0.568366	1	12.2941	15.4911	23.3125	23.1253
offBC_wt_1_peak_52937	chr8	121476540	121476740	1700018B08Rik	9.60143	9.69278	1.73189	0.621988	3.11502	2.71058	-0.14288	1	16.9044	8.44968	7.77085	8.67198
sCone_r2_peak_44404	chr8	121382565	121382765	1700018B08Rik	33.605	23.9469	1.23214	0.988305	9.34507	14.9082	-0.185548	1	18.4411	28.1656	38.8542	44.8052
sCone_r2_peak_44405	chr8	121390693	121390893	1700018B08Rik	19.2029	12.5436	1.28862	0.987138	4.67254	8.13174	-0.865719	1	19.9779	22.5325	40.1494	32.5199
sCone_r2_peak_44408	chr8	121513529	121513729	1700018B08Rik	47.207	33.6397	0.388746	1	35.8228	25.7505	-0.0471378	1	46.8712	36.6153	36.264	44.8052
mCone_r1_peak_30239	chr4	63674940	63675140	1700018C11Rik	0	2.28066	-0.252795	1	1.55751	1.35529	-3.90363	0.0911351	29.1985	32.3904	10.3611	1.44533
mCone_r4_peak_13518	chr19	29021835	29022035	1700018L02Rik	3.20048	1.14033	0.482317	1	3.11502	0	-1.26891	1	4.61028	11.2662	5.18056	0
offBC_wt_1_peak_27793	chr19	29029196	29029396	1700018L02Rik	17.6026	35.3502	0.419173	1	21.8052	18.2964	-0.241578	1	36.8823	36.6153	20.7223	31.7973
rod_r2_peak_352	chr1	53226182	53226382	1700019A02Rik	44.8067	57.5865	-1.71659	0.0504135	168.211	170.089	-0.777021	1	92.9741	77.4554	86.7745	93.9465
mCone_r2_peak_8814	chr13	35326925	35327125	1700019C18Rik	9.60143	6.2718	3.48651	0.230126	0	1.35529	-0.359403	1	12.2941	26.7573	0	2.168
mCone_r4_peak_6723	chr13	35203335	35203535	1700019C18Rik	4.80072	6.84197	3.05617	0.417133	0	1.35529	-0.474239	1	16.9044	14.0828	0	1.44533
offBC_wt_1_peak_29696	chr2	45908959	45909159	1700019E08Rik	6.40095	25.0872	4.43894	0.0167956	1.55751	0	0.305149	1	13.0625	5.63312	18.132	14.4533
rod_r2_peak_32182	chr6	85895394	85895594	1700019G17Rik	16.0024	4.56131	-0.769355	1	15.5751	18.9741	-0.540513	1	6.91543	11.2662	24.6077	16.6213
sCone_r2_peak_38001	chr6	85904886	85905086	1700019G17Rik	42.4063	34.78	-0.745754	1	69.3093	59.6327	-0.739779	1	63.0072	77.4554	53.1008	63.5945
sCone_r2_peak_36781	chr6	5893614	5893814	1700019G24Rik	19.2029	21.6662	4.79397	0.00920106	1.55751	0	0.121549	1	8.45219	8.44968	36.264	22.4026
mCone_r1_peak_10506	chr12	96115173	96115373	1700019M22Rik	5.60084	2.85082	4.96705	0.0761385	0	0	-0.76846	1	14.5992	8.44968	3.88542	1.44533
panBC_wt_2_peak_43605	chr19	58806456	58806656	1700019N19Rik	71.2106	69.56	1.55435	0.308818	24.9202	23.0399	0.25671	1	43.0293	38.0235	80.2987	73.7118
sCone_r2_peak_24488	chr19	58819181	58819381	1700019N19Rik	87.213	99.2085	-1.01905	1	197.025	181.609	-0.963361	1	155.213	178.851	143.761	247.151
panBC_wt_2_peak_2726	chr1	86434450	86434650	1700019O17Rik	593.689	567.883	-0.21563	1	693.093	655.283	0.272062	1	471.786	514.022	480.497	461.783
rod_r1_peak_754	chr1	86440577	86440777	1700019O17Rik	145.622	131.708	0.211904	1	132.389	107.068	0.674594	1	70.691	61.9643	101.021	111.29
rod_r2_peak_810	chr1	86472302	86472502	1700019O17Rik	64.8097	78.1124	-0.139021	1	77.8756	79.9621	0.298425	1	65.3124	53.5146	44.0348	67.2079
panBC_wt_2_peak_88495	chrY	259090	259290	1700020D14Rik	34.4051	37.6308	8.07515	7.42554e-05	0	0	0.840192	1	26.1249	33.7987	10.3611	10.84
rod_r1_peak_20559	chr2	119587473	119587673	1700020I14Rik	13.602	10.8331	-1.98878	0.181126	54.5129	42.014	-0.843366	1	18.4411	16.8994	27.198	24.5706
rod_r2_peak_22440	chr2	119594168	119594368	1700020I14Rik	319.248	293.064	-1.12094	0.63192	705.553	624.789	-0.222306	1	379.58	326.721	345.803	368.559
panBC_wt_2_peak_13973	chr11	83443003	83443203	1700020L24Rik	43.2064	45.0429	0.00195822	1	42.0528	46.0799	0.0824933	1	32.272	39.4318	37.5591	56.3679
mCone_r3_peak_41022	chr9	120898949	120899149	1700020M21Rik	12.0018	2.28066	-0.586563	1	8.56632	12.1976	-1.46611	0.972401	21.5147	23.9408	23.3125	8.67198
sCone_r2_peak_47629	chr9	120905914	120906114	1700020M21Rik	44.0066	41.622	0.460071	1	37.3803	25.0729	-0.68492	1	72.2278	76.0471	56.9862	69.3759
mCone_r3_peak_3550	chr10	21539563	21539763	1700020N01Rik	0	1.14033	-0.759868	1	0	2.03293	-3.38843	0.398793	1.53676	8.44968	10.3611	5.78132
panBC_wt_2_peak_7234	chr10	21601021	21601221	1700020N01Rik	36.8055	37.0606	1.91041	0.191201	10.9026	8.80938	0.70974	1	16.9044	25.349	25.9028	23.1253
sCone_r2_peak_3652	chr10	21529256	21529456	1700020N01Rik	6.40095	5.70164	0.35875	1	4.67254	4.74351	-1.11214	1	13.8309	2.81656	20.7223	14.4533
mCone_r1_peak_1264	chr1	91404410	91404610	1700020N18Rik	12.8019	14.2541	3.22277	0.060052	1.55751	1.35529	-0.358865	1	26.8933	19.7159	7.77085	14.4533
sCone_r2_peak_1283	chr1	91403393	91403593	1700020N18Rik	20.8031	25.6574	2.67809	0.0246737	4.67254	2.71058	-0.518139	1	29.9668	28.1656	28.4931	45.5279
panBC_wt_2_peak_8006	chr10	43540899	43541099	1700021F05Rik	480.072	525.121	-0.257326	1	630.014	572.61	0.071761	1	445.661	436.567	499.924	529.714
rod_r1_peak_2737	chr10	43540407	43540607	1700021F05Rik	30.4045	34.2098	-1.24723	0.879145	88.7782	65.0539	-0.729156	1	60.7021	69.0057	51.8056	34.6879
sCone_r2_peak_3994	chr10	43517151	43517351	1700021F05Rik	12.0018	14.8243	-0.189673	1	19.4689	11.52	-2.58778	0.00163652	69.1543	61.9643	86.7745	105.509
sCone_r2_peak_28166	chr2	173406482	173406682	1700021F07Rik	6.40095	11.9734	-0.000923319	1	9.34507	9.48703	-2.46293	0.00560345	44.5661	53.5146	58.2814	52.0319
sCone_r2_peak_28168	chr2	173453789	173453989	1700021F07Rik	20.003	23.9469	0.286356	1	17.1326	18.9741	0.262544	1	10.7573	11.2662	28.4931	23.1253
sCone_r2_peak_28169	chr2	173546433	173546633	1700021F07Rik	57.6086	49.6043	-0.145666	1	54.5129	63.6986	0.0183046	1	40.7242	42.2484	54.3959	72.2665
mCone_r2_peak_24277	chr4	134451626	134451826	1700021N21Rik	8.80131	6.84197	5.86784	0.0248781	0	0	-0.937204	1	19.9779	33.7987	5.18056	1.44533
sCone_r1_peak_25055	chr4	134430819	134431019	1700021N21Rik	6.40095	1.14033	-0.692871	1	6.23005	5.42116	-2.16865	0.361904	13.8309	14.0828	25.9028	11.5626
sCone_r2_peak_32811	chr4	134451026	134451226	1700021N21Rik	36.8055	39.9115	2.257	0.0168776	10.9026	5.42116	-0.787379	1	65.3124	59.1477	84.1842	57.8132
panBC_wt_2_peak_62034	chr5	24624324	24624524	1700022A21Rik	70.4105	67.8495	0.817783	1	40.4953	37.9481	0.3219	1	39.9558	30.9821	80.2987	69.3759
rod_r1_peak_26382	chr5	24652148	24652348	1700022A21Rik	41.6062	18.2452	-0.84738	1	56.0704	50.1457	-0.302034	1	36.8823	25.349	40.1494	41.9146
rod_r2_peak_3194	chr10	61680112	61680312	1700022H01Rik	600.09	530.823	-0.979006	1	1104.28	1121.5	-0.380961	1	720.741	683.016	771.904	763.134
offBC_wt_1_peak_37125	chr4	42965415	42965615	1700022I11Rik	24.0036	20.5259	0.000637788	1	24.1414	20.3293	0.671686	1	9.98895	32.3904	11.6563	4.33599
rod_r2_peak_26150	chr4	42961679	42961879	1700022I11Rik	28.8043	35.3502	-0.759572	1	50.6192	58.2775	0.0550839	1	24.5882	19.7159	46.6251	33.2426
sCone_r2_peak_8862	chr11	109863403	109863603	1700023C21Rik	25.6038	28.5082	1.55334	0.574225	4.67254	13.5529	0.0470535	1	27.6617	16.8994	20.7223	37.5786
rod_r1_peak_6536	chr11	103193056	103193256	1700023F06Rik	27.2041	13.6839	0.140637	1	23.3627	13.5529	0.689106	1	13.8309	11.2662	5.18056	18.7893
rod_r1_peak_9789	chr13	63769605	63769805	1700024I08Rik	16.0024	15.3944	-1.0599	1	34.2653	31.1717	0.189678	1	11.5257	8.44968	10.3611	23.1253
rod_r1_peak_10190a	chr13	98957464	98957664	1700024P04Rik	9.60143	14.8243	-2.48655	0.0451757	72.4243	65.7316	-0.862392	1	36.1139	22.5325	7.77085	21.68
rod_r1_peak_10195b	chr13	99007258	99007458	1700024P04Rik	24.0036	20.5259	-1.87498	0.263838	86.4419	76.5739	-0.58433	1	53.0183	49.2898	16.8368	14.4533
rod_r2_peak_11096	chr13	98983184	98983384	1700024P04Rik	1.60024	1.71049	-3.08471	0.175306	13.2389	14.9082	-0.926147	1	4.61028	1.40828	5.18056	1.44533
rod_r2_peak_11101	chr13	99012068	99012268	1700024P04Rik	17.6026	18.2452	-1.10824	1	31.1502	46.0799	0.109692	1	17.6728	26.7573	12.9514	10.1173
mCone_r1_peak_30581	chr4	104913142	104913342	1700024P16Rik	8.80131	4.56131	-0.111597	1	11.6813	2.71058	-2.1074	0.286086	39.9558	30.9821	25.9028	16.6213
panBC_wt_2_peak_59194	chr4	104911762	104911962	1700024P16Rik	48.0072	44.4728	2.38452	0.0573022	12.4601	5.42116	0.289086	1	18.4411	28.1656	54.3959	50.5866
mCone_r1_peak_26750	chr2	165092590	165092790	1700025C18Rik	0	2.85082	-0.497946	1	3.11502	1.35529	-3.93961	0.0121416	31.5036	9.85796	24.6077	28.9066
onBC_wt_2_peak_37408	chr2	165149749	165149949	1700025C18Rik	29.6044	22.2364	2.71461	0.237788	3.11502	4.74351	0.388722	1	31.5036	43.6567	3.88542	0.722665
rod_r2_peak_23605	chr2	165075019	165075219	1700025C18Rik	34.4051	21.6662	-1.3907	0.74953	77.0969	69.1198	-0.907136	1	58.3969	26.7573	59.5765	62.8719
sCone_r2_peak_27872	chr2	165145878	165146078	1700025C18Rik	12.8019	14.8243	-0.799685	1	21.8052	26.4282	-1.81786	0.137183	39.9558	50.6981	50.5105	54.9226
mCone_r3_peak_5202	chr10	119408396	119408596	1700025F24Rik	7.20107	2.28066	5.12599	0.0635776	0	0	-0.716425	1	7.68381	11.2662	7.77085	4.33599
mCone_r3_peak_5203	chr10	119427593	119427793	1700025F24Rik	5.60084	3.42098	0.670187	1	1.55751	4.06587	-0.429142	1	7.68381	16.8994	0	0
mCone_r1_peak_2011	chr1	151951554	151951754	1700025G04Rik	8.00119	14.2541	1.62499	0.787035	3.89378	3.38822	-0.657348	1	29.9668	28.1656	3.88542	8.67198
mCone_r1_peak_2012	chr1	151984875	151985075	1700025G04Rik	10.4016	8.55246	1.53903	0.937017	3.11502	3.38822	-0.752032	1	25.3566	16.8994	14.2466	7.22665
mCone_r2_peak_1536	chr1	152216475	152216675	1700025G04Rik	4.80072	7.98229	0.474573	1	3.11502	6.0988	-1.99327	0.68399	32.272	60.556	0	10.1173
panBC_wt_2_peak_4840b	chr1	152090248	152090448	1700025G04Rik	267.24	311.88	0.50059	1	189.238	220.235	0.762861	1	167.507	115.479	178.729	216.8
offBC_wt_1_peak_2967	chr1	152090747	152090947	1700025G04Rik	43.2064	49.0341	0.611443	1	26.4777	33.8822	1.06692	1	16.9044	40.8401	16.8368	15.8986
rod_r2_peak_1620	chr1	151944862	151945062	1700025G04Rik	19.2029	21.6662	-0.867338	1	38.1591	36.5928	0.0141035	1	21.5147	11.2662	28.4931	19.512
rod_r2_peak_1621	chr1	151947619	151947819	1700025G04Rik	43.2064	51.8849	-1.67749	0.133623	152.636	152.47	-0.680123	1	66.0807	66.1891	75.1182	96.8371
rod_r2_peak_1622	chr1	151952837	151953037	1700025G04Rik	11.2017	8.55246	-0.609324	1	10.9026	18.9741	-0.361829	1	8.45219	15.4911	11.6563	15.176
sCone_r2_peak_2056	chr1	152040538	152040738	1700025G04Rik	6.40095	12.5436	1.71566	0.771513	3.11502	2.71058	0.28999	1	1.53676	5.63312	7.77085	15.8986
sCone_r2_peak_2057	chr1	152071511	152071711	1700025G04Rik	24.0036	18.8154	-0.514619	1	30.3715	30.494	-1.45269	0.620203	37.6507	57.7395	69.9376	68.6532
onBC_wt_1_peak_54469	chr7	121641262	121641462	1700025J12Rik	20.8031	27.938	1.3296	0.942004	8.56632	10.8423	0.595326	1	10.7573	36.6153	5.18056	13.7306
panBC_wt_2_peak_67920	chr6	39067302	39067502	1700025N23Rik	87.213	79.8229	0.277359	1	68.5305	69.1198	1.24139	0.804047	41.4926	40.8401	28.4931	30.3519
rod_r2_peak_22844	chr2	132485551	132485751	1700026D11Rik	28.8043	33.6397	-0.391721	1	37.3803	44.7246	0.130174	1	23.0514	30.9821	31.0834	30.3519
rod_r2_peak_22846	chr2	132516426	132516626	1700026D11Rik	70.4105	72.981	-0.12574	1	65.4155	90.8044	1.00685	1	36.8823	40.8401	32.3785	33.2426
rod_r2_peak_21095	chr2	28688530	28688730	1700026L06Rik	17.6026	13.6839	-0.136975	1	12.4601	21.6846	-0.177669	1	13.8309	14.0828	20.7223	21.68
sCone_r2_peak_25022	chr2	28680820	28681020	1700026L06Rik	22.4033	10.2629	0.594927	1	7.00881	14.2305	-0.171704	1	19.2095	19.7159	18.132	15.8986
sCone_r2_peak_25026	chr2	28699631	28699831	1700026L06Rik	28.0042	15.9646	0.149668	1	21.8052	17.6188	-0.38435	1	21.5147	25.349	28.4931	38.3013
panBC_wt_2_peak_2200	chr1	73169518	73169718	1700027A15Rik	38.4057	50.1744	5.94722	9.11522e-05	0	1.35529	0.60196	1	43.7977	39.4318	18.132	15.8986
rod_r1_peak_576	chr1	73053815	73054015	1700027A15Rik	25.6038	31.9292	0.885296	1	23.3627	8.13174	0.270089	1	23.0514	19.7159	32.3785	20.9573
sCone_r2_peak_824	chr1	73054249	73054449	1700027A15Rik	7.20107	21.0961	-0.285755	1	24.1414	10.8423	-1.13563	1	12.2941	11.2662	50.5105	51.3092
sCone_r2_peak_825	chr1	73055269	73055469	1700027A15Rik	125.619	184.163	1.46527	0.52092	62.3005	50.1457	-0.340514	1	110.647	94.3547	277.16	302.074
sCone_r2_peak_826	chr1	73077260	73077460	1700027A15Rik	14.4021	22.8066	3.15072	0.0905016	0	4.06587	-0.863398	1	7.68381	11.2662	54.3959	62.1492
panBC_wt_2_peak_63357	chr5	64447306	64447506	1700027F09Rik	45.6068	62.1479	4.62282	3.69027e-05	3.11502	1.35529	0.398697	1	41.4926	71.8223	31.0834	21.68
mCone_r4_peak_2248	chr10	43741627	43741827	1700027J07Rik	6.40095	9.12262	0.424084	1	6.23005	5.42116	-1.01523	1	21.5147	5.63312	19.4271	15.8986
offBC_wt_1_peak_5184	chr10	43723491	43723691	1700027J07Rik	17.6026	21.0961	3.73915	0.0200633	1.55751	1.35529	0.714843	1	6.91543	11.2662	20.7223	9.39465
offBC_wt_1_peak_5185a	chr10	43740275	43740475	1700027J07Rik	12.0018	18.8154	2.07837	0.428735	4.67254	2.71058	0.551897	1	6.91543	15.4911	10.3611	10.1173
sCone_r2_peak_3998	chr10	43694695	43694895	1700027J07Rik	19.2029	37.6308	0.83031	1	13.2389	18.9741	-0.575004	1	37.6507	45.0649	49.2154	40.4692
sCone_r2_peak_3999	chr10	43740510	43740710	1700027J07Rik	21.6032	12.5436	0.313815	1	9.34507	17.6188	-1.32239	0.921782	39.1874	29.5739	51.8056	47.6959
mCone_r2_peak_26087	chr5	112205812	112206012	1700028D13Rik	9.60143	6.2718	-0.844007	1	13.2389	14.9082	-2.02928	0.246443	22.283	47.8815	27.198	31.7973
sCone_r2_peak_35295	chr5	111994027	111994227	1700028D13Rik	16.8025	19.3856	1.18611	1	7.78756	8.13174	-0.875891	1	12.2941	11.2662	55.6911	53.4772
sCone_r2_peak_35296a	chr5	112001845	112002045	1700028D13Rik	169.625	114.033	3.83826	1.03593e-07	13.2389	6.77645	-0.376354	1	115.257	125.337	204.632	287.621
[truncated: 47,144 more rows]

## Sheet: retina
Suppplementary File 7. Differentially accessible ATAC-seq peaks- Peaks that are not accessible in other cell types
[truncated: 8,436 more rows]

## Sheet: ON vs OFF
Suppplementary Table S7. Differentially accessible ATAC-seq peaks- ON bipolar cells versus OFF bipolar cells
[truncated: 4,264 more rows]
