# Supplementary material for: Cis-regulatory basis of sister cell type divergence in the vertebrate retina
Source: eLife. 2019 Oct 21;8:e48216. doi: 10.7554/eLife.48216 (PMC6802965; doi:10.7554/eLife.48216)
Supplement: Supplementary file 8. — Enrichment of all 319 motifs in the HOMER database for all, ON-, and OFF-bipolar cells, each on separate sheets. A comparison of the proportional enrichment for each motif between aggregate bipolar cells and rod, blue and green cones is included on a separate sheet. A complete list of sequence logos and position weight matrices for individual motifs is available online in the HOMER motif database: http://homer.salk.edu/homer/motif/HomerMotifDB/homerResults.html. [file elife-48216-supp8.xlsx]

## Sheet: knownResults_panBC
Supplemental Table S8. Known motifs enriched in enhancers of pan-biopolar cells.
Motif Name	Consensus	P-value	Log P-value	q-value (Benjamini)	# of Target Sequences with Motif(of 38409)	% of Target Sequences with Motif	# of Background Sequences with Motif(of 36678)	% of Background Sequences with Motif
CTCF(Zf)/CD4+-CTCF-ChIP-Seq(Barski_et_al.)/Homer	AYAGTGCCMYCTRGTGGCCA	1e-9553	-22000	0	9702	0.2526	421.8	0.0115
BORIS(Zf)/K562-CTCFL-ChIP-Seq(GSE32465)/Homer	CNNBRGCGCCCCCTGSTGGC	1e-7447	-17150	0	9298	0.2421	624.3	0.017
GSC(Homeobox)/FrogEmbryos-GSC-ChIP-Seq(DRA000576)/Homer	RGGATTAR	1e-1889	-4350	0	10021	0.2609	3509.5	0.0954
NeuroD1(bHLH)/Islet-NeuroD1-ChIP-Seq(GSE30298)/Homer	GCCATCTGTT	1e-1805	-4156	0	9266	0.2413	3154.6	0.0858
Otx2(Homeobox)/EpiLC-Otx2-ChIP-Seq(GSE56098)/Homer	NYTAATCCYB	1e-1777	-4094	0	7688	0.2002	2291.7	0.0623
CRX(Homeobox)/Retina-Crx-ChIP-Seq(GSE20012)/Homer	GCTAATCC	1e-1680	-3869	0	16056	0.4181	8006.2	0.2177
Atoh1(bHLH)/Cerebellum-Atoh1-ChIP-Seq(GSE22111)/Homer	VNRVCAGCTGGY	1e-1420	-3271	0	10651	0.2774	4538.7	0.1234
Olig2(bHLH)/Neuron-Olig2-ChIP-Seq(GSE30882)/Homer	RCCATMTGTT	1e-1172	-2701	0	13951	0.3633	7401.9	0.2013
Pitx1(Homeobox)/Chicken-Pitx1-ChIP-Seq(GSE38910)/Homer	TAATCCCN	1e-1034	-2383	0	21747	0.5663	14409.7	0.3918
Ascl1(bHLH)/NeuralTubes-Ascl1-ChIP-Seq(GSE55840)/Homer	NNVVCAGCTGBN	1e-1030	-2372	0	12216	0.3181	6382.1	0.1736
Ptf1a(bHLH)/Panc1-Ptf1a-ChIP-Seq(GSE47459)/Homer	ACAGCTGTTN	1e-791	-1823	0	16400	0.4271	10400.5	0.2828
SCL(bHLH)/HPC7-Scl-ChIP-Seq(GSE13511)/Homer	AVCAGCTG	1e-788	-1815	0	25396	0.6613	18729.8	0.5093
Tcf21(bHLH)/ArterySmoothMuscle-Tcf21-ChIP-Seq(GSE61369)/Homer	NAACAGCTGG	1e-693	-1597	0	7866	0.2048	3909.2	0.1063
HEB(bHLH)/mES-Heb-ChIP-Seq(GSE53233)/Homer	VCAGCTGBNN	1e-629	-1449	0	12217	0.3181	7410.2	0.2015
Tcf12(bHLH)/GM12878-Tcf12-ChIP-Seq(GSE32465)/Homer	VCAGCTGYTG	1e-532	-1225	0	7716	0.2009	4175	0.1135
RORgt(NR)/EL4-RORgt.Flag-ChIP-Seq(GSE56019)/Homer	AAYTAGGTCA	1e-487	-1122	0	1589	0.0414	355	0.0097
Ap4(bHLH)/AML-Tfap4-ChIP-Seq(GSE45738)/Homer	NAHCAGCTGD	1e-453	-1044	0	8644	0.2251	5101.2	0.1387
Tgif2(Homeobox)/mES-Tgif2-ChIP-Seq(GSE55404)/Homer	TGTCANYT	1e-404	-931.8	0	16212	0.4222	11671.5	0.3174
MyoG(bHLH)/C2C12-MyoG-ChIP-Seq(GSE36024)/Homer	AACAGCTG	1e-370	-854.2	0	7346	0.1913	4346.7	0.1182
Mef2d(MADS)/Retina-Mef2d-ChIP-Seq(GSE61391)/Homer	GCTATTTTTAGC	1e-341	-786	0	1565	0.0408	459.1	0.0125
Myf5(bHLH)/GM-Myf5-ChIP-Seq(GSE24852)/Homer	BAACAGCTGT	1e-336	-774.4	0	5334	0.1389	2924	0.0795
Mef2b(MADS)/HEK293-Mef2b.V5-ChIP-Seq(GSE67450)/Homer	GCTATTTTTGGM	1e-319	-736.3	0	4201	0.1094	2148.9	0.0584
ZBTB18(Zf)/HEK293-ZBTB18.GFP-ChIP-Seq(GSE58341)/Homer	AACATCTGGA	1e-300	-691.7	0	3810	0.0992	1919.5	0.0522
Mef2c(MADS)/GM12878-Mef2c-ChIP-Seq(GSE32465)/Homer	DCYAAAAATAGM	1e-300	-691.4	0	2574	0.067	1094.2	0.0298
MyoD(bHLH)/Myotube-MyoD-ChIP-Seq(GSE21614)/Homer	RRCAGCTGYTSY	1e-280	-646.6	0	5831	0.1518	3464.5	0.0942
E2A(bHLH)/proBcell-E2A-ChIP-Seq(GSE21978)/Homer	DNRCAGCTGY	1e-257	-592.4	0	8576	0.2233	5754.1	0.1565
Mef2a(MADS)/HL1-Mef2a.biotin-ChIP-Seq(GSE21529)/Homer	CYAAAAATAG	1e-236	-545.2	0	2344	0.061	1061	0.0289
Nanog(Homeobox)/mES-Nanog-ChIP-Seq(GSE11724)/Homer	RGCCATTAAC	1e-206	-475.3	0	18667	0.4861	15022.8	0.4085
CTCF-SatelliteElement(Zf?)/CD4+-CTCF-ChIP-Seq(Barski_et_al.)/Homer	TGCAGTTCCMVNWRTGGCCA	1e-199	-459.1	0	380	0.0099	46.7	0.0013
Nkx6.1(Homeobox)/Islet-Nkx6.1-ChIP-Seq(GSE40975)/Homer	GKTAATGR	1e-197	-453.7	0	11651	0.3034	8696.3	0.2365
Lhx3(Homeobox)/Neuron-Lhx3-ChIP-Seq(GSE31456)/Homer	ADBTAATTAR	1e-178	-410.4	0	7678	0.1999	5376.2	0.1462
Phox2a(Homeobox)/Neuron-Phox2a-ChIP-Seq(GSE31456)/Homer	YTAATYNRATTA	1e-163	-375.3	0	2028	0.0528	1004.5	0.0273
Atf1(bZIP)/K562-ATF1-ChIP-Seq(GSE31477)/Homer	GATGACGTCA	1e-132	-305.2	0	3035	0.079	1824.1	0.0496
NF1-halfsite(CTF)/LNCaP-NF1-ChIP-Seq(Unpublished)/Homer	YTGCCAAG	1e-130	-301.5	0	9023	0.235	6806	0.1851
NF1(CTF)/LNCAP-NF1-ChIP-Seq(Unpublished)/Homer	CYTGGCABNSTGCCAR	1e-128	-294.9	0	2442	0.0636	1393.7	0.0379
Tgif1(Homeobox)/mES-Tgif1-ChIP-Seq(GSE55404)/Homer	YTGWCADY	1e-121	-280.2	0	13292	0.3461	10691.3	0.2907
Rfx2(HTH)/LoVo-RFX2-ChIP-Seq(GSE49402)/Homer	GTTGCCATGGCAACM	1e-120	-276.7	0	772	0.0201	280.6	0.0076
RFX(HTH)/K562-RFX3-ChIP-Seq(SRA012198)/Homer	CGGTTGCCATGGCAAC	1e-115	-266	0	733	0.0191	265	0.0072
Atf7(bZIP)/3T3L1-Atf7-ChIP-Seq(GSE56872)/Homer	NGRTGACGTCAY	1e-110	-253.3	0	2215	0.0577	1282.5	0.0349
X-box(HTH)/NPC-H3K4me1-ChIP-Seq(GSE16256)/Homer	GGTTGCCATGGCAA	1e-107	-247	0	782	0.0204	304.3	0.0083
Unknown-ESC-element(?)/mES-Nanog-ChIP-Seq(GSE11724)/Homer	CACAGCAGGGGG	1e-104	-241.1	0	3549	0.0924	2338.7	0.0636
Tlx?(NR)/NPC-H3K4me1-ChIP-Seq(GSE16256)/Homer	CTGGCAGSCTGCCA	1e-102	-235	0	2666	0.0694	1653.1	0.045
Isl1(Homeobox)/Neuron-Isl1-ChIP-Seq(GSE31456)/Homer	CTAATKGV	1e-100	-231.3	0	8562	0.223	6617.3	0.1799
Fra1(bZIP)/BT549-Fra1-ChIP-Seq(GSE46166)/Homer	NNATGASTCATH	1e-99	-228.9	0	2346	0.0611	1417.9	0.0386
Atf3(bZIP)/GBM-ATF3-ChIP-Seq(GSE33912)/Homer	DATGASTCATHN	1e-98	-226.5	0	2704	0.0704	1697.4	0.0462
Meis1(Homeobox)/MastCells-Meis1-ChIP-Seq(GSE48085)/Homer	VGCTGWCAVB	1e-95	-220	0	7966	0.2074	6130.3	0.1667
AP-1(bZIP)/ThioMac-PU.1-ChIP-Seq(GSE21512)/Homer	VTGACTCATC	1e-95	-219.6	0	3082	0.0803	2007.1	0.0546
MITF(bHLH)/MastCells-MITF-ChIP-Seq(GSE48085)/Homer	RTCATGTGAC	1e-90	-209	0	4058	0.1057	2821.5	0.0767
Rfx5(HTH)/GM12878-Rfx5-ChIP-Seq(GSE31477)/Homer	SCCTAGCAACAG	1e-90	-208.8	0	1713	0.0446	972.7	0.0264
Usf2(bHLH)/C2C12-Usf2-ChIP-Seq(GSE36030)/Homer	GTCACGTGGT	1e-89	-207	0	1519	0.0396	833.2	0.0227
c-Jun-CRE(bZIP)/K562-cJun-ChIP-Seq(GSE31477)/Homer	ATGACGTCATCY	1e-88	-204.7	0	1490	0.0388	815.9	0.0222
Atf2(bZIP)/3T3L1-Atf2-ChIP-Seq(GSE56872)/Homer	NRRTGACGTCAT	1e-86	-198.6	0	1588	0.0414	894.5	0.0243
BATF(bZIP)/Th17-BATF-ChIP-Seq(GSE39756)/Homer	DATGASTCAT	1e-86	-198.1	0	2644	0.0689	1701.1	0.0463
Rfx1(HTH)/NPC-H3K4me1-ChIP-Seq(GSE16256)/Homer	KGTTGCCATGGCAA	1e-82	-190.5	0	1156	0.0301	595.5	0.0162
BMYB(HTH)/Hela-BMYB-ChIP-Seq(GSE27030)/Homer	NHAACBGYYV	1e-80	-185.8	0	6374	0.166	4851.7	0.1319
USF1(bHLH)/GM12878-Usf1-ChIP-Seq(GSE32465)/Homer	SGTCACGTGR	1e-79	-182.9	0	1997	0.052	1224.5	0.0333
Erra(NR)/HepG2-Erra-ChIP-Seq(GSE31477)/Homer	CAAAGGTCAG	1e-77	-178.5	0	9230	0.2404	7400.9	0.2013
Fosl2(bZIP)/3T3L1-Fosl2-ChIP-Seq(GSE56872)/Homer	NATGASTCABNN	1e-72	-166.2	0	1430	0.0372	822.3	0.0224
Foxh1(Forkhead)/hESC-FOXH1-ChIP-Seq(GSE29422)/Homer	NNTGTGGATTSS	1e-69	-159.1	0	2490	0.0648	1655.2	0.045
Jun-AP1(bZIP)/K562-cJun-ChIP-Seq(GSE31477)/Homer	GATGASTCATCN	1e-66	-154	0	1054	0.0274	565	0.0154
Pdx1(Homeobox)/Islet-Pdx1-ChIP-Seq(SRA008281)/Homer	YCATYAATCA	1e-65	-151.9	0	4100	0.1068	3003.4	0.0817
Max(bHLH)/K562-Max-ChIP-Seq(GSE31477)/Homer	RCCACGTGGYYN	1e-63	-146.9	0	2712	0.0706	1861.4	0.0506
Lhx1(Homeobox)/EmbryoCarcinoma-Lhx1-ChIP-Seq(GSE70957)/Homer	NNYTAATTAR	1e-63	-145.4	0	4735	0.1233	3565	0.0969
Gata4(Zf)/Heart-Gata4-ChIP-Seq(GSE35151)/Homer	NBWGATAAGR	1e-62	-143.8	0	4203	0.1094	3114.5	0.0847
Foxo1(Forkhead)/RAW-Foxo1-ChIP-Seq(Fan_et_al.)/Homer	CTGTTTAC	1e-62	-142.9	0	7722	0.2011	6194.4	0.1684
n-Myc(bHLH)/mES-nMyc-ChIP-Seq(GSE11431)/Homer	VRCCACGTGG	1e-60	-140.1	0	2784	0.0725	1936.7	0.0527
CLOCK(bHLH)/Liver-Clock-ChIP-Seq(GSE39860)/Homer	GHCACGTG	1e-60	-139.4	0	2234	0.0582	1491.4	0.0406
MYB(HTH)/ERMYB-Myb-ChIPSeq(GSE22095)/Homer	GGCVGTTR	1e-56	-129.7	0	7109	0.1851	5702	0.1551
Gfi1b(Zf)/HPC7-Gfi1b-ChIP-Seq(GSE22178)/Homer	MAATCACTGC	1e-55	-126.9	0	2993	0.0779	2142.7	0.0583
KLF14(Zf)/HEK293-KLF14.GFP-ChIP-Seq(GSE58341)/Homer	RGKGGGCGKGGC	1e-55	-126.7	0	7051	0.1836	5663.5	0.154
AMYB(HTH)/Testes-AMYB-ChIP-Seq(GSE44588)/Homer	TGGCAGTTGG	1e-51	-118	0	6277	0.1635	5011.1	0.1363
JunD(bZIP)/K562-JunD-ChIP-Seq/Homer	ATGACGTCATCN	1e-45	-104.1	0	552	0.0144	271.8	0.0074
CRE(bZIP)/Promoter/Homer	CSGTGACGTCAC	1e-44	-102.6	0	1028	0.0268	616.5	0.0168
THRa(NR)/C17.2-THRa-ChIP-Seq(GSE38347)/Homer	GGTCANYTGAGGWCA	1e-42	-98.15	0	1751	0.0456	1192.1	0.0324
Lhx2(Homeobox)/HFSC-Lhx2-ChIP-Seq(GSE48068)/Homer	TAATTAGN	1e-42	-96.93	0	4459	0.1161	3494.3	0.095
Bach2(bZIP)/OCILy7-Bach2-ChIP-Seq(GSE44420)/Homer	TGCTGAGTCA	1e-41	-96.33	0	902	0.0235	531.4	0.0145
Maz(Zf)/HepG2-Maz-ChIP-Seq(GSE31477)/Homer	GGGGGGGG	1e-41	-95.47	0	5468	0.1424	4389.4	0.1194
c-Myc(bHLH)/mES-cMyc-ChIP-Seq(GSE11431)/Homer	VVCCACGTGG	1e-41	-95.14	0	1940	0.0505	1353.3	0.0368
GATA3(Zf)/iTreg-Gata3-ChIP-Seq(GSE20898)/Homer	AGATAASR	1e-41	-94.93	0	5923	0.1542	4796.8	0.1304
RBPJ:Ebox(?,bHLH)/Panc1-Rbpj1-ChIP-Seq(GSE47459)/Homer	GGGRAARRGRMCAGMTG	1e-40	-93.89	0	1573	0.041	1058.7	0.0288
MafA(bZIP)/Islet-MafA-ChIP-Seq(GSE30298)/Homer	TGCTGACTCA	1e-40	-93.83	0	3927	0.1023	3042.7	0.0827
E-box(bHLH)/Promoter/Homer	SSGGTCACGTGA	1e-37	-85.58	0	395	0.0103	184.7	0.005
Pax7(Paired,Homeobox),long/Myoblast-Pax7-ChIP-Seq(GSE25064)/Homer	TAATCHGATTAC	1e-36	-83.04	0	179	0.0047	56.3	0.0015
Smad3(MAD)/NPC-Smad3-ChIP-Seq(GSE36673)/Homer	TWGTCTGV	1e-35	-80.84	0	12510	0.3258	10903.9	0.2965
HOXA9(Homeobox)/HSC-Hoxa9-ChIP-Seq(GSE33509)/Homer	GGCCATAAATCA	1e-34	-78.44	0	2628	0.0684	1977.1	0.0538
PRDM9(Zf)/Testis-DMC1-ChIP-Seq(GSE35498)/Homer	ADGGYAGYAGCATCT	1e-32	-74.6	0	2225	0.0579	1647	0.0448
BMAL1(bHLH)/Liver-Bmal1-ChIP-Seq(GSE39860)/Homer	GNCACGTG	1e-31	-73.19	0	6855	0.1785	5744.2	0.1562
Sox9(HMG)/Limb-SOX9-ChIP-Seq(GSE73225)/Homer	AGGVNCCTTTGT	1e-31	-71.42	0	3490	0.0909	2748.7	0.0747
Unknown(Homeobox)/Limb-p300-ChIP-Seq/Homer	SSCMATWAAA	1e-30	-70.93	0	2362	0.0615	1775.2	0.0483
c-Myc(bHLH)/LNCAP-cMyc-ChIP-Seq(Unpublished)/Homer	VCCACGTG	1e-30	-70.15	0	1717	0.0447	1234.9	0.0336
Tbx5(T-box)/HL1-Tbx5.biotin-ChIP-Seq(GSE21529)/Homer	AGGTGTCA	1e-29	-67.47	0	12915	0.3363	11377.6	0.3094
TATA-Box(TBP)/Promoter/Homer	CCTTTTAWAGSC	1e-28	-66.55	0	4911	0.1279	4028.8	0.1096
Atf4(bZIP)/MEF-Atf4-ChIP-Seq(GSE35681)/Homer	MTGATGCAAT	1e-28	-66.32	0	1145	0.0298	775.1	0.0211
Oct6(POU,Homeobox)/NPC-Oct6-ChIP-Seq(GSE35496)/Homer	WATGCAAATGAG	1e-28	-65.9	0	1609	0.0419	1156.6	0.0315
HOXB13(Homeobox)/ProstateTumor-HOXB13-ChIP-Seq(GSE56288)/Homer	TTTTATKRGG	1e-27	-63.43	0	3680	0.0958	2949.1	0.0802
FoxL2(Forkhead)/Ovary-FoxL2-ChIP-Seq(GSE60858)/Homer	WWTRTAAACAVG	1e-27	-63.42	0	2828	0.0736	2203.5	0.0599
NFY(CCAAT)/Promoter/Homer	RGCCAATSRG	1e-27	-63.4	0	3324	0.0866	2636.1	0.0717
FOXP1(Forkhead)/H9-FOXP1-ChIP-Seq(GSE31006)/Homer	NYYTGTTTACHN	1e-27	-63.32	0	1533	0.0399	1101	0.0299
NPAS2(bHLH)/Liver-NPAS2-ChIP-Seq(GSE39860)/Homer	KCCACGTGAC	1e-27	-63.07	0	4157	0.1082	3373.6	0.0917
Brn1(POU,Homeobox)/NPC-Brn1-ChIP-Seq(GSE35496)/Homer	TATGCWAATBAV	1e-25	-58.89	0	1234	0.0321	865.4	0.0235
Smad2(MAD)/ES-SMAD2-ChIP-Seq(GSE29422)/Homer	CTGTCTGG	1e-25	-58.32	0	6626	0.1725	5624.8	0.153
CEBP:AP1(bZIP)/ThioMac-CEBPb-ChIP-Seq(GSE21512)/Homer	DRTGTTGCAA	1e-25	-57.59	0	2737	0.0713	2147.8	0.0584
Hoxb4(Homeobox)/ES-Hoxb4-ChIP-Seq(GSE34014)/Homer	TGATTRATGGCY	1e-24	-56.52	0	906	0.0236	605.5	0.0165
Oct4(POU,Homeobox)/mES-Oct4-ChIP-Seq(GSE11431)/Homer	ATTTGCATAW	1e-23	-54.83	0	1682	0.0438	1250.7	0.034
Bapx1(Homeobox)/VertebralCol-Bapx1-ChIP-Seq(GSE36672)/Homer	TTRAGTGSYK	1e-23	-54.43	0	8008	0.2085	6916.8	0.1881
bHLHE40(bHLH)/HepG2-BHLHE40-ChIP-Seq(GSE31477)/Homer	KCACGTGMCN	1e-22	-52.67	0	1111	0.0289	780.1	0.0212
Hoxc9(Homeobox)/Ainv15-Hoxc9-ChIP-Seq(GSE21812)/Homer	GGCCATAAATCA	1e-22	-52.58	0	1969	0.0513	1502.4	0.0409
Tbx20(T-box)/Heart-Tbx20-ChIP-Seq(GSE29636)/Homer	GGTGYTGACAGS	1e-22	-52.25	0	1040	0.0271	723.3	0.0197
MafF(bZIP)/HepG2-MafF-ChIP-Seq(GSE31477)/Homer	HWWGTCAGCAWWTTT	1e-21	-50.53	0	998	0.026	693.1	0.0188
Sp1(Zf)/Promoter/Homer	GGCCCCGCCCCC	1e-21	-48.97	0	1208	0.0315	870.1	0.0237
AR-halfsite(NR)/LNCaP-AR-ChIP-Seq(GSE27824)/Homer	CCAGGAACAG	1e-20	-47.91	0	15847	0.4127	14306.8	0.389
Zic(Zf)/Cerebellum-ZIC1.2-ChIP-Seq(GSE60731)/Homer	CCTGCTGAGH	1e-20	-47.14	0	4046	0.1054	3356.1	0.0913
NFAT(RHD)/Jurkat-NFATC1-ChIP-Seq(Jolma_et_al.)/Homer	ATTTTCCATT	1e-20	-46.19	0	3233	0.0842	2635.8	0.0717
Gata2(Zf)/K562-GATA2-ChIP-Seq(GSE18829)/Homer	BBCTTATCTS	1e-19	-45.96	0	2427	0.0632	1925.3	0.0524
Nkx2.5(Homeobox)/HL1-Nkx2.5.biotin-ChIP-Seq(GSE21529)/Homer	RRSCACTYAA	1e-19	-45.72	0	8523	0.2219	7457.9	0.2028
Egr1(Zf)/K562-Egr1-ChIP-Seq(GSE32465)/Homer	TGCGTGGGYG	1e-19	-45.45	0	2461	0.0641	1957.9	0.0532
FOXA1(Forkhead)/LNCAP-FOXA1-ChIP-Seq(GSE27824)/Homer	WAAGTAAACA	1e-19	-45.44	0	3944	0.1027	3274.4	0.089
Gata1(Zf)/K562-GATA1-ChIP-Seq(GSE18829)/Homer	SAGATAAGRV	1e-19	-44.69	0	2178	0.0567	1713.8	0.0466
Sox10(HMG)/SciaticNerve-Sox3-ChIP-Seq(GSE35132)/Homer	CCWTTGTYYB	1e-19	-44.18	0	6035	0.1572	5178.7	0.1408
RUNX1(Runt)/Jurkat-RUNX1-ChIP-Seq(GSE29180)/Homer	AAACCACARM	1e-18	-42.82	0	3874	0.1009	3226.1	0.0877
CEBP(bZIP)/ThioMac-CEBPb-ChIP-Seq(GSE21512)/Homer	ATTGCGCAAC	1e-18	-41.66	0	2153	0.0561	1704.3	0.0463
PBX1(Homeobox)/MCF7-PBX1-ChIP-Seq(GSE28007)/Homer	GSCTGTCACTCA	1e-17	-41.33	0	485	0.0126	304.1	0.0083
CHR(?)/Hela-CellCycle-Expression/Homer	SRGTTTCAAA	1e-17	-41.28	0	2150	0.056	1703.4	0.0463
Smad4(MAD)/ESC-SMAD4-ChIP-Seq(GSE29422)/Homer	VBSYGTCTGG	1e-17	-39.99	0	6614	0.1722	5740.3	0.1561
Foxa2(Forkhead)/Liver-Foxa2-ChIP-Seq(GSE25694)/Homer	CYTGTTTACWYW	1e-15	-36.71	0	2762	0.0719	2265.3	0.0616
IRF4(IRF)/GM12878-IRF4-ChIP-Seq(GSE32465)/Homer	ACTGAAACCA	1e-15	-36.21	0	1480	0.0385	1142.1	0.0311
NF-E2(bZIP)/K562-NFE2-ChIP-Seq(GSE31477)/Homer	GATGACTCAGCA	1e-15	-36.13	0	291	0.0076	166.4	0.0045
Bach1(bZIP)/K562-Bach1-ChIP-Seq(GSE31477)/Homer	AWWNTGCTGAGTCAT	1e-15	-36.04	0	273	0.0071	154	0.0042
GATA:SCL(Zf,bHLH)/Ter119-SCL-ChIP-Seq(GSE18720)/Homer	CRGCTGBNGNSNNSAGATAA	1e-15	-35.54	0	561	0.0146	375	0.0102
Nrf2(bZIP)/Lymphoblast-Nrf2-ChIP-Seq(GSE37589)/Homer	HTGCTGAGTCAT	1e-14	-34.49	0	266	0.0069	151	0.0041
Klf9(Zf)/GBM-Klf9-ChIP-Seq(GSE62211)/Homer	GCCACRCCCACY	1e-14	-34.41	0	1599	0.0416	1252.1	0.034
Tcfcp2l1(CP2)/mES-Tcfcp2l1-ChIP-Seq(GSE11431)/Homer	NRAACCRGTTYRAACCRGYT	1e-14	-34.02	0	796	0.0207	570.4	0.0155
RUNX-AML(Runt)/CD4+-PolII-ChIP-Seq(Barski_et_al.)/Homer	GCTGTGGTTW	1e-14	-33.53	0	2662	0.0693	2193.5	0.0596
ZNF416(Zf)/HEK293-ZNF416.GFP-ChIP-Seq(GSE58341)/Homer	WDNCTGGGCA	1e-14	-32.3	0	5789	0.1507	5043	0.1371
Elk4(ETS)/Hela-Elk4-ChIP-Seq(GSE31477)/Homer	NRYTTCCGGY	1e-13	-31.37	0	2040	0.0531	1652.2	0.0449
Pbx3(Homeobox)/GM12878-PBX3-ChIP-Seq(GSE32465)/Homer	SCTGTCAMTCAN	1e-13	-31.08	0	1211	0.0315	930.9	0.0253
CArG(MADS)/PUER-Srf-ChIP-Seq(Sullivan_et_al.)/Homer	CCATATATGGNM	1e-13	-30.77	0	1053	0.0274	796.5	0.0217
RUNX(Runt)/HPC7-Runx1-ChIP-Seq(GSE22178)/Homer	SAAACCACAG	1e-13	-30.17	0	2585	0.0673	2143.5	0.0583
PR(NR)/T47D-PR-ChIP-Seq(GSE31130)/Homer	VAGRACAKNCTGTBC	1e-13	-29.97	0	8205	0.2137	7301.8	0.1986
Egr2(Zf)/Thymocytes-Egr2-ChIP-Seq(GSE34254)/Homer	NGCGTGGGCGGR	1e-12	-29.81	0	627	0.0163	442.4	0.012
Pit1+1bp(Homeobox)/GCrat-Pit1-ChIP-Seq(GSE58009)/Homer	ATGCATAATTCA	1e-12	-28.95	0	1042	0.0271	793.9	0.0216
ETS:E-box(ETS,bHLH)/HPC7-Scl-ChIP-Seq(GSE22178)/Homer	AGGAARCAGCTG	1e-12	-28.28	0	441	0.0115	295.3	0.008
Pknox1(Homeobox)/ES-Prep1-ChIP-Seq(GSE63282)/Homer	SCTGTCAVTCAV	1e-11	-26.76	0	1121	0.0292	869.6	0.0236
ZNF467(Zf)/HEK293-ZNF467.GFP-ChIP-Seq(GSE58341)/Homer	TGGGGAAGGGCM	1e-11	-26.6	0	3203	0.0834	2722.7	0.074
Fli1(ETS)/CD8-FLI-ChIP-Seq(GSE20898)/Homer	NRYTTCCGGH	1e-11	-25.77	0	4217	0.1098	3652.6	0.0993
HOXD13(Homeobox)/Chicken-Hoxd13-ChIP-Seq(GSE38910)/Homer	NCYAATAAAA	1e-10	-24.86	0	3347	0.0872	2865.5	0.0779
GATA3(Zf),DR4/iTreg-Gata3-ChIP-Seq(GSE20898)/Homer	AGATGKDGAGATAAG	1e-10	-24.5	0	339	0.0088	222.6	0.0061
GATA3(Zf),DR8/iTreg-Gata3-ChIP-Seq(GSE20898)/Homer	AGATSTNDNNDSAGATAASN	1e-10	-24.35	0	317	0.0083	206	0.0056
Chop(bZIP)/MEF-Chop-ChIP-Seq(GSE35681)/Homer	ATTGCATCAT	1e-10	-23.68	0	768	0.02	578.7	0.0157
Fox:Ebox(Forkhead,bHLH)/Panc1-Foxa2-ChIP-Seq(GSE47459)/Homer	NNNVCTGWGYAAACASN	1e-10	-23.57	0	3777	0.0984	3267.3	0.0888
GFY(?)/Promoter/Homer	ACTACAATTCCC	1e-10	-23.37	0	280	0.0073	178.9	0.0049
ZNF189(Zf)/HEK293-ZNF189.GFP-ChIP-Seq(GSE58341)/Homer	TGGAACAGMA	1e-10	-23.1	0	2918	0.076	2488.1	0.0677
Sox4(HMG)/proB-Sox4-ChIP-Seq(GSE50066)/Homer	YCTTTGTTCC	1e-10	-23.08	0	2995	0.078	2559	0.0696
FOXA1(Forkhead)/MCF7-FOXA1-ChIP-Seq(GSE26831)/Homer	WAAGTAAACA	1e-09	-22.66	0	3128	0.0815	2682.5	0.0729
MafK(bZIP)/C2C12-MafK-ChIP-Seq(GSE36030)/Homer	GCTGASTCAGCA	1e-09	-22.57	0	964	0.0251	750.8	0.0204
PAX3:FKHR-fusion(Paired,Homeobox)/Rh4-PAX3:FKHR-ChIP-Seq(GSE19063)/Homer	ACCRTGACTAATTNN	1e-09	-22.13	0	710	0.0185	534.6	0.0145
E2F6(E2F)/Hela-E2F6-ChIP-Seq(GSE31477)/Homer	GGCGGGAARN	1e-09	-21.76	0	1562	0.0407	1278.8	0.0348
PAX5(Paired,Homeobox),condensed/GM12878-PAX5-ChIP-Seq(GSE32465)/Homer	GTCACGCTCSCTGM	1e-09	-21.57	0	402	0.0105	279.7	0.0076
Sox6(HMG)/Myotubes-Sox6-ChIP-Seq(GSE32627)/Homer	CCATTGTTNY	1e-09	-20.74	0	5434	0.1415	4819.7	0.1311
Nkx2.2(Homeobox)/NPC-Nkx2.2-ChIP-Seq(GSE61673)/Homer	BTBRAGTGSN	1e-08	-20.57	0	7380	0.1922	6632.7	0.1804
Rbpj1(?)/Panc1-Rbpj1-ChIP-Seq(GSE47459)/Homer	HTTTCCCASG	1e-08	-20.53	0	5299	0.138	4696.3	0.1277
Elk1(ETS)/Hela-Elk1-ChIP-Seq(GSE31477)/Homer	HACTTCCGGY	1e-08	-20.51	0	1974	0.0514	1653.1	0.045
Tbox:Smad(T-box,MAD)/ESCd5-Smad2_3-ChIP-Seq(GSE29422)/Homer	AGGTGHCAGACA	1e-08	-20.46	0	750	0.0195	574	0.0156
Srebp2(bHLH)/HepG2-Srebp2-ChIP-Seq(GSE31477)/Homer	CGGTCACSCCAC	1e-07	-18.01	0	469	0.0122	344.2	0.0094
EWS:FLI1-fusion(ETS)/SK_N_MC-EWS:FLI1-ChIP-Seq(SRA014231)/Homer	VACAGGAAAT	1e-07	-17.44	0	2248	0.0585	1921.7	0.0523
ERE(NR),IR3/MCF7-ERa-ChIP-Seq(Unpublished)/Homer	VAGGTCACNSTGACC	1e-07	-17.17	0	966	0.0252	775.5	0.0211
KLF5(Zf)/LoVo-KLF5-ChIP-Seq(GSE49402)/Homer	DGGGYGKGGC	1e-07	-16.73	0	4761	0.124	4237.8	0.1152
EWS:ERG-fusion(ETS)/CADO_ES1-EWS:ERG-ChIP-Seq(SRA014231)/Homer	ATTTCCTGTN	1e-07	-16.21	0	2553	0.0665	2208.7	0.0601
FOXM1(Forkhead)/MCF7-FOXM1-ChIP-Seq(GSE72977)/Homer	TRTTTACTTW	1e-06	-16	0	3244	0.0845	2843.3	0.0773
GATA(Zf),IR3/iTreg-Gata3-ChIP-Seq(GSE20898)/Homer	NNNNNBAGATAWYATCTVHN	1e-06	-15.5	0	529	0.0138	403.2	0.011
Nkx3.1(Homeobox)/LNCaP-Nkx3.1-ChIP-Seq(GSE28264)/Homer	AAGCACTTAA	1e-06	-15.47	0	8485	0.221	7734.3	0.2103
GFY-Staf(?,Zf)/Promoter/Homer	RACTACAATTCCCAGAAKGC	1e-06	-15.26	0	200	0.0052	131.3	0.0036
ETV1(ETS)/GIST48-ETV1-ChIP-Seq(GSE22441)/Homer	AACCGGAAGT	1e-06	-15.13	0	5071	0.1321	4543.9	0.1236
PGR(NR)/EndoStromal-PGR-ChIP-Seq(GSE69539)/Homer	AAGAACATWHTGTTC	1e-06	-14.91	0	729	0.019	578.3	0.0157
LXRE(NR),DR4/RAW-LXRb.biotin-ChIP-Seq(GSE21512)/Homer	RGGTTACTANAGGTCA	1e-06	-14.82	0	214	0.0056	143.4	0.0039
ZNF264(Zf)/HEK293-ZNF264.GFP-ChIP-Seq(GSE58341)/Homer	RGGGCACTAACY	1e-06	-14.58	0	2409	0.0627	2090.1	0.0568
E2F4(E2F)/K562-E2F4-ChIP-Seq(GSE31477)/Homer	GGCGGGAAAH	1e-06	-14.21	0	1285	0.0335	1074.6	0.0292
Brachyury(T-box)/Mesoendoderm-Brachyury-ChIP-exo(GSE54963)/Homer	ANTTMRCASBNNNGTGYKAAN	1e-06	-14.12	0	968	0.0252	792.5	0.0215
SPDEF(ETS)/VCaP-SPDEF-ChIP-Seq(SRA014231)/Homer	ASWTCCTGBT	1e-06	-13.99	0	3950	0.1029	3515.5	0.0956
Nur77(NR)/K562-NR4A1-ChIP-Seq(GSE31363)/Homer	TGACCTTTNCNT	1e-05	-12.82	0	575	0.015	453.1	0.0123
Reverb(NR),DR2/RAW-Reverba.biotin-ChIP-Seq(GSE45914)/Homer	GTRGGTCASTGGGTCA	1e-05	-12.56	0	508	0.0132	397	0.0108
HOXA2(Homeobox)/mES-Hoxa2-ChIP-Seq(Donaldson_et_al.)/Homer	GYCATCMATCAT	1e-05	-12.52	0	357	0.0093	267.9	0.0073
PAX6(Paired,Homeobox)/Forebrain-Pax6-ChIP-Seq(GSE66961)/Homer	NGTGTTCAVTSAAGCGKAAA	1e-05	-12.19	0	319	0.0083	236.4	0.0064
NFkB-p50,p52(RHD)/Monocyte-p50-ChIP-Chip(Schreiber_et_al.)/Homer	GGGGGAATCCCC	1e-05	-12.01	0	329	0.0086	245.8	0.0067
GRHL2(CP2)/HBE-GRHL2-ChIP-Seq(GSE46194)/Homer	AAACYKGTTWDACMRGTTTB	1e-05	-11.72	0	1318	0.0343	1120.9	0.0305
Sox3(HMG)/NPC-Sox3-ChIP-Seq(GSE33059)/Homer	CCWTTGTY	1e-05	-11.59	0	6055	0.1577	5509.6	0.1498
ZNF143|STAF(Zf)/CUTLL-ZNF143-ChIP-Seq(GSE29600)/Homer	ATTTCCCAGVAKSCY	1e-05	-11.54	0	1331	0.0347	1134	0.0308
PRDM1(Zf)/Hela-PRDM1-ChIP-Seq(GSE31477)/Homer	ACTTTCACTTTC	0.0001	-11.47	0	1584	0.0412	1363.8	0.0371
NRF(NRF)/Promoter/Homer	STGCGCATGCGC	0.0001	-11.21	0	641	0.0167	518.6	0.0141
ERG(ETS)/VCaP-ERG-ChIP-Seq(GSE14097)/Homer	ACAGGAAGTG	0.0001	-10.86	0	5990	0.156	5459.2	0.1485
RUNX2(Runt)/PCa-RUNX2-ChIP-Seq(GSE33889)/Homer	NWAACCACADNN	0.0001	-10.77	0	2875	0.0749	2555.2	0.0695
ZSCAN22(Zf)/HEK293-ZSCAN22.GFP-ChIP-Seq(GSE58341)/Homer	SMCAGTCWGAKGGAGGAGGC	0.0001	-10.65	0	280	0.0073	208.5	0.0057
Esrrb(NR)/mES-Esrrb-ChIP-Seq(GSE11431)/Homer	KTGACCTTGA	0.0001	-10.24	0.0001	2095	0.0546	1841.5	0.0501
Six1(Homeobox)/Myoblast-Six1-ChIP-Chip(GSE20150)/Homer	GKVTCADRTTWC	0.0001	-10.15	0.0001	806	0.021	670.1	0.0182
ZNF317(Zf)/HEK293-ZNF317.GFP-ChIP-Seq(GSE58341)/Homer	GTCWGCTGTYYCTCT	0.0001	-10.02	0.0001	334	0.0087	256.4	0.007
Etv2(ETS)/ES-ER71-ChIP-Seq(GSE59402)/Homer(0.967)	NNAYTTCCTGHN	0.0001	-9.861	0.0001	3465	0.0902	3113.4	0.0847
ARE(NR)/LNCAP-AR-ChIP-Seq(GSE27824)/Homer	RGRACASNSTGTYCYB	0.0001	-9.757	0.0001	886	0.0231	744.4	0.0202
Znf263(Zf)/K562-Znf263-ChIP-Seq(GSE31477)/Homer	CVGTSCTCCC	0.0001	-9.684	0.0001	7185	0.1871	6602.9	0.1796
Sox2(HMG)/mES-Sox2-ChIP-Seq(GSE11431)/Homer	BCCATTGTTC	0.0001	-9.461	0.0001	2914	0.0759	2606.7	0.0709
NRF1(NRF)/MCF7-NRF1-ChIP-Seq(Unpublished)/Homer	CTGCGCATGCGC	0.0001	-9.407	0.0001	514	0.0134	415.7	0.0113
Hnf1(Homeobox)/Liver-Foxa2-Chip-Seq(GSE25694)/Homer	GGTTAAWCATTAA	0.001	-9.19	0.0002	364	0.0095	285.2	0.0078
Stat3+il21(Stat)/CD4-Stat3-ChIP-Seq(GSE19198)/Homer	SVYTTCCNGGAARB	0.001	-9.184	0.0002	2481	0.0646	2208.3	0.0601
Arnt:Ahr(bHLH)/MCF7-Arnt-ChIP-Seq(Lo_et_al.)/Homer	TBGCACGCAA	0.001	-9.159	0.0002	2182	0.0568	1932.3	0.0525
Nkx2.1(Homeobox)/LungAC-Nkx2.1-ChIP-Seq(GSE43252)/Homer	RSCACTYRAG	0.001	-8.836	0.0002	10443	0.2719	9699.1	0.2638
NFkB-p65(RHD)/GM12787-p65-ChIP-Seq(GSE19485)/Homer	WGGGGATTTCCC	0.001	-8.639	0.0003	1583	0.0412	1386.8	0.0377
OCT:OCT(POU,Homeobox,IR1)/NPC-Brn2-ChIP-Seq(GSE35496)/Homer	ATGAATWATTCATGA	0.001	-8.543	0.0003	63	0.0016	37.6	0.001
Oct2(POU,Homeobox)/Bcell-Oct2-ChIP-Seq(GSE21512)/Homer	ATATGCAAAT	0.001	-7.884	0.0006	882	0.023	753.6	0.0205
GRE(NR),IR3/RAW264.7-GRE-ChIP-Seq(Unpublished)/Homer	VAGRACAKWCTGTYC	0.001	-7.815	0.0006	753	0.0196	637.3	0.0173
Srebp1a(bHLH)/HepG2-Srebp1a-ChIP-Seq(GSE31477)/Homer	RTCACSCCAY	0.001	-7.469	0.0009	656	0.0171	552.2	0.015
IRF:BATF(IRF:bZIP)/pDC-Irf8-ChIP-Seq(GSE66899)/Homer	CTTTCANTATGACTV	0.001	-7.361	0.001	323	0.0084	257.2	0.007
GRE(NR),IR3/A549-GR-ChIP-Seq(GSE32465)/Homer	NRGVACABNVTGTYCY	0.001	-7.163	0.0012	457	0.0119	376.9	0.0103
Pax8(Paired,Homeobox)/Thyroid-Pax8-ChIP-Seq(GSE26938)/Homer	GTCATGCHTGRCTGS	0.001	-6.993	0.0014	1333	0.0347	1172.9	0.0319
Brn2(POU,Homeobox)/NPC-Brn2-ChIP-Seq(GSE35496)/Homer	ATGAATATTC	0.001	-6.978	0.0014	289	0.0075	229.5	0.0062
Pax7(Paired,Homeobox)/Myoblast-Pax7-ChIP-Seq(GSE25064)/Homer	TAATCAATTA	0.01	-6.392	0.0025	318	0.0083	257.2	0.007
FXR(NR),IR1/Liver-FXR-ChIP-Seq(Chong_et_al.)/Homer	AGGTCANTGACCTB	0.01	-6.315	0.0027	1393	0.0363	1234.8	0.0336
NFAT:AP1(RHD,bZIP)/Jurkat-NFATC1-ChIP-Seq(Jolma_et_al.)/Homer	SARTGGAAAAWRTGAGTCAB	0.01	-6.117	0.0033	475	0.0124	398.9	0.0108
NF1:FOXA1(CTF,Forkhead)/LNCAP-FOXA1-ChIP-Seq(GSE27824)/Homer	WNTGTTTRYTTTGGCA	0.01	-6.11	0.0033	174	0.0045	133.3	0.0036
Tcf4(HMG)/Hct116-Tcf4-ChIP-Seq(SRA012054)/Homer	ASATCAAAGGVA	0.01	-5.878	0.0041	1428	0.0372	1271.9	0.0346
Stat3(Stat)/mES-Stat3-ChIP-Seq(GSE11431)/Homer	CTTCCGGGAA	0.01	-5.738	0.0047	1680	0.0437	1506.6	0.041
IRF1(IRF)/PBMC-IRF1-ChIP-Seq(GSE43036)/Homer	GAAAGTGAAAGT	0.01	-5.6	0.0054	362	0.0094	300.6	0.0082
E2F1(E2F)/Hela-E2F1-ChIP-Seq(GSE22478)/Homer	CWGGCGGGAA	0.01	-5.539	0.0057	606	0.0158	520.4	0.0142
GATA(Zf),IR4/iTreg-Gata3-ChIP-Seq(GSE20898)/Homer	NAGATWNBNATCTNN	0.01	-5.407	0.0064	282	0.0073	230.8	0.0063
STAT4(Stat)/CD4-Stat4-ChIP-Seq(GSE22104)/Homer	NYTTCCWGGAAR	0.01	-5.26	0.0074	3180	0.0828	2914.6	0.0793
PU.1:IRF8(ETS:IRF)/pDC-Irf8-ChIP-Seq(GSE66899)/Homer	GGAAGTGAAAST	0.01	-5.056	0.0091	515	0.0134	441.5	0.012
PAX5(Paired,Homeobox)/GM12878-PAX5-ChIP-Seq(GSE32465)/Homer	GCAGCCAAGCRTGACH	0.01	-5.036	0.0092	1466	0.0382	1316.1	0.0358
ETS(ETS)/Promoter/Homer	AACCGGAAGT	0.01	-4.903	0.0105	1081	0.0281	961.2	0.0261
Ets1-distal(ETS)/CD4+-PolII-ChIP-Seq(Barski_et_al.)/Homer	MACAGGAAGT	0.01	-4.687	0.0129	1139	0.0297	1017.4	0.0277
E2F(E2F)/Hela-CellCycle-Expression/Homer	TTSGCGCGAAAA	0.01	-4.66	0.0132	147	0.0038	115.4	0.0031
HIF-1a(bHLH)/MCF7-HIF1a-ChIP-Seq(GSE28352)/Homer	TACGTGCV	0.1	-4.568	0.0145	707	0.0184	620.2	0.0169
IRF2(IRF)/Erythroblas-IRF2-ChIP-Seq(GSE36985)/Homer	GAAASYGAAASY	0.1	-4.369	0.0176	296	0.0077	248.3	0.0068
ELF1(ETS)/Jurkat-ELF1-ChIP-Seq(SRA014231)/Homer	AVCCGGAAGT	0.1	-4.271	0.0193	1717	0.0447	1560.4	0.0424
Oct4:Sox17(POU,Homeobox,HMG)/F9-Sox17-ChIP-Seq(GSE44553)/Homer	CCATTGTATGCAAAT	0.1	-4.161	0.0214	412	0.0107	354.4	0.0096
Sox15(HMG)/CPA-Sox15-ChIP-Seq(GSE62909)/Homer	RAACAATGGN	0.1	-3.984	0.0255	3409	0.0888	3154.5	0.0858
bZIP:IRF(bZIP,IRF)/Th17-BatF-ChIP-Seq(GSE39756)/Homer	NAGTTTCABTHTGACTNW	0.1	-3.874	0.0283	1121	0.0292	1010.4	0.0275
Zfp809(Zf)/ES-Zfp809-ChIP-Seq(GSE70799)/Homer	GGGGCTYGKCTGGGA	0.1	-3.688	0.034	739	0.0192	658.1	0.0179
CEBP:CEBP(bZIP)/MEF-Chop-ChIP-Seq(GSE35681)/Homer	NTNATGCAAYMNNHTGMAAY	0.1	-3.528	0.0397	398	0.0104	346.3	0.0094
GABPA(ETS)/Jurkat-GABPa-ChIP-Seq(GSE17954)/Homer	RACCGGAAGT	0.1	-3.263	0.0515	3198	0.0833	2971.2	0.0808
Cdx2(Homeobox)/mES-Cdx2-ChIP-Seq(GSE14586)/Homer	GYMATAAAAH	0.1	-3.197	0.0548	2002	0.0521	1845.4	0.0502
Klf4(Zf)/mES-Klf4-ChIP-Seq(GSE11431)/Homer	GCCACACCCA	0.1	-3.169	0.0561	1328	0.0346	1213.3	0.033
ETS1(ETS)/Jurkat-ETS1-ChIP-Seq(GSE17954)/Homer	ACAGGAAGTG	0.1	-3.079	0.0611	3684	0.0959	3435.4	0.0934
PU.1-IRF(ETS:IRF)/Bcell-PU.1-ChIP-Seq(GSE21512)/Homer	MGGAAGTGAAAC	0.1	-3.052	0.0626	4016	0.1046	3750.9	0.102
ZNF415(Zf)/HEK293-ZNF415.GFP-ChIP-Seq(GSE58341)/Homer	GRTGMTRGAGCC	0.1	-2.805	0.0797	2207	0.0575	2046.7	0.0557
Tcf3(HMG)/mES-Tcf3-ChIP-Seq(GSE11724)/Homer	ASWTCAAAGG	0.1	-2.743	0.0845	826	0.0215	750.4	0.0204
STAT6(Stat)/Macrophage-Stat6-ChIP-Seq(GSE38377)/Homer	TTCCKNAGAA	0.1	-2.74	0.0845	1593	0.0415	1469.5	0.04
ISRE(IRF)/ThioMac-LPS-Expression(GSE23622)/Homer	AGTTTCASTTTC	0.1	-2.436	0.1139	161	0.0042	138.3	0.0038
REST-NRSF(Zf)/Jurkat-NRSF-ChIP-Seq/Homer	GGMGCTGTCCATGGTGCTGA	0.1	-2.402	0.1174	30	0.0008	22.8	0.0006
Bcl6(Zf)/Liver-Bcl6-ChIP-Seq(GSE31578)/Homer	NNNCTTTCCAGGAAA	0.1	-2.366	0.1212	4394	0.1144	4129.5	0.1123
NFkB-p65-Rel(RHD)/ThioMac-LPS-Expression(GSE23622)/Homer	GGAAATTCCC	1	-2.255	0.1348	174	0.0045	151.6	0.0041
OCT4-SOX2-TCF-NANOG(POU,Homeobox,HMG)/mES-Oct4-ChIP-Seq(GSE11431)/Homer	ATTTGCATAACAATG	1	-2.097	0.1574	518	0.0135	471.8	0.0128
STAT6(Stat)/CD4-Stat6-ChIP-Seq(GSE22104)/Homer	ABTTCYYRRGAA	1	-2.019	0.1695	1517	0.0395	1412.9	0.0384
HIF-1b(HLH)/T47D-HIF1b-ChIP-Seq(GSE59937)/Homer	RTACGTGC	1	-1.906	0.1889	3323	0.0865	3127.4	0.085
Pit1(Homeobox)/GCrat-Pit1-ChIP-Seq(GSE58009)/Homer	ATGMATATDC	1	-1.902	0.1889	2967	0.0773	2789.7	0.0759
ZNF382(Zf)/HEK293-ZNF382.GFP-ChIP-Seq(GSE58341)/Homer	GNCTGTASTRNTGBCTCHTT	1	-1.861	0.196	101	0.0026	87.4	0.0024
TEAD4(TEA)/Tropoblast-Tead4-ChIP-Seq(GSE37350)/Homer	CCWGGAATGY	1	-1.667	0.2371	2801	0.0729	2639.2	0.0718
PRDM14(Zf)/H1-PRDM14-ChIP-Seq(GSE22767)/Homer	RGGTCTCTAACY	1	-1.585	0.2564	997	0.026	931	0.0253
p53(p53)/mES-cMyc-ChIP-Seq(GSE11431)/Homer	ACATGCCCGGGCAT	1	-1.53	0.2699	55	0.0014	47.6	0.0013
ZNF519(Zf)/HEK293-ZNF519.GFP-ChIP-Seq(GSE58341)/Homer	GAGSCCGAGC	1	-1.49	0.2798	813	0.0212	758	0.0206
ZNF675(Zf)/HEK293-ZNF675.GFP-ChIP-Seq(GSE58341)/Homer	ARGAGGMCAAAATGW	1	-1.339	0.3242	430	0.0112	399.8	0.0109
p63(p53)/Keratinocyte-p63-ChIP-Seq(GSE17611)/Homer	NNDRCATGYCYNRRCATGYH	1	-1.337	0.3242	1203	0.0313	1131.6	0.0308
ZNF136(Zf)/HEK293-ZNF136.GFP-ChIP-Seq(GSE58341)/Homer	YTKGATAHAGTATTCTWGGTNGGCA	1	-1.336	0.3242	244	0.0064	224.6	0.0061
RAR:RXR(NR),DR5/ES-RAR-ChIP-Seq(GSE56893)/Homer	RGGTCADNNAGAGGTCAV	1	-1.145	0.3891	100	0.0026	91.8	0.0025
Eomes(T-box)/H9-Eomes-ChIP-Seq(GSE26097)/Homer	ATTAACACCT	1	-1.059	0.4221	7208	0.1877	6873.7	0.1869
TEAD2(TEA)/Py2T-Tead2-ChIP-Seq(GSE55709)/Homer	CCWGGAATGY	1	-1.014	0.44	1636	0.0426	1554	0.0423
ZNF669(Zf)/HEK293-ZNF669.GFP-ChIP-Seq(GSE58341)/Homer	GARTGGTCATCGCCC	1	-0.8257	0.5292	202	0.0053	191	0.0052
EBNA1(EBV-virus)/Raji-EBNA1-ChIP-Seq(GSE30709)/Homer	GGYAGCAYDTGCTDCCCNNN	1	-0.7079	0.5931	60	0.0016	57.3	0.0016
EBF(EBF)/proBcell-EBF-ChIP-Seq(GSE21978)/Homer	DGTCCCYRGGGA	1	-0.698	0.5967	696	0.0181	666.6	0.0181
ZNF322(Zf)/HEK293-ZNF322.GFP-ChIP-Seq(GSE58341)/Homer	GAGCCTGGTACTGWGCCTGR	1	-0.606	0.6517	1090	0.0284	1048	0.0285
YY1(Zf)/Promoter/Homer	CAAGATGGCGGC	1	-0.5116	0.7136	247	0.0064	240.7	0.0065
TEAD(TEA)/Fibroblast-PU.1-ChIP-Seq(Unpublished)/Homer	YCWGGAATGY	1	-0.4924	0.7248	2066	0.0538	1990.8	0.0541
STAT1(Stat)/HelaS3-STAT1-ChIP-Seq(GSE12782)/Homer	NATTTCCNGGAAAT	1	-0.4895	0.7248	812	0.0211	785.6	0.0214
ZFP3(Zf)/HEK293-ZFP3.GFP-ChIP-Seq(GSE58341)/Homer	GGGTTTTGAAGGATGARTAGGAGTT	1	-0.4822	0.7268	2	0.0001	2.5	0.0001
TCFL2(HMG)/K562-TCF7L2-ChIP-Seq(GSE29196)/Homer	ACWTCAAAGG	1	-0.4178	0.7722	226	0.0059	222.3	0.006
ZNF41(Zf)/HEK293-ZNF41.GFP-ChIP-Seq(GSE58341)/Homer	CCTCATGGTGYCYTWYTCCCTTGTG	1	-0.3671	0.8095	54	0.0014	56	0.0015
OCT:OCT(POU,Homeobox)/NPC-Brn1-ChIP-Seq(GSE35496)/Homer	ATGAATATTCATGAG	1	-0.2833	0.877	24	0.0006	26	0.0007
SpiB(ETS)/OCILY3-SPIB-ChIP-Seq(GSE56857)/Homer	AAAGRGGAAGTG	1	-0.2814	0.877	614	0.016	604.3	0.0164
HRE(HSF)/HepG2-HSF1-ChIP-Seq(GSE31477)/Homer	BSTTCTRGAABVTTCYAGAA	1	-0.228	0.9201	471	0.0123	468.5	0.0127
KLF10(Zf)/HEK293-KLF10.GFP-ChIP-Seq(GSE58341)/Homer	GGGGGTGTGTCC	1	-0.2032	0.9399	1808	0.0471	1767.9	0.0481
E2F7(E2F)/Hela-E2F7-ChIP-Seq(GSE32673)/Homer	VDTTTCCCGCCA	1	-0.1942	0.9449	273	0.0071	276.6	0.0075
E2A(bHLH),near_PU.1/Bcell-PU.1-ChIP-Seq(GSE21512)/Homer	NVCACCTGBN	1	-0.1644	0.97	5184	0.135	5030.7	0.1368
T1ISRE(IRF)/ThioMac-Ifnb-Expression/Homer	ACTTTCGTTTCT	1	-0.1509	0.9797	23	0.0006	27.5	0.0007
ZNF16(Zf)/HEK293-ZNF16.GFP-ChIP-Seq(GSE58341)/Homer	MACCTTCYATGGCTCCCTAKTGCCY	1	-0.1363	0.9906	19	0.0005	23.9	0.0006
VDR(NR),DR3/GM10855-VDR+vitD-ChIP-Seq(GSE22484)/Homer	ARAGGTCANWGAGTTCANNN	1	-0.1332	0.9906	572	0.0149	574.9	0.0156
FOXA1:AR(Forkhead,NR)/LNCAP-AR-ChIP-Seq(GSE27824)/Homer	AGTAAACAAAAAAGAACAND	1	-0.0965	1	117	0.003	126.3	0.0034
p53(p53)/Saos-p53-ChIP-Seq(GSE15780)/Homer	RRCATGYCYRGRCATGYYYN	1	-0.06398	1	244	0.0064	257.5	0.007
p53(p53)/Saos-p53-ChIP-Seq/Homer	RRCATGYCYRGRCATGYYYN	1	-0.06398	1	244	0.0064	257.5	0.007
HIF2a(bHLH)/785_O-HIF2a-ChIP-Seq(GSE34871)/Homer	GCACGTACCC	1	-0.04575	1	874	0.0228	885.4	0.0241
PU.1(ETS)/ThioMac-PU.1-ChIP-Seq(GSE21512)/Homer	AGAGGAAGTG	1	-0.02263	1	1403	0.0365	1415.4	0.0385
Nr5a2(NR)/Pancreas-LRH1-ChIP-Seq(GSE34295)/Homer	BTCAAGGTCA	1	-0.02033	1	2156	0.0561	2154.6	0.0586
EKLF(Zf)/Erythrocyte-Klf1-ChIP-Seq(GSE20478)/Homer	NWGGGTGTGGCY	1	-0.01248	1	623	0.0162	651.1	0.0177
RXR(NR),DR1/3T3L1-RXR-ChIP-Seq(GSE13511)/Homer	TAGGGCAAAGGTCA	1	-0.006232	1	3689	0.0961	3672.1	0.0999
GFX(?)/Promoter/Homer	ATTCTCGCGAGA	1	-0.003691	1	11	0.0003	21.5	0.0006
HNF4a(NR),DR1/HepG2-HNF4a-ChIP-Seq(GSE25021)/Homer	CARRGKBCAAAGTYCA	1	-0.003548	1	1413	0.0368	1450.3	0.0394
TR4(NR),DR1/Hela-TR4-ChIP-Seq(GSE24685)/Homer	GAGGTCAAAGGTCA	1	-0.003545	1	250	0.0065	282.5	0.0077
ZNF692(Zf)/HEK293-ZNF692.GFP-ChIP-Seq(GSE58341)/Homer	GTGGGCCCCA	1	-0.002902	1	335	0.0087	371.2	0.0101
ZBTB33(Zf)/GM12878-ZBTB33-ChIP-Seq(GSE32465)/Homer	GGVTCTCGCGAGAAC	1	-0.002889	1	68	0.0018	89.3	0.0024
Pax7(Paired,Homeobox),longest/Myoblast-Pax7-ChIP-Seq(GSE25064)/Homer	NTAATTDGCYAATTANNWWD	1	-0.002645	1	44	0.0011	62.6	0.0017
EBF1(EBF)/Near-E2A-ChIP-Seq(GSE21512)/Homer	GTCCCCWGGGGA	1	-0.002574	1	3600	0.0937	3602.6	0.098
AP-2alpha(AP2)/Hela-AP2alpha-ChIP-Seq(GSE31477)/Homer	ATGCCCTGAGGC	1	-0.002183	1	2706	0.0705	2730.3	0.0742
AP-2gamma(AP2)/MCF7-TFAP2C-ChIP-Seq(GSE21234)/Homer	SCCTSAGGSCAW	1	-0.002134	1	3659	0.0953	3663.9	0.0996
ZNF528(Zf)/HEK293-ZNF528.GFP-ChIP-Seq(GSE58341)/Homer	AGAAATGACTTCCCT	1	-0.002056	1	14	0.0004	26.8	0.0007
RARg(NR)/ES-RARg-ChIP-Seq(GSE30538)/Homer	AGGTCAAGGTCA	1	-0.001852	1	65	0.0017	87.2	0.0024
ELF5(ETS)/T47D-ELF5-ChIP-Seq(GSE30407)/Homer	ACVAGGAAGT	1	-0.001494	1	2153	0.0561	2192.4	0.0596
PPARE(NR),DR1/3T3L1-Pparg-ChIP-Seq(GSE13511)/Homer	TGACCTTTGCCCCA	1	-0.001068	1	2977	0.0775	3007.7	0.0818
ETS:RUNX(ETS,Runt)/Jurkat-RUNX1-ChIP-Seq(GSE17954)/Homer	RCAGGATGTGGT	1	-0.001065	1	223	0.0058	260.4	0.0071
Nr5a2(NR)/mES-Nr5a2-ChIP-Seq(GSE19019)/Homer	BTCAAGGTCA	1	-0.000773	1	1515	0.0395	1569.1	0.0427
HNF6(Homeobox)/Liver-Hnf6-ChIP-Seq(ERP000394)/Homer	NTATYGATCH	1	-0.000453	1	1480	0.0385	1540.9	0.0419
DMRT1(DM)/Testis-DMRT1-ChIP-Seq(GSE64892)/Homer	TWGHWACAWTGTWDC	1	-0.000329	1	596	0.0155	654	0.0178
DMRT6(DM)/Testis-DMRT6-ChIP-Seq(GSE60440)/Homer	YDGHTACAWTGTADC	1	-0.000302	1	497	0.0129	552.7	0.015
STAT5(Stat)/mCD4+-Stat5-ChIP-Seq(GSE12346)/Homer	RTTTCTNAGAAA	1	-0.00017	1	890	0.0232	957.8	0.026
ZNF165(Zf)/WHIM12-ZNF165-ChIP-Seq(GSE65937)/Homer	AAGGKGRCGCAGGCA	1	-6.2e-05	1	412	0.0107	473.8	0.0129
RAR:RXR(NR),DR5/ES-RAR-ChIP-Seq(GSE56893)/Homer	AGGTCAAGGTCA	1	-5.3e-05	1	259	0.0067	312.7	0.0085
ZBTB12(Zf)/HEK293-ZBTB12.GFP-ChIP-Seq(GSE58341)/Homer	NGNTCTAGAACCNGV	1	-4.4e-05	1	1157	0.0301	1238.7	0.0337
Mouse_Recombination_Hotspot(Zf)/Testis-DMC1-ChIP-Seq(GSE24438)/Homer	ACTYKNATTCGTGNTACTTC	1	-2.5e-05	1	141	0.0037	186.8	0.0051
EHF(ETS)/LoVo-EHF-ChIP-Seq(GSE49402)/Homer	AVCAGGAAGT	1	-2e-06	1	4043	0.1053	4144.1	0.1127
GLI3(Zf)/Limb-GLI3-ChIP-Chip(GSE11077)/Homer	CGTGGGTGGTCC	1	0	1	258	0.0067	330.4	0.009
ZNF711(Zf)/SHSY5Y-ZNF711-ChIP-Seq(GSE20673)/Homer	AGGCCTAG	1	0	1	6382	0.1662	6467.4	0.1759
HRE(HSF)/Striatum-HSF1-ChIP-Seq(GSE38000)/Homer	TTCTAGAABNTTCTA	1	0	1	541	0.0141	668.4	0.0182
ZFX(Zf)/mES-Zfx-ChIP-Seq(GSE11431)/Homer	AGGCCTRG	1	0	1	4423	0.1152	4664.8	0.1269
Tbet(T-box)/CD8-Tbet-ChIP-Seq(GSE33802)/Homer	AGGTGTGAAM	1	0	1	2847	0.0741	3106.8	0.0845

## Sheet: knownResults_offBC
Supplemental Table S8. Known motifs enriched in enhancers of OFF bipolar cells.
Motif Name	Consensus	P-value	Log P-value	q-value (Benjamini)	# of Target Sequences with Motif(of 39620)	% of Target Sequences with Motif	# of Background Sequences with Motif(of 38176)	% of Background Sequences with Motif
CTCF(Zf)/CD4+-CTCF-ChIP-Seq(Barski_et_al.)/Homer	AYAGTGCCMYCTRGTGGCCA	1e-11697	-26940	0	11058	0.2791	412.3	0.0108
BORIS(Zf)/K562-CTCFL-ChIP-Seq(GSE32465)/Homer	CNNBRGCGCCCCCTGSTGGC	1e-9029	-20790	0	10662	0.2691	654.4	0.0171
GSC(Homeobox)/FrogEmbryos-GSC-ChIP-Seq(DRA000576)/Homer	RGGATTAR	1e-1824	-4200	0	9808	0.2475	3466.6	0.0908
Otx2(Homeobox)/EpiLC-Otx2-ChIP-Seq(GSE56098)/Homer	NYTAATCCYB	1e-1597	-3678	0	7492	0.1891	2368.7	0.062
CRX(Homeobox)/Retina-Crx-ChIP-Seq(GSE20012)/Homer	GCTAATCC	1e-1537	-3539	0	15994	0.4037	8247.4	0.216
NeuroD1(bHLH)/Islet-NeuroD1-ChIP-Seq(GSE30298)/Homer	GCCATCTGTT	1e-1490	-3433	0	9020	0.2276	3392.8	0.0889
Atoh1(bHLH)/Cerebellum-Atoh1-ChIP-Seq(GSE22111)/Homer	VNRVCAGCTGGY	1e-1121	-2582	0	10259	0.2589	4784.8	0.1253
Olig2(bHLH)/Neuron-Olig2-ChIP-Seq(GSE30882)/Homer	RCCATMTGTT	1e-1018	-2346	0	13619	0.3437	7513.3	0.1968
Pitx1(Homeobox)/Chicken-Pitx1-ChIP-Seq(GSE38910)/Homer	TAATCCCN	1e-915	-2109	0	21557	0.5441	14617.3	0.3829
Ascl1(bHLH)/NeuralTubes-Ascl1-ChIP-Seq(GSE55840)/Homer	NNVVCAGCTGBN	1e-825	-1902	0	12119	0.3059	6810.8	0.1784
SCL(bHLH)/HPC7-Scl-ChIP-Seq(GSE13511)/Homer	AVCAGCTG	1e-691	-1591	0	25860	0.6527	19563.2	0.5125
Ptf1a(bHLH)/Panc1-Ptf1a-ChIP-Seq(GSE47459)/Homer	ACAGCTGTTN	1e-596	-1374	0	16363	0.413	11055.4	0.2896
RORgt(NR)/EL4-RORgt.Flag-ChIP-Seq(GSE56019)/Homer	AAYTAGGTCA	1e-506	-1165	0	1585	0.04	342.8	0.009
Tcf21(bHLH)/ArterySmoothMuscle-Tcf21-ChIP-Seq(GSE61369)/Homer	NAACAGCTGG	1e-459	-1059	0	7554	0.1906	4263.2	0.1117
HEB(bHLH)/mES-Heb-ChIP-Seq(GSE53233)/Homer	VCAGCTGBNN	1e-442	-1020	0	12144	0.3065	8011.8	0.2099
Tcf12(bHLH)/GM12878-Tcf12-ChIP-Seq(GSE32465)/Homer	VCAGCTGYTG	1e-398	-917.3	0	7692	0.1941	4550.9	0.1192
Lhx3(Homeobox)/Neuron-Lhx3-ChIP-Seq(GSE31456)/Homer	ADBTAATTAR	1e-368	-847.6	0	8168	0.2061	5023.2	0.1316
Ap4(bHLH)/AML-Tfap4-ChIP-Seq(GSE45738)/Homer	NAHCAGCTGD	1e-317	-731.4	0	8522	0.2151	5490.1	0.1438
Tgif2(Homeobox)/mES-Tgif2-ChIP-Seq(GSE55404)/Homer	TGTCANYT	0	-710.6	0	16130	0.4071	12113.4	0.3173
CTCF-SatelliteElement(Zf?)/CD4+-CTCF-ChIP-Seq(Barski_et_al.)/Homer	TGCAGTTCCMVNWRTGGCCA	1e-282	-649.5	0	462	0.0117	45.1	0.0012
Mef2c(MADS)/GM12878-Mef2c-ChIP-Seq(GSE32465)/Homer	DCYAAAAATAGM	1e-250	-575.9	0	2176	0.0549	934.3	0.0245
Nkx6.1(Homeobox)/Islet-Nkx6.1-ChIP-Seq(GSE40975)/Homer	GKTAATGR	1e-248	-571.9	0	11323	0.2858	8163.7	0.2139
Mef2d(MADS)/Retina-Mef2d-ChIP-Seq(GSE61391)/Homer	GCTATTTTTAGC	1e-242	-557.3	0	1296	0.0327	424.4	0.0111
Lhx1(Homeobox)/EmbryoCarcinoma-Lhx1-ChIP-Seq(GSE70957)/Homer	NNYTAATTAR	1e-219	-505.2	0	5303	0.1338	3282.8	0.086
MyoG(bHLH)/C2C12-MyoG-ChIP-Seq(GSE36024)/Homer	AACAGCTG	1e-214	-493.2	0	7275	0.1836	4894.6	0.1282
Mef2b(MADS)/HEK293-Mef2b.V5-ChIP-Seq(GSE67450)/Homer	GCTATTTTTGGM	1e-202	-465.3	0	3684	0.093	2099	0.055
MyoD(bHLH)/Myotube-MyoD-ChIP-Seq(GSE21614)/Homer	RRCAGCTGYTSY	1e-199	-460.3	0	5786	0.146	3741.7	0.098
Phox2a(Homeobox)/Neuron-Phox2a-ChIP-Seq(GSE31456)/Homer	YTAATYNRATTA	1e-198	-457.9	0	1893	0.0478	845.4	0.0221
ZBTB18(Zf)/HEK293-ZBTB18.GFP-ChIP-Seq(GSE58341)/Homer	AACATCTGGA	1e-184	-425.7	0	3509	0.0886	2020.3	0.0529
Mef2a(MADS)/HL1-Mef2a.biotin-ChIP-Seq(GSE21529)/Homer	CYAAAAATAG	1e-180	-415.7	0	2012	0.0508	960.5	0.0252
Myf5(bHLH)/GM-Myf5-ChIP-Seq(GSE24852)/Homer	BAACAGCTGT	1e-178	-410.6	0	5165	0.1304	3331.1	0.0873
Lhx2(Homeobox)/HFSC-Lhx2-ChIP-Seq(GSE48068)/Homer	TAATTAGN	1e-152	-350.3	0	4872	0.123	3206.5	0.084
Nanog(Homeobox)/mES-Nanog-ChIP-Seq(GSE11724)/Homer	RGCCATTAAC	1e-144	-332.1	0	18325	0.4625	15231.4	0.399
E2A(bHLH)/proBcell-E2A-ChIP-Seq(GSE21978)/Homer	DNRCAGCTGY	1e-143	-330.7	0	8564	0.2161	6359	0.1666
Unknown-ESC-element(?)/mES-Nanog-ChIP-Seq(GSE11724)/Homer	CACAGCAGGGGG	1e-135	-311.2	0	3779	0.0954	2404.8	0.063
RFX(HTH)/K562-RFX3-ChIP-Seq(SRA012198)/Homer	CGGTTGCCATGGCAAC	1e-112	-259.8	0	786	0.0198	300.1	0.0079
Erra(NR)/HepG2-Erra-ChIP-Seq(GSE31477)/Homer	CAAAGGTCAG	1e-107	-248.4	0	9945	0.251	7825.1	0.205
NF1-halfsite(CTF)/LNCaP-NF1-ChIP-Seq(Unpublished)/Homer	YTGCCAAG	1e-103	-238	0	9252	0.2335	7242.8	0.1897
Rfx2(HTH)/LoVo-RFX2-ChIP-Seq(GSE49402)/Homer	GTTGCCATGGCAACM	1e-102	-235.1	0	830	0.0209	343.5	0.009
Isl1(Homeobox)/Neuron-Isl1-ChIP-Seq(GSE31456)/Homer	CTAATKGV	1e-99	-230	0	8555	0.2159	6650.4	0.1742
MITF(bHLH)/MastCells-MITF-ChIP-Seq(GSE48085)/Homer	RTCATGTGAC	1e-97	-223.8	0	4062	0.1025	2806.2	0.0735
Gata4(Zf)/Heart-Gata4-ChIP-Seq(GSE35151)/Homer	NBWGATAAGR	1e-93	-215.3	0	4431	0.1118	3132.8	0.0821
Rfx5(HTH)/GM12878-Rfx5-ChIP-Seq(GSE31477)/Homer	SCCTAGCAACAG	1e-85	-196.6	0	1823	0.046	1077.1	0.0282
X-box(HTH)/NPC-H3K4me1-ChIP-Seq(GSE16256)/Homer	GGTTGCCATGGCAA	1e-85	-196	0	811	0.0205	362	0.0095
Usf2(bHLH)/C2C12-Usf2-ChIP-Seq(GSE36030)/Homer	GTCACGTGGT	1e-84	-194.7	0	1433	0.0362	791.2	0.0207
NF1(CTF)/LNCAP-NF1-ChIP-Seq(Unpublished)/Homer	CYTGGCABNSTGCCAR	1e-81	-188.1	0	2397	0.0605	1534.3	0.0402
Meis1(Homeobox)/MastCells-Meis1-ChIP-Seq(GSE48085)/Homer	VGCTGWCAVB	1e-79	-182.8	0	8096	0.2043	6407.4	0.1678
Pdx1(Homeobox)/Islet-Pdx1-ChIP-Seq(SRA008281)/Homer	YCATYAATCA	1e-79	-182.1	0	3741	0.0944	2638.8	0.0691
Rfx1(HTH)/NPC-H3K4me1-ChIP-Seq(GSE16256)/Homer	KGTTGCCATGGCAA	1e-77	-177.3	0	1234	0.0311	669.5	0.0175
USF1(bHLH)/GM12878-Usf1-ChIP-Seq(GSE32465)/Homer	SGTCACGTGR	1e-71	-164.8	0	1975	0.0498	1245.6	0.0326
Gfi1b(Zf)/HPC7-Gfi1b-ChIP-Seq(GSE22178)/Homer	MAATCACTGC	1e-65	-151.1	0	3087	0.0779	2171.5	0.0569
GATA3(Zf)/iTreg-Gata3-ChIP-Seq(GSE20898)/Homer	AGATAASR	1e-65	-150.3	0	6016	0.1518	4684.5	0.1227
Tgif1(Homeobox)/mES-Tgif1-ChIP-Seq(GSE55404)/Homer	YTGWCADY	1e-62	-143.5	0	13079	0.3301	11125.9	0.2915
Atf1(bZIP)/K562-ATF1-ChIP-Seq(GSE31477)/Homer	GATGACGTCA	1e-61	-141.9	0	2766	0.0698	1928.6	0.0505
KLF14(Zf)/HEK293-KLF14.GFP-ChIP-Seq(GSE58341)/Homer	RGKGGGCGKGGC	1e-60	-139.9	0	7753	0.1957	6268	0.1642
Tlx?(NR)/NPC-H3K4me1-ChIP-Seq(GSE16256)/Homer	CTGGCAGSCTGCCA	1e-58	-133.9	0	2635	0.0665	1839.8	0.0482
Foxo1(Forkhead)/RAW-Foxo1-ChIP-Seq(Fan_et_al.)/Homer	CTGTTTAC	1e-55	-127.8	0	7864	0.1985	6420	0.1682
CLOCK(bHLH)/Liver-Clock-ChIP-Seq(GSE39860)/Homer	GHCACGTG	1e-52	-120.1	0	2165	0.0546	1486.5	0.0389
Atf7(bZIP)/3T3L1-Atf7-ChIP-Seq(GSE56872)/Homer	NGRTGACGTCAY	1e-48	-112.6	0	2009	0.0507	1376.6	0.0361
Pax7(Paired,Homeobox),long/Myoblast-Pax7-ChIP-Seq(GSE25064)/Homer	TAATCHGATTAC	1e-48	-112.4	0	207	0.0052	58.7	0.0015
Maz(Zf)/HepG2-Maz-ChIP-Seq(GSE31477)/Homer	GGGGGGGG	1e-44	-102.5	0	6123	0.1545	4968.6	0.1302
Max(bHLH)/K562-Max-ChIP-Seq(GSE31477)/Homer	RCCACGTGGYYN	1e-42	-97.33	0	2601	0.0656	1907.1	0.05
AP-1(bZIP)/ThioMac-PU.1-ChIP-Seq(GSE21512)/Homer	VTGACTCATC	1e-41	-95.09	0	2823	0.0712	2102.1	0.0551
THRa(NR)/C17.2-THRa-ChIP-Seq(GSE38347)/Homer	GGTCANYTGAGGWCA	1e-41	-94.61	0	1913	0.0483	1340.9	0.0351
Fra1(bZIP)/BT549-Fra1-ChIP-Seq(GSE46166)/Homer	NNATGASTCATH	1e-39	-91.27	0	2073	0.0523	1481.8	0.0388
n-Myc(bHLH)/mES-nMyc-ChIP-Seq(GSE11431)/Homer	VRCCACGTGG	1e-39	-90.19	0	2723	0.0687	2032.8	0.0533
Foxh1(Forkhead)/hESC-FOXH1-ChIP-Seq(GSE29422)/Homer	NNTGTGGATTSS	1e-38	-87.73	0	2350	0.0593	1723.8	0.0452
MafA(bZIP)/Islet-MafA-ChIP-Seq(GSE30298)/Homer	TGCTGACTCA	1e-37	-85.78	0	4036	0.1019	3186.7	0.0835
Sox9(HMG)/Limb-SOX9-ChIP-Seq(GSE73225)/Homer	AGGVNCCTTTGT	1e-36	-84.03	0	3629	0.0916	2836.8	0.0743
E-box(bHLH)/Promoter/Homer	SSGGTCACGTGA	1e-36	-83.84	0	412	0.0104	198.8	0.0052
Atf2(bZIP)/3T3L1-Atf2-ChIP-Seq(GSE56872)/Homer	NRRTGACGTCAT	1e-35	-81.97	0	1457	0.0368	997.5	0.0261
Atf3(bZIP)/GBM-ATF3-ChIP-Seq(GSE33912)/Homer	DATGASTCATHN	1e-35	-81.85	0	2433	0.0614	1811.4	0.0475
c-Jun-CRE(bZIP)/K562-cJun-ChIP-Seq(GSE31477)/Homer	ATGACGTCATCY	1e-35	-80.95	0	1343	0.0339	907.3	0.0238
c-Myc(bHLH)/LNCAP-cMyc-ChIP-Seq(Unpublished)/Homer	VCCACGTG	1e-35	-80.76	0	1723	0.0435	1218.2	0.0319
BMYB(HTH)/Hela-BMYB-ChIP-Seq(GSE27030)/Homer	NHAACBGYYV	1e-32	-74.06	0	6255	0.1579	5227	0.1369
BATF(bZIP)/Th17-BATF-ChIP-Seq(GSE39756)/Homer	DATGASTCAT	1e-31	-71.49	0	2401	0.0606	1817.4	0.0476
CRE(bZIP)/Promoter/Homer	CSGTGACGTCAC	1e-30	-69.66	0	958	0.0242	623.5	0.0163
RBPJ:Ebox(?,bHLH)/Panc1-Rbpj1-ChIP-Seq(GSE47459)/Homer	GGGRAARRGRMCAGMTG	1e-29	-68.39	0	1639	0.0414	1181.7	0.031
Smad3(MAD)/NPC-Smad3-ChIP-Seq(GSE36673)/Homer	TWGTCTGV	1e-27	-63.97	0	13248	0.3344	11780.2	0.3086
Tbx5(T-box)/HL1-Tbx5.biotin-ChIP-Seq(GSE21529)/Homer	AGGTGTCA	1e-27	-62.77	0	13559	0.3422	12083.8	0.3165
Brn1(POU,Homeobox)/NPC-Brn1-ChIP-Seq(GSE35496)/Homer	TATGCWAATBAV	1e-26	-61.87	0	1139	0.0287	785.4	0.0206
MYB(HTH)/ERMYB-Myb-ChIPSeq(GSE22095)/Homer	GGCVGTTR	1e-26	-61.46	0	7210	0.182	6172.3	0.1617
Zic(Zf)/Cerebellum-ZIC1.2-ChIP-Seq(GSE60731)/Homer	CCTGCTGAGH	1e-26	-60.61	0	4258	0.1075	3495.6	0.0916
Klf9(Zf)/GBM-Klf9-ChIP-Seq(GSE62211)/Homer	GCCACRCCCACY	1e-26	-60.23	0	1764	0.0445	1310.3	0.0343
Gata2(Zf)/K562-GATA2-ChIP-Seq(GSE18829)/Homer	BBCTTATCTS	1e-25	-59.53	0	2516	0.0635	1959.3	0.0513
Atf4(bZIP)/MEF-Atf4-ChIP-Seq(GSE35681)/Homer	MTGATGCAAT	1e-25	-59.33	0	1053	0.0266	721.7	0.0189
AMYB(HTH)/Testes-AMYB-ChIP-Seq(GSE44588)/Homer	TGGCAGTTGG	1e-25	-58.76	0	6359	0.1605	5409.1	0.1417
Sp1(Zf)/Promoter/Homer	GGCCCCGCCCCC	1e-25	-57.9	0	1367	0.0345	983.1	0.0258
PRDM9(Zf)/Testis-DMC1-ChIP-Seq(GSE35498)/Homer	ADGGYAGYAGCATCT	1e-24	-57.44	0	2295	0.0579	1775.7	0.0465
NFY(CCAAT)/Promoter/Homer	RGCCAATSRG	1e-24	-56.82	0	3390	0.0856	2739.2	0.0718
Gata1(Zf)/K562-GATA1-ChIP-Seq(GSE18829)/Homer	SAGATAAGRV	1e-24	-56.63	0	2280	0.0575	1765.9	0.0463
Hoxc9(Homeobox)/Ainv15-Hoxc9-ChIP-Seq(GSE21812)/Homer	GGCCATAAATCA	1e-23	-53.47	0	1735	0.0438	1307.7	0.0343
TATA-Box(TBP)/Promoter/Homer	CCTTTTAWAGSC	1e-22	-51.96	0	4652	0.1174	3896.8	0.1021
PR(NR)/T47D-PR-ChIP-Seq(GSE31130)/Homer	VAGRACAKNCTGTBC	1e-22	-51.07	0	8646	0.2182	7572.6	0.1984
Foxa2(Forkhead)/Liver-Foxa2-ChIP-Seq(GSE25694)/Homer	CYTGTTTACWYW	1e-21	-50.43	0	2728	0.0688	2182	0.0572
Hoxb4(Homeobox)/ES-Hoxb4-ChIP-Seq(GSE34014)/Homer	TGATTRATGGCY	1e-21	-49.87	0	815	0.0206	550.2	0.0144
Fosl2(bZIP)/3T3L1-Fosl2-ChIP-Seq(GSE56872)/Homer	NATGASTCABNN	1e-21	-49.83	0	1237	0.0312	897.9	0.0235
Nkx2.5(Homeobox)/HL1-Nkx2.5.biotin-ChIP-Seq(GSE21529)/Homer	RRSCACTYAA	1e-21	-48.81	0	8957	0.2261	7879.6	0.2064
bHLHE40(bHLH)/HepG2-BHLHE40-ChIP-Seq(GSE31477)/Homer	KCACGTGMCN	1e-20	-48.17	0	1138	0.0287	819.8	0.0215
AR-halfsite(NR)/LNCaP-AR-ChIP-Seq(GSE27824)/Homer	CCAGGAACAG	1e-20	-48.14	0	16556	0.4178	15058.1	0.3945
Sox4(HMG)/proB-Sox4-ChIP-Seq(GSE50066)/Homer	YCTTTGTTCC	1e-20	-48.14	0	3120	0.0787	2540.3	0.0665
Oct6(POU,Homeobox)/NPC-Oct6-ChIP-Seq(GSE35496)/Homer	WATGCAAATGAG	1e-20	-47.78	0	1475	0.0372	1104	0.0289
BMAL1(bHLH)/Liver-Bmal1-ChIP-Seq(GSE39860)/Homer	GNCACGTG	1e-20	-46.56	0	6527	0.1647	5644.2	0.1479
CEBP:AP1(bZIP)/ThioMac-CEBPb-ChIP-Seq(GSE21512)/Homer	DRTGTTGCAA	1e-19	-44.49	0	2641	0.0667	2132.6	0.0559
Stat3+il21(Stat)/CD4-Stat3-ChIP-Seq(GSE19198)/Homer	SVYTTCCNGGAARB	1e-19	-44.13	0	2789	0.0704	2265.9	0.0594
FOXP1(Forkhead)/H9-FOXP1-ChIP-Seq(GSE31006)/Homer	NYYTGTTTACHN	1e-18	-43.07	0	1445	0.0365	1094.9	0.0287
Egr1(Zf)/K562-Egr1-ChIP-Seq(GSE32465)/Homer	TGCGTGGGYG	1e-18	-42.71	0	2600	0.0656	2104.1	0.0551
c-Myc(bHLH)/mES-cMyc-ChIP-Seq(GSE11431)/Homer	VVCCACGTGG	1e-18	-42.69	0	1857	0.0469	1451.8	0.038
NFAT(RHD)/Jurkat-NFATC1-ChIP-Seq(Jolma_et_al.)/Homer	ATTTTCCATT	1e-18	-42.5	0	3038	0.0767	2495.7	0.0654
Jun-AP1(bZIP)/K562-cJun-ChIP-Seq(GSE31477)/Homer	GATGASTCATCN	1e-18	-42.3	0	908	0.0229	645	0.0169
Tcfcp2l1(CP2)/mES-Tcfcp2l1-ChIP-Seq(GSE11431)/Homer	NRAACCRGTTYRAACCRGYT	1e-18	-42.11	0	815	0.0206	568.5	0.0149
Sox10(HMG)/SciaticNerve-Sox3-ChIP-Seq(GSE35132)/Homer	CCWTTGTYYB	1e-17	-40.54	0	6155	0.1553	5345.5	0.14
JunD(bZIP)/K562-JunD-ChIP-Seq/Homer	ATGACGTCATCN	1e-17	-39.52	0	463	0.0117	292.1	0.0077
Bach2(bZIP)/OCILy7-Bach2-ChIP-Seq(GSE44420)/Homer	TGCTGAGTCA	1e-16	-38.32	0	830	0.0209	590.7	0.0155
RUNX1(Runt)/Jurkat-RUNX1-ChIP-Seq(GSE29180)/Homer	AAACCACARM	1e-16	-38.28	0	3940	0.0994	3332.5	0.0873
IRF4(IRF)/GM12878-IRF4-ChIP-Seq(GSE32465)/Homer	ACTGAAACCA	1e-16	-37.39	0	1424	0.0359	1096.1	0.0287
RUNX-AML(Runt)/CD4+-PolII-ChIP-Seq(Barski_et_al.)/Homer	GCTGTGGTTW	1e-15	-36.02	0	2734	0.069	2257.1	0.0591
E2F4(E2F)/K562-E2F4-ChIP-Seq(GSE31477)/Homer	GGCGGGAAAH	1e-15	-35.38	0	1435	0.0362	1113.6	0.0292
Pax7(Paired,Homeobox)/Myoblast-Pax7-ChIP-Seq(GSE25064)/Homer	TAATCAATTA	1e-14	-33.84	0	312	0.0079	186.3	0.0049
Nrf2(bZIP)/Lymphoblast-Nrf2-ChIP-Seq(GSE37589)/Homer	HTGCTGAGTCAT	1e-14	-33.65	0	255	0.0064	144.5	0.0038
CEBP(bZIP)/ThioMac-CEBPb-ChIP-Seq(GSE21512)/Homer	ATTGCGCAAC	1e-14	-33.64	0	2082	0.0525	1688.9	0.0442
GATA3(Zf),DR4/iTreg-Gata3-ChIP-Seq(GSE20898)/Homer	AGATGKDGAGATAAG	1e-14	-33.34	0	340	0.0086	208.8	0.0055
RUNX(Runt)/HPC7-Runx1-ChIP-Seq(GSE22178)/Homer	SAAACCACAG	1e-14	-33.31	0	2674	0.0675	2218.4	0.0581
Tbx20(T-box)/Heart-Tbx20-ChIP-Seq(GSE29636)/Homer	GGTGYTGACAGS	1e-14	-33.18	0	1050	0.0265	790.9	0.0207
FoxL2(Forkhead)/Ovary-FoxL2-ChIP-Seq(GSE60858)/Homer	WWTRTAAACAVG	1e-14	-33.17	0	2536	0.064	2095.9	0.0549
Bapx1(Homeobox)/VertebralCol-Bapx1-ChIP-Seq(GSE36672)/Homer	TTRAGTGSYK	1e-14	-32.32	0	8178	0.2064	7295.6	0.1911
ETS:E-box(ETS,bHLH)/HPC7-Scl-ChIP-Seq(GSE22178)/Homer	AGGAARCAGCTG	1e-13	-31.64	0	499	0.0126	336.8	0.0088
HOXA9(Homeobox)/HSC-Hoxa9-ChIP-Seq(GSE33509)/Homer	GGCCATAAATCA	1e-13	-30.89	0	2301	0.0581	1897.1	0.0497
Nkx2.2(Homeobox)/NPC-Nkx2.2-ChIP-Seq(GSE61673)/Homer	BTBRAGTGSN	1e-13	-30.61	0	7922	0.1999	7072.5	0.1853
CHR(?)/Hela-CellCycle-Expression/Homer	SRGTTTCAAA	1e-12	-29.83	0	1910	0.0482	1554.3	0.0407
Egr2(Zf)/Thymocytes-Egr2-ChIP-Seq(GSE34254)/Homer	NGCGTGGGCGGR	1e-12	-29.51	0	647	0.0163	462.6	0.0121
GATA:SCL(Zf,bHLH)/Ter119-SCL-ChIP-Seq(GSE18720)/Homer	CRGCTGBNGNSNNSAGATAA	1e-12	-29.25	0	588	0.0148	414.6	0.0109
PAX3:FKHR-fusion(Paired,Homeobox)/Rh4-PAX3:FKHR-ChIP-Seq(GSE19063)/Homer	ACCRTGACTAATTNN	1e-12	-28.28	0	655	0.0165	472.4	0.0124
GRHL2(CP2)/HBE-GRHL2-ChIP-Seq(GSE46194)/Homer	AAACYKGTTWDACMRGTTTB	1e-12	-27.98	0	1364	0.0344	1081.5	0.0283
FOXA1(Forkhead)/LNCAP-FOXA1-ChIP-Seq(GSE27824)/Homer	WAAGTAAACA	1e-12	-27.69	0	3633	0.0917	3123.9	0.0818
RUNX2(Runt)/PCa-RUNX2-ChIP-Seq(GSE33889)/Homer	NWAACCACADNN	1e-11	-26.88	0	2961	0.0747	2516.6	0.0659
Smad2(MAD)/ES-SMAD2-ChIP-Seq(GSE29422)/Homer	CTGTCTGG	1e-11	-26.77	0	7044	0.1778	6289.2	0.1648
ZNF467(Zf)/HEK293-ZNF467.GFP-ChIP-Seq(GSE58341)/Homer	TGGGGAAGGGCM	1e-11	-25.9	0	3634	0.0917	3137.4	0.0822
Chop(bZIP)/MEF-Chop-ChIP-Seq(GSE35681)/Homer	ATTGCATCAT	1e-11	-25.73	0	720	0.0182	534.6	0.014
FOXA1(Forkhead)/MCF7-FOXA1-ChIP-Seq(GSE26831)/Homer	WAAGTAAACA	1e-11	-25.72	0	2870	0.0724	2441.8	0.064
Fox:Ebox(Forkhead,bHLH)/Panc1-Foxa2-ChIP-Seq(GSE47459)/Homer	NNNVCTGWGYAAACASN	1e-11	-25.35	0	3696	0.0933	3199	0.0838
STAT4(Stat)/CD4-Stat4-ChIP-Seq(GSE22104)/Homer	NYTTCCWGGAAR	1e-10	-25.3	0	3450	0.0871	2973.2	0.0779
Oct4(POU,Homeobox)/mES-Oct4-ChIP-Seq(GSE11431)/Homer	ATTTGCATAW	1e-10	-25.22	0	1441	0.0364	1161.6	0.0304
ZNF264(Zf)/HEK293-ZNF264.GFP-ChIP-Seq(GSE58341)/Homer	RGGGCACTAACY	1e-10	-25.19	0	2489	0.0628	2099.9	0.055
Rbpj1(?)/Panc1-Rbpj1-ChIP-Seq(GSE47459)/Homer	HTTTCCCASG	1e-10	-25.13	0	5671	0.1431	5025.5	0.1316
E2F6(E2F)/Hela-E2F6-ChIP-Seq(GSE31477)/Homer	GGCGGGAARN	1e-10	-24.36	0	1774	0.0448	1461.2	0.0383
NPAS2(bHLH)/Liver-NPAS2-ChIP-Seq(GSE39860)/Homer	KCCACGTGAC	1e-10	-24.35	0	3940	0.0994	3430.2	0.0899
Nkx2.1(Homeobox)/LungAC-Nkx2.1-ChIP-Seq(GSE43252)/Homer	RSCACTYRAG	1e-10	-24.16	0	11269	0.2844	10297.7	0.2698
Pbx3(Homeobox)/GM12878-PBX3-ChIP-Seq(GSE32465)/Homer	SCTGTCAMTCAN	1e-10	-23.95	0	1118	0.0282	883.4	0.0231
Reverb(NR),DR2/RAW-Reverba.biotin-ChIP-Seq(GSE45914)/Homer	GTRGGTCASTGGGTCA	1e-10	-23.41	0	539	0.0136	389.9	0.0102
NF-E2(bZIP)/K562-NFE2-ChIP-Seq(GSE31477)/Homer	GATGACTCAGCA	1e-10	-23.1	0	269	0.0068	171.9	0.0045
ZNF416(Zf)/HEK293-ZNF416.GFP-ChIP-Seq(GSE58341)/Homer	WDNCTGGGCA	1e-09	-22.87	0	6142	0.155	5486	0.1437
MafK(bZIP)/C2C12-MafK-ChIP-Seq(GSE36030)/Homer	GCTGASTCAGCA	1e-09	-22.66	0	1011	0.0255	795.2	0.0208
ZNF189(Zf)/HEK293-ZNF189.GFP-ChIP-Seq(GSE58341)/Homer	TGGAACAGMA	1e-09	-22.47	0	3120	0.0787	2692.6	0.0705
Sox6(HMG)/Myotubes-Sox6-ChIP-Seq(GSE32627)/Homer	CCATTGTTNY	1e-09	-22.32	0	5369	0.1355	4771.1	0.125
Znf263(Zf)/K562-Znf263-ChIP-Seq(GSE31477)/Homer	CVGTSCTCCC	1e-09	-22.25	0	8050	0.2032	7281.3	0.1907
LXRE(NR),DR4/RAW-LXRb.biotin-ChIP-Seq(GSE21512)/Homer	RGGTTACTANAGGTCA	1e-09	-21.87	0	230	0.0058	143	0.0037
Unknown(Homeobox)/Limb-p300-ChIP-Seq/Homer	SSCMATWAAA	1e-09	-21.39	0	2050	0.0517	1726.6	0.0452
GATA(Zf),IR3/iTreg-Gata3-ChIP-Seq(GSE20898)/Homer	NNNNNBAGATAWYATCTVHN	1e-09	-21.04	0	507	0.0128	369.4	0.0097
PBX1(Homeobox)/MCF7-PBX1-ChIP-Seq(GSE28007)/Homer	GSCTGTCACTCA	1e-08	-20.57	0	455	0.0115	327.9	0.0086
GFY(?)/Promoter/Homer	ACTACAATTCCC	1e-08	-20.41	0	289	0.0073	192.8	0.0051
GATA3(Zf),DR8/iTreg-Gata3-ChIP-Seq(GSE20898)/Homer	AGATSTNDNNDSAGATAASN	1e-08	-20.22	0	286	0.0072	190.2	0.005
ZSCAN22(Zf)/HEK293-ZSCAN22.GFP-ChIP-Seq(GSE58341)/Homer	SMCAGTCWGAKGGAGGAGGC	1e-08	-20.04	0	308	0.0078	208	0.0054
KLF5(Zf)/LoVo-KLF5-ChIP-Seq(GSE49402)/Homer	DGGGYGKGGC	1e-08	-19.51	0	5228	0.1319	4668.6	0.1223
Bach1(bZIP)/K562-Bach1-ChIP-Seq(GSE31477)/Homer	AWWNTGCTGAGTCAT	1e-08	-19.22	0	257	0.0065	169.7	0.0044
Esrrb(NR)/mES-Esrrb-ChIP-Seq(GSE11431)/Homer	KTGACCTTGA	1e-07	-18.37	0	2313	0.0584	1985.3	0.052
E2F1(E2F)/Hela-E2F1-ChIP-Seq(GSE22478)/Homer	CWGGCGGGAA	1e-07	-18.13	0	693	0.0175	537.8	0.0141
Pknox1(Homeobox)/ES-Prep1-ChIP-Seq(GSE63282)/Homer	SCTGTCAVTCAV	1e-07	-17.46	0	1037	0.0262	841.6	0.022
Oct2(POU,Homeobox)/Bcell-Oct2-ChIP-Seq(GSE21512)/Homer	ATATGCAAAT	1e-07	-17.46	0	797	0.0201	630.7	0.0165
FOXM1(Forkhead)/MCF7-FOXM1-ChIP-Seq(GSE72977)/Homer	TRTTTACTTW	1e-07	-17.44	0	3050	0.077	2668.7	0.0699
HOXB13(Homeobox)/ProstateTumor-HOXB13-ChIP-Seq(GSE56288)/Homer	TTTTATKRGG	1e-07	-17.06	0	3144	0.0793	2758.2	0.0723
ERE(NR),IR3/MCF7-ERa-ChIP-Seq(Unpublished)/Homer	VAGGTCACNSTGACC	1e-07	-16.96	0	1041	0.0263	847.2	0.0222
PAX5(Paired,Homeobox)/GM12878-PAX5-ChIP-Seq(GSE32465)/Homer	GCAGCCAAGCRTGACH	1e-07	-16.85	0	1520	0.0384	1276.2	0.0334
STAT6(Stat)/Macrophage-Stat6-ChIP-Seq(GSE38377)/Homer	TTCCKNAGAA	1e-07	-16.41	0	1779	0.0449	1513.7	0.0397
MafF(bZIP)/HepG2-MafF-ChIP-Seq(GSE31477)/Homer	HWWGTCAGCAWWTTT	1e-06	-16.04	0	856	0.0216	688	0.018
PGR(NR)/EndoStromal-PGR-ChIP-Seq(GSE69539)/Homer	AAGAACATWHTGTTC	1e-06	-15.83	0	773	0.0195	616.3	0.0161
Sox3(HMG)/NPC-Sox3-ChIP-Seq(GSE33059)/Homer	CCWTTGTY	1e-06	-15.68	0	6134	0.1548	5560.5	0.1457
E2F7(E2F)/Hela-E2F7-ChIP-Seq(GSE32673)/Homer	VDTTTCCCGCCA	1e-06	-15.46	0	325	0.0082	233.3	0.0061
Smad4(MAD)/ESC-SMAD4-ChIP-Seq(GSE29422)/Homer	VBSYGTCTGG	1e-06	-14.91	0	7003	0.1767	6388.2	0.1673
Zfp809(Zf)/ES-Zfp809-ChIP-Seq(GSE70799)/Homer	GGGGCTYGKCTGGGA	1e-06	-14.75	0	814	0.0205	657.3	0.0172
Stat3(Stat)/mES-Stat3-ChIP-Seq(GSE11431)/Homer	CTTCCGGGAA	1e-06	-14.17	0	1879	0.0474	1621	0.0425
E2F(E2F)/Hela-CellCycle-Expression/Homer	TTSGCGCGAAAA	1e-06	-13.89	0	155	0.0039	99.4	0.0026
Tcf4(HMG)/Hct116-Tcf4-ChIP-Seq(SRA012054)/Homer	ASATCAAAGGVA	1e-06	-13.85	0	1492	0.0377	1270.3	0.0333
NFkB-p50,p52(RHD)/Monocyte-p50-ChIP-Chip(Schreiber_et_al.)/Homer	GGGGGAATCCCC	1e-05	-13.63	0	364	0.0092	271.7	0.0071
IRF2(IRF)/Erythroblas-IRF2-ChIP-Seq(GSE36985)/Homer	GAAASYGAAASY	1e-05	-13.22	0	321	0.0081	236.1	0.0062
Tcf3(HMG)/mES-Tcf3-ChIP-Seq(GSE11724)/Homer	ASWTCAAAGG	1e-05	-12.98	0	856	0.0216	703.7	0.0184
Nkx3.1(Homeobox)/LNCaP-Nkx3.1-ChIP-Seq(GSE28264)/Homer	AAGCACTTAA	1e-05	-12.66	0	8594	0.2169	7926.5	0.2076
Pax8(Paired,Homeobox)/Thyroid-Pax8-ChIP-Seq(GSE26938)/Homer	GTCATGCHTGRCTGS	1e-05	-12.43	0	1414	0.0357	1209.9	0.0317
Tbox:Smad(T-box,MAD)/ESCd5-Smad2_3-ChIP-Seq(GSE29422)/Homer	AGGTGHCAGACA	1e-05	-12.08	0	808	0.0204	665.5	0.0174
ARE(NR)/LNCAP-AR-ChIP-Seq(GSE27824)/Homer	RGRACASNSTGTYCYB	1e-05	-11.97	0	976	0.0246	816.8	0.0214
Elk4(ETS)/Hela-Elk4-ChIP-Seq(GSE31477)/Homer	NRYTTCCGGY	1e-05	-11.73	0	2149	0.0542	1888.4	0.0495
TCFL2(HMG)/K562-TCF7L2-ChIP-Seq(GSE29196)/Homer	ACWTCAAAGG	1e-05	-11.64	0	269	0.0068	197.4	0.0052
STAT6(Stat)/CD4-Stat6-ChIP-Seq(GSE22104)/Homer	ABTTCYYRRGAA	1e-05	-11.58	0	1670	0.0421	1449.4	0.038
Brachyury(T-box)/Mesoendoderm-Brachyury-ChIP-exo(GSE54963)/Homer	ANTTMRCASBNNNGTGYKAAN	0.0001	-10.12	0.0001	960	0.0242	814	0.0213
GFY-Staf(?,Zf)/Promoter/Homer	RACTACAATTCCCAGAAKGC	0.0001	-9.992	0.0001	200	0.005	144.7	0.0038
PAX6(Paired,Homeobox)/Forebrain-Pax6-ChIP-Seq(GSE66961)/Homer	NGTGTTCAVTSAAGCGKAAA	0.0001	-9.879	0.0001	313	0.0079	240.4	0.0063
NF1:FOXA1(CTF,Forkhead)/LNCAP-FOXA1-ChIP-Seq(GSE27824)/Homer	WNTGTTTRYTTTGGCA	0.0001	-9.867	0.0001	173	0.0044	122.3	0.0032
EWS:FLI1-fusion(ETS)/SK_N_MC-EWS:FLI1-ChIP-Seq(SRA014231)/Homer	VACAGGAAAT	0.0001	-9.816	0.0001	2345	0.0592	2088.2	0.0547
RAR:RXR(NR),DR5/ES-RAR-ChIP-Seq(GSE56893)/Homer	RGGTCADNNAGAGGTCAV	0.0001	-9.6	0.0001	104	0.0026	67.1	0.0018
Six1(Homeobox)/Myoblast-Six1-ChIP-Chip(GSE20150)/Homer	GKVTCADRTTWC	0.0001	-9.433	0.0001	830	0.0209	700.6	0.0184
ERG(ETS)/VCaP-ERG-ChIP-Seq(GSE14097)/Homer	ACAGGAAGTG	0.001	-9.17	0.0002	6507	0.1642	6008.8	0.1574
EBNA1(EBV-virus)/Raji-EBNA1-ChIP-Seq(GSE30709)/Homer	GGYAGCAYDTGCTDCCCNNN	0.001	-8.929	0.0002	78	0.002	48.5	0.0013
ZNF382(Zf)/HEK293-ZNF382.GFP-ChIP-Seq(GSE58341)/Homer	GNCTGTASTRNTGBCTCHTT	0.001	-8.909	0.0002	96	0.0024	62	0.0016
GRE(NR),IR3/RAW264.7-GRE-ChIP-Seq(Unpublished)/Homer	VAGRACAKWCTGTYC	0.001	-8.794	0.0002	831	0.021	705.7	0.0185
Srebp2(bHLH)/HepG2-Srebp2-ChIP-Seq(GSE31477)/Homer	CGGTCACSCCAC	0.001	-8.646	0.0003	481	0.0121	392.4	0.0103
Etv2(ETS)/ES-ER71-ChIP-Seq(GSE59402)/Homer(0.967)	NNAYTTCCTGHN	0.001	-8.583	0.0003	3701	0.0934	3370.7	0.0883
ZNF415(Zf)/HEK293-ZNF415.GFP-ChIP-Seq(GSE58341)/Homer	GRTGMTRGAGCC	0.001	-8.51	0.0003	2393	0.0604	2147.6	0.0563
ZNF143|STAF(Zf)/CUTLL-ZNF143-ChIP-Seq(GSE29600)/Homer	ATTTCCCAGVAKSCY	0.001	-8.306	0.0004	1409	0.0356	1237.9	0.0324
NRF1(NRF)/MCF7-NRF1-ChIP-Seq(Unpublished)/Homer	CTGCGCATGCGC	0.001	-8.237	0.0004	555	0.014	460.1	0.0121
Pit1+1bp(Homeobox)/GCrat-Pit1-ChIP-Seq(GSE58009)/Homer	ATGCATAATTCA	0.001	-8.234	0.0004	839	0.0212	716.4	0.0188
Fli1(ETS)/CD8-FLI-ChIP-Seq(GSE20898)/Homer	NRYTTCCGGH	0.001	-8.168	0.0004	4486	0.1132	4115.4	0.1078
Sox2(HMG)/mES-Sox2-ChIP-Seq(GSE11431)/Homer	BCCATTGTTC	0.001	-7.961	0.0005	2937	0.0741	2662.9	0.0698
PAX5(Paired,Homeobox),condensed/GM12878-PAX5-ChIP-Seq(GSE32465)/Homer	GTCACGCTCSCTGM	0.001	-7.859	0.0006	384	0.0097	310.3	0.0081
EWS:ERG-fusion(ETS)/CADO_ES1-EWS:ERG-ChIP-Seq(SRA014231)/Homer	ATTTCCTGTN	0.001	-7.733	0.0007	2671	0.0674	2416	0.0633
ZNF519(Zf)/HEK293-ZNF519.GFP-ChIP-Seq(GSE58341)/Homer	GAGSCCGAGC	0.001	-7.473	0.0008	900	0.0227	777.8	0.0204
Srebp1a(bHLH)/HepG2-Srebp1a-ChIP-Seq(GSE31477)/Homer	RTCACSCCAY	0.001	-7.181	0.0011	690	0.0174	588.3	0.0154
Bcl6(Zf)/Liver-Bcl6-ChIP-Seq(GSE31578)/Homer	NNNCTTTCCAGGAAA	0.001	-7.002	0.0013	4897	0.1236	4523.4	0.1185
NFAT:AP1(RHD,bZIP)/Jurkat-NFATC1-ChIP-Seq(Jolma_et_al.)/Homer	SARTGGAAAAWRTGAGTCAB	0.001	-7	0.0013	468	0.0118	389.8	0.0102
SPDEF(ETS)/VCaP-SPDEF-ChIP-Seq(SRA014231)/Homer	ASWTCCTGBT	0.01	-6.533	0.0021	4172	0.1053	3846.3	0.1008
PRDM1(Zf)/Hela-PRDM1-ChIP-Seq(GSE31477)/Homer	ACTTTCACTTTC	0.01	-5.885	0.004	1596	0.0403	1436	0.0376
STAT1(Stat)/HelaS3-STAT1-ChIP-Seq(GSE12782)/Homer	NATTTCCNGGAAAT	0.01	-5.826	0.0043	905	0.0228	795.1	0.0208
KLF10(Zf)/HEK293-KLF10.GFP-ChIP-Seq(GSE58341)/Homer	GGGGGTGTGTCC	0.01	-5.453	0.0062	1970	0.0497	1790.8	0.0469
GRE(NR),IR3/A549-GR-ChIP-Seq(GSE32465)/Homer	NRGVACABNVTGTYCY	0.01	-5.402	0.0064	485	0.0122	414.7	0.0109
IRF:BATF(IRF:bZIP)/pDC-Irf8-ChIP-Seq(GSE66899)/Homer	CTTTCANTATGACTV	0.01	-5.379	0.0066	296	0.0075	244.8	0.0064
Arnt:Ahr(bHLH)/MCF7-Arnt-ChIP-Seq(Lo_et_al.)/Homer	TBGCACGCAA	0.01	-5.378	0.0066	2180	0.055	1988.4	0.0521
Klf4(Zf)/mES-Klf4-ChIP-Seq(GSE11431)/Homer	GCCACACCCA	0.01	-5.286	0.0071	1435	0.0362	1292.2	0.0339
ISRE(IRF)/ThioMac-LPS-Expression(GSE23622)/Homer	AGTTTCASTTTC	0.01	-5.284	0.0071	165	0.0042	129.4	0.0034
PU.1-IRF(ETS:IRF)/Bcell-PU.1-ChIP-Seq(GSE21512)/Homer	MGGAAGTGAAAC	0.01	-5.187	0.0078	4388	0.1107	4076.9	0.1068
Ets1-distal(ETS)/CD4+-PolII-ChIP-Seq(Barski_et_al.)/Homer	MACAGGAAGT	0.01	-5.146	0.0081	1211	0.0306	1085.1	0.0284
OCT:OCT(POU,Homeobox,IR1)/NPC-Brn2-ChIP-Seq(GSE35496)/Homer	ATGAATWATTCATGA	0.01	-5.145	0.0081	44	0.0011	28.7	0.0008
Hnf1(Homeobox)/Liver-Foxa2-Chip-Seq(GSE25694)/Homer	GGTTAAWCATTAA	0.01	-4.927	0.01	319	0.0081	267.4	0.007
FXR(NR),IR1/Liver-FXR-ChIP-Seq(Chong_et_al.)/Homer	AGGTCANTGACCTB	0.01	-4.903	0.0102	1460	0.0368	1320.7	0.0346
OCT4-SOX2-TCF-NANOG(POU,Homeobox,HMG)/mES-Oct4-ChIP-Seq(GSE11431)/Homer	ATTTGCATAACAATG	0.01	-4.802	0.0112	420	0.0106	359.6	0.0094
ZNF317(Zf)/HEK293-ZNF317.GFP-ChIP-Seq(GSE58341)/Homer	GTCWGCTGTYYCTCT	0.01	-4.722	0.0121	341	0.0086	288.7	0.0076
EBF(EBF)/proBcell-EBF-ChIP-Seq(GSE21978)/Homer	DGTCCCYRGGGA	0.01	-4.696	0.0124	806	0.0203	715	0.0187
ETV1(ETS)/GIST48-ETV1-ChIP-Seq(GSE22441)/Homer	AACCGGAAGT	0.01	-4.683	0.0125	5510	0.1391	5153.6	0.135
Oct4:Sox17(POU,Homeobox,HMG)/F9-Sox17-ChIP-Seq(GSE44553)/Homer	CCATTGTATGCAAAT	0.01	-4.67	0.0126	365	0.0092	310.9	0.0081
HNF6(Homeobox)/Liver-Hnf6-ChIP-Seq(ERP000394)/Homer	NTATYGATCH	0.1	-4.537	0.0143	1471	0.0371	1336	0.035
GATA(Zf),IR4/iTreg-Gata3-ChIP-Seq(GSE20898)/Homer	NAGATWNBNATCTNN	0.1	-4.374	0.0168	261	0.0066	218.8	0.0057
PRDM14(Zf)/H1-PRDM14-ChIP-Seq(GSE22767)/Homer	RGGTCTCTAACY	0.1	-4.318	0.0177	1116	0.0282	1006.9	0.0264
NFkB-p65(RHD)/GM12787-p65-ChIP-Seq(GSE19485)/Homer	WGGGGATTTCCC	0.1	-4.313	0.0177	1681	0.0424	1535.6	0.0402
STAT5(Stat)/mCD4+-Stat5-ChIP-Seq(GSE12346)/Homer	RTTTCTNAGAAA	0.1	-4.259	0.0186	1067	0.0269	961.1	0.0252
Brn2(POU,Homeobox)/NPC-Brn2-ChIP-Seq(GSE35496)/Homer	ATGAATATTC	0.1	-4.22	0.0193	240	0.0061	200.7	0.0053
ZNF16(Zf)/HEK293-ZNF16.GFP-ChIP-Seq(GSE58341)/Homer	MACCTTCYATGGCTCCCTAKTGCCY	0.1	-3.926	0.0258	26	0.0007	16.3	0.0004
Nur77(NR)/K562-NR4A1-ChIP-Seq(GSE31363)/Homer	TGACCTTTNCNT	0.1	-3.3	0.048	556	0.014	496.5	0.013
CEBP:CEBP(bZIP)/MEF-Chop-ChIP-Seq(GSE35681)/Homer	NTNATGCAAYMNNHTGMAAY	0.1	-3.247	0.0504	390	0.0098	343.6	0.009
bZIP:IRF(bZIP,IRF)/Th17-BatF-ChIP-Seq(GSE39756)/Homer	NAGTTTCABTHTGACTNW	0.1	-3.222	0.0515	1119	0.0282	1023.2	0.0268
REST-NRSF(Zf)/Jurkat-NRSF-ChIP-Seq/Homer	GGMGCTGTCCATGGTGCTGA	0.1	-2.848	0.0746	43	0.0011	32.3	0.0008
IRF1(IRF)/PBMC-IRF1-ChIP-Seq(GSE43036)/Homer	GAAAGTGAAAGT	0.1	-2.84	0.0749	370	0.0093	328.6	0.0086
Pit1(Homeobox)/GCrat-Pit1-ChIP-Seq(GSE58009)/Homer	ATGMATATDC	0.1	-2.535	0.1011	2520	0.0636	2362.4	0.0619
CArG(MADS)/PUER-Srf-ChIP-Seq(Sullivan_et_al.)/Homer	CCATATATGGNM	0.1	-2.46	0.1086	973	0.0246	897.7	0.0235
Elk1(ETS)/Hela-Elk1-ChIP-Seq(GSE31477)/Homer	HACTTCCGGY	1	-2.292	0.1279	2069	0.0522	1939.6	0.0508
ZNF136(Zf)/HEK293-ZNF136.GFP-ChIP-Seq(GSE58341)/Homer	YTKGATAHAGTATTCTWGGTNGGCA	1	-2.165	0.1447	233	0.0059	208	0.0054
YY1(Zf)/Promoter/Homer	CAAGATGGCGGC	1	-2.111	0.1521	267	0.0067	239.4	0.0063
p63(p53)/Keratinocyte-p63-ChIP-Seq(GSE17611)/Homer	NNDRCATGYCYNRRCATGYH	1	-2.103	0.1527	1275	0.0322	1189.1	0.0312
OCT:OCT(POU,Homeobox)/NPC-Brn1-ChIP-Seq(GSE35496)/Homer	ATGAATATTCATGAG	1	-2.073	0.1568	23	0.0006	17.3	0.0005
NRF(NRF)/Promoter/Homer	STGCGCATGCGC	1	-2.009	0.1665	673	0.017	621.7	0.0163
Eomes(T-box)/H9-Eomes-ChIP-Seq(GSE26097)/Homer	ATTAACACCT	1	-1.943	0.1772	7508	0.1895	7153.9	0.1874
Sox15(HMG)/CPA-Sox15-ChIP-Seq(GSE62909)/Homer	RAACAATGGN	1	-1.841	0.1954	3418	0.0863	3239.7	0.0849
NFkB-p65-Rel(RHD)/ThioMac-LPS-Expression(GSE23622)/Homer	GGAAATTCCC	1	-1.8	0.2028	178	0.0045	159.2	0.0042
ZNF322(Zf)/HEK293-ZNF322.GFP-ChIP-Seq(GSE58341)/Homer	GAGCCTGGTACTGWGCCTGR	1	-1.628	0.24	1177	0.0297	1106.5	0.029
HOXA2(Homeobox)/mES-Hoxa2-ChIP-Seq(Donaldson_et_al.)/Homer	GYCATCMATCAT	1	-1.513	0.2681	284	0.0072	261.4	0.0068
HIF-1a(bHLH)/MCF7-HIF1a-ChIP-Seq(GSE28352)/Homer	TACGTGCV	1	-1.438	0.2879	683	0.0172	640.7	0.0168
HOXD13(Homeobox)/Chicken-Hoxd13-ChIP-Seq(GSE38910)/Homer	NCYAATAAAA	1	-1.285	0.3343	2828	0.0714	2695.4	0.0706
GABPA(ETS)/Jurkat-GABPa-ChIP-Seq(GSE17954)/Homer	RACCGGAAGT	1	-1.206	0.3603	3475	0.0877	3319.6	0.087
ZNF669(Zf)/HEK293-ZNF669.GFP-ChIP-Seq(GSE58341)/Homer	GARTGGTCATCGCCC	1	-1.151	0.3794	218	0.0055	203	0.0053
ETS(ETS)/Promoter/Homer	AACCGGAAGT	1	-1.095	0.3995	1147	0.0289	1091.7	0.0286
p53(p53)/mES-cMyc-ChIP-Seq(GSE11431)/Homer	ACATGCCCGGGCAT	1	-0.9355	0.4671	69	0.0017	64.5	0.0017
EBF1(EBF)/Near-E2A-ChIP-Seq(GSE21512)/Homer	GTCCCCWGGGGA	1	-0.9071	0.4787	4110	0.1037	3945.6	0.1034
PU.1:IRF8(ETS:IRF)/pDC-Irf8-ChIP-Seq(GSE66899)/Homer	GGAAGTGAAAST	1	-0.6983	0.5877	561	0.0142	540.1	0.0141
TEAD(TEA)/Fibroblast-PU.1-ChIP-Seq(Unpublished)/Homer	YCWGGAATGY	1	-0.5736	0.6633	2034	0.0513	1966.9	0.0515
ZNF41(Zf)/HEK293-ZNF41.GFP-ChIP-Seq(GSE58341)/Homer	CCTCATGGTGYCYTWYTCCCTTGTG	1	-0.5627	0.6681	52	0.0013	51.1	0.0013
ELF1(ETS)/Jurkat-ELF1-ChIP-Seq(SRA014231)/Homer	AVCCGGAAGT	1	-0.5569	0.6695	1862	0.047	1801.2	0.0472
HIF-1b(HLH)/T47D-HIF1b-ChIP-Seq(GSE59937)/Homer	RTACGTGC	1	-0.4884	0.7144	3306	0.0834	3200.8	0.0838
ZFP3(Zf)/HEK293-ZFP3.GFP-ChIP-Seq(GSE58341)/Homer	GGGTTTTGAAGGATGARTAGGAGTT	1	-0.4875	0.7144	2	0.0001	2.8	0.0001
ETS1(ETS)/Jurkat-ETS1-ChIP-Seq(GSE17954)/Homer	ACAGGAAGTG	1	-0.4874	0.7144	3973	0.1003	3844.9	0.1007
ZBTB33(Zf)/GM12878-ZBTB33-ChIP-Seq(GSE32465)/Homer	GGVTCTCGCGAGAAC	1	-0.4367	0.7442	81	0.002	81.1	0.0021
HRE(HSF)/HepG2-HSF1-ChIP-Seq(GSE31477)/Homer	BSTTCTRGAABVTTCYAGAA	1	-0.3145	0.8379	526	0.0133	520.1	0.0136
TEAD4(TEA)/Tropoblast-Tead4-ChIP-Seq(GSE37350)/Homer	CCWGGAATGY	1	-0.245	0.8949	2792	0.0705	2728.3	0.0715
T1ISRE(IRF)/ThioMac-Ifnb-Expression/Homer	ACTTTCGTTTCT	1	-0.2297	0.9054	27	0.0007	30.3	0.0008
VDR(NR),DR3/GM10855-VDR+vitD-ChIP-Seq(GSE22484)/Homer	ARAGGTCANWGAGTTCANNN	1	-0.2247	0.9068	626	0.0158	623.4	0.0163
PPARE(NR),DR1/3T3L1-Pparg-ChIP-Seq(GSE13511)/Homer	TGACCTTTGCCCCA	1	-0.1167	1	3236	0.0817	3182.3	0.0834
PU.1(ETS)/ThioMac-PU.1-ChIP-Seq(GSE21512)/Homer	AGAGGAAGTG	1	-0.1151	1	1605	0.0405	1593.8	0.0418
ZNF528(Zf)/HEK293-ZNF528.GFP-ChIP-Seq(GSE58341)/Homer	AGAAATGACTTCCCT	1	-0.09959	1	19	0.0005	24.7	0.0006
ZNF675(Zf)/HEK293-ZNF675.GFP-ChIP-Seq(GSE58341)/Homer	ARGAGGMCAAAATGW	1	-0.09589	1	422	0.0107	433.8	0.0114
FOXA1:AR(Forkhead,NR)/LNCAP-AR-ChIP-Seq(GSE27824)/Homer	AGTAAACAAAAAAGAACAND	1	-0.07591	1	111	0.0028	122.8	0.0032
RXR(NR),DR1/3T3L1-RXR-ChIP-Seq(GSE13511)/Homer	TAGGGCAAAGGTCA	1	-0.07491	1	4042	0.102	3979.9	0.1043
Pax7(Paired,Homeobox),longest/Myoblast-Pax7-ChIP-Seq(GSE25064)/Homer	NTAATTDGCYAATTANNWWD	1	-0.06821	1	53	0.0013	62.1	0.0016
HNF4a(NR),DR1/HepG2-HNF4a-ChIP-Seq(GSE25021)/Homer	CARRGKBCAAAGTYCA	1	-0.06665	1	1501	0.0379	1502	0.0393
RARg(NR)/ES-RARg-ChIP-Seq(GSE30538)/Homer	AGGTCAAGGTCA	1	-0.04915	1	81	0.002	93.6	0.0025
TEAD2(TEA)/Py2T-Tead2-ChIP-Seq(GSE55709)/Homer	CCWGGAATGY	1	-0.04436	1	1636	0.0413	1642.1	0.043
DMRT1(DM)/Testis-DMRT1-ChIP-Seq(GSE64892)/Homer	TWGHWACAWTGTWDC	1	-0.03987	1	567	0.0143	587.1	0.0154
Nr5a2(NR)/Pancreas-LRH1-ChIP-Seq(GSE34295)/Homer	BTCAAGGTCA	1	-0.03116	1	2420	0.0611	2418.5	0.0634
RAR:RXR(NR),DR5/ES-RAR-ChIP-Seq(GSE56893)/Homer	AGGTCAAGGTCA	1	-0.02761	1	311	0.0078	333.8	0.0087
EKLF(Zf)/Erythrocyte-Klf1-ChIP-Seq(GSE20478)/Homer	NWGGGTGTGGCY	1	-0.02723	1	669	0.0169	693.1	0.0182
SpiB(ETS)/OCILY3-SPIB-ChIP-Seq(GSE56857)/Homer	AAAGRGGAAGTG	1	-0.02267	1	676	0.0171	702.8	0.0184
Nr5a2(NR)/mES-Nr5a2-ChIP-Seq(GSE19019)/Homer	BTCAAGGTCA	1	-0.02088	1	1765	0.0445	1782.5	0.0467
ZNF165(Zf)/WHIM12-ZNF165-ChIP-Seq(GSE65937)/Homer	AAGGKGRCGCAGGCA	1	-0.01339	1	466	0.0118	496	0.013
p53(p53)/Saos-p53-ChIP-Seq(GSE15780)/Homer	RRCATGYCYRGRCATGYYYN	1	-0.009774	1	258	0.0065	286.2	0.0075
p53(p53)/Saos-p53-ChIP-Seq/Homer	RRCATGYCYRGRCATGYYYN	1	-0.009774	1	258	0.0065	286.2	0.0075
ELF5(ETS)/T47D-ELF5-ChIP-Seq(GSE30407)/Homer	ACVAGGAAGT	1	-0.005466	1	2408	0.0608	2438.8	0.0639
Mouse_Recombination_Hotspot(Zf)/Testis-DMC1-ChIP-Seq(GSE24438)/Homer	ACTYKNATTCGTGNTACTTC	1	-0.004761	1	137	0.0035	163.6	0.0043
TR4(NR),DR1/Hela-TR4-ChIP-Seq(GSE24685)/Homer	GAGGTCAAAGGTCA	1	-0.004369	1	287	0.0072	321.3	0.0084
DMRT6(DM)/Testis-DMRT6-ChIP-Seq(GSE60440)/Homer	YDGHTACAWTGTADC	1	-0.003915	1	474	0.012	514.2	0.0135
AP-2gamma(AP2)/MCF7-TFAP2C-ChIP-Seq(GSE21234)/Homer	SCCTSAGGSCAW	1	-0.002787	1	4125	0.1041	4138.9	0.1084
HIF2a(bHLH)/785_O-HIF2a-ChIP-Seq(GSE34871)/Homer	GCACGTACCC	1	-0.001834	1	861	0.0217	913.2	0.0239
AP-2alpha(AP2)/Hela-AP2alpha-ChIP-Seq(GSE31477)/Homer	ATGCCCTGAGGC	1	-0.001588	1	3065	0.0774	3106.7	0.0814
EHF(ETS)/LoVo-EHF-ChIP-Seq(GSE49402)/Homer	AVCAGGAAGT	1	-0.001005	1	4515	0.1139	4540.1	0.1189
ETS:RUNX(ETS,Runt)/Jurkat-RUNX1-ChIP-Seq(GSE17954)/Homer	RCAGGATGTGGT	1	-0.000813	1	258	0.0065	300.9	0.0079
GFX(?)/Promoter/Homer	ATTCTCGCGAGA	1	-0.0007	1	14	0.0004	28.2	0.0007
HRE(HSF)/Striatum-HSF1-ChIP-Seq(GSE38000)/Homer	TTCTAGAABNTTCTA	1	-8.4e-05	1	620	0.0156	691.5	0.0181
ZNF692(Zf)/HEK293-ZNF692.GFP-ChIP-Seq(GSE58341)/Homer	GTGGGCCCCA	1	-1.2e-05	1	372	0.0094	442.7	0.0116
GLI3(Zf)/Limb-GLI3-ChIP-Chip(GSE11077)/Homer	CGTGGGTGGTCC	1	-3e-06	1	301	0.0076	371.3	0.0097
E2A(bHLH),near_PU.1/Bcell-PU.1-ChIP-Seq(GSE21512)/Homer	NVCACCTGBN	1	-1e-06	1	5427	0.137	5546.5	0.1453
ZNF711(Zf)/SHSY5Y-ZNF711-ChIP-Seq(GSE20673)/Homer	AGGCCTAG	1	0	1	7113	0.1795	7243	0.1897
ZBTB12(Zf)/HEK293-ZBTB12.GFP-ChIP-Seq(GSE58341)/Homer	NGNTCTAGAACCNGV	1	0	1	1305	0.0329	1453.7	0.0381
Cdx2(Homeobox)/mES-Cdx2-ChIP-Seq(GSE14586)/Homer	GYMATAAAAH	1	0	1	1503	0.0379	1672.6	0.0438
Tbet(T-box)/CD8-Tbet-ChIP-Seq(GSE33802)/Homer	AGGTGTGAAM	1	0	1	3014	0.0761	3215.4	0.0842
ZFX(Zf)/mES-Zfx-ChIP-Seq(GSE11431)/Homer	AGGCCTRG	1	0	1	4997	0.1261	5233	0.1371

## Sheet: knownResults_onBC
Supplemental Table S8. Known motifs enriched in enhancers of ON bipolar cells.
Motif Name	Consensus	P-value	Log P-value	q-value (Benjamini)	# of Target Sequences with Motif(of 39713)	% of Target Sequences with Motif	# of Background Sequences with Motif(of 38075)	% of Background Sequences with Motif
CTCF(Zf)/CD4+-CTCF-ChIP-Seq(Barski_et_al.)/Homer	AYAGTGCCMYCTRGTGGCCA	1e-8818	-20300	0	9122	0.2297	407.4	0.0107
BORIS(Zf)/K562-CTCFL-ChIP-Seq(GSE32465)/Homer	CNNBRGCGCCCCCTGSTGGC	1e-6690	-15410	0	8723	0.2196	627.4	0.0165
GSC(Homeobox)/FrogEmbryos-GSC-ChIP-Seq(DRA000576)/Homer	RGGATTAR	1e-1995	-4596	0	10510	0.2646	3662.9	0.0965
Otx2(Homeobox)/EpiLC-Otx2-ChIP-Seq(GSE56098)/Homer	NYTAATCCYB	1e-1956	-4506	0	8037	0.2023	2303.6	0.0607
NeuroD1(bHLH)/Islet-NeuroD1-ChIP-Seq(GSE30298)/Homer	GCCATCTGTT	1e-1832	-4221	0	9633	0.2425	3323.7	0.0876
CRX(Homeobox)/Retina-Crx-ChIP-Seq(GSE20012)/Homer	GCTAATCC	1e-1761	-4056	0	16764	0.4221	8342.4	0.2198
Atoh1(bHLH)/Cerebellum-Atoh1-ChIP-Seq(GSE22111)/Homer	VNRVCAGCTGGY	1e-1602	-3691	0	11151	0.2807	4574.1	0.1205
Olig2(bHLH)/Neuron-Olig2-ChIP-Seq(GSE30882)/Homer	RCCATMTGTT	1e-1365	-3143	0	14564	0.3667	7424.2	0.1956
Pitx1(Homeobox)/Chicken-Pitx1-ChIP-Seq(GSE38910)/Homer	TAATCCCN	1e-1253	-2886	0	22795	0.5739	14625.5	0.3853
Ascl1(bHLH)/NeuralTubes-Ascl1-ChIP-Seq(GSE55840)/Homer	NNVVCAGCTGBN	1e-1109	-2556	0	12696	0.3196	6538.9	0.1723
SCL(bHLH)/HPC7-Scl-ChIP-Seq(GSE13511)/Homer	AVCAGCTG	1e-828	-1908	0	26200	0.6596	19219.5	0.5063
Ptf1a(bHLH)/Panc1-Ptf1a-ChIP-Seq(GSE47459)/Homer	ACAGCTGTTN	1e-821	-1891	0	16998	0.4279	10759	0.2834
Tcf21(bHLH)/ArterySmoothMuscle-Tcf21-ChIP-Seq(GSE61369)/Homer	NAACAGCTGG	1e-755	-1740	0	8277	0.2084	4055.5	0.1068
HEB(bHLH)/mES-Heb-ChIP-Seq(GSE53233)/Homer	VCAGCTGBNN	1e-634	-1460	0	12733	0.3206	7779.7	0.2049
Tcf12(bHLH)/GM12878-Tcf12-ChIP-Seq(GSE32465)/Homer	VCAGCTGYTG	1e-546	-1259	0	7957	0.2003	4300.3	0.1133
RORgt(NR)/EL4-RORgt.Flag-ChIP-Seq(GSE56019)/Homer	AAYTAGGTCA	1e-531	-1223	0	1629	0.041	342.8	0.009
Ap4(bHLH)/AML-Tfap4-ChIP-Seq(GSE45738)/Homer	NAHCAGCTGD	1e-494	-1138	0	9035	0.2275	5263.8	0.1387
Mef2d(MADS)/Retina-Mef2d-ChIP-Seq(GSE61391)/Homer	GCTATTTTTAGC	1e-381	-877.9	0	1716	0.0432	496.1	0.0131
Tgif2(Homeobox)/mES-Tgif2-ChIP-Seq(GSE55404)/Homer	TGTCANYT	1e-377	-868.4	0	16779	0.4224	12251.5	0.3227
Mef2c(MADS)/GM12878-Mef2c-ChIP-Seq(GSE32465)/Homer	DCYAAAAATAGM	1e-366	-844.2	0	2797	0.0704	1122.5	0.0296
MyoG(bHLH)/C2C12-MyoG-ChIP-Seq(GSE36024)/Homer	AACAGCTG	1e-356	-821.9	0	7676	0.1933	4633.6	0.1221
Myf5(bHLH)/GM-Myf5-ChIP-Seq(GSE24852)/Homer	BAACAGCTGT	1e-348	-801.7	0	5602	0.141	3080.3	0.0811
ZBTB18(Zf)/HEK293-ZBTB18.GFP-ChIP-Seq(GSE58341)/Homer	AACATCTGGA	1e-340	-785.1	0	4067	0.1024	2000.9	0.0527
Mef2b(MADS)/HEK293-Mef2b.V5-ChIP-Seq(GSE67450)/Homer	GCTATTTTTGGM	1e-339	-781	0	4522	0.1138	2322.8	0.0612
MyoD(bHLH)/Myotube-MyoD-ChIP-Seq(GSE21614)/Homer	RRCAGCTGYTSY	1e-304	-700.9	0	6077	0.153	3566.9	0.094
Mef2a(MADS)/HL1-Mef2a.biotin-ChIP-Seq(GSE21529)/Homer	CYAAAAATAG	1e-294	-678.3	0	2612	0.0658	1125.2	0.0296
E2A(bHLH)/proBcell-E2A-ChIP-Seq(GSE21978)/Homer	DNRCAGCTGY	1e-238	-549.7	0	8902	0.2241	6089.7	0.1604
Nanog(Homeobox)/mES-Nanog-ChIP-Seq(GSE11724)/Homer	RGCCATTAAC	1e-222	-512.6	0	19553	0.4923	15675.8	0.4129
Nkx6.1(Homeobox)/Islet-Nkx6.1-ChIP-Seq(GSE40975)/Homer	GKTAATGR	1e-211	-486.2	0	12260	0.3087	9117.4	0.2402
Lhx3(Homeobox)/Neuron-Lhx3-ChIP-Seq(GSE31456)/Homer	ADBTAATTAR	1e-163	-377.4	0	7961	0.2004	5674.1	0.1495
Atf1(bZIP)/K562-ATF1-ChIP-Seq(GSE31477)/Homer	GATGACGTCA	1e-149	-343.6	0	3156	0.0795	1854.9	0.0489
CTCF-SatelliteElement(Zf?)/CD4+-CTCF-ChIP-Seq(Barski_et_al.)/Homer	TGCAGTTCCMVNWRTGGCCA	1e-147	-339.3	0	356	0.009	58.1	0.0015
Phox2a(Homeobox)/Neuron-Phox2a-ChIP-Seq(GSE31456)/Homer	YTAATYNRATTA	1e-146	-336.3	0	2169	0.0546	1141.9	0.0301
RFX(HTH)/K562-RFX3-ChIP-Seq(SRA012198)/Homer	CGGTTGCCATGGCAAC	1e-144	-332.8	0	765	0.0193	246.8	0.0065
NF1(CTF)/LNCAP-NF1-ChIP-Seq(Unpublished)/Homer	CYTGGCABNSTGCCAR	1e-136	-313.7	0	2486	0.0626	1397.2	0.0368
Fra1(bZIP)/BT549-Fra1-ChIP-Seq(GSE46166)/Homer	NNATGASTCATH	1e-129	-299.3	0	2658	0.0669	1544.3	0.0407
AP-1(bZIP)/ThioMac-PU.1-ChIP-Seq(GSE21512)/Homer	VTGACTCATC	1e-125	-288.9	0	3427	0.0863	2148.5	0.0566
NF1-halfsite(CTF)/LNCaP-NF1-ChIP-Seq(Unpublished)/Homer	YTGCCAAG	1e-124	-287.1	0	9227	0.2323	7006.6	0.1846
BATF(bZIP)/Th17-BATF-ChIP-Seq(GSE39756)/Homer	DATGASTCAT	1e-124	-286.2	0	2959	0.0745	1791.6	0.0472
Atf3(bZIP)/GBM-ATF3-ChIP-Seq(GSE33912)/Homer	DATGASTCATHN	1e-123	-283.7	0	3019	0.076	1841	0.0485
Tgif1(Homeobox)/mES-Tgif1-ChIP-Seq(GSE55404)/Homer	YTGWCADY	1e-122	-281.1	0	13973	0.3518	11272.3	0.2969
Atf7(bZIP)/3T3L1-Atf7-ChIP-Seq(GSE56872)/Homer	NGRTGACGTCAY	1e-115	-265.5	0	2300	0.0579	1325.4	0.0349
Rfx2(HTH)/LoVo-RFX2-ChIP-Seq(GSE49402)/Homer	GTTGCCATGGCAACM	1e-114	-262.6	0	788	0.0198	297.2	0.0078
Tlx?(NR)/NPC-H3K4me1-ChIP-Seq(GSE16256)/Homer	CTGGCAGSCTGCCA	1e-109	-252.7	0	2675	0.0673	1627.2	0.0429
Fosl2(bZIP)/3T3L1-Fosl2-ChIP-Seq(GSE56872)/Homer	NATGASTCABNN	1e-105	-243.3	0	1632	0.0411	868.9	0.0229
Meis1(Homeobox)/MastCells-Meis1-ChIP-Seq(GSE48085)/Homer	VGCTGWCAVB	1e-97	-224.9	0	8295	0.2088	6386	0.1682
Jun-AP1(bZIP)/K562-cJun-ChIP-Seq(GSE31477)/Homer	GATGASTCATCN	1e-96	-221.2	0	1234	0.0311	615.3	0.0162
Unknown-ESC-element(?)/mES-Nanog-ChIP-Seq(GSE11724)/Homer	CACAGCAGGGGG	1e-92	-213.3	0	3513	0.0884	2360	0.0622
Isl1(Homeobox)/Neuron-Isl1-ChIP-Seq(GSE31456)/Homer	CTAATKGV	1e-92	-212.8	0	8874	0.2234	6936.3	0.1827
MITF(bHLH)/MastCells-MITF-ChIP-Seq(GSE48085)/Homer	RTCATGTGAC	1e-90	-207.5	0	4203	0.1058	2937.9	0.0774
X-box(HTH)/NPC-H3K4me1-ChIP-Seq(GSE16256)/Homer	GGTTGCCATGGCAA	1e-86	-200.3	0	783	0.0197	337.5	0.0089
Atf2(bZIP)/3T3L1-Atf2-ChIP-Seq(GSE56872)/Homer	NRRTGACGTCAT	1e-86	-199.8	0	1649	0.0415	935.6	0.0246
Rfx5(HTH)/GM12878-Rfx5-ChIP-Seq(GSE31477)/Homer	SCCTAGCAACAG	1e-85	-197.9	0	1735	0.0437	1001.8	0.0264
c-Jun-CRE(bZIP)/K562-cJun-ChIP-Seq(GSE31477)/Homer	ATGACGTCATCY	1e-83	-192	0	1561	0.0393	881.5	0.0232
Foxh1(Forkhead)/hESC-FOXH1-ChIP-Seq(GSE29422)/Homer	NNTGTGGATTSS	1e-82	-190.2	0	2634	0.0663	1704.7	0.0449
BMYB(HTH)/Hela-BMYB-ChIP-Seq(GSE27030)/Homer	NHAACBGYYV	1e-80	-185.9	0	6690	0.1684	5112.5	0.1347
Usf2(bHLH)/C2C12-Usf2-ChIP-Seq(GSE36030)/Homer	GTCACGTGGT	1e-77	-179.4	0	1578	0.0397	911.1	0.024
Gfi1b(Zf)/HPC7-Gfi1b-ChIP-Seq(GSE22178)/Homer	MAATCACTGC	1e-76	-176.5	0	3155	0.0794	2150.4	0.0566
Erra(NR)/HepG2-Erra-ChIP-Seq(GSE31477)/Homer	CAAAGGTCAG	1e-75	-173.2	0	9300	0.2341	7463.7	0.1966
Foxo1(Forkhead)/RAW-Foxo1-ChIP-Seq(Fan_et_al.)/Homer	CTGTTTAC	1e-73	-170	0	8009	0.2016	6326.6	0.1667
Pdx1(Homeobox)/Islet-Pdx1-ChIP-Seq(SRA008281)/Homer	YCATYAATCA	1e-73	-168.3	0	4378	0.1102	3184.5	0.0839
Gata4(Zf)/Heart-Gata4-ChIP-Seq(GSE35151)/Homer	NBWGATAAGR	1e-68	-157.9	0	4290	0.108	3140	0.0827
Rfx1(HTH)/NPC-H3K4me1-ChIP-Seq(GSE16256)/Homer	KGTTGCCATGGCAA	1e-62	-144.7	0	1159	0.0292	651.8	0.0172
MYB(HTH)/ERMYB-Myb-ChIPSeq(GSE22095)/Homer	GGCVGTTR	1e-60	-138.9	0	7417	0.1867	5923.1	0.156
USF1(bHLH)/GM12878-Usf1-ChIP-Seq(GSE32465)/Homer	SGTCACGTGR	1e-58	-134.3	0	2057	0.0518	1357.5	0.0358
Lhx1(Homeobox)/EmbryoCarcinoma-Lhx1-ChIP-Seq(GSE70957)/Homer	NNYTAATTAR	1e-55	-128.4	0	4943	0.1244	3791.9	0.0999
GATA3(Zf)/iTreg-Gata3-ChIP-Seq(GSE20898)/Homer	AGATAASR	1e-55	-126.9	0	6082	0.1531	4791.5	0.1262
JunD(bZIP)/K562-JunD-ChIP-Seq/Homer	ATGACGTCATCN	1e-54	-126.2	0	578	0.0146	267.3	0.007
TATA-Box(TBP)/Promoter/Homer	CCTTTTAWAGSC	1e-54	-125.5	0	5328	0.1341	4136.1	0.109
CRE(bZIP)/Promoter/Homer	CSGTGACGTCAC	1e-49	-114.8	0	1080	0.0272	635.1	0.0167
KLF14(Zf)/HEK293-KLF14.GFP-ChIP-Seq(GSE58341)/Homer	RGKGGGCGKGGC	1e-44	-103.1	0	6949	0.1749	5662.6	0.1492
Bach2(bZIP)/OCILy7-Bach2-ChIP-Seq(GSE44420)/Homer	TGCTGAGTCA	1e-43	-100.2	0	989	0.0249	589.2	0.0155
Smad3(MAD)/NPC-Smad3-ChIP-Seq(GSE36673)/Homer	TWGTCTGV	1e-42	-96.87	0	12800	0.3223	11039.9	0.2908
CLOCK(bHLH)/Liver-Clock-ChIP-Seq(GSE39860)/Homer	GHCACGTG	1e-41	-96.13	0	2324	0.0585	1664	0.0438
AMYB(HTH)/Testes-AMYB-ChIP-Seq(GSE44588)/Homer	TGGCAGTTGG	1e-41	-94.97	0	6516	0.164	5313.5	0.14
RBPJ:Ebox(?,bHLH)/Panc1-Rbpj1-ChIP-Seq(GSE47459)/Homer	GGGRAARRGRMCAGMTG	1e-40	-93.2	0	1620	0.0408	1095.2	0.0289
NFAT(RHD)/Jurkat-NFATC1-ChIP-Seq(Jolma_et_al.)/Homer	ATTTTCCATT	1e-40	-92.71	0	3389	0.0853	2575.4	0.0678
Lhx2(Homeobox)/HFSC-Lhx2-ChIP-Seq(GSE48068)/Homer	TAATTAGN	1e-39	-90.97	0	4640	0.1168	3668.4	0.0966
Max(bHLH)/K562-Max-ChIP-Seq(GSE31477)/Homer	RCCACGTGGYYN	1e-38	-88.02	0	2825	0.0711	2109.2	0.0556
PRDM9(Zf)/Testis-DMC1-ChIP-Seq(GSE35498)/Homer	ADGGYAGYAGCATCT	1e-37	-87.39	0	2278	0.0574	1650.4	0.0435
Nrf2(bZIP)/Lymphoblast-Nrf2-ChIP-Seq(GSE37589)/Homer	HTGCTGAGTCAT	1e-37	-85.4	0	304	0.0077	126.4	0.0033
AR-halfsite(NR)/LNCaP-AR-ChIP-Seq(GSE27824)/Homer	CCAGGAACAG	1e-36	-85.07	0	16409	0.4131	14494	0.3818
n-Myc(bHLH)/mES-nMyc-ChIP-Seq(GSE11431)/Homer	VRCCACGTGG	1e-36	-84.85	0	2874	0.0724	2161.2	0.0569
Maz(Zf)/HepG2-Maz-ChIP-Seq(GSE31477)/Homer	GGGGGGGG	1e-36	-83.13	0	5398	0.1359	4372.7	0.1152
MafA(bZIP)/Islet-MafA-ChIP-Seq(GSE30298)/Homer	TGCTGACTCA	1e-35	-82.49	0	4065	0.1023	3199.6	0.0843
Sp1(Zf)/Promoter/Homer	GGCCCCGCCCCC	1e-33	-76	0	1148	0.0289	755	0.0199
Unknown(Homeobox)/Limb-p300-ChIP-Seq/Homer	SSCMATWAAA	1e-32	-74.01	0	2536	0.0638	1909.7	0.0503
E-box(bHLH)/Promoter/Homer	SSGGTCACGTGA	1e-30	-71.19	0	422	0.0106	216.7	0.0057
Bach1(bZIP)/K562-Bach1-ChIP-Seq(GSE31477)/Homer	AWWNTGCTGAGTCAT	1e-30	-70.66	0	317	0.008	146.3	0.0039
Tcfcp2l1(CP2)/mES-Tcfcp2l1-ChIP-Seq(GSE11431)/Homer	NRAACCRGTTYRAACCRGYT	1e-30	-70.32	0	819	0.0206	509.3	0.0134
NF-E2(bZIP)/K562-NFE2-ChIP-Seq(GSE31477)/Homer	GATGACTCAGCA	1e-27	-64.16	0	335	0.0084	164.4	0.0043
Pax7(Paired,Homeobox),long/Myoblast-Pax7-ChIP-Seq(GSE25064)/Homer	TAATCHGATTAC	1e-27	-63.97	0	181	0.0046	67.6	0.0018
BMAL1(bHLH)/Liver-Bmal1-ChIP-Seq(GSE39860)/Homer	GNCACGTG	1e-27	-62.82	0	7176	0.1807	6083.5	0.1603
CEBP(bZIP)/ThioMac-CEBPb-ChIP-Seq(GSE21512)/Homer	ATTGCGCAAC	1e-26	-61.53	0	2247	0.0566	1705.6	0.0449
NFY(CCAAT)/Promoter/Homer	RGCCAATSRG	1e-26	-59.88	0	3343	0.0842	2662.1	0.0701
Sox9(HMG)/Limb-SOX9-ChIP-Seq(GSE73225)/Homer	AGGVNCCTTTGT	1e-25	-58.58	0	3558	0.0896	2857.4	0.0753
Atf4(bZIP)/MEF-Atf4-ChIP-Seq(GSE35681)/Homer	MTGATGCAAT	1e-25	-58.43	0	1176	0.0296	817.9	0.0215
Zic(Zf)/Cerebellum-ZIC1.2-ChIP-Seq(GSE60731)/Homer	CCTGCTGAGH	1e-24	-56.45	0	4067	0.1024	3318.4	0.0874
CHR(?)/Hela-CellCycle-Expression/Homer	SRGTTTCAAA	1e-24	-55.94	0	2312	0.0582	1781.2	0.0469
RUNX1(Runt)/Jurkat-RUNX1-ChIP-Seq(GSE29180)/Homer	AAACCACARM	1e-23	-55.05	0	4059	0.1022	3318.2	0.0874
Hoxc9(Homeobox)/Ainv15-Hoxc9-ChIP-Seq(GSE21812)/Homer	GGCCATAAATCA	1e-23	-53.94	0	2066	0.052	1577.9	0.0416
Nkx2.5(Homeobox)/HL1-Nkx2.5.biotin-ChIP-Seq(GSE21529)/Homer	RRSCACTYAA	1e-23	-53.75	0	8828	0.2223	7659.5	0.2018
c-Myc(bHLH)/LNCAP-cMyc-ChIP-Seq(Unpublished)/Homer	VCCACGTG	1e-22	-52.23	0	1759	0.0443	1321.1	0.0348
Oct6(POU,Homeobox)/NPC-Oct6-ChIP-Seq(GSE35496)/Homer	WATGCAAATGAG	1e-22	-51.97	0	1712	0.0431	1282.7	0.0338
THRa(NR)/C17.2-THRa-ChIP-Seq(GSE38347)/Homer	GGTCANYTGAGGWCA	1e-22	-51.65	0	1752	0.0441	1317.6	0.0347
FoxL2(Forkhead)/Ovary-FoxL2-ChIP-Seq(GSE60858)/Homer	WWTRTAAACAVG	1e-22	-51.25	0	2954	0.0744	2359.3	0.0621
Tbx20(T-box)/Heart-Tbx20-ChIP-Seq(GSE29636)/Homer	GGTGYTGACAGS	1e-21	-50.58	0	1121	0.0282	792.8	0.0209
Bapx1(Homeobox)/VertebralCol-Bapx1-ChIP-Seq(GSE36672)/Homer	TTRAGTGSYK	1e-21	-50.16	0	8266	0.2081	7168.5	0.1888
Hoxb4(Homeobox)/ES-Hoxb4-ChIP-Seq(GSE34014)/Homer	TGATTRATGGCY	1e-21	-49.25	0	959	0.0241	663.4	0.0175
Smad2(MAD)/ES-SMAD2-ChIP-Seq(GSE29422)/Homer	CTGTCTGG	1e-20	-48.26	0	6769	0.1704	5808.5	0.153
FOXP1(Forkhead)/H9-FOXP1-ChIP-Seq(GSE31006)/Homer	NYYTGTTTACHN	1e-20	-48.12	0	1612	0.0406	1210.1	0.0319
Klf9(Zf)/GBM-Klf9-ChIP-Seq(GSE62211)/Homer	GCCACRCCCACY	1e-20	-47.97	0	1543	0.0388	1152.2	0.0304
MafF(bZIP)/HepG2-MafF-ChIP-Seq(GSE31477)/Homer	HWWGTCAGCAWWTTT	1e-20	-47.44	0	1072	0.027	760.5	0.02
HOXA9(Homeobox)/HSC-Hoxa9-ChIP-Seq(GSE33509)/Homer	GGCCATAAATCA	1e-20	-47.35	0	2771	0.0698	2216.2	0.0584
IRF4(IRF)/GM12878-IRF4-ChIP-Seq(GSE32465)/Homer	ACTGAAACCA	1e-20	-46.52	0	1555	0.0391	1167.1	0.0307
c-Myc(bHLH)/mES-cMyc-ChIP-Seq(GSE11431)/Homer	VVCCACGTGG	1e-19	-45.72	0	2000	0.0504	1551	0.0409
Pbx3(Homeobox)/GM12878-PBX3-ChIP-Seq(GSE32465)/Homer	SCTGTCAMTCAN	1e-19	-44.51	0	1245	0.0313	912.5	0.024
Sox10(HMG)/SciaticNerve-Sox3-ChIP-Seq(GSE35132)/Homer	CCWTTGTYYB	1e-18	-43.31	0	6329	0.1593	5441.4	0.1433
CArG(MADS)/PUER-Srf-ChIP-Seq(Sullivan_et_al.)/Homer	CCATATATGGNM	1e-18	-42.58	0	1116	0.0281	810.4	0.0213
Gata2(Zf)/K562-GATA2-ChIP-Seq(GSE18829)/Homer	BBCTTATCTS	1e-18	-41.69	0	2459	0.0619	1968.6	0.0519
HOXB13(Homeobox)/ProstateTumor-HOXB13-ChIP-Seq(GSE56288)/Homer	TTTTATKRGG	1e-17	-40.82	0	3939	0.0992	3289.6	0.0867
Tbx5(T-box)/HL1-Tbx5.biotin-ChIP-Seq(GSE21529)/Homer	AGGTGTCA	1e-17	-40.3	0	13072	0.3291	11729.8	0.309
GATA3(Zf),DR8/iTreg-Gata3-ChIP-Seq(GSE20898)/Homer	AGATSTNDNNDSAGATAASN	1e-17	-39.78	0	323	0.0081	184.4	0.0049
Fli1(ETS)/CD8-FLI-ChIP-Seq(GSE20898)/Homer	NRYTTCCGGH	1e-17	-39.35	0	4324	0.1089	3645.4	0.096
Egr2(Zf)/Thymocytes-Egr2-ChIP-Seq(GSE34254)/Homer	NGCGTGGGCGGR	1e-16	-39.07	0	618	0.0156	412.2	0.0109
Elk4(ETS)/Hela-Elk4-ChIP-Seq(GSE31477)/Homer	NRYTTCCGGY	1e-16	-38.06	0	2083	0.0524	1655.1	0.0436
Sox4(HMG)/proB-Sox4-ChIP-Seq(GSE50066)/Homer	YCTTTGTTCC	1e-16	-37.72	0	3124	0.0787	2577.7	0.0679
CEBP:AP1(bZIP)/ThioMac-CEBPb-ChIP-Seq(GSE21512)/Homer	DRTGTTGCAA	1e-16	-37.62	0	2837	0.0714	2322.8	0.0612
NPAS2(bHLH)/Liver-NPAS2-ChIP-Seq(GSE39860)/Homer	KCCACGTGAC	1e-16	-37.28	0	4318	0.1087	3653.6	0.0962
Gata1(Zf)/K562-GATA1-ChIP-Seq(GSE18829)/Homer	SAGATAAGRV	1e-16	-36.86	0	2200	0.0554	1763.2	0.0464
PBX1(Homeobox)/MCF7-PBX1-ChIP-Seq(GSE28007)/Homer	GSCTGTCACTCA	1e-15	-35.35	0	497	0.0125	324.5	0.0085
ETS:E-box(ETS,bHLH)/HPC7-Scl-ChIP-Seq(GSE22178)/Homer	AGGAARCAGCTG	1e-15	-34.91	0	464	0.0117	299.7	0.0079
Pknox1(Homeobox)/ES-Prep1-ChIP-Seq(GSE63282)/Homer	SCTGTCAVTCAV	1e-15	-34.83	0	1162	0.0293	873	0.023
bHLHE40(bHLH)/HepG2-BHLHE40-ChIP-Seq(GSE31477)/Homer	KCACGTGMCN	1e-15	-34.81	0	1156	0.0291	868.1	0.0229
EWS:FLI1-fusion(ETS)/SK_N_MC-EWS:FLI1-ChIP-Seq(SRA014231)/Homer	VACAGGAAAT	1e-14	-33.81	0	2316	0.0583	1880.2	0.0495
Oct4(POU,Homeobox)/mES-Oct4-ChIP-Seq(GSE11431)/Homer	ATTTGCATAW	1e-14	-33.26	0	1801	0.0453	1430.8	0.0377
Brn1(POU,Homeobox)/NPC-Brn1-ChIP-Seq(GSE35496)/Homer	TATGCWAATBAV	1e-14	-33.09	0	1299	0.0327	996.6	0.0263
GATA:SCL(Zf,bHLH)/Ter119-SCL-ChIP-Seq(GSE18720)/Homer	CRGCTGBNGNSNNSAGATAA	1e-14	-33.03	0	565	0.0142	383.8	0.0101
Egr1(Zf)/K562-Egr1-ChIP-Seq(GSE32465)/Homer	TGCGTGGGYG	1e-13	-31.58	0	2445	0.0616	2006.4	0.0529
ZNF264(Zf)/HEK293-ZNF264.GFP-ChIP-Seq(GSE58341)/Homer	RGGGCACTAACY	1e-13	-30.91	0	2487	0.0626	2047.6	0.0539
Nur77(NR)/K562-NR4A1-ChIP-Seq(GSE31363)/Homer	TGACCTTTNCNT	1e-13	-30.53	0	623	0.0157	436.5	0.0115
RUNX-AML(Runt)/CD4+-PolII-ChIP-Seq(Barski_et_al.)/Homer	GCTGTGGTTW	1e-12	-28.63	0	2810	0.0707	2349.7	0.0619
Fox:Ebox(Forkhead,bHLH)/Panc1-Foxa2-ChIP-Seq(GSE47459)/Homer	NNNVCTGWGYAAACASN	1e-12	-28.39	0	3992	0.1005	3419.1	0.0901
Foxa2(Forkhead)/Liver-Foxa2-ChIP-Seq(GSE25694)/Homer	CYTGTTTACWYW	1e-12	-28.31	0	2888	0.0727	2421.8	0.0638
PR(NR)/T47D-PR-ChIP-Seq(GSE31130)/Homer	VAGRACAKNCTGTBC	1e-12	-28.21	0	8467	0.2132	7546	0.1988
ZNF416(Zf)/HEK293-ZNF416.GFP-ChIP-Seq(GSE58341)/Homer	WDNCTGGGCA	1e-12	-28.08	0	5913	0.1489	5181.9	0.1365
Etv2(ETS)/ES-ER71-ChIP-Seq(GSE59402)/Homer(0.967)	NNAYTTCCTGHN	1e-11	-27.05	0	3553	0.0895	3030.3	0.0798
RUNX(Runt)/HPC7-Runx1-ChIP-Seq(GSE22178)/Homer	SAAACCACAG	1e-11	-26.28	0	2748	0.0692	2308.7	0.0608
ZNF189(Zf)/HEK293-ZNF189.GFP-ChIP-Seq(GSE58341)/Homer	TGGAACAGMA	1e-11	-25.58	0	3018	0.076	2556.5	0.0673
RUNX2(Runt)/PCa-RUNX2-ChIP-Seq(GSE33889)/Homer	NWAACCACADNN	1e-10	-25.25	0	3062	0.0771	2598.5	0.0685
MafK(bZIP)/C2C12-MafK-ChIP-Seq(GSE36030)/Homer	GCTGASTCAGCA	1e-10	-24.22	0	1043	0.0263	810.4	0.0213
Sox6(HMG)/Myotubes-Sox6-ChIP-Seq(GSE32627)/Homer	CCATTGTTNY	1e-10	-23.61	0	5726	0.1442	5050.9	0.1331
GATA(Zf),IR3/iTreg-Gata3-ChIP-Seq(GSE20898)/Homer	NNNNNBAGATAWYATCTVHN	1e-10	-23.52	0	589	0.0148	427.4	0.0113
ERE(NR),IR3/MCF7-ERa-ChIP-Seq(Unpublished)/Homer	VAGGTCACNSTGACC	1e-09	-22.19	0	1008	0.0254	788.8	0.0208
Smad4(MAD)/ESC-SMAD4-ChIP-Seq(GSE29422)/Homer	VBSYGTCTGG	1e-09	-21.83	0	6737	0.1696	6005.7	0.1582
ZSCAN22(Zf)/HEK293-ZSCAN22.GFP-ChIP-Seq(GSE58341)/Homer	SMCAGTCWGAKGGAGGAGGC	1e-09	-21.76	0	265	0.0067	169.5	0.0045
LXRE(NR),DR4/RAW-LXRb.biotin-ChIP-Seq(GSE21512)/Homer	RGGTTACTANAGGTCA	1e-09	-21.71	0	218	0.0055	133.8	0.0035
FOXA1(Forkhead)/LNCAP-FOXA1-ChIP-Seq(GSE27824)/Homer	WAAGTAAACA	1e-09	-21.48	0	4123	0.1038	3594.2	0.0947
ETV1(ETS)/GIST48-ETV1-ChIP-Seq(GSE22441)/Homer	AACCGGAAGT	1e-09	-21.37	0	5176	0.1303	4564.9	0.1203
FOXA1(Forkhead)/MCF7-FOXA1-ChIP-Seq(GSE26831)/Homer	WAAGTAAACA	1e-09	-20.84	0	3298	0.083	2845.3	0.075
GFY(?)/Promoter/Homer	ACTACAATTCCC	1e-09	-20.82	0	292	0.0074	192.2	0.0051
ZNF467(Zf)/HEK293-ZNF467.GFP-ChIP-Seq(GSE58341)/Homer	TGGGGAAGGGCM	1e-08	-20.33	0	3175	0.0799	2737.8	0.0721
PAX3:FKHR-fusion(Paired,Homeobox)/Rh4-PAX3:FKHR-ChIP-Seq(GSE19063)/Homer	ACCRTGACTAATTNN	1e-08	-19.57	0	744	0.0187	571.8	0.0151
EWS:ERG-fusion(ETS)/CADO_ES1-EWS:ERG-ChIP-Seq(SRA014231)/Homer	ATTTCCTGTN	1e-08	-19.19	0	2633	0.0663	2253.1	0.0594
GRE(NR),IR3/RAW264.7-GRE-ChIP-Seq(Unpublished)/Homer	VAGRACAKWCTGTYC	1e-08	-18.94	0	804	0.0202	625.1	0.0165
Chop(bZIP)/MEF-Chop-ChIP-Seq(GSE35681)/Homer	ATTGCATCAT	1e-08	-18.7	0	789	0.0199	613.7	0.0162
HOXD13(Homeobox)/Chicken-Hoxd13-ChIP-Seq(GSE38910)/Homer	NCYAATAAAA	1e-08	-18.58	0	3650	0.0919	3186.2	0.0839
Sox2(HMG)/mES-Sox2-ChIP-Seq(GSE11431)/Homer	BCCATTGTTC	1e-08	-18.45	0	3087	0.0777	2672.6	0.0704
Stat3+il21(Stat)/CD4-Stat3-ChIP-Seq(GSE19198)/Homer	SVYTTCCNGGAARB	1e-07	-18.08	0	2551	0.0642	2187	0.0576
Tbox:Smad(T-box,MAD)/ESCd5-Smad2_3-ChIP-Seq(GSE29422)/Homer	AGGTGHCAGACA	1e-07	-18.02	0	758	0.0191	589.6	0.0155
GRHL2(CP2)/HBE-GRHL2-ChIP-Seq(GSE46194)/Homer	AAACYKGTTWDACMRGTTTB	1e-07	-17.88	0	1345	0.0339	1104.5	0.0291
Nkx2.2(Homeobox)/NPC-Nkx2.2-ChIP-Seq(GSE61673)/Homer	BTBRAGTGSN	1e-07	-17.69	0	7587	0.191	6846.8	0.1804
PAX5(Paired,Homeobox),condensed/GM12878-PAX5-ChIP-Seq(GSE32465)/Homer	GTCACGCTCSCTGM	1e-07	-17.67	0	423	0.0106	306.5	0.0081
Arnt:Ahr(bHLH)/MCF7-Arnt-ChIP-Seq(Lo_et_al.)/Homer	TBGCACGCAA	1e-07	-17.21	0	2266	0.057	1935.3	0.051
Reverb(NR),DR2/RAW-Reverba.biotin-ChIP-Seq(GSE45914)/Homer	GTRGGTCASTGGGTCA	1e-07	-16.95	0	530	0.0133	398.7	0.0105
STAT4(Stat)/CD4-Stat4-ChIP-Seq(GSE22104)/Homer	NYTTCCWGGAAR	1e-07	-16.75	0	3247	0.0817	2833.1	0.0746
Elk1(ETS)/Hela-Elk1-ChIP-Seq(GSE31477)/Homer	HACTTCCGGY	1e-07	-16.69	0	1971	0.0496	1672.5	0.0441
Brachyury(T-box)/Mesoendoderm-Brachyury-ChIP-exo(GSE54963)/Homer	ANTTMRCASBNNNGTGYKAAN	1e-07	-16.37	0	1026	0.0258	830.8	0.0219
Nkx3.1(Homeobox)/LNCaP-Nkx3.1-ChIP-Seq(GSE28264)/Homer	AAGCACTTAA	1e-07	-16.26	0	8711	0.2193	7918.6	0.2086
ERG(ETS)/VCaP-ERG-ChIP-Seq(GSE14097)/Homer	ACAGGAAGTG	1e-06	-15.28	0	6128	0.1543	5515.1	0.1453
NRF1(NRF)/MCF7-NRF1-ChIP-Seq(Unpublished)/Homer	CTGCGCATGCGC	1e-06	-14.61	0	518	0.013	396.3	0.0104
Sox3(HMG)/NPC-Sox3-ChIP-Seq(GSE33059)/Homer	CCWTTGTY	1e-06	-14.39	0	6361	0.1601	5744.9	0.1513
GATA3(Zf),DR4/iTreg-Gata3-ChIP-Seq(GSE20898)/Homer	AGATGKDGAGATAAG	1e-05	-13.55	0	346	0.0087	254.9	0.0067
FXR(NR),IR1/Liver-FXR-ChIP-Seq(Chong_et_al.)/Homer	AGGTCANTGACCTB	1e-05	-13.5	0	1434	0.0361	1210.1	0.0319
PAX5(Paired,Homeobox)/GM12878-PAX5-ChIP-Seq(GSE32465)/Homer	GCAGCCAAGCRTGACH	1e-05	-12.95	0	1482	0.0373	1257.7	0.0331
Ets1-distal(ETS)/CD4+-PolII-ChIP-Seq(Barski_et_al.)/Homer	MACAGGAAGT	1e-05	-12.88	0	1191	0.03	996.4	0.0262
ARE(NR)/LNCAP-AR-ChIP-Seq(GSE27824)/Homer	RGRACASNSTGTYCYB	1e-05	-12.22	0	949	0.0239	784.4	0.0207
KLF5(Zf)/LoVo-KLF5-ChIP-Seq(GSE49402)/Homer	DGGGYGKGGC	1e-05	-12.11	0	4696	0.1182	4222.1	0.1112
Pax8(Paired,Homeobox)/Thyroid-Pax8-ChIP-Seq(GSE26938)/Homer	GTCATGCHTGRCTGS	1e-05	-12.08	0	1371	0.0345	1163.8	0.0307
bZIP:IRF(bZIP,IRF)/Th17-BatF-ChIP-Seq(GSE39756)/Homer	NAGTTTCABTHTGACTNW	1e-05	-11.93	0	1211	0.0305	1020.5	0.0269
PGR(NR)/EndoStromal-PGR-ChIP-Seq(GSE69539)/Homer	AAGAACATWHTGTTC	0.0001	-10.04	0.0001	754	0.019	623.6	0.0164
Rbpj1(?)/Panc1-Rbpj1-ChIP-Seq(GSE47459)/Homer	HTTTCCCASG	0.0001	-9.82	0.0001	5452	0.1373	4960.3	0.1307
ZNF675(Zf)/HEK293-ZNF675.GFP-ChIP-Seq(GSE58341)/Homer	ARGAGGMCAAAATGW	0.0001	-9.786	0.0001	431	0.0109	340.2	0.009
Stat3(Stat)/mES-Stat3-ChIP-Seq(GSE11431)/Homer	CTTCCGGGAA	0.0001	-9.336	0.0001	1734	0.0437	1515.1	0.0399
E2F6(E2F)/Hela-E2F6-ChIP-Seq(GSE31477)/Homer	GGCGGGAARN	0.0001	-9.325	0.0001	1549	0.039	1346.7	0.0355
GRE(NR),IR3/A549-GR-ChIP-Seq(GSE32465)/Homer	NRGVACABNVTGTYCY	0.001	-9.039	0.0002	489	0.0123	394.9	0.0104
VDR(NR),DR3/GM10855-VDR+vitD-ChIP-Seq(GSE22484)/Homer	ARAGGTCANWGAGTTCANNN	0.001	-8.948	0.0002	577	0.0145	473	0.0125
Tcf4(HMG)/Hct116-Tcf4-ChIP-Seq(SRA012054)/Homer	ASATCAAAGGVA	0.001	-8.501	0.0003	1518	0.0382	1325.4	0.0349
Hnf1(Homeobox)/Liver-Foxa2-Chip-Seq(GSE25694)/Homer	GGTTAAWCATTAA	0.001	-8.465	0.0003	406	0.0102	324.4	0.0085
NFkB-p65(RHD)/GM12787-p65-ChIP-Seq(GSE19485)/Homer	WGGGGATTTCCC	0.001	-8.444	0.0003	1619	0.0408	1418.6	0.0374
GATA(Zf),IR4/iTreg-Gata3-ChIP-Seq(GSE20898)/Homer	NAGATWNBNATCTNN	0.001	-8.314	0.0004	305	0.0077	237.1	0.0062
ZNF143|STAF(Zf)/CUTLL-ZNF143-ChIP-Seq(GSE29600)/Homer	ATTTCCCAGVAKSCY	0.001	-8.175	0.0004	1366	0.0344	1189.1	0.0313
GFY-Staf(?,Zf)/Promoter/Homer	RACTACAATTCCCAGAAKGC	0.001	-8.139	0.0005	201	0.0051	149.6	0.0039
IRF2(IRF)/Erythroblas-IRF2-ChIP-Seq(GSE36985)/Homer	GAAASYGAAASY	0.001	-8.12	0.0005	296	0.0075	230.8	0.0061
ZNF382(Zf)/HEK293-ZNF382.GFP-ChIP-Seq(GSE58341)/Homer	GNCTGTASTRNTGBCTCHTT	0.001	-8	0.0005	102	0.0026	68.6	0.0018
Esrrb(NR)/mES-Esrrb-ChIP-Seq(GSE11431)/Homer	KTGACCTTGA	0.001	-7.972	0.0005	2117	0.0533	1881	0.0496
IRF:BATF(IRF:bZIP)/pDC-Irf8-ChIP-Seq(GSE66899)/Homer	CTTTCANTATGACTV	0.001	-7.936	0.0006	331	0.0083	261.8	0.0069
FOXM1(Forkhead)/MCF7-FOXM1-ChIP-Seq(GSE72977)/Homer	TRTTTACTTW	0.001	-7.323	0.001	3425	0.0862	3104.8	0.0818
NF1:FOXA1(CTF,Forkhead)/LNCAP-FOXA1-ChIP-Seq(GSE27824)/Homer	WNTGTTTRYTTTGGCA	0.001	-7.143	0.0012	170	0.0043	126.2	0.0033
HIF-1a(bHLH)/MCF7-HIF1a-ChIP-Seq(GSE28352)/Homer	TACGTGCV	0.001	-7.141	0.0012	736	0.0185	626	0.0165
TEAD4(TEA)/Tropoblast-Tead4-ChIP-Seq(GSE37350)/Homer	CCWGGAATGY	0.001	-7.066	0.0013	2878	0.0725	2598.9	0.0685
NRF(NRF)/Promoter/Homer	STGCGCATGCGC	0.001	-7.055	0.0013	642	0.0162	541.9	0.0143
Tcf3(HMG)/mES-Tcf3-ChIP-Seq(GSE11724)/Homer	ASWTCAAAGG	0.001	-7.017	0.0013	860	0.0217	738.9	0.0195
PRDM1(Zf)/Hela-PRDM1-ChIP-Seq(GSE31477)/Homer	ACTTTCACTTTC	0.001	-6.945	0.0014	1581	0.0398	1398.2	0.0368
Oct2(POU,Homeobox)/Bcell-Oct2-ChIP-Seq(GSE21512)/Homer	ATATGCAAAT	0.01	-6.766	0.0017	958	0.0241	829.9	0.0219
ETS(ETS)/Promoter/Homer	AACCGGAAGT	0.01	-6.758	0.0017	1095	0.0276	954.7	0.0251
ZNF415(Zf)/HEK293-ZNF415.GFP-ChIP-Seq(GSE58341)/Homer	GRTGMTRGAGCC	0.01	-6.629	0.0019	2239	0.0564	2010.3	0.053
GABPA(ETS)/Jurkat-GABPa-ChIP-Seq(GSE17954)/Homer	RACCGGAAGT	0.01	-6.233	0.0029	3256	0.082	2963.9	0.0781
Pax7(Paired,Homeobox)/Myoblast-Pax7-ChIP-Seq(GSE25064)/Homer	TAATCAATTA	0.01	-6.169	0.003	331	0.0083	269.7	0.0071
Oct4:Sox17(POU,Homeobox,HMG)/F9-Sox17-ChIP-Seq(GSE44553)/Homer	CCATTGTATGCAAAT	0.01	-6.007	0.0036	427	0.0108	355.7	0.0094
Pit1+1bp(Homeobox)/GCrat-Pit1-ChIP-Seq(GSE58009)/Homer	ATGCATAATTCA	0.01	-5.879	0.004	1157	0.0291	1019.7	0.0269
Srebp1a(bHLH)/HepG2-Srebp1a-ChIP-Seq(GSE31477)/Homer	RTCACSCCAY	0.01	-5.711	0.0048	688	0.0173	592.4	0.0156
Klf4(Zf)/mES-Klf4-ChIP-Seq(GSE11431)/Homer	GCCACACCCA	0.01	-5.376	0.0066	1325	0.0334	1179.7	0.0311
ETS1(ETS)/Jurkat-ETS1-ChIP-Seq(GSE17954)/Homer	ACAGGAAGTG	0.01	-5.335	0.0069	3720	0.0937	3413.4	0.0899
Brn2(POU,Homeobox)/NPC-Brn2-ChIP-Seq(GSE35496)/Homer	ATGAATATTC	0.01	-5.272	0.0073	310	0.0078	255.5	0.0067
STAT6(Stat)/Macrophage-Stat6-ChIP-Seq(GSE38377)/Homer	TTCCKNAGAA	0.01	-5.226	0.0076	1644	0.0414	1476.3	0.0389
OCT:OCT(POU,Homeobox,IR1)/NPC-Brn2-ChIP-Seq(GSE35496)/Homer	ATGAATWATTCATGA	0.01	-4.794	0.0116	66	0.0017	46.9	0.0012
Znf263(Zf)/K562-Znf263-ChIP-Seq(GSE31477)/Homer	CVGTSCTCCC	0.01	-4.623	0.0137	7213	0.1816	6723.4	0.1771
IRF1(IRF)/PBMC-IRF1-ChIP-Seq(GSE43036)/Homer	GAAAGTGAAAGT	0.1	-4.569	0.0144	347	0.0087	292.3	0.0077
ZNF317(Zf)/HEK293-ZNF317.GFP-ChIP-Seq(GSE58341)/Homer	GTCWGCTGTYYCTCT	0.1	-4.438	0.0164	355	0.0089	300.9	0.0079
E2F4(E2F)/K562-E2F4-ChIP-Seq(GSE31477)/Homer	GGCGGGAAAH	0.1	-4.131	0.0222	1270	0.032	1143.8	0.0301
HOXA2(Homeobox)/mES-Hoxa2-ChIP-Seq(Donaldson_et_al.)/Homer	GYCATCMATCAT	0.1	-4.035	0.0243	393	0.0099	337.1	0.0089
Srebp2(bHLH)/HepG2-Srebp2-ChIP-Seq(GSE31477)/Homer	CGGTCACSCCAC	0.1	-3.69	0.0342	478	0.012	417.5	0.011
Nkx2.1(Homeobox)/LungAC-Nkx2.1-ChIP-Seq(GSE43252)/Homer	RSCACTYRAG	0.1	-3.6	0.0373	10678	0.2688	10043.7	0.2646
REST-NRSF(Zf)/Jurkat-NRSF-ChIP-Seq/Homer	GGMGCTGTCCATGGTGCTGA	0.1	-3.543	0.0393	38	0.001	26.5	0.0007
SPDEF(ETS)/VCaP-SPDEF-ChIP-Seq(SRA014231)/Homer	ASWTCCTGBT	0.1	-3.311	0.0493	4046	0.1019	3764	0.0992
Six1(Homeobox)/Myoblast-Six1-ChIP-Chip(GSE20150)/Homer	GKVTCADRTTWC	0.1	-3.21	0.0543	820	0.0206	737.3	0.0194
EBF(EBF)/proBcell-EBF-ChIP-Seq(GSE21978)/Homer	DGTCCCYRGGGA	0.1	-3.177	0.0559	703	0.0177	629.8	0.0166
PAX6(Paired,Homeobox)/Forebrain-Pax6-ChIP-Seq(GSE66961)/Homer	NGTGTTCAVTSAAGCGKAAA	0.1	-3.174	0.0559	320	0.0081	277.2	0.0073
NFkB-p65-Rel(RHD)/ThioMac-LPS-Expression(GSE23622)/Homer	GGAAATTCCC	0.1	-3.004	0.0659	175	0.0044	147.2	0.0039
Zfp809(Zf)/ES-Zfp809-ChIP-Seq(GSE70799)/Homer	GGGGCTYGKCTGGGA	0.1	-2.693	0.0896	742	0.0187	671.4	0.0177
STAT6(Stat)/CD4-Stat6-ChIP-Seq(GSE22104)/Homer	ABTTCYYRRGAA	0.1	-2.549	0.103	1572	0.0396	1450.4	0.0382
PU.1-IRF(ETS:IRF)/Bcell-PU.1-ChIP-Seq(GSE21512)/Homer	MGGAAGTGAAAC	0.1	-2.498	0.1079	4119	0.1037	3856.4	0.1016
STAT1(Stat)/HelaS3-STAT1-ChIP-Seq(GSE12782)/Homer	NATTTCCNGGAAAT	0.1	-2.469	0.1107	846	0.0213	771.6	0.0203
NFAT:AP1(RHD,bZIP)/Jurkat-NFATC1-ChIP-Seq(Jolma_et_al.)/Homer	SARTGGAAAAWRTGAGTCAB	0.1	-2.456	0.1117	515	0.013	463.5	0.0122
ELF1(ETS)/Jurkat-ELF1-ChIP-Seq(SRA014231)/Homer	AVCCGGAAGT	1	-2.29	0.1314	1730	0.0436	1604.1	0.0423
OCT:OCT(POU,Homeobox)/NPC-Brn1-ChIP-Seq(GSE35496)/Homer	ATGAATATTCATGAG	1	-2.262	0.1345	32	0.0008	24	0.0006
ZNF669(Zf)/HEK293-ZNF669.GFP-ChIP-Seq(GSE58341)/Homer	GARTGGTCATCGCCC	1	-2.22	0.1397	208	0.0052	182.6	0.0048
NFkB-p50,p52(RHD)/Monocyte-p50-ChIP-Chip(Schreiber_et_al.)/Homer	GGGGGAATCCCC	1	-2.202	0.1417	309	0.0078	275.7	0.0073
CEBP:CEBP(bZIP)/MEF-Chop-ChIP-Seq(GSE35681)/Homer	NTNATGCAAYMNNHTGMAAY	1	-2.061	0.1624	410	0.0103	370.4	0.0098
KLF10(Zf)/HEK293-KLF10.GFP-ChIP-Seq(GSE58341)/Homer	GGGGGTGTGTCC	1	-2.06	0.1624	1822	0.0459	1696.8	0.0447
TCFL2(HMG)/K562-TCF7L2-ChIP-Seq(GSE29196)/Homer	ACWTCAAAGG	1	-1.986	0.1738	244	0.0061	217.2	0.0057
Pit1(Homeobox)/GCrat-Pit1-ChIP-Seq(GSE58009)/Homer	ATGMATATDC	1	-1.951	0.1791	3214	0.0809	3016.2	0.0795
Sox15(HMG)/CPA-Sox15-ChIP-Seq(GSE62909)/Homer	RAACAATGGN	1	-1.946	0.1794	3506	0.0883	3293.9	0.0868
HIF-1b(HLH)/T47D-HIF1b-ChIP-Seq(GSE59937)/Homer	RTACGTGC	1	-1.847	0.1973	3475	0.0875	3267.8	0.0861
RAR:RXR(NR),DR5/ES-RAR-ChIP-Seq(GSE56893)/Homer	RGGTCADNNAGAGGTCAV	1	-1.74	0.2188	96	0.0024	83.9	0.0022
ISRE(IRF)/ThioMac-LPS-Expression(GSE23622)/Homer	AGTTTCASTTTC	1	-1.707	0.2252	146	0.0037	129.6	0.0034
PU.1:IRF8(ETS:IRF)/pDC-Irf8-ChIP-Seq(GSE66899)/Homer	GGAAGTGAAAST	1	-1.493	0.2779	511	0.0129	472.8	0.0125
TEAD(TEA)/Fibroblast-PU.1-ChIP-Seq(Unpublished)/Homer	YCWGGAATGY	1	-1.432	0.294	2130	0.0536	2005.6	0.0528
PRDM14(Zf)/H1-PRDM14-ChIP-Seq(GSE22767)/Homer	RGGTCTCTAACY	1	-1.411	0.2994	1034	0.026	967.2	0.0255
EBNA1(EBV-virus)/Raji-EBNA1-ChIP-Seq(GSE30709)/Homer	GGYAGCAYDTGCTDCCCNNN	1	-1.332	0.3225	66	0.0017	58.5	0.0015
TEAD2(TEA)/Py2T-Tead2-ChIP-Seq(GSE55709)/Homer	CCWGGAATGY	1	-1.322	0.3245	1670	0.042	1572.1	0.0414
ZFP3(Zf)/HEK293-ZFP3.GFP-ChIP-Seq(GSE58341)/Homer	GGGTTTTGAAGGATGARTAGGAGTT	1	-1.268	0.3412	2	0.0001	1.4	0
Cdx2(Homeobox)/mES-Cdx2-ChIP-Seq(GSE14586)/Homer	GYMATAAAAH	1	-1.234	0.3519	2167	0.0546	2047.8	0.0539
E2F(E2F)/Hela-CellCycle-Expression/Homer	TTSGCGCGAAAA	1	-1.062	0.4163	141	0.0035	130.2	0.0034
E2F1(E2F)/Hela-E2F1-ChIP-Seq(GSE22478)/Homer	CWGGCGGGAA	1	-1.016	0.4342	599	0.0151	564.4	0.0149
RARg(NR)/ES-RARg-ChIP-Seq(GSE30538)/Homer	AGGTCAAGGTCA	1	-0.7532	0.5625	70	0.0018	66.7	0.0018
ZNF322(Zf)/HEK293-ZNF322.GFP-ChIP-Seq(GSE58341)/Homer	GAGCCTGGTACTGWGCCTGR	1	-0.6973	0.5927	1118	0.0281	1068.5	0.0281
E2F7(E2F)/Hela-E2F7-ChIP-Seq(GSE32673)/Homer	VDTTTCCCGCCA	1	-0.6813	0.6	269	0.0068	257.2	0.0068
ZNF136(Zf)/HEK293-ZNF136.GFP-ChIP-Seq(GSE58341)/Homer	YTKGATAHAGTATTCTWGGTNGGCA	1	-0.6529	0.615	259	0.0065	248.9	0.0066
Bcl6(Zf)/Liver-Bcl6-ChIP-Seq(GSE31578)/Homer	NNNCTTTCCAGGAAA	1	-0.6358	0.6233	4519	0.1138	4323.4	0.1139
ZNF41(Zf)/HEK293-ZNF41.GFP-ChIP-Seq(GSE58341)/Homer	CCTCATGGTGYCYTWYTCCCTTGTG	1	-0.4318	0.7616	55	0.0014	55.7	0.0015
p53(p53)/mES-cMyc-ChIP-Seq(GSE11431)/Homer	ACATGCCCGGGCAT	1	-0.4228	0.7656	61	0.0015	61.1	0.0016
OCT4-SOX2-TCF-NANOG(POU,Homeobox,HMG)/mES-Oct4-ChIP-Seq(GSE11431)/Homer	ATTTGCATAACAATG	1	-0.4089	0.7735	545	0.0137	530.1	0.014
ZNF16(Zf)/HEK293-ZNF16.GFP-ChIP-Seq(GSE58341)/Homer	MACCTTCYATGGCTCCCTAKTGCCY	1	-0.3638	0.8062	17	0.0004	18.4	0.0005
YY1(Zf)/Promoter/Homer	CAAGATGGCGGC	1	-0.3609	0.8062	231	0.0058	228.9	0.006
RAR:RXR(NR),DR5/ES-RAR-ChIP-Seq(GSE56893)/Homer	AGGTCAAGGTCA	1	-0.2518	0.8953	263	0.0066	263.7	0.0069
ZNF519(Zf)/HEK293-ZNF519.GFP-ChIP-Seq(GSE58341)/Homer	GAGSCCGAGC	1	-0.2175	0.9232	814	0.0205	801.7	0.0211
T1ISRE(IRF)/ThioMac-Ifnb-Expression/Homer	ACTTTCGTTTCT	1	-0.2145	0.9232	27	0.0007	30.8	0.0008
HRE(HSF)/HepG2-HSF1-ChIP-Seq(GSE31477)/Homer	BSTTCTRGAABVTTCYAGAA	1	-0.1138	1	462	0.0116	467.3	0.0123
Eomes(T-box)/H9-Eomes-ChIP-Seq(GSE26097)/Homer	ATTAACACCT	1	-0.1103	1	7461	0.1878	7224.3	0.1903
DMRT6(DM)/Testis-DMRT6-ChIP-Seq(GSE60440)/Homer	YDGHTACAWTGTADC	1	-0.08725	1	529	0.0133	536.5	0.0141
STAT5(Stat)/mCD4+-Stat5-ChIP-Seq(GSE12346)/Homer	RTTTCTNAGAAA	1	-0.07658	1	923	0.0232	924.6	0.0244
EBF1(EBF)/Near-E2A-ChIP-Seq(GSE21512)/Homer	GTCCCCWGGGGA	1	-0.04946	1	3625	0.0913	3556.1	0.0937
HIF2a(bHLH)/785_O-HIF2a-ChIP-Seq(GSE34871)/Homer	GCACGTACCC	1	-0.03063	1	908	0.0229	922.6	0.0243
ZBTB33(Zf)/GM12878-ZBTB33-ChIP-Seq(GSE32465)/Homer	GGVTCTCGCGAGAAC	1	-0.01541	1	66	0.0017	81.7	0.0022
ZNF692(Zf)/HEK293-ZNF692.GFP-ChIP-Seq(GSE58341)/Homer	GTGGGCCCCA	1	-0.01372	1	350	0.0088	375.9	0.0099
PU.1(ETS)/ThioMac-PU.1-ChIP-Seq(GSE21512)/Homer	AGAGGAAGTG	1	-0.01248	1	1399	0.0352	1417.3	0.0373
PPARE(NR),DR1/3T3L1-Pparg-ChIP-Seq(GSE13511)/Homer	TGACCTTTGCCCCA	1	-0.01175	1	3085	0.0777	3065.8	0.0808
ETS:RUNX(ETS,Runt)/Jurkat-RUNX1-ChIP-Seq(GSE17954)/Homer	RCAGGATGTGGT	1	-0.01166	1	233	0.0059	257	0.0068
p63(p53)/Keratinocyte-p63-ChIP-Seq(GSE17611)/Homer	NNDRCATGYCYNRRCATGYH	1	-0.01053	1	1228	0.0309	1251.7	0.033
Pax7(Paired,Homeobox),longest/Myoblast-Pax7-ChIP-Seq(GSE25064)/Homer	NTAATTDGCYAATTANNWWD	1	-0.008603	1	47	0.0012	62.9	0.0017
Mouse_Recombination_Hotspot(Zf)/Testis-DMC1-ChIP-Seq(GSE24438)/Homer	ACTYKNATTCGTGNTACTTC	1	-0.008154	1	132	0.0033	154.9	0.0041
HNF6(Homeobox)/Liver-Hnf6-ChIP-Seq(ERP000394)/Homer	NTATYGATCH	1	-0.007248	1	1550	0.039	1573.4	0.0414
DMRT1(DM)/Testis-DMRT1-ChIP-Seq(GSE64892)/Homer	TWGHWACAWTGTWDC	1	-0.005085	1	633	0.0159	668.4	0.0176
SpiB(ETS)/OCILY3-SPIB-ChIP-Seq(GSE56857)/Homer	AAAGRGGAAGTG	1	-0.003937	1	594	0.015	632	0.0166
Nr5a2(NR)/Pancreas-LRH1-ChIP-Seq(GSE34295)/Homer	BTCAAGGTCA	1	-0.002687	1	2130	0.0536	2158	0.0568
FOXA1:AR(Forkhead,NR)/LNCAP-AR-ChIP-Seq(GSE27824)/Homer	AGTAAACAAAAAAGAACAND	1	-0.002485	1	117	0.0029	143.8	0.0038
HNF4a(NR),DR1/HepG2-HNF4a-ChIP-Seq(GSE25021)/Homer	CARRGKBCAAAGTYCA	1	-0.002273	1	1469	0.037	1508.5	0.0397
EKLF(Zf)/Erythrocyte-Klf1-ChIP-Seq(GSE20478)/Homer	NWGGGTGTGGCY	1	-0.001481	1	610	0.0154	656	0.0173
RXR(NR),DR1/3T3L1-RXR-ChIP-Seq(GSE13511)/Homer	TAGGGCAAAGGTCA	1	-0.001115	1	3762	0.0947	3769	0.0993
AP-2gamma(AP2)/MCF7-TFAP2C-ChIP-Seq(GSE21234)/Homer	SCCTSAGGSCAW	1	-0.000911	1	3654	0.092	3666.4	0.0966
Nr5a2(NR)/mES-Nr5a2-ChIP-Seq(GSE19019)/Homer	BTCAAGGTCA	1	-0.000377	1	1484	0.0374	1543.3	0.0407
ZBTB12(Zf)/HEK293-ZBTB12.GFP-ChIP-Seq(GSE58341)/Homer	NGNTCTAGAACCNGV	1	-4.4e-05	1	1198	0.0302	1277.3	0.0336
AP-2alpha(AP2)/Hela-AP2alpha-ChIP-Seq(GSE31477)/Homer	ATGCCCTGAGGC	1	-3.8e-05	1	2701	0.068	2775.1	0.0731
p53(p53)/Saos-p53-ChIP-Seq(GSE15780)/Homer	RRCATGYCYRGRCATGYYYN	1	-3e-05	1	248	0.0062	302.6	0.008
p53(p53)/Saos-p53-ChIP-Seq/Homer	RRCATGYCYRGRCATGYYYN	1	-3e-05	1	248	0.0062	302.6	0.008
EHF(ETS)/LoVo-EHF-ChIP-Seq(GSE49402)/Homer	AVCAGGAAGT	1	-1.6e-05	1	4133	0.1041	4196.1	0.1105
ELF5(ETS)/T47D-ELF5-ChIP-Seq(GSE30407)/Homer	ACVAGGAAGT	1	-1.1e-05	1	2184	0.055	2276.3	0.06
ZNF528(Zf)/HEK293-ZNF528.GFP-ChIP-Seq(GSE58341)/Homer	AGAAATGACTTCCCT	1	-9e-06	1	11	0.0003	31	0.0008
ZNF165(Zf)/WHIM12-ZNF165-ChIP-Seq(GSE65937)/Homer	AAGGKGRCGCAGGCA	1	-5e-06	1	409	0.0103	482	0.0127
ZNF711(Zf)/SHSY5Y-ZNF711-ChIP-Seq(GSE20673)/Homer	AGGCCTAG	1	-1e-06	1	6475	0.163	6536.4	0.1722
GLI3(Zf)/Limb-GLI3-ChIP-Chip(GSE11077)/Homer	CGTGGGTGGTCC	1	0	1	259	0.0065	331.3	0.0087
TR4(NR),DR1/Hela-TR4-ChIP-Seq(GSE24685)/Homer	GAGGTCAAAGGTCA	1	0	1	267	0.0067	343.3	0.009
E2A(bHLH),near_PU.1/Bcell-PU.1-ChIP-Seq(GSE21512)/Homer	NVCACCTGBN	1	0	1	5227	0.1316	5336.9	0.1406
GFX(?)/Promoter/Homer	ATTCTCGCGAGA	1	0	1	11	0.0003	36	0.0009
HRE(HSF)/Striatum-HSF1-ChIP-Seq(GSE38000)/Homer	TTCTAGAABNTTCTA	1	0	1	550	0.0138	654.1	0.0172
ZFX(Zf)/mES-Zfx-ChIP-Seq(GSE11431)/Homer	AGGCCTRG	1	0	1	4521	0.1138	4661.4	0.1228
Tbet(T-box)/CD8-Tbet-ChIP-Seq(GSE33802)/Homer	AGGTGTGAAM	1	0	1	2940	0.074	3254.1	0.0857

## Sheet: panBC vs Photoreceptor
Supplemental File 8. Difference of motif enrichment between photoreceptor and bipolar cells
motif	bc_count	bc_total	bc_proportion	rod_count	rod_total	rod_proportion	log2_ratio_BCvRod	p_val_BCvRod	pAdj_BCvRod	Blue Cone_count	Blue Cone_total	Blue Cone_proportion	log2_ratio_BCvBlue Cone	p_val_BCvBlue Cone	pAdj_BCvBlue Cone	Green Cone_count	Green Cone_total	Green Cone_proportion	log2_ratio_BCvGreen Cone	p_val_BCvGreen Cone	pAdj_BCvGreen Cone
Olig2(bHLH)/Neuron-Olig2-ChIP-Seq(GSE30882)/Homer	13951	38409	0.363222	6263	27397	0.228602	-0.668016	6.04796e-298	1.93535e-295	8866	34099	0.260008	-0.482298	5.91453e-196	9.46326e-194	10199	39971	0.25516	-0.50945	3.24543e-235	5.19269e-233
Atoh1(bHLH)/Cerebellum-Atoh1-ChIP-Seq(GSE22111)/Homer	10651	38409	0.277305	4263	27397	0.155601	-0.833621	1.11238e-295	1.7798e-293	6204	34099	0.181941	-0.608003	4.08289e-202	1.30652e-199	7080	39971	0.177128	-0.646677	4.54077e-246	1.45305e-243
NeuroD1(bHLH)/Islet-NeuroD1-ChIP-Seq(GSE30298)/Homer	9266	38409	0.241246	3739	27397	0.136475	-0.821868	1.41691e-242	1.51137e-240	5439	34099	0.159506	-0.59689	3.03728e-164	3.23977e-162	6110	39971	0.152861	-0.658284	6.63939e-213	7.08202e-211
Tcf21(bHLH)/ArterySmoothMuscle-Tcf21-ChIP-Seq(GSE61369)/Homer	7866	38409	0.204796	3261	27397	0.119028	-0.782889	5.83956e-184	4.67165e-182	4530	34099	0.132848	-0.624404	2.23829e-145	1.79063e-143	5281	39971	0.132121	-0.632328	4.5543e-163	3.64344e-161
Ascl1(bHLH)/NeuralTubes-Ascl1-ChIP-Seq(GSE55840)/Homer	12216	38409	0.31805	6019	27397	0.219696	-0.53375	7.53709e-170	4.82374e-168	8106	34099	0.23772	-0.419995	1.35287e-127	7.21528e-126	9358	39971	0.23412	-0.442009	2.38861e-152	1.27392e-150
SCL(bHLH)/HPC7-Scl-ChIP-Seq(GSE13511)/Homer	25396	38409	0.661199	15522	27397	0.566558	-0.22286	2.20067e-134	1.17369e-132	20232	34099	0.593331	-0.156247	1.75606e-79	5.61938e-78	23595	39971	0.590303	-0.163629	2.73287e-93	8.74519e-92
ZBTB18(Zf)/HEK293-ZBTB18.GFP-ChIP-Seq(GSE58341)/Homer	3810	38409	0.0991955	1289	27397	0.0470489	-1.07611	3.74745e-134	1.71312e-132	1724	34099	0.0505587	-0.972316	1.11321e-133	7.12456e-132	2035	39971	0.0509119	-0.962271	9.12743e-146	4.17254e-144
Ptf1a(bHLH)/Panc1-Ptf1a-ChIP-Seq(GSE47459)/Homer	16400	38409	0.426983	9113	27397	0.332628	-0.360271	2.35496e-132	9.41985e-131	11688	34099	0.342767	-0.316953	2.45296e-119	1.12135e-117	13647	39971	0.341423	-0.322621	7.43957e-134	2.97583e-132
Ap4(bHLH)/AML-Tfap4-ChIP-Seq(GSE45738)/Homer	8644	38409	0.225051	4215	27397	0.153849	-0.54874	4.72696e-114	1.6807e-112	5688	34099	0.166808	-0.432063	6.15479e-86	2.46192e-84	6729	39971	0.168347	-0.418816	8.66252e-89	2.31e-87
HEB(bHLH)/mES-Heb-ChIP-Seq(GSE53233)/Homer	12217	38409	0.318076	6779	27397	0.247436	-0.362319	1.97761e-86	6.32834e-85	8690	34099	0.254846	-0.319747	1.87522e-78	5.45518e-77	10101	39971	0.252708	-0.331901	2.66842e-91	7.76268e-90
Tcf12(bHLH)/GM12878-Tcf12-ChIP-Seq(GSE32465)/Homer	7716	38409	0.20089	3937	27397	0.143702	-0.48333	5.98499e-80	1.74109e-78	5190	34099	0.152204	-0.400404	1.56661e-65	3.58082e-64	5984	39971	0.149709	-0.424252	2.85629e-79	7.03088e-78
Myf5(bHLH)/GM-Myf5-ChIP-Seq(GSE24852)/Homer	5334	38409	0.138874	2502	27397	0.0913239	-0.60471	7.70594e-77	2.05492e-75	3371	34099	0.0988592	-0.490326	2.06944e-61	4.41481e-60	4020	39971	0.100573	-0.465532	2.48124e-61	4.41109e-60
MyoD(bHLH)/Myotube-MyoD-ChIP-Seq(GSE21614)/Homer	5831	38409	0.151813	2829	27397	0.103259	-0.556025	1.26792e-73	3.12103e-72	3810	34099	0.111733	-0.442237	1.32252e-56	2.64504e-55	4460	39971	0.111581	-0.444209	2.47856e-62	4.95713e-61
MyoG(bHLH)/C2C12-MyoG-ChIP-Seq(GSE36024)/Homer	7346	38409	0.191257	3790	27397	0.138336	-0.467335	3.61906e-71	8.27214e-70	5049	34099	0.148069	-0.369246	1.43416e-53	2.6996e-52	5955	39971	0.148983	-0.360367	6.62808e-56	1.11631e-54
KLF5(Zf)/LoVo-KLF5-ChIP-Seq(GSE49402)/Homer	4761	38409	0.123955	4713	27397	0.172026	0.472808	4.36159e-67	9.30473e-66	5338	34099	0.156544	0.33675	1.28449e-36	1.58091e-35	6179	39971	0.154587	0.318599	4.27802e-35	4.56322e-34
CRX(Homeobox)/Retina-Crx-ChIP-Seq(GSE20012)/Homer	16056	38409	0.418027	13253	27397	0.483739	0.210633	1.08454e-62	2.16907e-61	16581	34099	0.486261	0.218133	8.20812e-76	2.18883e-74	19320	39971	0.48335	0.209473	2.52216e-75	5.76493e-74
KLF14(Zf)/HEK293-KLF14.GFP-ChIP-Seq(GSE58341)/Homer	7051	38409	0.183577	6476	27397	0.236376	0.364702	2.99035e-61	5.6289e-60	7839	34099	0.229889	0.324557	1.66081e-53	2.95255e-52	8874	39971	0.222011	0.274247	1.03947e-40	1.33052e-39
GSC(Homeobox)/FrogEmbryos-GSC-ChIP-Seq(DRA000576)/Homer	10021	38409	0.260902	8693	27397	0.317298	0.282326	3.13376e-56	5.57112e-55	11096	34099	0.325405	0.318728	4.24937e-81	1.51089e-79	12675	39971	0.317105	0.28145	2.58511e-67	5.5149e-66
Otx2(Homeobox)/EpiLC-Otx2-ChIP-Seq(GSE56098)/Homer	7688	38409	0.200161	6871	27397	0.250794	0.325338	1.28494e-53	2.16412e-52	8776	34099	0.257368	0.36267	3.71034e-75	9.13314e-74	9988	39971	0.249881	0.320078	3.47798e-62	6.54679e-61
NFAT(RHD)/Jurkat-NFATC1-ChIP-Seq(Jolma_et_al.)/Homer	3233	38409	0.084173	1456	27397	0.0531445	-0.663437	2.00591e-52	3.20946e-51	1962	34099	0.0575383	-0.548833	1.02615e-43	1.64185e-42	2345	39971	0.0586675	-0.520795	9.61775e-44	1.28237e-42
Nanog(Homeobox)/mES-Nanog-ChIP-Seq(GSE11724)/Homer	18667	38409	0.486006	11702	27397	0.427127	-0.186308	2.18478e-50	3.32919e-49	15729	34099	0.461275	-0.0753482	2.95068e-11	1.40928e-10	18286	39971	0.457482	-0.0872598	1.34877e-15	6.64011e-15
RAR:RXR(NR),DR5/ES-RAR-ChIP-Seq(GSE56893)/Homer	100	38409	0.00260356	322	27397	0.0117531	2.17449	2.68972e-47	3.91231e-46	106	34099	0.0031086	0.255779	0.228065	0.309241	142	39971	0.00355258	0.448382	0.019826	0.0335678
Tgif2(Homeobox)/mES-Tgif2-ChIP-Seq(GSE55404)/Homer	16212	38409	0.422089	10047	27397	0.366719	-0.202871	2.52772e-46	3.51683e-45	13258	34099	0.388809	-0.118484	9.14114e-20	7.31291e-19	15439	39971	0.386255	-0.127992	1.72097e-24	1.31122e-23
Cdx2(Homeobox)/mES-Cdx2-ChIP-Seq(GSE14586)/Homer	2002	38409	0.0521232	808	27397	0.0294923	-0.821588	2.3145e-45	3.086e-44	1101	34099	0.0322883	-0.690913	1.64086e-39	2.18781e-38	1228	39971	0.0307223	-0.762641	3.44579e-51	5.51326e-50
HOXD13(Homeobox)/Chicken-Hoxd13-ChIP-Seq(GSE38910)/Homer	3347	38409	0.087141	1587	27397	0.0579261	-0.58914	1.29694e-44	1.66008e-43	2347	34099	0.068829	-0.340336	6.52934e-20	5.3574e-19	2584	39971	0.0646469	-0.430772	1.33128e-32	1.21717e-31
Maz(Zf)/HepG2-Maz-ChIP-Seq(GSE31477)/Homer	5468	38409	0.142362	5001	27397	0.182538	0.35863	8.46101e-44	1.04135e-42	6135	34099	0.179917	0.337765	4.64239e-43	7.07411e-42	7028	39971	0.175827	0.304592	2.00758e-37	2.21526e-36
Nkx6.1(Homeobox)/Islet-Nkx6.1-ChIP-Seq(GSE40975)/Homer	11651	38409	0.30334	7028	27397	0.256524	-0.241841	2.47088e-39	2.92844e-38	10313	34099	0.302443	-0.00427475	0.799191	0.858192	11701	39971	0.292737	-0.0513312	0.00120849	0.00235804
E2A(bHLH)/proBcell-E2A-ChIP-Seq(GSE21978)/Homer	8576	38409	0.223281	4971	27397	0.181443	-0.299342	4.57409e-39	5.22753e-38	6253	34099	0.183378	-0.284041	2.75987e-40	3.87255e-39	7315	39971	0.183008	-0.286956	1.34291e-44	1.8684e-43
Pdx1(Homeobox)/Islet-Pdx1-ChIP-Seq(SRA008281)/Homer	4100	38409	0.106746	2118	27397	0.0773077	-0.465495	5.01529e-37	5.53411e-36	3154	34099	0.0924954	-0.206726	1.88448e-10	8.04043e-10	3539	39971	0.0885392	-0.269791	9.53537e-18	5.17173e-17
Sp1(Zf)/Promoter/Homer	1208	38409	0.031451	1394	27397	0.0508815	0.694037	2.45543e-36	2.61913e-35	1480	34099	0.043403	0.464692	2.2085e-17	1.53635e-16	1577	39971	0.0394536	0.327053	1.63102e-09	5.61211e-09
Klf9(Zf)/GBM-Klf9-ChIP-Seq(GSE62211)/Homer	1599	38409	0.0416309	1734	27397	0.0632916	0.60436	1.04361e-35	1.07727e-34	1968	34099	0.0577143	0.471275	1.91273e-23	1.74878e-22	2135	39971	0.0534137	0.359557	1.11675e-14	5.03323e-14
NF1-halfsite(CTF)/LNCaP-NF1-ChIP-Seq(Unpublished)/Homer	9023	38409	0.234919	5332	27397	0.19462	-0.271504	6.25154e-35	6.25154e-34	6946	34099	0.203701	-0.20571	4.71762e-24	4.71762e-23	8309	39971	0.207876	-0.176442	8.14164e-20	5.01024e-19
CHR(?)/Hela-CellCycle-Expression/Homer	2150	38409	0.0559765	970	27397	0.0354053	-0.660854	2.37722e-34	2.30519e-33	1351	34099	0.0396199	-0.498594	1.34691e-24	1.48624e-23	1521	39971	0.0380526	-0.556826	2.01119e-32	1.78772e-31
Klf4(Zf)/mES-Klf4-ChIP-Seq(GSE11431)/Homer	1328	38409	0.0345752	1482	27397	0.0540935	0.645717	3.59656e-34	3.38499e-33	1593	34099	0.0467169	0.434206	1.23023e-16	8.03413e-16	1764	39971	0.044132	0.352086	7.24957e-12	2.89983e-11
Mef2b(MADS)/HEK293-Mef2b.V5-ChIP-Seq(GSE67450)/Homer	4201	38409	0.109375	2225	27397	0.0812133	-0.429501	4.32219e-33	3.95172e-32	3083	34099	0.0904132	-0.274683	2.55345e-17	1.73852e-16	3631	39971	0.0908409	-0.267875	5.73734e-18	3.16543e-17
Mef2c(MADS)/GM12878-Mef2c-ChIP-Seq(GSE32465)/Homer	2574	38409	0.0670155	1241	27397	0.0452969	-0.565082	8.39916e-32	7.46592e-31	1747	34099	0.0512332	-0.387417	3.74258e-19	2.92103e-18	2086	39971	0.0521878	-0.360782	1.94289e-18	1.13041e-17
HOXB13(Homeobox)/ProstateTumor-HOXB13-ChIP-Seq(GSE56288)/Homer	3680	38409	0.0958109	1916	27397	0.0699347	-0.454182	1.04741e-31	9.05865e-31	2547	34099	0.0746943	-0.359192	4.70102e-24	4.71762e-23	2858	39971	0.0715018	-0.422209	1.01095e-34	1.04356e-33
KLF10(Zf)/HEK293-KLF10.GFP-ChIP-Seq(GSE58341)/Homer	1808	38409	0.0470723	1870	27397	0.0682556	0.53607	2.46031e-31	2.07184e-30	2076	34099	0.0608816	0.371127	1.93183e-16	1.23637e-15	2322	39971	0.0580921	0.303464	5.69466e-12	2.3067e-11
CTCF(Zf)/CD4+-CTCF-ChIP-Seq(Barski_et_al.)/Homer	9702	38409	0.252597	5874	27397	0.214403	-0.236512	7.12308e-30	5.84457e-29	7113	34099	0.208598	-0.276109	1.51094e-44	2.54475e-43	6999	39971	0.175102	-0.528643	1.74374e-154	1.11599e-152
Pit1+1bp(Homeobox)/GCrat-Pit1-ChIP-Seq(GSE58009)/Homer	1042	38409	0.0271291	412	27397	0.0150381	-0.851213	3.23502e-25	2.58801e-24	637	34099	0.0186809	-0.538275	5.28631e-14	3.07567e-13	705	39971	0.0176378	-0.621169	2.85618e-19	1.69255e-18
E2A(bHLH),near_PU.1/Bcell-PU.1-ChIP-Seq(GSE21512)/Homer	5184	38409	0.134968	4483	27397	0.163631	0.277825	1.49471e-24	1.16661e-23	5022	34099	0.147277	0.125911	2.07395e-06	6.08867e-06	5961	39971	0.149133	0.143979	1.46136e-08	4.49649e-08
ZNF711(Zf)/SHSY5Y-ZNF711-ChIP-Seq(GSE20673)/Homer	6382	38409	0.166159	5400	27397	0.197102	0.246377	2.07108e-24	1.57797e-23	6451	34099	0.189184	0.187229	5.563e-16	3.49051e-15	7656	39971	0.191539	0.205073	2.15599e-20	1.42852e-19
CEBP:AP1(bZIP)/ThioMac-CEBPb-ChIP-Seq(GSE21512)/Homer	2737	38409	0.0712593	1427	27397	0.052086	-0.452184	2.71884e-23	2.02333e-22	1894	34099	0.0555442	-0.359444	6.54813e-18	4.76228e-17	2440	39971	0.0610443	-0.223224	9.37096e-09	2.93991e-08
HOXA9(Homeobox)/HSC-Hoxa9-ChIP-Seq(GSE33509)/Homer	2628	38409	0.0684215	1362	27397	0.0497135	-0.460812	4.3278e-23	3.14749e-22	1930	34099	0.0565999	-0.273649	6.54929e-11	2.97485e-10	2153	39971	0.0538641	-0.345126	1.92835e-17	1.02845e-16
NF1(CTF)/LNCAP-NF1-ChIP-Seq(Unpublished)/Homer	2442	38409	0.0635788	1253	27397	0.0457349	-0.47525	1.31269e-22	9.33471e-22	1580	34099	0.0463357	-0.456424	5.07595e-24	4.92214e-23	1939	39971	0.0485102	-0.39026	4.95619e-20	3.17196e-19
Mef2a(MADS)/HL1-Mef2a.biotin-ChIP-Seq(GSE21529)/Homer	2344	38409	0.0610274	1198	27397	0.0437274	-0.480918	3.79584e-22	2.64058e-21	1622	34099	0.0475674	-0.359484	2.03509e-15	1.22873e-14	1960	39971	0.0490356	-0.315628	1.95991e-13	8.47529e-13
Unknown(Homeobox)/Limb-p300-ChIP-Seq/Homer	2362	38409	0.061496	1210	27397	0.0441654	-0.477575	4.67366e-22	3.18206e-21	1808	34099	0.0530221	-0.213899	1.08377e-06	3.33467e-06	2069	39971	0.0517625	-0.248585	4.02789e-09	1.34263e-08
FOXA1(Forkhead)/LNCAP-FOXA1-ChIP-Seq(GSE27824)/Homer	3944	38409	0.102684	2208	27397	0.0805928	-0.349493	9.46414e-22	6.30943e-21	2824	34099	0.0828177	-0.310204	4.93481e-20	4.15563e-19	3271	39971	0.0818343	-0.327437	6.68927e-24	4.97806e-23
Hoxc9(Homeobox)/Ainv15-Hoxc9-ChIP-Seq(GSE21812)/Homer	1969	38409	0.051264	983	27397	0.0358798	-0.514773	6.64582e-21	4.34013e-20	1469	34099	0.0430804	-0.250914	2.50024e-07	8.2482e-07	1567	39971	0.0392034	-0.386967	4.84488e-16	2.46089e-15
Pit1(Homeobox)/GCrat-Pit1-ChIP-Seq(GSE58009)/Homer	2967	38409	0.0772475	1606	27397	0.0586196	-0.398107	2.28945e-20	1.46525e-19	2040	34099	0.0598258	-0.368721	2.96755e-20	2.56653e-19	2277	39971	0.0569663	-0.43938	7.76565e-30	6.71624e-29
ZFX(Zf)/mES-Zfx-ChIP-Seq(GSE11431)/Homer	4423	38409	0.115155	3815	27397	0.139249	0.274084	3.7619e-20	2.36041e-19	4523	34099	0.132643	0.20397	9.65289e-13	5.32573e-12	5463	39971	0.136674	0.247159	1.29725e-19	7.83246e-19
Tgif1(Homeobox)/mES-Tgif1-ChIP-Seq(GSE55404)/Homer	13292	38409	0.346065	8544	27397	0.311859	-0.150148	4.40033e-20	2.7079e-19	11372	34099	0.3335	-0.0533572	0.000375549	0.000864573	13445	39971	0.336369	-0.0409977	0.00430682	0.00810696
X-box(HTH)/NPC-H3K4me1-ChIP-Seq(GSE16256)/Homer	782	38409	0.0203598	304	27397	0.0110961	-0.875671	5.00289e-20	3.02061e-19	457	34099	0.0134022	-0.603259	6.64031e-13	3.72789e-12	577	39971	0.0144355	-0.496107	2.53666e-10	9.43874e-10
CEBP(bZIP)/ThioMac-CEBPb-ChIP-Seq(GSE21512)/Homer	2153	38409	0.0560546	1105	27397	0.0403329	-0.474875	5.88296e-20	3.4862e-19	1489	34099	0.043667	-0.36029	2.83967e-14	1.68277e-13	1799	39971	0.0450076	-0.316662	1.79688e-12	7.56582e-12
AP-2gamma(AP2)/MCF7-TFAP2C-ChIP-Seq(GSE21234)/Homer	3659	38409	0.0952641	3212	27397	0.117239	0.299449	1.14385e-19	6.65514e-19	3869	34099	0.113464	0.252226	1.17862e-15	7.25306e-15	4630	39971	0.115834	0.282054	8.78327e-21	6.1101e-20
FOXA1(Forkhead)/MCF7-FOXA1-ChIP-Seq(GSE26831)/Homer	3128	38409	0.0814392	1718	27397	0.0627076	-0.377084	1.37915e-19	7.88088e-19	2216	34099	0.0649872	-0.325568	2.95727e-17	1.97152e-16	2576	39971	0.0644467	-0.337617	6.16658e-20	3.86923e-19
Tlx?(NR)/NPC-H3K4me1-ChIP-Seq(GSE16256)/Homer	2666	38409	0.0694108	1430	27397	0.0521955	-0.411235	2.37689e-19	1.33439e-18	1829	34099	0.0536379	-0.371907	1.70277e-18	1.26718e-17	2229	39971	0.0557654	-0.315789	3.3399e-15	1.57172e-14
BMYB(HTH)/Hela-BMYB-ChIP-Seq(GSE27030)/Homer	6374	38409	0.165951	3847	27397	0.140417	-0.241039	5.41255e-19	2.98624e-18	5008	34099	0.146866	-0.176249	1.91588e-12	1.0218e-11	5769	39971	0.14433	-0.201387	6.65555e-17	3.49144e-16
Esrrb(NR)/mES-Esrrb-ChIP-Seq(GSE11431)/Homer	2095	38409	0.0545445	1956	27397	0.0713947	0.388383	8.85164e-19	4.80089e-18	2218	34099	0.0650459	0.254024	2.65957e-09	1.05069e-08	2822	39971	0.0706012	0.372258	2.18742e-20	1.42852e-19
ZNF467(Zf)/HEK293-ZNF467.GFP-ChIP-Seq(GSE58341)/Homer	3203	38409	0.0833919	2834	27397	0.103442	0.310842	1.78966e-18	9.54487e-18	3563	34099	0.10449	0.325384	2.12546e-22	1.8893e-21	4142	39971	0.103625	0.313394	2.88297e-22	2.05011e-21
Sox6(HMG)/Myotubes-Sox6-ChIP-Seq(GSE32627)/Homer	5434	38409	0.141477	3245	27397	0.118444	-0.25637	8.22406e-18	4.31426e-17	4258	34099	0.124872	-0.180124	5.85559e-11	2.71564e-10	5196	39971	0.129994	-0.122122	2.82179e-06	7.16644e-06
Atf4(bZIP)/MEF-Atf4-ChIP-Seq(GSE35681)/Homer	1145	38409	0.0298107	526	27397	0.0191992	-0.634786	1.81981e-17	9.39254e-17	759	34099	0.0222587	-0.421461	2.54692e-10	1.05846e-09	1038	39971	0.0259688	-0.19905	0.00117047	0.00229785
EKLF(Zf)/Erythrocyte-Klf1-ChIP-Seq(GSE20478)/Homer	623	38409	0.0162202	690	27397	0.0251852	0.634791	6.53855e-16	3.32117e-15	741	34099	0.0217308	0.421956	5.8268e-08	2.09503e-07	843	39971	0.0210903	0.378791	5.59409e-07	1.5432e-06
Mef2d(MADS)/Retina-Mef2d-ChIP-Seq(GSE61391)/Homer	1565	38409	0.0407457	792	27397	0.0289083	-0.495164	9.45762e-16	4.72881e-15	1136	34099	0.0333148	-0.290485	1.48841e-07	5.06693e-07	1382	39971	0.0345751	-0.236914	6.15093e-06	1.47992e-05
FOXM1(Forkhead)/MCF7-FOXM1-ChIP-Seq(GSE72977)/Homer	3244	38409	0.0844594	1850	27397	0.0675256	-0.322822	1.26408e-15	6.22314e-15	2410	34099	0.0706766	-0.257026	5.40507e-12	2.74543e-11	2776	39971	0.0694504	-0.282276	3.40416e-15	1.57874e-14
RFX(HTH)/K562-RFX3-ChIP-Seq(SRA012198)/Homer	733	38409	0.0190841	308	27397	0.0112421	-0.763456	2.45668e-15	1.19112e-14	445	34099	0.0130502	-0.548293	1.71283e-10	7.50831e-10	565	39971	0.0141352	-0.433072	6.69195e-08	1.9828e-07
Rfx2(HTH)/LoVo-RFX2-ChIP-Seq(GSE49402)/Homer	772	38409	0.0200995	330	27397	0.0120451	-0.738708	2.64692e-15	1.2642e-14	474	34099	0.0139007	-0.531999	1.74854e-10	7.56123e-10	589	39971	0.0147357	-0.447842	1.06804e-08	3.31818e-08
Nr5a2(NR)/Pancreas-LRH1-ChIP-Seq(GSE34295)/Homer	2156	38409	0.0561327	1952	27397	0.0712487	0.344022	3.15182e-15	1.48321e-14	2245	34099	0.0658377	0.230073	5.11984e-08	1.88316e-07	2850	39971	0.0713017	0.345095	4.41152e-18	2.47664e-17
AP-2alpha(AP2)/Hela-AP2alpha-ChIP-Seq(GSE31477)/Homer	2706	38409	0.0704522	2387	27397	0.0871263	0.306463	3.38307e-15	1.56896e-14	2842	34099	0.0833456	0.24246	7.77846e-11	3.45709e-10	3429	39971	0.0857872	0.284117	1.49935e-15	7.26956e-15
Pax7(Paired,Homeobox),long/Myoblast-Pax7-ChIP-Seq(GSE25064)/Homer	179	38409	0.00466037	268	27397	0.00978209	1.0697	4.61347e-15	2.10901e-14	387	34099	0.0113493	1.28409	2.6247e-24	2.79968e-23	368	39971	0.00920667	0.982237	2.95489e-14	1.31328e-13
Rfx1(HTH)/NPC-H3K4me1-ChIP-Seq(GSE16256)/Homer	1156	38409	0.0300971	554	27397	0.0202212	-0.573757	5.07418e-15	2.28696e-14	792	34099	0.0232265	-0.373854	1.28635e-08	4.84273e-08	982	39971	0.0245678	-0.292856	2.25847e-06	5.8757e-06
RORgt(NR)/EL4-RORgt.Flag-ChIP-Seq(GSE56019)/Homer	1589	38409	0.0413705	821	27397	0.0299668	-0.465239	1.91452e-14	8.50896e-14	1004	34099	0.0294437	-0.490645	7.17242e-18	5.10039e-17	1194	39971	0.0298717	-0.469826	4.06161e-18	2.32092e-17
Nr5a2(NR)/mES-Nr5a2-ChIP-Seq(GSE19019)/Homer	1515	38409	0.0394439	1424	27397	0.0519765	0.398058	1.9595e-14	8.58961e-14	1618	34099	0.0474501	0.266609	1.33656e-07	4.64891e-07	2065	39971	0.0516625	0.389315	2.99404e-16	1.54531e-15
bZIP:IRF(bZIP,IRF)/Th17-BatF-ChIP-Seq(GSE39756)/Homer	1121	38409	0.0291859	545	27397	0.0198927	-0.553032	8.92645e-14	3.86009e-13	778	34099	0.0228159	-0.355229	9.42719e-08	3.35189e-07	972	39971	0.0243176	-0.263267	2.62154e-05	5.99209e-05
TEAD(TEA)/Fibroblast-PU.1-ChIP-Seq(Unpublished)/Homer	2066	38409	0.0537895	1126	27397	0.0410994	-0.388207	9.24887e-14	3.94619e-13	1511	34099	0.0443121	-0.279622	4.50559e-09	1.75828e-08	1774	39971	0.0443822	-0.277344	1.17971e-09	4.10333e-09
Foxo1(Forkhead)/RAW-Foxo1-ChIP-Seq(Fan_et_al.)/Homer	7722	38409	0.201047	4892	27397	0.17856	-0.171124	5.43253e-13	2.28738e-12	6202	34099	0.181882	-0.144526	6.60045e-11	2.97485e-10	7289	39971	0.182357	-0.140763	3.17526e-11	1.2242e-10
PRDM9(Zf)/Testis-DMC1-ChIP-Seq(GSE35498)/Homer	2225	38409	0.0579291	1238	27397	0.0451874	-0.358368	6.08857e-13	2.53032e-12	1619	34099	0.0474794	-0.286987	4.0679e-10	1.66888e-09	1879	39971	0.0470091	-0.30135	7.64888e-12	3.02178e-11
FoxL2(Forkhead)/Ovary-FoxL2-ChIP-Seq(GSE60858)/Homer	2828	38409	0.0736286	1632	27397	0.0595686	-0.305715	1.69365e-12	6.94831e-12	2071	34099	0.0607349	-0.27774	5.61178e-12	2.80589e-11	2390	39971	0.0597934	-0.300281	8.96046e-15	4.09621e-14
BORIS(Zf)/K562-CTCFL-ChIP-Seq(GSE32465)/Homer	9298	38409	0.242079	5989	27397	0.218601	-0.147179	2.2035e-12	8.92556e-12	7188	34099	0.210798	-0.199615	1.2255e-23	1.15341e-22	7050	39971	0.176378	-0.456806	2.56413e-113	9.1169e-112
Fox:Ebox(Forkhead,bHLH)/Panc1-Foxa2-ChIP-Seq(GSE47459)/Homer	3777	38409	0.0983363	2260	27397	0.0824908	-0.253492	4.2714e-12	1.70856e-11	2904	34099	0.0851638	-0.207484	1.00759e-09	4.03037e-09	3445	39971	0.0861875	-0.190246	4.45332e-09	1.46914e-08
PRDM1(Zf)/Hela-PRDM1-ChIP-Seq(GSE31477)/Homer	1584	38409	0.0412403	852	27397	0.0310983	-0.407221	1.27184e-11	5.02457e-11	1176	34099	0.0344878	-0.257969	2.32095e-06	6.69104e-06	1413	39971	0.0353506	-0.22232	1.87101e-05	4.37024e-05
Znf263(Zf)/K562-Znf263-ChIP-Seq(GSE31477)/Homer	7185	38409	0.187066	5704	27397	0.208198	0.154412	1.77319e-11	6.83641e-11	7095	34099	0.208071	0.153529	1.34813e-12	7.31191e-12	8307	39971	0.207826	0.15183	3.16885e-13	1.35204e-12
AMYB(HTH)/Testes-AMYB-ChIP-Seq(GSE44588)/Homer	6277	38409	0.163425	3955	27397	0.144359	-0.178971	3.08143e-11	1.17388e-10	5130	34099	0.150444	-0.119401	1.74131e-06	5.20765e-06	5931	39971	0.148383	-0.139309	6.79642e-09	2.15332e-08
Foxh1(Forkhead)/hESC-FOXH1-ChIP-Seq(GSE29422)/Homer	2490	38409	0.0648286	1442	27397	0.0526335	-0.300648	8.61431e-11	3.24303e-10	1891	34099	0.0554562	-0.225281	1.35624e-07	4.66663e-07	2224	39971	0.0556403	-0.220498	6.90238e-08	1.99738e-07
TEAD4(TEA)/Tropoblast-Tead4-ChIP-Seq(GSE37350)/Homer	2801	38409	0.0729256	1652	27397	0.0602986	-0.274302	2.27767e-10	8.47505e-10	2160	34099	0.063345	-0.203196	3.66719e-07	1.18535e-06	2567	39971	0.0642216	-0.183368	1.51859e-06	4.04957e-06
OCT4-SOX2-TCF-NANOG(POU,Homeobox,HMG)/mES-Oct4-ChIP-Seq(GSE11431)/Homer	518	38409	0.0134864	224	27397	0.00817608	-0.722027	2.57424e-10	9.46847e-10	346	34099	0.0101469	-0.410465	4.09526e-05	0.000106543	379	39971	0.00948187	-0.508264	1.64428e-07	4.65638e-07
Rfx5(HTH)/GM12878-Rfx5-ChIP-Seq(GSE31477)/Homer	1713	38409	0.0445989	953	27397	0.0347848	-0.358551	3.50646e-10	1.27508e-09	1309	34099	0.0383882	-0.216345	3.2104e-05	8.49031e-05	1520	39971	0.0380276	-0.229963	4.08954e-06	9.98973e-06
MYB(HTH)/ERMYB-Myb-ChIPSeq(GSE22095)/Homer	7109	38409	0.185087	4552	27397	0.16615	-0.15572	3.82191e-10	1.37417e-09	5904	34099	0.173143	-0.0962389	3.0008e-05	8.00214e-05	6819	39971	0.170599	-0.117596	1.18937e-07	3.3982e-07
HNF6(Homeobox)/Liver-Hnf6-ChIP-Seq(ERP000394)/Homer	1480	38409	0.0385326	810	27397	0.0295653	-0.382177	7.01316e-10	2.49357e-09	1148	34099	0.0336667	-0.19476	0.000502874	0.00112531	1299	39971	0.0324986	-0.245705	5.434e-06	1.31733e-05
Gfi1b(Zf)/HPC7-Gfi1b-ChIP-Seq(GSE22178)/Homer	2993	38409	0.0779244	1794	27397	0.0654816	-0.250986	1.51143e-09	5.31492e-09	2340	34099	0.0686237	-0.183369	1.80298e-06	5.34217e-06	2797	39971	0.0699757	-0.155221	2.24027e-05	5.15745e-05
IRF4(IRF)/GM12878-IRF4-ChIP-Seq(GSE32465)/Homer	1480	38409	0.0385326	816	27397	0.0297843	-0.37153	1.88869e-09	6.56934e-09	1043	34099	0.0305874	-0.333143	6.38156e-09	2.46036e-08	1236	39971	0.0309224	-0.317428	6.47898e-09	2.07327e-08
EBF1(EBF)/Near-E2A-ChIP-Seq(GSE21512)/Homer	3600	38409	0.093728	2954	27397	0.107822	0.202099	2.87912e-09	9.90667e-09	3733	34099	0.109475	0.224054	2.4322e-12	1.27591e-11	4444	39971	0.111181	0.246353	9.2112e-16	4.6056e-15
TR4(NR),DR1/Hela-TR4-ChIP-Seq(GSE24685)/Homer	250	38409	0.00650889	294	27397	0.0107311	0.721315	4.82615e-09	1.64294e-08	396	34099	0.0116132	0.835287	3.84381e-13	2.19646e-12	435	39971	0.0108829	0.741578	6.20865e-11	2.33738e-10
Chop(bZIP)/MEF-Chop-ChIP-Seq(GSE35681)/Homer	768	38409	0.0199953	384	27397	0.0140161	-0.512574	9.74519e-09	3.2484e-08	539	34099	0.0158069	-0.339106	2.63307e-05	7.08053e-05	766	39971	0.0191639	-0.0612712	0.415515	0.507457
RUNX1(Runt)/Jurkat-RUNX1-ChIP-Seq(GSE29180)/Homer	3874	38409	0.100862	2400	27397	0.0876008	-0.203363	1.22345e-08	4.03611e-08	3064	34099	0.089856	-0.166693	5.28225e-07	1.69032e-06	3631	39971	0.0908409	-0.150966	1.99319e-06	5.22805e-06
E2F6(E2F)/Hela-E2F6-ChIP-Seq(GSE31477)/Homer	1562	38409	0.0406676	1367	27397	0.049896	0.295045	1.70441e-08	5.56544e-08	1716	34099	0.0503241	0.30737	4.70129e-10	1.90432e-09	1945	39971	0.0486603	0.258866	6.91166e-08	1.99738e-07
TEAD2(TEA)/Py2T-Tead2-ChIP-Seq(GSE55709)/Homer	1636	38409	0.0425942	930	27397	0.0339453	-0.327444	1.80832e-08	5.84509e-08	1266	34099	0.0371272	-0.19818	0.000191848	0.000472242	1463	39971	0.0366015	-0.218752	1.82317e-05	4.2898e-05
RBPJ:Ebox(?,bHLH)/Panc1-Rbpj1-ChIP-Seq(GSE47459)/Homer	1573	38409	0.0409539	890	27397	0.0324853	-0.334215	1.89677e-08	6.06965e-08	1145	34099	0.0335787	-0.286456	2.00589e-07	6.68629e-07	1322	39971	0.033074	-0.308306	5.59489e-09	1.80845e-08
PR(NR)/T47D-PR-ChIP-Seq(GSE31130)/Homer	8205	38409	0.213622	5363	27397	0.195751	-0.126037	2.46081e-08	7.79664e-08	6904	34099	0.202469	-0.0773559	0.000232024	0.000557577	8235	39971	0.206024	-0.0522439	0.00924337	0.0162521
Oct6(POU,Homeobox)/NPC-Oct6-ChIP-Seq(GSE35496)/Homer	1609	38409	0.0418912	918	27397	0.0335073	-0.322172	3.87244e-08	1.21488e-07	1340	34099	0.0392973	-0.0922164	0.0808019	0.125288	1438	39971	0.0359761	-0.21961	2.00514e-05	4.64959e-05
E2F4(E2F)/K562-E2F4-ChIP-Seq(GSE31477)/Homer	1285	38409	0.0334557	1141	27397	0.0416469	0.315957	4.34983e-08	1.3514e-07	1372	34099	0.0402358	0.266227	1.36461e-06	4.11959e-06	1486	39971	0.037177	0.152156	0.00509717	0.00937411
Sox10(HMG)/SciaticNerve-Sox3-ChIP-Seq(GSE35132)/Homer	6035	38409	0.157125	3880	27397	0.141621	-0.149871	4.51858e-08	1.39033e-07	5015	34099	0.147072	-0.0953891	0.00017762	0.000440608	6206	39971	0.155263	-0.0171993	0.478923	0.571849
Gata4(Zf)/Heart-Gata4-ChIP-Seq(GSE35151)/Homer	4203	38409	0.109427	3377	27397	0.123262	0.171749	4.56751e-08	1.392e-07	4297	34099	0.126015	0.203625	4.55985e-12	2.35347e-11	5014	39971	0.125441	0.197033	3.75038e-12	1.5586e-11
Sox3(HMG)/NPC-Sox3-ChIP-Seq(GSE33059)/Homer	6055	38409	0.157645	3900	27397	0.142351	-0.147226	7.18925e-08	2.17034e-07	5023	34099	0.147306	-0.0978627	0.000117216	0.000295348	6216	39971	0.155513	-0.0196497	0.417066	0.507457
Nkx2.1(Homeobox)/LungAC-Nkx2.1-ChIP-Seq(GSE43252)/Homer	10443	38409	0.271889	7972	27397	0.290981	0.0979039	7.91819e-08	2.36806e-07	9906	34099	0.290507	0.0955533	2.68825e-08	1.00028e-07	11840	39971	0.296215	0.123624	4.72051e-14	2.06926e-13
Atf1(bZIP)/K562-ATF1-ChIP-Seq(GSE31477)/Homer	3035	38409	0.0790179	1860	27397	0.0678906	-0.218967	8.92187e-08	2.64352e-07	2553	34099	0.0748702	-0.077788	0.0378733	0.0637865	3652	39971	0.0913662	0.209481	6.67065e-10	2.37179e-09
Sox15(HMG)/CPA-Sox15-ChIP-Seq(GSE62909)/Homer	3409	38409	0.0887552	2110	27397	0.0770157	-0.204679	9.22613e-08	2.70859e-07	2735	34099	0.0802076	-0.146093	3.9271e-05	0.000103006	3385	39971	0.0846864	-0.067702	0.0443057	0.0705365
Brn2(POU,Homeobox)/NPC-Brn2-ChIP-Seq(GSE35496)/Homer	289	38409	0.00752428	115	27397	0.00419754	-0.842009	9.55605e-08	2.77994e-07	162	34099	0.00475087	-0.663361	2.6837e-06	7.66771e-06	199	39971	0.00497861	-0.59581	7.32755e-06	1.74986e-05
RARg(NR)/ES-RARg-ChIP-Seq(GSE30538)/Homer	65	38409	0.00169231	105	27397	0.00383254	1.1793	1.48999e-07	4.29546e-07	86	34099	0.00252207	0.575612	0.0180471	0.032813	120	39971	0.00300218	0.827014	0.00021205	0.000452374
Oct4(POU,Homeobox)/mES-Oct4-ChIP-Seq(GSE11431)/Homer	1682	38409	0.0437918	978	27397	0.0356973	-0.294845	2.25238e-07	6.43538e-07	1317	34099	0.0386228	-0.181207	0.000520219	0.00115604	1445	39971	0.0361512	-0.276617	5.16503e-08	1.55926e-07
Egr1(Zf)/K562-Egr1-ChIP-Seq(GSE32465)/Homer	2461	38409	0.0640735	2038	27397	0.0743877	0.215336	2.57265e-07	7.28539e-07	2622	34099	0.0768938	0.263138	1.65174e-11	8.00843e-11	2842	39971	0.0711015	0.150153	9.53794e-05	0.000211954
Gata1(Zf)/K562-GATA1-ChIP-Seq(GSE18829)/Homer	2178	38409	0.0567055	1821	27397	0.0664671	0.229153	2.59995e-07	7.29811e-07	2197	34099	0.06443	0.184246	1.39666e-05	3.81992e-05	2604	39971	0.0651472	0.200216	8.60091e-07	2.33245e-06
Lhx3(Homeobox)/Neuron-Lhx3-ChIP-Seq(GSE31456)/Homer	7678	38409	0.199901	5037	27397	0.183852	-0.120739	2.89545e-07	8.0569e-07	7731	34099	0.226722	0.181639	1.33769e-18	1.01919e-17	8636	39971	0.216057	0.112123	2.68877e-08	8.19435e-08
Tbet(T-box)/CD8-Tbet-ChIP-Seq(GSE33802)/Homer	2847	38409	0.0741233	2329	27397	0.0850093	0.197695	3.41534e-07	9.42164e-07	2901	34099	0.0850758	0.198823	5.48708e-08	1.9953e-07	3501	39971	0.0875885	0.240815	5.40669e-12	2.21813e-11
Oct4:Sox17(POU,Homeobox,HMG)/F9-Sox17-ChIP-Seq(GSE44553)/Homer	412	38409	0.0107267	189	27397	0.00689857	-0.636832	4.48538e-07	1.22677e-06	245	34099	0.00718496	-0.578148	6.22603e-07	1.95326e-06	301	39971	0.00753046	-0.51039	2.95538e-06	7.34469e-06
MafF(bZIP)/HepG2-MafF-ChIP-Seq(GSE31477)/Homer	998	38409	0.0259835	547	27397	0.0199657	-0.380073	5.74388e-07	1.55766e-06	666	34099	0.0195314	-0.411803	8.10903e-09	3.08916e-08	832	39971	0.0208151	-0.319966	1.87455e-06	4.95748e-06
RXR(NR),DR1/3T3L1-RXR-ChIP-Seq(GSE13511)/Homer	3689	38409	0.0960452	2955	27397	0.107859	0.167355	7.60575e-07	2.04524e-06	3678	34099	0.107862	0.167407	1.56708e-07	5.2786e-07	4417	39971	0.110505	0.202328	3.26236e-11	1.2428e-10
EWS:ERG-fusion(ETS)/CADO_ES1-EWS:ERG-ChIP-Seq(SRA014231)/Homer	2553	38409	0.0664688	1564	27397	0.0570865	-0.219527	1.0462e-06	2.78987e-06	2065	34099	0.060559	-0.134337	0.00120654	0.00259123	2480	39971	0.062045	-0.0993627	0.0120343	0.0207041
STAT6(Stat)/CD4-Stat6-ChIP-Seq(GSE22104)/Homer	1517	38409	0.039496	884	27397	0.0322663	-0.291676	1.20466e-06	3.18589e-06	1140	34099	0.0334321	-0.240472	1.57595e-05	4.27375e-05	1396	39971	0.0349253	-0.177431	0.000771874	0.00157325
E2F1(E2F)/Hela-E2F1-ChIP-Seq(GSE22478)/Homer	606	38409	0.0157776	572	27397	0.0208782	0.404124	1.33325e-06	3.49704e-06	694	34099	0.0203525	0.367333	4.11095e-06	1.15395e-05	777	39971	0.0194391	0.301088	0.000111009	0.000244986
Foxa2(Forkhead)/Liver-Foxa2-ChIP-Seq(GSE25694)/Homer	2762	38409	0.0719102	1707	27397	0.0623061	-0.206824	1.49835e-06	3.89815e-06	2169	34099	0.0636089	-0.176968	1.00161e-05	2.76307e-05	2535	39971	0.063421	-0.181237	2.37261e-06	6.12288e-06
AP-1(bZIP)/ThioMac-PU.1-ChIP-Seq(GSE21512)/Homer	3082	38409	0.0802416	1923	27397	0.0701902	-0.193082	1.75384e-06	4.52603e-06	2735	34099	0.0802076	-0.000611057	0.997514	1	4199	39971	0.105051	0.38867	6.56099e-33	6.17505e-32
Atf3(bZIP)/GBM-ATF3-ChIP-Seq(GSE33912)/Homer	2704	38409	0.0704002	1671	27397	0.0609921	-0.206957	1.93945e-06	4.965e-06	2403	34099	0.0704713	0.00145647	0.981802	0.987977	3776	39971	0.0944685	0.424254	2.47032e-34	2.39546e-33
ELF1(ETS)/Jurkat-ELF1-ChIP-Seq(SRA014231)/Homer	1717	38409	0.0447031	1443	27397	0.05267	0.236608	2.6861e-06	6.82183e-06	1778	34099	0.0521423	0.22208	3.31124e-06	9.37697e-06	2023	39971	0.0506117	0.179097	0.0001122	0.000245918
Tbx5(T-box)/HL1-Tbx5.biotin-ChIP-Seq(GSE21529)/Homer	12915	38409	0.336249	9691	27397	0.353725	0.0730963	3.39826e-06	8.56253e-06	12038	34099	0.353031	0.0702631	2.14203e-06	6.23135e-06	14279	39971	0.357234	0.087338	7.16294e-10	2.51884e-09
Fra1(bZIP)/BT549-Fra1-ChIP-Seq(GSE46166)/Homer	2346	38409	0.0610794	1440	27397	0.0525605	-0.216708	4.0407e-06	1.01017e-05	2119	34099	0.0621426	0.0248955	0.562646	0.652344	3401	39971	0.0850867	0.478247	6.1355e-38	7.01201e-37
Pax7(Paired,Homeobox)/Myoblast-Pax7-ChIP-Seq(GSE25064)/Homer	318	38409	0.00827931	146	27397	0.00532905	-0.635632	1.02695e-05	2.54748e-05	245	34099	0.00718496	-0.20453	0.102415	0.150758	275	39971	0.00687999	-0.267104	0.0264953	0.0441588
STAT6(Stat)/Macrophage-Stat6-ChIP-Seq(GSE38377)/Homer	1593	38409	0.0414747	953	27397	0.0347848	-0.253772	1.26523e-05	3.11442e-05	1235	34099	0.0362181	-0.19552	0.000283509	0.000662211	1499	39971	0.0375022	-0.145255	0.00454372	0.00850286
NFAT:AP1(RHD,bZIP)/Jurkat-NFATC1-ChIP-Seq(Jolma_et_al.)/Homer	475	38409	0.0123669	240	27397	0.00876008	-0.497467	1.29214e-05	3.15637e-05	335	34099	0.00982434	-0.332051	0.00130041	0.00275584	408	39971	0.0102074	-0.276868	0.00465766	0.00866541
IRF:BATF(IRF:bZIP)/pDC-Irf8-ChIP-Seq(GSE66899)/Homer	323	38409	0.00840949	150	27397	0.00547505	-0.619145	1.3873e-05	3.36314e-05	211	34099	0.00618786	-0.442576	0.000563433	0.00124344	258	39971	0.00645468	-0.381672	0.00164484	0.00319
Hoxb4(Homeobox)/ES-Hoxb4-ChIP-Seq(GSE34014)/Homer	906	38409	0.0235882	511	27397	0.0186517	-0.338761	1.92515e-05	4.63195e-05	794	34099	0.0232851	-0.0186571	0.806756	0.86054	892	39971	0.0223162	-0.0799766	0.243905	0.321192
c-Myc(bHLH)/LNCAP-cMyc-ChIP-Seq(Unpublished)/Homer	1717	38409	0.0447031	1422	27397	0.0519035	0.215458	2.10386e-05	5.02414e-05	1725	34099	0.050588	0.178421	0.000213907	0.000522521	2006	39971	0.0501864	0.166922	0.000329291	0.000693243
TATA-Box(TBP)/Promoter/Homer	4911	38409	0.127861	3200	27397	0.116801	-0.130518	2.21232e-05	5.24402e-05	3989	34099	0.116983	-0.128275	8.83518e-06	2.45848e-05	4796	39971	0.119987	-0.0916944	0.000854714	0.00173107
Erra(NR)/HepG2-Erra-ChIP-Seq(GSE31477)/Homer	9230	38409	0.240308	6977	27397	0.254663	0.0837027	2.62283e-05	6.17136e-05	8442	34099	0.247573	0.0429692	0.0234765	0.0415055	10033	39971	0.251007	0.0628412	0.000521414	0.00108346
Gata2(Zf)/K562-GATA2-ChIP-Seq(GSE18829)/Homer	2427	38409	0.0631883	1958	27397	0.0714677	0.177633	2.88623e-05	6.74157e-05	2387	34099	0.0700021	0.147739	0.00024901	0.000590246	2814	39971	0.070401	0.155939	5.65196e-05	0.000128271
bHLHE40(bHLH)/HepG2-BHLHE40-ChIP-Seq(GSE31477)/Homer	1111	38409	0.0289255	949	27397	0.0346388	0.260048	3.68877e-05	8.55367e-05	1156	34099	0.0339013	0.228998	0.000132816	0.000332041	1356	39971	0.0339246	0.229989	6.69923e-05	0.000150969
PGR(NR)/EndoStromal-PGR-ChIP-Seq(GSE69539)/Homer	729	38409	0.0189799	405	27397	0.0147826	-0.36057	5.16227e-05	0.000118844	541	34099	0.0158656	-0.258575	0.00156486	0.00325166	659	39971	0.016487	-0.20315	0.00883652	0.0156226
Sox2(HMG)/mES-Sox2-ChIP-Seq(GSE11431)/Homer	2914	38409	0.0758676	1851	27397	0.0675621	-0.16727	5.4081e-05	0.000123614	2398	34099	0.0703246	-0.109454	0.00444413	0.00888826	3018	39971	0.0755047	-0.00691734	0.858317	0.909474
BATF(bZIP)/Th17-BATF-ChIP-Seq(GSE39756)/Homer	2644	38409	0.068838	1669	27397	0.0609191	-0.176312	5.56828e-05	0.000126372	2409	34099	0.0706472	0.0374272	0.347039	0.44244	3778	39971	0.0945185	0.457391	3.68411e-39	4.36636e-38
PPARE(NR),DR1/3T3L1-Pparg-ChIP-Seq(GSE13511)/Homer	2977	38409	0.0775079	2358	27397	0.0860678	0.151131	7.77235e-05	0.000175151	2990	34099	0.0876859	0.178001	6.90369e-07	2.14484e-06	3565	39971	0.0891897	0.202534	3.67519e-09	1.23796e-08
AR-halfsite(NR)/LNCaP-AR-ChIP-Seq(GSE27824)/Homer	15847	38409	0.412586	10883	27397	0.397233	-0.054707	7.9837e-05	0.000177416	13446	34099	0.394322	-0.0653177	5.89649e-07	1.8682e-06	16207	39971	0.405469	-0.0251019	0.0435281	0.069645
BMAL1(bHLH)/Liver-Bmal1-ChIP-Seq(GSE39860)/Homer	6855	38409	0.178474	4565	27397	0.166624	-0.0991153	7.93852e-05	0.000177416	5775	34099	0.16936	-0.0756207	0.00128268	0.00273639	7036	39971	0.176028	-0.0199104	0.37498	0.463295
CEBP:CEBP(bZIP)/MEF-Chop-ChIP-Seq(GSE35681)/Homer	398	38409	0.0103622	202	27397	0.00737307	-0.490987	8.3172e-05	0.000183552	266	34099	0.00780082	-0.409627	0.000350525	0.000812812	359	39971	0.00898151	-0.206294	0.0524757	0.0819132
Oct2(POU,Homeobox)/Bcell-Oct2-ChIP-Seq(GSE21512)/Homer	882	38409	0.0229634	506	27397	0.0184692	-0.314215	8.58149e-05	0.000188087	686	34099	0.0201179	-0.190855	0.00922555	0.0172642	740	39971	0.0185134	-0.310763	1.36316e-05	3.23119e-05
VDR(NR),DR3/GM10855-VDR+vitD-ChIP-Seq(GSE22484)/Homer	572	38409	0.0148923	517	27397	0.0188707	0.341576	9.13526e-05	0.000198863	628	34099	0.018417	0.306464	0.000229687	0.000556817	780	39971	0.0195141	0.38995	7.78572e-07	2.12943e-06
PAX3:FKHR-fusion(Paired,Homeobox)/Rh4-PAX3:FKHR-ChIP-Seq(GSE19063)/Homer	710	38409	0.0184853	397	27397	0.0144906	-0.351254	9.73568e-05	0.000210501	575	34099	0.0168627	-0.132542	0.104242	0.152317	674	39971	0.0168622	-0.13258	0.0895872	0.133339
PRDM14(Zf)/H1-PRDM14-ChIP-Seq(GSE22767)/Homer	997	38409	0.0259575	850	27397	0.0310253	0.257296	0.000115198	0.000247405	1103	34099	0.032347	0.317482	3.42341e-07	1.11785e-06	1272	39971	0.0318231	0.293924	1.08837e-06	2.92671e-06
PU.1-IRF(ETS:IRF)/Bcell-PU.1-ChIP-Seq(GSE21512)/Homer	4016	38409	0.104559	2613	27397	0.0953754	-0.132626	0.000120434	0.000256926	3414	34099	0.10012	-0.0625812	0.0506096	0.0839123	4088	39971	0.102274	-0.0318733	0.299063	0.3828
ZNF143|STAF(Zf)/CUTLL-ZNF143-ChIP-Seq(GSE29600)/Homer	1331	38409	0.0346533	1104	27397	0.0402964	0.217656	0.000170392	0.000361096	1272	34099	0.0373031	0.106303	0.0581884	0.0940419	1463	39971	0.0366015	0.0789099	0.146691	0.205882
E2F7(E2F)/Hela-E2F7-ChIP-Seq(GSE32673)/Homer	273	38409	0.00710771	269	27397	0.00981859	0.466132	0.00017741	0.000372043	324	34099	0.00950174	0.418808	0.000432436	0.000981414	356	39971	0.00890646	0.325467	0.00541113	0.00989465
Egr2(Zf)/Thymocytes-Egr2-ChIP-Seq(GSE34254)/Homer	627	38409	0.0163243	556	27397	0.0202942	0.314046	0.000177883	0.000372043	741	34099	0.0217308	0.412723	1.07611e-07	3.78413e-07	724	39971	0.0181131	0.150015	0.0579449	0.0895767
IRF1(IRF)/PBMC-IRF1-ChIP-Seq(GSE43036)/Homer	362	38409	0.00942487	184	27397	0.00671606	-0.488857	0.000189476	0.000393716	236	34099	0.00692102	-0.445488	0.000233485	0.000557577	313	39971	0.00783068	-0.267336	0.0175013	0.0297895
RUNX-AML(Runt)/CD4+-PolII-ChIP-Seq(Barski_et_al.)/Homer	2662	38409	0.0693067	1699	27397	0.0620141	-0.160398	0.000223108	0.000460609	2142	34099	0.0628171	-0.141837	0.00048003	0.00108176	2500	39971	0.0625453	-0.148092	0.000144291	0.000311981
ZNF189(Zf)/HEK293-ZNF189.GFP-ChIP-Seq(GSE58341)/Homer	2918	38409	0.0759718	1874	27397	0.0684016	-0.151432	0.000243617	0.000499728	2417	34099	0.0708818	-0.100047	0.00916304	0.0172481	2889	39971	0.0722774	-0.0719189	0.049942	0.0783404
RUNX2(Runt)/PCa-RUNX2-ChIP-Seq(GSE33889)/Homer	2875	38409	0.0748522	1845	27397	0.0673431	-0.152515	0.000247656	0.000504776	2294	34099	0.0672747	-0.153982	8.02975e-05	0.000205562	2712	39971	0.0678492	-0.141714	0.000147397	0.000316557
Nkx2.5(Homeobox)/HL1-Nkx2.5.biotin-ChIP-Seq(GSE21529)/Homer	8523	38409	0.221901	6405	27397	0.233785	0.0752637	0.00034516	0.000699058	7924	34099	0.232382	0.0665825	0.000794296	0.0017174	9519	39971	0.238148	0.101939	6.92842e-08	1.99738e-07
Phox2a(Homeobox)/Neuron-Phox2a-ChIP-Seq(GSE31456)/Homer	2028	38409	0.0528001	1622	27397	0.0592036	0.165143	0.00043079	0.000866998	2477	34099	0.0726414	0.460251	2.69478e-28	3.07975e-27	2526	39971	0.0631958	0.259288	5.50241e-10	1.97839e-09
RUNX(Runt)/HPC7-Runx1-ChIP-Seq(GSE22178)/Homer	2585	38409	0.0673019	1661	27397	0.0606271	-0.150686	0.000627332	0.00125466	2112	34099	0.0619373	-0.119839	0.00356648	0.00726925	2503	39971	0.0626204	-0.104015	0.00817235	0.0146919
Tcf4(HMG)/Hct116-Tcf4-ChIP-Seq(SRA012054)/Homer	1428	38409	0.0371788	882	27397	0.0321933	-0.207719	0.000663941	0.00131963	1223	34099	0.0358662	-0.0518566	0.357496	0.452169	1417	39971	0.0354507	-0.0686655	0.202654	0.275022
NFkB-p65(RHD)/GM12787-p65-ChIP-Seq(GSE19485)/Homer	1583	38409	0.0412143	988	27397	0.0360623	-0.192652	0.000831936	0.00164333	1417	34099	0.0415555	0.0118935	0.832453	0.873393	1668	39971	0.0417303	0.0179488	0.730669	0.803485
Sox9(HMG)/Limb-SOX9-ChIP-Seq(GSE73225)/Homer	3490	38409	0.0908641	2285	27397	0.0834033	-0.123606	0.000898648	0.00176422	2964	34099	0.0869234	-0.0639666	0.0647676	0.103113	3575	39971	0.0894398	-0.0227931	0.494245	0.581464
EBF(EBF)/proBcell-EBF-ChIP-Seq(GSE21978)/Homer	696	38409	0.0181208	597	27397	0.0217907	0.26607	0.000915457	0.00178626	744	34099	0.0218188	0.26793	0.000406715	0.000929634	915	39971	0.0228916	0.337175	2.85817e-06	7.20169e-06
Atf7(bZIP)/3T3L1-Atf7-ChIP-Seq(GSE56872)/Homer	2215	38409	0.0576688	1418	27397	0.0517575	-0.156023	0.00113109	0.00218042	1962	34099	0.0575383	-0.00326669	0.952738	0.973453	2965	39971	0.0741788	0.363216	1.59627e-20	1.08682e-19
FOXP1(Forkhead)/H9-FOXP1-ChIP-Seq(GSE31006)/Homer	1533	38409	0.0399125	958	27397	0.0349673	-0.190834	0.00112981	0.00218042	1184	34099	0.0347224	-0.200974	0.000258864	0.000609092	1381	39971	0.03455	-0.208154	7.88464e-05	0.000176439
Sox4(HMG)/proB-Sox4-ChIP-Seq(GSE50066)/Homer	2995	38409	0.0779765	1950	27397	0.0711757	-0.131655	0.00116546	0.00223321	2469	34099	0.0724068	-0.106914	0.00477677	0.00949421	3136	39971	0.0784569	0.00886029	0.812606	0.875536
NF1:FOXA1(CTF,Forkhead)/LNCAP-FOXA1-ChIP-Seq(GSE27824)/Homer	174	38409	0.00453019	80	27397	0.00292003	-0.633589	0.00128232	0.00244251	109	34099	0.00319657	-0.503044	0.00487914	0.0096378	123	39971	0.00307723	-0.557938	0.00114779	0.00228065
THRa(NR)/C17.2-THRa-ChIP-Seq(GSE38347)/Homer	1751	38409	0.0455883	1398	27397	0.0510275	0.162612	0.00135639	0.00256832	1772	34099	0.0519663	0.188914	7.19947e-05	0.000185793	2626	39971	0.0656976	0.527179	1.87162e-34	1.87162e-33
ZNF692(Zf)/HEK293-ZNF692.GFP-ChIP-Seq(GSE58341)/Homer	335	38409	0.00872191	308	27397	0.0112421	0.366196	0.0013758	0.00258975	358	34099	0.0104988	0.267513	0.0156776	0.0288324	403	39971	0.0100823	0.209109	0.0530599	0.0824232
GATA(Zf),IR3/iTreg-Gata3-ChIP-Seq(GSE20898)/Homer	529	38409	0.0137728	300	27397	0.0109501	-0.330879	0.00155089	0.00290225	437	34099	0.0128156	-0.103919	0.275893	0.366331	554	39971	0.01386	0.00910899	0.941023	0.974522
PU.1(ETS)/ThioMac-PU.1-ChIP-Seq(GSE21512)/Homer	1403	38409	0.0365279	1133	27397	0.0413549	0.179059	0.00162982	0.00303223	1386	34099	0.0406464	0.154127	0.00425227	0.00855802	1642	39971	0.0410798	0.16943	0.00104435	0.00208869
ZNF519(Zf)/HEK293-ZNF519.GFP-ChIP-Seq(GSE58341)/Homer	813	38409	0.0211669	682	27397	0.0248932	0.233943	0.00171344	0.00316936	793	34099	0.0232558	0.13578	0.0597873	0.0961404	930	39971	0.0232669	0.136466	0.0489654	0.0771869
NRF1(NRF)/MCF7-NRF1-ChIP-Seq(Unpublished)/Homer	514	38409	0.0133823	449	27397	0.0163887	0.292374	0.00173037	0.00317842	497	34099	0.0145752	0.123192	0.181678	0.249515	533	39971	0.0133347	-0.00514209	0.97852	0.996101
OCT:OCT(POU,Homeobox,IR1)/NPC-Brn2-ChIP-Seq(GSE35496)/Homer	63	38409	0.00164024	20	27397	0.000730007	-1.16793	0.0017382	0.00317842	35	34099	0.00102642	-0.676282	0.0320163	0.0544958	48	39971	0.00120087	-0.449827	0.123517	0.178042
NRF(NRF)/Promoter/Homer	641	38409	0.0166888	547	27397	0.0199657	0.258643	0.00205216	0.0037312	625	34099	0.018329	0.135247	0.0980029	0.145865	674	39971	0.0168622	0.014915	0.871963	0.920885
Hnf1(Homeobox)/Liver-Foxa2-Chip-Seq(GSE25694)/Homer	364	38409	0.00947695	198	27397	0.00722707	-0.391012	0.00229682	0.00415244	294	34099	0.00862195	-0.136407	0.240986	0.324014	312	39971	0.00780566	-0.279902	0.0127406	0.0218021
ETS:E-box(ETS,bHLH)/HPC7-Scl-ChIP-Seq(GSE22178)/Homer	441	38409	0.0114817	248	27397	0.00905209	-0.343012	0.00288658	0.00518935	349	34099	0.0102349	-0.165837	0.114495	0.165038	419	39971	0.0104826	-0.131338	0.190884	0.262159
Eomes(T-box)/H9-Eomes-ChIP-Seq(GSE26097)/Homer	7208	38409	0.187664	5394	27397	0.196883	0.069183	0.0031518	0.0056345	6889	34099	0.202029	0.106411	1.12172e-06	3.41856e-06	8072	39971	0.201946	0.105818	4.74109e-07	1.31926e-06
Fosl2(bZIP)/3T3L1-Fosl2-ChIP-Seq(GSE56872)/Homer	1430	38409	0.0372309	901	27397	0.0328868	-0.17899	0.00317332	0.00564146	1384	34099	0.0405877	0.124544	0.0205242	0.0366914	2405	39971	0.0601686	0.692512	5.55498e-50	8.07997e-49
IRF2(IRF)/Erythroblas-IRF2-ChIP-Seq(GSE36985)/Homer	296	38409	0.00770653	159	27397	0.00580356	-0.409144	0.0042859	0.00757727	214	34099	0.00627584	-0.296271	0.024053	0.042291	263	39971	0.00657977	-0.228044	0.0670207	0.102615
CArG(MADS)/PUER-Srf-ChIP-Seq(Sullivan_et_al.)/Homer	1053	38409	0.0274154	652	27397	0.0237982	-0.204135	0.00431216	0.00758182	828	34099	0.0242822	-0.175088	0.00864843	0.0163757	962	39971	0.0240674	-0.187906	0.00330217	0.00625262
ISRE(IRF)/ThioMac-LPS-Expression(GSE23622)/Homer	161	38409	0.00419173	77	27397	0.00281053	-0.576704	0.00445984	0.00779862	108	34099	0.00316725	-0.404314	0.0275553	0.0479034	139	39971	0.00347752	-0.269485	0.118546	0.17165
FXR(NR),IR1/Liver-FXR-ChIP-Seq(Chong_et_al.)/Homer	1393	38409	0.0362675	1112	27397	0.0405884	0.162388	0.00458698	0.00797735	1310	34099	0.0384175	0.0830865	0.132155	0.187122	1647	39971	0.0412049	0.184136	0.000370471	0.000774841
E-box(bHLH)/Promoter/Homer	395	38409	0.010284	347	27397	0.0126656	0.300509	0.00488027	0.00844155	410	34099	0.0120238	0.225486	0.0280896	0.0480678	480	39971	0.0120087	0.223672	0.0236148	0.0397722
GATA3(Zf),DR8/iTreg-Gata3-ChIP-Seq(GSE20898)/Homer	317	38409	0.00825327	173	27397	0.00631456	-0.386284	0.00502034	0.00860432	237	34099	0.00695035	-0.247881	0.0490338	0.081723	260	39971	0.00650472	-0.34348	0.00478785	0.00885613
Isl1(Homeobox)/Neuron-Isl1-ChIP-Seq(GSE31456)/Homer	8562	38409	0.222917	5855	27397	0.21371	-0.0608522	0.00502815	0.00860432	8281	34099	0.242852	0.123572	2.36225e-10	9.94633e-10	9478	39971	0.237122	0.0891256	2.42205e-06	6.20046e-06
Tcf3(HMG)/mES-Tcf3-ChIP-Seq(GSE11724)/Homer	826	38409	0.0215054	503	27397	0.0183597	-0.228157	0.00511466	0.0087058	709	34099	0.0207924	-0.0486412	0.522289	0.614458	817	39971	0.0204398	-0.073315	0.309604	0.393148
HIF-1b(HLH)/T47D-HIF1b-ChIP-Seq(GSE59937)/Homer	3323	38409	0.0865162	2543	27397	0.0928204	0.101472	0.0053722	0.00909578	3182	34099	0.0933165	0.109163	0.00144664	0.00302566	3674	39971	0.0919166	0.0873561	0.00833421	0.0148992
GABPA(ETS)/Jurkat-GABPa-ChIP-Seq(GSE17954)/Homer	3198	38409	0.0832617	2449	27397	0.0893893	0.102449	0.00591607	0.0099639	3084	34099	0.0904425	0.119348	0.000631919	0.00138503	3594	39971	0.0899152	0.110911	0.000976406	0.00196509
STAT4(Stat)/CD4-Stat4-ChIP-Seq(GSE22104)/Homer	3180	38409	0.0827931	2106	27397	0.0768697	-0.107095	0.00611954	0.0102526	2793	34099	0.0819086	-0.0154962	0.675321	0.760925	3190	39971	0.0798079	-0.0529796	0.129541	0.184236
MafK(bZIP)/C2C12-MafK-ChIP-Seq(GSE36030)/Homer	964	38409	0.0250983	783	27397	0.0285798	0.187406	0.00664748	0.0110791	968	34099	0.0283879	0.177689	0.00648399	0.0126517	1391	39971	0.0348002	0.471508	2.14066e-15	1.02241e-14
GFY(?)/Promoter/Homer	280	38409	0.00728996	253	27397	0.00923459	0.341137	0.00694644	0.0115174	271	34099	0.00794745	0.124581	0.329703	0.428407	292	39971	0.0073053	0.00303228	1	1
ZNF675(Zf)/HEK293-ZNF675.GFP-ChIP-Seq(GSE58341)/Homer	430	38409	0.0111953	247	27397	0.00901559	-0.312399	0.00709363	0.0117008	312	34099	0.00914983	-0.291076	0.00704742	0.0136677	389	39971	0.00973206	-0.202076	0.0478398	0.0757859
Nkx2.2(Homeobox)/NPC-Nkx2.2-ChIP-Seq(GSE61673)/Homer	7380	38409	0.192142	5496	27397	0.200606	0.0621877	0.00719221	0.0118026	6862	34099	0.201238	0.0667233	0.00215926	0.00445782	8214	39971	0.205499	0.0969549	2.96083e-06	7.34469e-06
JunD(bZIP)/K562-JunD-ChIP-Seq/Homer	552	38409	0.0143716	327	27397	0.0119356	-0.267951	0.0080757	0.0131848	459	34099	0.0134608	-0.0944591	0.311413	0.406743	808	39971	0.0202147	0.492178	4.50944e-10	1.65865e-09
PU.1:IRF8(ETS:IRF)/pDC-Irf8-ChIP-Seq(GSE66899)/Homer	515	38409	0.0134083	303	27397	0.0110596	-0.277828	0.00817044	0.0132718	401	34099	0.0117599	-0.189255	0.0511311	0.0843399	494	39971	0.012359	-0.117571	0.203688	0.275022
ETS(ETS)/Promoter/Homer	1081	38409	0.0281444	869	27397	0.0317188	0.172488	0.00823711	0.0133125	1055	34099	0.0309393	0.136591	0.0278439	0.0479034	1225	39971	0.0306472	0.122906	0.0401991	0.0652916
HOXA2(Homeobox)/mES-Hoxa2-ChIP-Seq(Donaldson_et_al.)/Homer	357	38409	0.0092947	203	27397	0.00740957	-0.327018	0.010706	0.0172157	288	34099	0.008446	-0.13814	0.239926	0.32395	302	39971	0.00755548	-0.298885	0.00862142	0.015327
LXRE(NR),DR4/RAW-LXRb.biotin-ChIP-Seq(GSE21512)/Homer	214	38409	0.00557161	197	27397	0.00719057	0.368011	0.0108208	0.0173133	244	34099	0.00715564	0.360985	0.00828584	0.0157826	369	39971	0.00923169	0.728501	3.21795e-09	1.09547e-08
ZNF136(Zf)/HEK293-ZNF136.GFP-ChIP-Seq(GSE58341)/Homer	244	38409	0.00635268	132	27397	0.00481805	-0.398917	0.0116618	0.018566	180	34099	0.00527875	-0.267169	0.0651508	0.103209	198	39971	0.00495359	-0.35889	0.0102535	0.0178321
ELF5(ETS)/T47D-ELF5-ChIP-Seq(GSE30407)/Homer	2153	38409	0.0560546	1661	27397	0.0606271	0.11313	0.0139857	0.0221555	2092	34099	0.0613508	0.13025	0.00256097	0.00525328	2500	39971	0.0625453	0.158071	0.000128611	0.00027997
Elk1(ETS)/Hela-Elk1-ChIP-Seq(GSE31477)/Homer	1974	38409	0.0513942	1527	27397	0.055736	0.117005	0.0151524	0.0238004	1919	34099	0.0562773	0.130948	0.00379101	0.00767798	2189	39971	0.0547647	0.0916407	0.0368417	0.0604582
Jun-AP1(bZIP)/K562-cJun-ChIP-Seq(GSE31477)/Homer	1054	38409	0.0274415	667	27397	0.0243457	-0.17269	0.0151727	0.0238004	1036	34099	0.0303821	0.146864	0.0192883	0.0346757	1911	39971	0.0478097	0.800944	2.33316e-50	3.55529e-49
ETS:RUNX(ETS,Runt)/Jurkat-RUNX1-ChIP-Seq(GSE17954)/Homer	223	38409	0.00580593	202	27397	0.00737307	0.344738	0.0153264	0.0239241	255	34099	0.00747823	0.365169	0.00630802	0.0123838	283	39971	0.00708013	0.286249	0.029104	0.0482553
Atf2(bZIP)/3T3L1-Atf2-ChIP-Seq(GSE56872)/Homer	1588	38409	0.0413445	1030	27397	0.0375954	-0.13714	0.016154	0.0250935	1427	34099	0.0418487	0.0174894	0.748326	0.822094	2255	39971	0.0564159	0.448407	1.81073e-22	1.31689e-21
CLOCK(bHLH)/Liver-Clock-ChIP-Seq(GSE39860)/Homer	2234	38409	0.0581635	1718	27397	0.0627076	0.108527	0.0163085	0.0252111	2101	34099	0.0616147	0.0831619	0.052294	0.0858157	2537	39971	0.063471	0.125985	0.00198891	0.00383405
GFY-Staf(?,Zf)/Promoter/Homer	200	38409	0.00520711	183	27397	0.00667956	0.35927	0.016583	0.0255123	195	34099	0.00571864	0.135189	0.37699	0.469404	203	39971	0.00507868	-0.0360295	0.840412	0.899437
c-Jun-CRE(bZIP)/K562-cJun-ChIP-Seq(GSE31477)/Homer	1490	38409	0.038793	964	27397	0.0351863	-0.140781	0.0170235	0.0259406	1352	34099	0.0396493	0.0314978	0.566073	0.653947	2180	39971	0.0545395	0.491507	2.12291e-25	1.69833e-24
Pitx1(Homeobox)/Chicken-Pitx1-ChIP-Seq(GSE38910)/Homer	21747	38409	0.566195	15769	27397	0.575574	0.0237013	0.0169589	0.0259406	20133	34099	0.590428	0.0604607	4.5198e-11	2.12697e-10	23573	39971	0.589753	0.0588097	2.57919e-11	1.00651e-10
Zfp809(Zf)/ES-Zfp809-ChIP-Seq(GSE70799)/Homer	739	38409	0.0192403	600	27397	0.0219002	0.186815	0.0185538	0.0281385	741	34099	0.0217308	0.175614	0.0192387	0.0346757	903	39971	0.0225914	0.231642	0.00115458	0.00228065
ETV1(ETS)/GIST48-ETV1-ChIP-Seq(GSE22441)/Homer	5071	38409	0.132026	3788	27397	0.138263	0.0665925	0.0214975	0.0324491	4781	34099	0.140209	0.0867571	0.00138026	0.00290581	5530	39971	0.13835	0.0674999	0.00995107	0.0174008
Zic(Zf)/Cerebellum-ZIC1.2-ChIP-Seq(GSE60731)/Homer	4046	38409	0.10534	2738	27397	0.0999379	-0.0759474	0.025518	0.038337	3464	34099	0.101587	-0.0523424	0.100324	0.148628	4128	39971	0.103275	-0.0285626	0.350345	0.436228
Smad3(MAD)/NPC-Smad3-ChIP-Seq(GSE36673)/Homer	12510	38409	0.325705	8698	27397	0.31748	-0.0368997	0.0266218	0.0398082	11038	34099	0.323705	-0.00888803	0.571276	0.657584	13152	39971	0.329039	0.0146912	0.323832	0.407977
Brn1(POU,Homeobox)/NPC-Brn1-ChIP-Seq(GSE35496)/Homer	1234	38409	0.0321279	797	27397	0.0290908	-0.143264	0.0279639	0.0416206	1130	34099	0.0331388	0.0446954	0.45683	0.547511	1205	39971	0.0301469	-0.0918185	0.114984	0.16725
USF1(bHLH)/GM12878-Usf1-ChIP-Seq(GSE32465)/Homer	1997	38409	0.051993	1530	27397	0.0558455	0.103124	0.0319117	0.0472766	1872	34099	0.054899	0.0784611	0.085218	0.129856	2276	39971	0.0569413	0.131157	0.00240853	0.00461514
c-Myc(bHLH)/mES-cMyc-ChIP-Seq(GSE11431)/Homer	1940	38409	0.050509	1283	27397	0.0468299	-0.109109	0.0325713	0.047811	1577	34099	0.0462477	-0.127159	0.0080835	0.0154893	1880	39971	0.0470341	-0.102833	0.0249577	0.0418139
Pknox1(Homeobox)/ES-Prep1-ChIP-Seq(GSE63282)/Homer	1121	38409	0.0291859	880	27397	0.0321203	0.138216	0.0325109	0.047811	1063	34099	0.0311739	0.0950703	0.123195	0.175211	1159	39971	0.028996	-0.00941498	0.891156	0.934983
PBX1(Homeobox)/MCF7-PBX1-ChIP-Seq(GSE28007)/Homer	485	38409	0.0126272	400	27397	0.0146001	0.209442	0.0330416	0.0482799	496	34099	0.0145459	0.20407	0.0278182	0.0479034	526	39971	0.0131595	0.0595688	0.529644	0.618563
Rbpj1(?)/Panc1-Rbpj1-ChIP-Seq(GSE47459)/Homer	5299	38409	0.137962	3621	27397	0.132168	-0.0619055	0.0332457	0.0483573	4615	34099	0.135341	-0.0276745	0.310306	0.406743	5431	39971	0.135874	-0.0220115	0.400836	0.491447
DMRT1(DM)/Testis-DMRT1-ChIP-Seq(GSE64892)/Homer	596	38409	0.0155172	370	27397	0.0135051	-0.200361	0.0372765	0.0539751	455	34099	0.0133435	-0.217731	0.0158141	0.0289172	532	39971	0.0133096	-0.221395	0.0103433	0.0178911
CTCF-SatelliteElement(Zf?)/CD4+-CTCF-ChIP-Seq(Barski_et_al.)/Homer	380	38409	0.00989351	318	27397	0.0116071	0.230454	0.0378325	0.0545333	347	34099	0.0101763	0.0406512	0.730795	0.806395	339	39971	0.00848115	-0.222223	0.0417626	0.067156
GATA3(Zf)/iTreg-Gata3-ChIP-Seq(GSE20898)/Homer	5923	38409	0.154209	4383	27397	0.159981	0.0530171	0.045762	0.0656675	5575	34099	0.163495	0.0843587	0.000658265	0.00143296	6475	39971	0.161992	0.0710428	0.00292459	0.00557066
ZBTB33(Zf)/GM12878-ZBTB33-ChIP-Seq(GSE32465)/Homer	68	38409	0.00177042	69	27397	0.00251852	0.508488	0.0467284	0.0667548	80	34099	0.00234611	0.40618	0.102704	0.150758	94	39971	0.0023517	0.409617	0.0867775	0.13037
Max(bHLH)/K562-Max-ChIP-Seq(GSE31477)/Homer	2712	38409	0.0706085	1825	27397	0.0666131	-0.0840342	0.0478728	0.0680858	2298	34099	0.067392	-0.0672634	0.0910639	0.13681	2753	39971	0.0688749	-0.0358618	0.347944	0.43493
Pbx3(Homeobox)/GM12878-PBX3-ChIP-Seq(GSE32465)/Homer	1211	38409	0.0315291	936	27397	0.0341643	0.115808	0.06381	0.0903504	1155	34099	0.033872	0.103409	0.0798846	0.124698	1264	39971	0.0316229	0.00428833	0.956388	0.984064
GRE(NR),IR3/RAW264.7-GRE-ChIP-Seq(Unpublished)/Homer	753	38409	0.0196048	483	27397	0.0176297	-0.1532	0.070193	0.0989505	616	34099	0.018065	-0.118005	0.135408	0.190047	778	39971	0.0194641	-0.010389	0.9073	0.948811
Unknown-ESC-element(?)/mES-Nanog-ChIP-Seq(GSE11724)/Homer	3549	38409	0.0924002	2420	27397	0.0883308	-0.064979	0.075396	0.105705	3057	34099	0.0896507	-0.0435811	0.203651	0.278497	3469	39971	0.0867879	-0.090402	0.00617207	0.0111585
Brachyury(T-box)/Mesoendoderm-Brachyury-ChIP-exo(GSE54963)/Homer	968	38409	0.0252024	631	27397	0.0230317	-0.129941	0.0789084	0.109786	800	34099	0.0234611	-0.103292	0.135376	0.190047	957	39971	0.0239424	-0.0739974	0.264296	0.342408
FOXA1:AR(Forkhead,NR)/LNCAP-AR-ChIP-Seq(GSE27824)/Homer	117	38409	0.00304616	63	27397	0.00229952	-0.405658	0.0832664	0.115347	80	34099	0.00234611	-0.376722	0.0825612	0.126984	97	39971	0.00242676	-0.327961	0.111197	0.162813
Reverb(NR),DR2/RAW-Reverba.biotin-ChIP-Seq(GSE45914)/Homer	508	38409	0.0132261	407	27397	0.0148556	0.167627	0.0843351	0.116324	455	34099	0.0133435	0.012753	0.916081	0.945632	583	39971	0.0145856	0.141158	0.111033	0.162813
GRE(NR),IR3/A549-GR-ChIP-Seq(GSE32465)/Homer	457	38409	0.0118983	286	27397	0.0104391	-0.188753	0.0874577	0.120114	357	34099	0.0104695	-0.184555	0.073899	0.11592	436	39971	0.0109079	-0.125375	0.203259	0.275022
SPDEF(ETS)/VCaP-SPDEF-ChIP-Seq(SRA014231)/Homer	3950	38409	0.10284	2706	27397	0.0987699	-0.0582643	0.0902604	0.123433	3473	34099	0.10185	-0.0139553	0.669641	0.757191	4011	39971	0.100348	-0.0354	0.253015	0.330469
EWS:FLI1-fusion(ETS)/SK_N_MC-EWS:FLI1-ChIP-Seq(SRA014231)/Homer	2248	38409	0.0585279	1519	27397	0.055444	-0.0780937	0.0965763	0.130951	1943	34099	0.0569811	-0.0386412	0.381637	0.473348	2282	39971	0.0570914	-0.0358525	0.397408	0.489117
GFX(?)/Promoter/Homer	11	38409	0.000286391	16	27397	0.000584006	1.02799	0.0962896	0.130951	22	34099	0.00064518	1.17171	0.0369418	0.062547	23	39971	0.000575417	1.00662	0.0765577	0.116107
ZNF416(Zf)/HEK293-ZNF416.GFP-ChIP-Seq(GSE58341)/Homer	5789	38409	0.15072	4006	27397	0.14622	-0.0437253	0.112413	0.151782	4982	34099	0.146104	-0.0448742	0.0829366	0.126984	5984	39971	0.149709	-0.00971325	0.699367	0.777074
Bcl6(Zf)/Liver-Bcl6-ChIP-Seq(GSE31578)/Homer	4394	38409	0.1144	3026	27397	0.11045	-0.0506964	0.117161	0.157527	3979	34099	0.11669	0.028586	0.341555	0.440716	4607	39971	0.115259	0.0107835	0.714696	0.791359
HIF-1a(bHLH)/MCF7-HIF1a-ChIP-Seq(GSE28352)/Homer	707	38409	0.0184071	551	27397	0.0201117	0.127769	0.122296	0.163743	649	34099	0.0190328	0.0482232	0.553001	0.643492	754	39971	0.0188637	0.035345	0.655599	0.736111
PAX6(Paired,Homeobox)/Forebrain-Pax6-ChIP-Seq(GSE66961)/Homer	319	38409	0.00830535	198	27397	0.00722707	-0.20063	0.133709	0.178279	249	34099	0.00730227	-0.185696	0.137023	0.191473	314	39971	0.0078557	-0.0803011	0.507207	0.594529
Smad2(MAD)/ES-SMAD2-ChIP-Seq(GSE29422)/Homer	6626	38409	0.172512	4606	27397	0.168121	-0.0371973	0.142823	0.18964	5909	34099	0.17329	0.00649077	0.789748	0.850907	6980	39971	0.174627	0.0175796	0.440077	0.533426
ZBTB12(Zf)/HEK293-ZBTB12.GFP-ChIP-Seq(GSE58341)/Homer	1157	38409	0.0301231	880	27397	0.0321203	0.092613	0.151186	0.199915	1061	34099	0.0311153	0.0467508	0.451618	0.543394	1267	39971	0.031698	0.0735184	0.210384	0.282869
ZNF415(Zf)/HEK293-ZNF415.GFP-ChIP-Seq(GSE58341)/Homer	2207	38409	0.0574605	1646	27397	0.0600796	0.0643042	0.163376	0.215145	1936	34099	0.0567759	-0.0172927	0.703649	0.784557	2301	39971	0.0575667	0.00266509	0.961301	0.98595
GATA(Zf),IR4/iTreg-Gata3-ChIP-Seq(GSE20898)/Homer	282	38409	0.00734203	176	27397	0.00642406	-0.192693	0.17742	0.232682	240	34099	0.00703833	-0.0609458	0.660812	0.755213	257	39971	0.00642966	-0.191436	0.133125	0.188496
Elk4(ETS)/Hela-Elk4-ChIP-Seq(GSE31477)/Homer	2040	38409	0.0531126	1521	27397	0.055517	0.0638775	0.184683	0.241219	1922	34099	0.0563653	0.0857542	0.05651	0.0922612	2212	39971	0.0553401	0.059273	0.173641	0.240542
Bach2(bZIP)/OCILy7-Bach2-ChIP-Seq(GSE44420)/Homer	902	38409	0.0234841	602	27397	0.0219732	-0.0959375	0.210564	0.273905	863	34099	0.0253087	0.107948	0.117097	0.168031	1450	39971	0.0362763	0.627344	1.15131e-25	9.44661e-25
ZNF669(Zf)/HEK293-ZNF669.GFP-ChIP-Seq(GSE58341)/Homer	202	38409	0.00525918	165	27397	0.00602256	0.195537	0.213813	0.277005	208	34099	0.00609989	0.213943	0.145053	0.200073	248	39971	0.0062045	0.238476	0.0884171	0.132212
Srebp2(bHLH)/HepG2-Srebp2-ChIP-Seq(GSE31477)/Homer	469	38409	0.0122107	305	27397	0.0111326	-0.133352	0.219516	0.283247	408	34099	0.0119652	-0.0293038	0.788828	0.850907	511	39971	0.0127843	0.0662261	0.490006	0.580747
EHF(ETS)/LoVo-EHF-ChIP-Seq(GSE49402)/Homer	4043	38409	0.105262	2965	27397	0.108224	0.0400324	0.229626	0.295101	3802	34099	0.111499	0.0830473	0.00721798	0.0139142	4535	39971	0.113457	0.108167	0.000249716	0.0005292
Meis1(Homeobox)/MastCells-Meis1-ChIP-Seq(GSE48085)/Homer	7966	38409	0.207399	5577	27397	0.203562	-0.0269397	0.233914	0.299288	7250	34099	0.212616	0.0358405	0.0867651	0.131587	8435	39971	0.211028	0.0250233	0.215085	0.28798
ZSCAN22(Zf)/HEK293-ZSCAN22.GFP-ChIP-Seq(GSE58341)/Homer	280	38409	0.00728996	223	27397	0.00813958	0.159043	0.234754	0.299288	287	34099	0.00841667	0.207339	0.0935598	0.139903	328	39971	0.00820595	0.17076	0.155459	0.216291
Etv2(ETS)/ES-ER71-ChIP-Seq(GSE59402)/Homer(0.967)	3465	38409	0.0902132	2399	27397	0.0875643	-0.0429957	0.2453	0.311492	3050	34099	0.0894454	-0.0123311	0.727965	0.806051	3585	39971	0.08969	-0.0083915	0.807657	0.873142
Tbox:Smad(T-box,MAD)/ESCd5-Smad2_3-ChIP-Seq(GSE29422)/Homer	750	38409	0.0195267	571	27397	0.0208417	0.0940266	0.247088	0.312522	705	34099	0.0206751	0.0824476	0.282759	0.373896	794	39971	0.0198644	0.0247391	0.753196	0.822604
Usf2(bHLH)/C2C12-Usf2-ChIP-Seq(GSE36030)/Homer	1519	38409	0.039548	1133	27397	0.0413549	0.0644525	0.253571	0.319459	1346	34099	0.0394733	-0.00272849	0.974109	0.98644	1657	39971	0.0414551	0.0679425	0.18172	0.250649
ZNF264(Zf)/HEK293-ZNF264.GFP-ChIP-Seq(GSE58341)/Homer	2409	38409	0.0627197	1778	27397	0.0648976	0.0492474	0.26608	0.333904	2231	34099	0.0654271	0.0609711	0.14113	0.195505	2639	39971	0.0660229	0.0740477	0.0616585	0.0948592
Tbx20(T-box)/Heart-Tbx20-ChIP-Seq(GSE29636)/Homer	1040	38409	0.027077	703	27397	0.0256597	-0.0775605	0.275075	0.343843	898	34099	0.0263351	-0.0400812	0.551743	0.643492	1085	39971	0.0271447	0.00360225	0.971014	0.99273
NFkB-p65-Rel(RHD)/ThioMac-LPS-Expression(GSE23622)/Homer	174	38409	0.00453019	108	27397	0.00394204	-0.20063	0.28101	0.349896	189	34099	0.00554268	0.291014	0.0607468	0.0971948	203	39971	0.00507868	0.164883	0.290107	0.374331
REST-NRSF(Zf)/Jurkat-NRSF-ChIP-Seq/Homer	30	38409	0.000781067	29	27397	0.00105851	0.438517	0.298287	0.369968	34	34099	0.000997097	0.352287	0.393983	0.48414	43	39971	0.00107578	0.461865	0.216814	0.289085
ETS1(ETS)/Jurkat-ETS1-ChIP-Seq(GSE17954)/Homer	3684	38409	0.095915	2692	27397	0.0982589	0.0348318	0.322845	0.395826	3403	34099	0.0997976	0.0572491	0.0810454	0.125288	4009	39971	0.100298	0.0644601	0.0403992	0.0652916
Smad4(MAD)/ESC-SMAD4-ChIP-Seq(GSE29422)/Homer	6614	38409	0.172199	4636	27397	0.169216	-0.025216	0.321354	0.395826	5973	34099	0.175166	0.0246476	0.296924	0.391011	7011	39971	0.175402	0.0265879	0.24062	0.318175
ZNF41(Zf)/HEK293-ZNF41.GFP-ChIP-Seq(GSE58341)/Homer	54	38409	0.00140592	30	27397	0.00109501	-0.36057	0.321981	0.395826	40	34099	0.00117305	-0.261244	0.443444	0.539552	49	39971	0.00122589	-0.197687	0.550577	0.633758
ZNF322(Zf)/HEK293-ZNF322.GFP-ChIP-Seq(GSE58341)/Homer	1090	38409	0.0283788	813	27397	0.0296748	0.0644256	0.339887	0.41513	971	34099	0.0284759	0.00493004	0.955201	0.973453	1205	39971	0.0301469	0.0871957	0.148017	0.206836
GLI3(Zf)/Limb-GLI3-ChIP-Chip(GSE11077)/Homer	258	38409	0.00671718	202	27397	0.00737307	0.134411	0.343102	0.417463	264	34099	0.00774216	0.204882	0.112867	0.163427	268	39971	0.00670486	-0.00264733	1	1
HNF4a(NR),DR1/HepG2-HNF4a-ChIP-Seq(GSE25021)/Homer	1413	38409	0.0367883	1047	27397	0.0382159	0.0549265	0.351947	0.426602	1355	34099	0.0397372	0.111246	0.0404664	0.0677971	1662	39971	0.0415801	0.17665	0.000590519	0.00121914
p53(p53)/mES-cMyc-ChIP-Seq(GSE11431)/Homer	55	38409	0.00143196	48	27397	0.00175202	0.291029	0.355593	0.427781	54	34099	0.00158362	0.145243	0.667117	0.757191	61	39971	0.00152611	0.0918684	0.802714	0.870741
T1ISRE(IRF)/ThioMac-Ifnb-Expression/Homer	23	38409	0.000598818	11	27397	0.000401504	-0.576704	0.355489	0.427781	19	34099	0.000557201	-0.103919	0.937952	0.965096	24	39971	0.000600435	0.00389128	1	1
ARE(NR)/LNCAP-AR-ChIP-Seq(GSE27824)/Homer	886	38409	0.0230675	603	27397	0.0220097	-0.0677222	0.382719	0.458689	758	34099	0.0222294	-0.0533939	0.464348	0.554446	935	39971	0.023392	0.0201504	0.781233	0.850321
Tcfcp2l1(CP2)/mES-Tcfcp2l1-ChIP-Seq(GSE11431)/Homer	796	38409	0.0207243	541	27397	0.0197467	-0.0697134	0.39631	0.473206	682	34099	0.0200006	-0.0512817	0.507972	0.60204	818	39971	0.0204648	-0.0181769	0.817662	0.878027
CRE(bZIP)/Promoter/Homer	1028	38409	0.0267646	704	27397	0.0256962	-0.0587665	0.412678	0.490918	921	34099	0.0270096	0.0131478	0.85667	0.892945	1232	39971	0.0308223	0.203653	0.000745217	0.00152865
HIF2a(bHLH)/785_O-HIF2a-ChIP-Seq(GSE34871)/Homer	874	38409	0.0227551	650	27397	0.0237252	0.0602329	0.429906	0.509518	810	34099	0.0237544	0.0620036	0.385957	0.476858	940	39971	0.023517	0.0475182	0.493044	0.581464
PAX5(Paired,Homeobox),condensed/GM12878-PAX5-ChIP-Seq(GSE32465)/Homer	402	38409	0.0104663	305	27397	0.0111326	0.0890402	0.436013	0.51485	369	34099	0.0108214	0.0481403	0.66787	0.757191	433	39971	0.0108329	0.0496623	0.642	0.72338
PAX5(Paired,Homeobox)/GM12878-PAX5-ChIP-Seq(GSE32465)/Homer	1466	38409	0.0381681	1014	27397	0.0370114	-0.044401	0.45484	0.535105	1286	34099	0.0377137	-0.0172795	0.764067	0.828819	1537	39971	0.0384529	0.0107228	0.850096	0.905811
Nrf2(bZIP)/Lymphoblast-Nrf2-ChIP-Seq(GSE37589)/Homer	266	38409	0.00692546	176	27397	0.00642406	-0.108424	0.466708	0.547057	258	34099	0.0075662	0.12766	0.330677	0.428407	399	39971	0.00998224	0.527453	3.7386e-06	9.2027e-06
DMRT6(DM)/Testis-DMRT6-ChIP-Seq(GSE60440)/Homer	497	38409	0.0129397	337	27397	0.0123006	-0.0730708	0.492031	0.574635	395	34099	0.0115839	-0.159678	0.105392	0.153297	469	39971	0.0117335	-0.141167	0.134223	0.189213
n-Myc(bHLH)/mES-nMyc-ChIP-Seq(GSE11431)/Homer	2784	38409	0.072483	1949	27397	0.0711392	-0.0269986	0.52059	0.605778	2409	34099	0.0706472	-0.0370098	0.345986	0.44244	2840	39971	0.0710515	-0.0287775	0.445791	0.537382
Arnt:Ahr(bHLH)/MCF7-Arnt-ChIP-Seq(Lo_et_al.)/Homer	2182	38409	0.0568096	1524	27397	0.0556265	-0.0303617	0.527516	0.611613	1956	34099	0.0573624	0.0139702	0.760955	0.828251	2235	39971	0.0559155	-0.0228855	0.598111	0.681123
Pax7(Paired,Homeobox),longest/Myoblast-Pax7-ChIP-Seq(GSE25064)/Homer	44	38409	0.00114556	37	27397	0.00135051	0.237448	0.531061	0.6135	64	34099	0.00187689	0.712283	0.0141997	0.0262653	70	39971	0.00175127	0.612342	0.0331173	0.0546264
Bach1(bZIP)/K562-Bach1-ChIP-Seq(GSE31477)/Homer	273	38409	0.00710771	207	27397	0.00755557	0.0881563	0.53586	0.616817	268	34099	0.00785947	0.145047	0.258123	0.344165	431	39971	0.0107828	0.601278	6.16893e-08	1.84491e-07
Lhx1(Homeobox)/EmbryoCarcinoma-Lhx1-ChIP-Seq(GSE70957)/Homer	4735	38409	0.123278	3336	27397	0.121765	-0.0178187	0.567802	0.646607	5356	34099	0.157072	0.349507	2.84227e-39	3.6381e-38	5938	39971	0.148558	0.269103	6.67272e-25	5.20797e-24
Srebp1a(bHLH)/HepG2-Srebp1a-ChIP-Seq(GSE31477)/Homer	656	38409	0.0170793	451	27397	0.0164617	-0.0531419	0.564208	0.646607	591	34099	0.0173319	0.0211773	0.816175	0.864821	763	39971	0.0190888	0.160478	0.037289	0.06088
ZNF317(Zf)/HEK293-ZNF317.GFP-ChIP-Seq(GSE58341)/Homer	334	38409	0.00869588	226	27397	0.00824908	-0.0760989	0.567288	0.646607	295	34099	0.00865128	-0.00741818	0.980439	0.987977	362	39971	0.00905657	0.0586323	0.617072	0.700223
ERE(NR),IR3/MCF7-ERa-ChIP-Seq(Unpublished)/Homer	966	38409	0.0251504	708	27397	0.0258422	0.0391526	0.59572	0.675994	894	34099	0.0262178	0.0599666	0.376755	0.469404	1085	39971	0.0271447	0.110091	0.08433	0.127291
NF-E2(bZIP)/K562-NFE2-ChIP-Seq(GSE31477)/Homer	291	38409	0.00757635	197	27397	0.00719057	-0.075397	0.601305	0.679921	275	34099	0.00806475	0.0901274	0.481688	0.573011	467	39971	0.0116835	0.624894	5.31287e-09	1.73481e-08
Six1(Homeobox)/Myoblast-Six1-ChIP-Chip(GSE20150)/Homer	806	38409	0.0209847	559	27397	0.0204037	-0.0405051	0.625739	0.703859	771	34099	0.0226106	0.107666	0.140844	0.195505	823	39971	0.0205899	-0.0273967	0.717193	0.791386
YY1(Zf)/Promoter/Homer	247	38409	0.00643078	167	27397	0.00609556	-0.0772365	0.626875	0.703859	212	34099	0.00621719	-0.0487318	0.75273	0.822094	221	39971	0.00552901	-0.217974	0.111425	0.162813
NFkB-p50,p52(RHD)/Monocyte-p50-ChIP-Chip(Schreiber_et_al.)/Homer	329	38409	0.0085657	245	27397	0.00894258	0.0621206	0.638347	0.714234	339	34099	0.00994164	0.214913	0.0578771	0.0940135	378	39971	0.00945686	0.142789	0.20006	0.273586
MITF(bHLH)/MastCells-MITF-ChIP-Seq(GSE48085)/Homer	4058	38409	0.105652	2863	27397	0.1045	-0.0158147	0.644152	0.718218	3609	34099	0.105839	0.00254525	0.94464	0.968861	4470	39971	0.111831	0.0819967	0.00568266	0.0103321
MafA(bZIP)/Islet-MafA-ChIP-Seq(GSE30298)/Homer	3927	38409	0.102242	2771	27397	0.101142	-0.0155944	0.655141	0.726109	3346	34099	0.098126	-0.0592752	0.0674163	0.106272	4245	39971	0.106202	0.0548277	0.0715435	0.109019
Nkx3.1(Homeobox)/LNCaP-Nkx3.1-ChIP-Seq(GSE28264)/Homer	8485	38409	0.220912	6093	27397	0.222397	0.00966456	0.658036	0.726109	7465	34099	0.218921	-0.0130574	0.52425	0.614505	8849	39971	0.221386	0.00309051	0.87986	0.926169
NPAS2(bHLH)/Liver-NPAS2-ChIP-Seq(GSE39860)/Homer	4157	38409	0.10823	2996	27397	0.109355	0.0149214	0.656734	0.726109	3619	34099	0.106132	-0.0282367	0.36859	0.462544	4434	39971	0.11093	0.0355568	0.230753	0.306395
ERG(ETS)/VCaP-ERG-ChIP-Seq(GSE14097)/Homer	5990	38409	0.155953	4238	27397	0.154688	-0.0117459	0.66687	0.733328	5424	34099	0.159066	0.0285161	0.254847	0.341217	6393	39971	0.159941	0.0364278	0.128396	0.183422
Lhx2(Homeobox)/HFSC-Lhx2-ChIP-Seq(GSE48068)/Homer	4459	38409	0.116093	3211	27397	0.117203	0.0137289	0.670753	0.735072	5100	34099	0.149565	0.365492	2.78339e-40	3.87255e-39	5665	39971	0.141728	0.287846	1.17319e-26	9.8795e-26
HRE(HSF)/Striatum-HSF1-ChIP-Seq(GSE38000)/Homer	541	38409	0.0140852	396	27397	0.0144541	0.0372983	0.718568	0.784785	507	34099	0.0148685	0.0780721	0.394876	0.48414	585	39971	0.0146356	0.0552988	0.537041	0.624921
EBNA1(EBV-virus)/Raji-EBNA1-ChIP-Seq(GSE30709)/Homer	60	38409	0.00156213	39	27397	0.00142351	-0.134062	0.726144	0.785021	50	34099	0.00146632	-0.0913194	0.813991	0.864821	63	39971	0.00157614	0.0128801	1	1
p53(p53)/Saos-p53-ChIP-Seq(GSE15780)/Homer	244	38409	0.00635268	181	27397	0.00660656	0.056535	0.725266	0.785021	233	34099	0.00683304	0.105164	0.451696	0.543394	269	39971	0.00672988	0.0832158	0.541613	0.62569
p53(p53)/Saos-p53-ChIP-Seq/Homer	244	38409	0.00635268	181	27397	0.00660656	0.056535	0.725266	0.785021	233	34099	0.00683304	0.105164	0.451696	0.543394	269	39971	0.00672988	0.0832158	0.541613	0.62569
Fli1(ETS)/CD8-FLI-ChIP-Seq(GSE20898)/Homer	4217	38409	0.109792	3032	27397	0.110669	0.0114792	0.732637	0.789373	3843	34099	0.112701	0.0377309	0.217917	0.296738	4493	39971	0.112406	0.0339528	0.248953	0.326496
E2F(E2F)/Hela-CellCycle-Expression/Homer	147	38409	0.00382723	110	27397	0.00401504	0.0691138	0.750954	0.806393	135	34099	0.00395906	0.0488582	0.822063	0.868186	150	39971	0.00375272	-0.0283629	0.911162	0.949746
GATA3(Zf),DR4/iTreg-Gata3-ChIP-Seq(GSE20898)/Homer	339	38409	0.00882606	235	27397	0.00857758	-0.041198	0.7677	0.820788	324	34099	0.00950174	0.106424	0.360209	0.453807	343	39971	0.00858122	-0.040586	0.741035	0.812093
Stat3+il21(Stat)/CD4-Stat3-ChIP-Seq(GSE19198)/Homer	2481	38409	0.0645942	1786	27397	0.0651896	0.0132368	0.772054	0.820788	2349	34099	0.0688877	0.09284	0.0214936	0.0382108	2656	39971	0.0664482	0.0408241	0.301128	0.383908
ZNF382(Zf)/HEK293-ZNF382.GFP-ChIP-Seq(GSE58341)/Homer	101	38409	0.00262959	68	27397	0.00248202	-0.0833222	0.771373	0.820788	86	34099	0.00252207	-0.0602318	0.832439	0.873393	90	39971	0.00225163	-0.223868	0.317112	0.40109
Nur77(NR)/K562-NR4A1-ChIP-Seq(GSE31363)/Homer	575	38409	0.0149704	402	27397	0.0146731	-0.02894	0.780877	0.825428	541	34099	0.0158656	0.0837816	0.343626	0.441608	626	39971	0.0156614	0.0650914	0.448378	0.537382
Pax8(Paired,Homeobox)/Thyroid-Pax8-ChIP-Seq(GSE26938)/Homer	1333	38409	0.0347054	939	27397	0.0342738	-0.0180532	0.781577	0.825428	1164	34099	0.0341359	-0.0238708	0.689638	0.774331	1413	39971	0.0353506	0.0265754	0.637145	0.720447
Stat3(Stat)/mES-Stat3-ChIP-Seq(GSE11431)/Homer	1680	38409	0.0437397	1210	27397	0.0441654	0.0139723	0.807699	0.85021	1626	34099	0.0476847	0.124581	0.0116101	0.0216002	1806	39971	0.0451828	0.0468274	0.335886	0.421504
OCT:OCT(POU,Homeobox)/NPC-Brn1-ChIP-Seq(GSE35496)/Homer	24	38409	0.000624854	15	27397	0.000547505	-0.190645	0.810771	0.850494	18	34099	0.000527875	-0.243323	0.698692	0.781753	21	39971	0.000525381	-0.250154	0.665715	0.744855
STAT1(Stat)/HelaS3-STAT1-ChIP-Seq(GSE12782)/Homer	812	38409	0.0211409	571	27397	0.0208417	-0.0205625	0.813285	0.850494	780	34099	0.0228746	0.113709	0.117664	0.168091	843	39971	0.0210903	-0.00345636	0.980536	0.996101
Ets1-distal(ETS)/CD4+-PolII-ChIP-Seq(Barski_et_al.)/Homer	1139	38409	0.0296545	804	27397	0.0293463	-0.0150739	0.836089	0.871493	1011	34099	0.029649	-0.000269778	1	1	1181	39971	0.0295464	-0.00526805	0.945645	0.976149
Bapx1(Homeobox)/VertebralCol-Bapx1-ChIP-Seq(GSE36672)/Homer	8008	38409	0.208493	5695	27397	0.207869	-0.00431965	0.853711	0.886973	7143	34099	0.209478	0.00680312	0.75153	0.822094	8467	39971	0.211829	0.0228997	0.255521	0.332385
HRE(HSF)/HepG2-HSF1-ChIP-Seq(GSE31477)/Homer	471	38409	0.0122628	340	27397	0.0124101	0.0172342	0.894138	0.923857	443	34099	0.0129916	0.0832946	0.398302	0.486476	509	39971	0.0127342	0.0544293	0.574325	0.658725
STAT5(Stat)/mCD4+-Stat5-ChIP-Seq(GSE12346)/Homer	890	38409	0.0231717	640	27397	0.0233602	0.011693	0.894987	0.923857	879	34099	0.0257779	0.153773	0.0246866	0.0431679	1000	39971	0.0250181	0.110613	0.0966452	0.143178
NFY(CCAAT)/Promoter/Homer	3324	38409	0.0865422	2363	27397	0.0862503	-0.00487428	0.906627	0.932864	3019	34099	0.0885363	0.0328653	0.349584	0.443916	3375	39971	0.0844362	-0.0355421	0.297657	0.382532
p63(p53)/Keratinocyte-p63-ChIP-Seq(GSE17611)/Homer	1203	38409	0.0313208	863	27397	0.0314998	0.0082223	0.914679	0.938132	1060	34099	0.031086	-0.0108574	0.872797	0.906802	1291	39971	0.0322984	0.0443431	0.447742	0.537382
GATA:SCL(Zf,bHLH)/Ter119-SCL-ChIP-Seq(GSE18720)/Homer	561	38409	0.014606	397	27397	0.0144906	-0.0114353	0.929294	0.950077	486	34099	0.0142526	-0.0353295	0.713706	0.793007	559	39971	0.0139851	-0.0626618	0.482686	0.574199
Mouse_Recombination_Hotspot(Zf)/Testis-DMC1-ChIP-Seq(GSE24438)/Homer	141	38409	0.00367101	99	27397	0.00361353	-0.0227683	0.956149	0.968252	130	34099	0.00381243	0.0545314	0.802203	0.858545	151	39971	0.00377774	0.0413441	0.852029	0.905811
TCFL2(HMG)/K562-TCF7L2-ChIP-Seq(GSE29196)/Homer	226	38409	0.00588404	163	27397	0.00594956	0.0159757	0.954943	0.968252	236	34099	0.00692102	0.234179	0.0882291	0.133176	271	39971	0.00677992	0.204461	0.12489	0.179214
ZNF165(Zf)/WHIM12-ZNF165-ChIP-Seq(GSE65937)/Homer	412	38409	0.0107267	296	27397	0.0108041	0.0103793	0.954858	0.968252	384	34099	0.0112613	0.0701769	0.513158	0.605943	457	39971	0.0114333	0.0920406	0.362628	0.449772
GRHL2(CP2)/HBE-GRHL2-ChIP-Seq(GSE46194)/Homer	1318	38409	0.0343149	940	27397	0.0343103	-0.000191231	1	1	1145	34099	0.0335787	-0.0312878	0.599131	0.687176	1343	39971	0.0335994	-0.0304003	0.59388	0.67872
SpiB(ETS)/OCILY3-SPIB-ChIP-Seq(GSE56857)/Homer	614	38409	0.0159858	438	27397	0.0159872	0.000118692	1	1	538	34099	0.0157776	-0.0189175	0.846115	0.884826	654	39971	0.0163619	0.0335427	0.697403	0.777074
ZNF16(Zf)/HEK293-ZNF16.GFP-ChIP-Seq(GSE58341)/Homer	19	38409	0.000494676	14	27397	0.000511005	0.0468539	1	1	18	34099	0.000527875	0.0937125	0.973804	0.98644	19	39971	0.000475345	-0.0575093	1	1
ZNF528(Zf)/HEK293-ZNF528.GFP-ChIP-Seq(GSE58341)/Homer	14	38409	0.000364498	10	27397	0.000365003	0.00199965	1	1	14	34099	0.000410569	0.171715	0.89989	0.931925	13	39971	0.000325236	-0.164424	0.917495	0.953241
